# Supplementary material for: ASAP-ID: Proximity Labelling With Small Tags
Source: Mol Cell Proteomics. 2026 Jun 26;25(8):101616. doi: 10.1016/j.mcpro.2026.101616 (PMC13430183; doi:10.1016/j.mcpro.2026.101616)
Supplement: Supplemental Table S2 [file mmc2.xlsx]

## Sheet: Table information
Supplementary Table 2. Detailed information on proteins/biotinylated peptides identified in the ASAP-ID proteomics on lamin.
Key information is highlighted in yellow.
Sheets Direct fusion and ASAP-ID are proteins after PC normalisation and imputation. Proteins were ranked by mean log2 intensity of APEX2-Lamin (direct fusion) or SunTag-lamin (ASAP-ID).
Sheets of peptides are biotinylated peptides after filtering. Peptides were ranked by the gene names.
Legend for the parameters appeared in the protein sheets:
Name	Description
Gene names	Names of the genes associated to the proteins contained in the group.
Protein names	Names of proteins contained in the group.
Log2 LFQ intensity	Log2 of LFQ intensity of the proteins in the group.
Mean log2 LFQ intensity	Mean of log2 of LFQ intensity of the proteins in the group.
Known interactor references	References for proteins known as lamin interactors. Detailed below.
Protein IDs	Identifiers of proteins contained in the protein group. They are sorted by number of identified peptides in descending order.
Majority protein IDs	These are the IDs of those proteins that have at least half of the peptides that the leading protein has.
Peptides	The total number of peptide sequences associated with the protein group (i.e. for all the proteins in the group).
Razor + unique peptides	The total number of razor + unique peptides associated with the protein group (i.e. these peptides are shared with another protein group).
Unique peptides	The total number of unique peptides associated with the protein group (i.e. these peptides are not shared with another protein group).
Sequence coverage [%]	Percentage of the sequence that is covered by the identified peptides of the first protein sequence contained in the group.
Unique + razor sequence coverage [%]	Percentage of the sequence that is covered by the identified unique and razor peptides of the best protein sequence contained in the group.
Unique sequence coverage [%]	Percentage of the sequence that is covered by the identified unique peptides of the best protein sequence contained in the group.
Mol. weight [kDa]	Molecular weight of the leading protein sequence contained in the protein group.
Q-value	This is the ratio of reverse to forward protein groups.
Score	Protein score which is derived from peptide posterior error probabilities.
Intensity	Summed up eXtracted Ion Current (XIC) of all isotopic clusters associated with the identified AA sequence.
Legend for the parameters appeared in the peptide sheets:
Gene names	Names of genes this peptide is associated with.
Proteins	The identifiers of the proteins this particular peptide is associated with
Proteins names	Names of proteins this peptide is associated with
Modifications	Post-translational modifications contained within the identified peptide sequence
Biotin (K)	Number of Biotin (K) on this peptide.
Biotin-Phenol (Y)	The number of occurrences of the modification 'Biotin-Phenol (Y)'.
Acetyl (Protein N-term)	Number of Acetyl (Protein N-term) on this peptide.
Oxidation (M)	Number of Oxidation (M) on this peptide
Unique (Groups)	When marked with '+', this particular peptide is unique to a single protein group in the proteinGroups file.
Unique (Proteins)	When marked with '+', this particular peptide is unique to a single protein sequence in the fasta file(s).
Sequence	The identified AA sequence of the peptide.
Missed cleavages	Number of missed enzymatic cleavages
PEP	Posterior Error Probability of the identification. This value essentially operates as a p-value, where smaller is more significant
Score	Andromeda score for the best identified among the associated MS/MS spectra
Biotin (K) site IDs	Identifier(s) for site(s) associated with this peptide, which show(s) evidence of the modification, referenced against the appropriate modification site file.
Biotin-Phenol (Y) site IDs	Identifier(s) for site(s) associated with the protein group, which show(s) evidence of the modification, referenced against the appropriate modification site file
Oxidation (M) site IDs	Identifier(s) for site(s) associated with this peptide, which show(s) evidence of the modificat
Best MS/MS	The identifier of the best (in terms of quality) MS/MS scan identifying this peptide, referenced against the msms table.
Intensity	Summed up eXtracted Ion Current (XIC) of all isotopic clusters associated with the identified AA sequence.
Known interactor reference 1: Roux, K. J., Kim, D. I., Raida, M., and Burke, B. (2012). A promiscuous biotin ligase fusion protein identifies proximal and interacting proteins in mammalian cells. J Cell Biol 196, 801-810.
Known interactor reference 2: Go, C. D., Knight, J. D. R., Rajasekharan, A., Rathod, B., Hesketh, G. G., Abe, K. T., Youn, J. Y., Samavarchi-Tehrani, P., Zhang, H., Zhu, L. Y., Popiel, E., Lambert, J. P., Coyaud, E., Cheung, S. W. T., Rajendran, D., Wong, C. J., Antonicka, H., Pelletier, L., Palazzo, A. F., Shoubridge, E. A., Raught, B., and Gingras, A. C. (2021) A proximity-dependent biotinylati…

## Sheet: Direct fusion
Key information
		APEX2-Lamin samples					Free APEX2 samples
Gene names	Protein names	Replicate 1 log2 intensity	Replicate 2 log2 intensity	Replicate 3 log2 intensity	Replicate 4 log2 intensity	Mean log2 LFQ intensity	Replicate 1 log2 intensity	Replicate 2 log2 intensity	Replicate 3 log2 intensity	Replicate 4 log2 intensity	Mean log2 LFQ intensity	Known interactor references	Protein IDs	Majority protein IDs	Peptides	Razor + unique peptides	Unique peptides	Sequence coverage [%]	Unique + razor sequence coverage [%]	Unique sequence coverage [%]	Mol. weight [kDa]	Q-value	Score	Intensity
LMNA	Prelamin-A/C;Lamin-A/C	36.3141	36.0739	36.3901	36.4966	36.3187	25.7899	25.7443	26.1023	26.0588	25.9239	1	P02545;P02545-6;P02545-3;P02545-5;P02545-4;H0YAB0;A0A0C4DGC5	P02545;P02545-6;P02545-3;P02545-5;P02545-4	99	99	5	88.7	88.7	15.7	74.139	0	323.31	8550000000000
HIST1H4A	Histone H4	34.0471	33.5646	34.0008	34.0746	33.9218	33.8878	34.0591	34.417	33.6963	34.0151		P62805	P62805	19	19	19	68.9	68.9	68.9	11.367	0	132.08	3880000000000
NUP205	Nuclear pore complex protein Nup205	33.8814	33.6882	33.7933	33.4915	33.7136	32.903	32.8945	32.9857	33.0594	32.9607		Q92621;U3KPX2;U3KQ97	Q92621	59	59	59	39.2	39.2	39.2	227.92	0	323.31	331000000000
HNRNPA1;HNRNPA1L2	Heterogeneous nuclear ribonucleoprotein A1;Heterogeneous nuclear ribonucleoprotein A1, N-terminally processed;Heterogeneous nuclear ribonucleoprotein A1-like 2	33.2658	33.4453	33.5751	33.2772	33.3909	32.3307	32.4643	32.5746	32.3925	32.4406		P09651;F8W6I7;P09651-2;P09651-3;F8VZ49;Q32P51;F8VTQ5;A0A2R8Y4L2;F8W646;F8VYN5	P09651;F8W6I7;P09651-2;P09651-3;F8VZ49;Q32P51;F8VTQ5;A0A2R8Y4L2	28	27	16	54.6	54.6	33.1	38.746	0	323.31	526000000000
ACTA1;ACTC1;ACTA2;ACTG2	Actin, alpha skeletal muscle;Actin, alpha cardiac muscle 1;Actin, aortic smooth muscle;Actin, gamma-enteric smooth muscle	33.012	33.018	33.2327	33.4741	33.1842	34.5352	34.8554	34.6757	34.4427	34.6273		P68133;P68032;P62736;P63267;A6NL76;P63267-2;C9JFL5;F6UVQ4;F6QUT6;F8WB63;B8ZZJ2	P68133;P68032;P62736;P63267;A6NL76;P63267-2	30	9	9	69.2	37.9	37.9	42.051	0	195.04	801000000000
HNRNPA2B1	Heterogeneous nuclear ribonucleoproteins A2/B1	32.8146	32.8968	33.185	32.657	32.8884	32.3061	32.3666	32.4703	32.3643	32.3769	1	P22626;P22626-2;A0A087WUI2	P22626;P22626-2;A0A087WUI2	31	31	31	69.4	69.4	69.4	37.429	0	323.31	703000000000
SYNE1	Nesprin-1	32.5068	32.0602	32.613	32.3136	32.3734	31.1342	32.2475	32.2105	31.5483	31.7852		Q8NF91;Q8NF91-4;A0A0C4DG40;E7ENN3;Q8NF91-2;Q8NF91-7;Q8NF91-8;H0Y325;H0Y326;Q8NF91-3;Q8NF91-11;Q8NF91-9;F8WAI0;Q5JV20;Q8NF91-5;Q8NF91-10;Q8NF91-6;F5H4Q0;F5GYQ7;F5GXQ8;E9PEL9	Q8NF91;Q8NF91-4;A0A0C4DG40;E7ENN3;Q8NF91-2;Q8NF91-7;Q8NF91-8	10	10	10	1.7	1.7	1.7	1011.1	0.00032196	9.4589	161000000000
FUS	RNA-binding protein FUS	32.2718	32.2074	32.3915	32.2951	32.2915	31.4785	31.4437	31.6373	31.3891	31.4872	1	P35637;P35637-2	P35637;P35637-2	14	14	2	24	24	7	53.425	0	323.31	227000000000
HNRNPA3	Heterogeneous nuclear ribonucleoprotein A3	32.1084	32.2083	32.3684	32.2238	32.2273	31.5942	31.8008	31.9455	31.6424	31.7458		P51991;H7C1J8	P51991	29	29	4	52.9	52.9	8.5	39.594	0	323.31	328000000000
HNRNPU	Heterogeneous nuclear ribonucleoprotein U	31.9429	31.8596	32.0585	31.8088	31.9175	31.3718	31.5509	31.6815	31.3867	31.4978		Q00839;Q00839-2;A0A1W2PPS1;A0A1X7SBS1;A0A1W2PP35;Q5RI18;A0A1W2PPH7;A0A1W2PPL4;A0A1W2PP34;A0A1W2PQL0;A0A1W2PQ74;A0A1W2PRZ7;A0A1W2PQD4;A0A1W2PRI6;A0A1W2PPE9;A0A1W2PNG3;A0A1W2PP22	Q00839;Q00839-2;A0A1W2PPS1;A0A1X7SBS1;A0A1W2PP35;Q5RI18;A0A1W2PPH7;A0A1W2PPL4;A0A1W2PP34;A0A1W2PQL0;A0A1W2PQ74;A0A1W2PRZ7;A0A1W2PQD4	45	45	45	51.3	51.3	51.3	90.583	0	323.31	749000000000
HNRNPH1	Heterogeneous nuclear ribonucleoprotein H;Heterogeneous nuclear ribonucleoprotein H, N-terminally processed	31.9073	31.8304	31.9992	31.7543	31.8728	31.1304	31.2865	31.4042	31.2866	31.277		P31943;G8JLB6;E9PCY7;D6RBM0;E5RGV0;H0YB39;D6RIU0;D6RFM3;D6RIT2;D6R9T0;D6RAM1;D6RDU3;D6RJ04;D6RIH9;H0YBD7;E7EN40;E7EQJ0;E5RGH4;H0YBG7;D6RDL0;H0YAQ2;D6R9D3;D6RF17;E5RJ94	P31943;G8JLB6;E9PCY7;D6RBM0;E5RGV0;H0YB39;D6RIU0	21	21	12	59.5	59.5	37.9	49.229	0	323.31	314000000000
RBMX	RNA-binding motif protein, X chromosome;RNA-binding motif protein, X chromosome, N-terminally processed	31.7393	31.6252	31.7563	31.4641	31.6463	31.2578	31.5537	31.5684	31.5076	31.4719		P38159;H3BT71;P38159-2;H0Y6E7;H3BUY5;H3BR27;P38159-3;O75526;H3BNC1;Q8N7X1;Q8IZ40	P38159;H3BT71;P38159-2;H0Y6E7;H3BUY5	26	26	7	51.9	51.9	12.3	42.331	0	323.31	231000000000
DDX5	Probable ATP-dependent RNA helicase DDX5	31.6185	31.5473	31.7808	31.5851	31.633	31.0801	30.9925	31.1612	30.8911	31.0313		P17844;J3KTA4;P17844-2;J3QRQ7;J3QSF1;J3KRZ1;J3KRX8;J3KTQ4;J3QR02;X6RLV5;J3QRN5;J3QKN9;J3QLG9;J3QR62	P17844;J3KTA4;P17844-2	44	43	35	64.8	63	52.8	69.147	0	323.31	415000000000
HNRNPD	Heterogeneous nuclear ribonucleoprotein D0	31.5414	31.4456	31.4851	31.4194	31.4729	30.801	30.9501	30.9389	30.6136	30.8259		Q14103;Q14103-3;H0Y8G5;H0YA96;Q14103-4;Q14103-2;D6RAF8;D6RF44;D6RD83;D6RBQ9	Q14103;Q14103-3;H0Y8G5;H0YA96;Q14103-4;Q14103-2;D6RAF8;D6RF44	17	17	16	41.7	41.7	39.4	38.434	0	323.31	175000000000
KHDRBS1	KH domain-containing, RNA-binding, signal transduction-associated protein 1	31.472	31.3862	31.586	31.2019	31.4116	30.7946	30.635	31.0498	30.7309	30.8026		Q07666;Q07666-3;Q07666-2;Q5VWX1	Q07666;Q07666-3;Q07666-2	14	14	13	31.4	31.4	31.4	48.227	0	323.31	150000000000
EWSR1	RNA-binding protein EWS	31.3918	31.2921	31.3958	31.4599	31.3849	31.0914	31.1093	31.2572	30.7551	31.0533		Q01844;B0QYK0;Q01844-6;Q01844-3;Q01844-5;H7BY36;A0A0D9SFL3;C9JGE3;Q01844-2;Q01844-4	Q01844;B0QYK0;Q01844-6;Q01844-3;Q01844-5;H7BY36;A0A0D9SFL3;C9JGE3;Q01844-2	11	11	11	15.4	15.4	15.4	68.477	0	323.31	83626000000
HNRNPC	Heterogeneous nuclear ribonucleoproteins C1/C2	31.4898	31.3478	31.4164	31.1631	31.3543	31.0625	31.2294	31.4187	31.1847	31.2239		P07910-2;B2R5W2;B4DY08;G3V4W0;G3V4C1;P07910-4;G3V2D6;P07910-3;G3V251;G3V5V7;A0A0G2JNQ3;O60812;B7ZW38;G3V5X6;A0A0G2JPF8;G3V3K6;P0DMR1;B2RXH8;B4DSU6;G3V4M8;G3V2H6	P07910-2;B2R5W2;B4DY08;G3V4W0;G3V4C1;P07910-4;G3V2D6;P07910-3;G3V251;G3V5V7	18	18	3	46.1	46.1	8.2	32.337	0	167.56	194000000000
SFPQ	Splicing factor, proline- and glutamine-rich	31.3182	31.261	31.3853	31.2517	31.3041	30.9209	30.7278	30.9535	30.7306	30.8332		P23246;P23246-2;H0Y9K7;H0Y9U2	P23246;P23246-2	43	43	42	56.3	56.3	55.2	76.149	0	323.31	301000000000
HNRNPL	Heterogeneous nuclear ribonucleoprotein L	31.3004	31.2186	31.3989	31.0221	31.235	30.6082	30.8279	30.9336	30.6462	30.754		P14866;M0QXS5;P14866-2	P14866;M0QXS5;P14866-2	27	27	5	72	72	14.8	64.132	0	323.31	216000000000
PARP1	Poly [ADP-ribose] polymerase 1	31.0957	30.9774	31.1553	31.0213	31.0625	30.2417	30.2715	30.4124	30.1237	30.2624	1	P09874;Q5VX84;Q5VX85	P09874	71	71	71	63.4	63.4	63.4	113.08	0	323.31	807000000000
LMNB1	Lamin-B1	31.131	30.9276	31.1	30.9687	31.0319	26.7174	26.7118	26.8087	26.9953	26.8083	1,2	P20700;E9PBF6;A0A0D9SFE5;A0A0D9SFY5	P20700;E9PBF6;A0A0D9SFE5	61	59	56	74.9	73.5	69.6	66.408	0	323.31	217000000000
HNRNPAB	Heterogeneous nuclear ribonucleoprotein A/B	31.0381	31.065	31.1111	30.6473	30.9654	30.3407	30.4664	30.5177	30.1019	30.3567		Q99729-3;Q99729-2;D6R9P3;D6RD18;D6RBZ0;Q99729;Q99729-4	Q99729-3;Q99729-2;D6R9P3;D6RD18;D6RBZ0;Q99729;Q99729-4	12	12	12	33	33	33	30.588	0	121.08	65004000000
KHSRP	Far upstream element-binding protein 2	31.0269	30.9126	31.0466	30.8683	30.9636	30.2499	30.1917	30.3288	30.2225	30.2483		Q92945;A0A087WTP3;M0R0I5;M0QYH3;M0R3J3;M0QXW7;M0R0C6;M0R251;M0QYG1;M0R263	Q92945;A0A087WTP3;M0R0I5	35	35	32	53.9	53.9	50.9	73.114	0	323.31	169000000000
TMPO	Lamina-associated polypeptide 2, isoform alpha;Thymopoietin;Thymopentin	30.9665	30.8319	30.9008	30.9796	30.9197	28.4884	28.6097	28.7817	28.4306	28.5776	1,2	P42166	P42166	34	34	21	63.1	63.1	43.4	75.491	0	323.31	111000000000
DHX9	ATP-dependent RNA helicase A	30.8182	30.8477	31.0309	30.751	30.862	30.4418	30.4215	30.6005	30.3935	30.4644		Q08211;Q08211-2;REV__H0YA90;REV__Q7Z6J0-3	Q08211	72	72	72	65.7	65.7	65.7	140.96	0	323.31	572000000000
HSPA1A;HSPA1B	Heat shock 70 kDa protein 1A;Heat shock 70 kDa protein 1B	30.8588	30.6896	31.0134	30.8768	30.8597	31.6334	31.8076	31.7569	31.5569	31.6887		P0DMV8;A0A0G2JIW1;P0DMV9;P0DMV8-2;V9GZ37	P0DMV8;A0A0G2JIW1;P0DMV9;P0DMV8-2;V9GZ37	49	49	28	82.1	82.1	49	70.051	0	323.31	1100000000000
TUBA1C	Tubulin alpha-1C chain	30.8466	30.4827	30.7375	31.1593	30.8066	32.475	32.4811	32.4911	32.0499	32.3743		Q9BQE3;F5H5D3;A0A1W2PQM2;C9JEV8;C9JQ00;C9JJQ8	Q9BQE3;F5H5D3;A0A1W2PQM2	37	37	3	84.6	84.6	15.1	49.895	0	323.31	1720000000000
DDX17	Probable ATP-dependent RNA helicase DDX17	30.8053	30.7284	30.9061	30.7439	30.796	30.2301	30.0637	30.3138	29.9882	30.149		Q92841;A0A1X7SBZ2;A0A1W2PQ51;Q92841-3;Q92841-1;Q92841-2;A0A0U1RQJ0	Q92841;A0A1X7SBZ2;A0A1W2PQ51;Q92841-3;Q92841-1;Q92841-2	41	32	32	56.2	46.1	46.1	80.272	0	302.27	210000000000
HIST1H1E	Histone H1.4	30.6682	30.3249	30.991	31.1004	30.7712	31.0481	31.2207	31.5523	31.0386	31.215		P10412;Q02539;P22492;P16401	P10412	15	15	3	34.2	34.2	9.6	21.865	0	132.69	265000000000
TMPO	Lamina-associated polypeptide 2, isoforms beta/gamma;Thymopoietin;Thymopentin	30.7188	30.3638	30.5335	30.7224	30.5847	28.19	28.3656	28.4582	27.9865	28.2501	1,2	P42167;P42167-2;P42167-3;H0YJH7	P42167;P42167-2;P42167-3	28	15	6	62.3	32.2	9.5	50.67	0	323.31	63270000000
HNRNPA0	Heterogeneous nuclear ribonucleoprotein A0	30.5344	30.4606	30.8927	30.3022	30.5475	29.4568	30.0235	30.0454	29.7281	29.8135	1	Q13151	Q13151	15	15	15	47.2	47.2	47.2	30.84	0	323.31	90250000000
HSP90AA1	Heat shock protein HSP 90-alpha	30.444	30.1852	30.4612	30.5792	30.4174	31.2816	31.3102	31.3148	31.1324	31.2598		P07900;P07900-2;G3V2J8;Q14568;Q58FG0;Q58FG1	P07900;P07900-2	58	58	40	61.3	61.3	46	84.659	0	323.31	926000000000
NONO	Non-POU domain-containing octamer-binding protein	30.373	30.3481	30.4989	30.3686	30.3972	29.8622	29.7743	29.9052	29.8691	29.8527	1	Q15233;Q15233-2;H7C367;C9JYS8;C9IZL7;C9J4X2	Q15233;Q15233-2;H7C367;C9JYS8	33	32	31	62	60.3	60.3	54.231	0	323.31	151000000000
ILF3	Interleukin enhancer-binding factor 3	30.4025	30.3267	30.4377	30.1827	30.3374	30.1877	30.325	30.48	30.2246	30.3044		Q12906-7;Q12906;Q12906-6;Q12906-4;Q12906-5;Q12906-2;Q12906-3;K7EKJ9;K7EQR9;K7ER69;K7EKY0;K7EJ09;K7EM82;K7EPG3;K7ENK6;K7ERM6;K7ELV3	Q12906-7;Q12906;Q12906-6;Q12906-4;Q12906-5;Q12906-2;Q12906-3	53	53	46	72.4	72.4	68.2	95.807	0	323.31	514000000000
YIF1B	Protein YIF1B	30.2583	30.4526	30.41	30.1052	30.3066	30.4605	30.3478	30.4602	30.2313	30.375		Q5BJH7;Q5BJH7-3;Q5BJH7-6;Q5BJH7-4;Q5BJH7-5;K7ERQ0;K7ERY2;Q5BJH7-2;K7EJQ6;K7EPQ7	Q5BJH7;Q5BJH7-3;Q5BJH7-6;Q5BJH7-4;Q5BJH7-5;K7ERQ0;K7ERY2;Q5BJH7-2	7	7	7	29.3	29.3	29.3	34.435	0	34.499	35926000000
SNRNP200	U5 small nuclear ribonucleoprotein 200 kDa helicase	30.356	30.1778	30.4038	30.174	30.2779	29.7292	29.7115	29.8773	29.5834	29.7254		O75643;A0A494C1A5;O75643-2	O75643;A0A494C1A5	121	121	121	64.8	64.8	64.8	244.5	0	323.31	157000000000
HSPA8	Heat shock cognate 71 kDa protein	30.2513	30.166	30.3974	30.2533	30.267	30.5009	30.5889	30.5655	30.5232	30.5447		P11142;E9PKE3;E9PNE6;P11142-2;E9PN89;E9PLF4;E9PQQ4;E9PQK7;E9PK54;E9PPY6;P54652;E9PN25;E9PI65	P11142;E9PKE3;E9PNE6;P11142-2;E9PN89	46	42	17	74.9	71.5	29.6	70.897	0	323.31	641000000000
MATR3	Matrin-3	30.282	30.1525	30.3186	30.1553	30.2271	29.9661	29.9692	30.1021	29.9863	30.006		A8MXP9;P43243;A0A0R4J2E8;D6REM6;D6R991;H0Y8T4;P43243-2;B3KM87;D6RBK5;Q68E03;D6RE02;D6RIA2;D6RBI2;D6R8Z5;D6REK4;D6RCM3;D6RAY2;D6RAM9;A0A1B0GX04;D6RBS2;D6R9F3;D6RB45	A8MXP9;P43243;A0A0R4J2E8;D6REM6;D6R991	47	47	47	53.5	53.5	53.5	99.966	0	323.31	317000000000
RBM14	RNA-binding protein 14	30.1686	30.1789	30.3138	30.1348	30.1991	30.4161	30.4219	30.5337	30.4441	30.454		Q96PK6;Q96PK6-2;A0A0A6YYI9;F8WDX3;A0A0A0MSL8;B8ZZ74;Q96PK6-3;Q96PK6-4	Q96PK6	36	36	28	53.1	53.1	40.1	69.491	0	323.31	184000000000
HNRNPH3	Heterogeneous nuclear ribonucleoprotein H3	30.0511	30.1396	30.7009	29.7974	30.1723	29.3157	29.568	29.6227	29.3601	29.4667		P31942;P31942-2;P31942-3;P31942-4;P31942-5;P31942-6	P31942;P31942-2;P31942-3;P31942-4	14	12	12	59.2	56.4	56.4	36.926	0	323.31	53683000000
ZFR	Zinc finger RNA-binding protein	30.2292	30.1139	30.2342	30.0722	30.1624	30.121	30.2111	30.367	30.1328	30.208		Q96KR1;H0Y8W1	Q96KR1	39	39	39	46.1	46.1	46.1	117.01	0	323.31	72962000000
RBM28	RNA-binding protein 28	30.0512	30.0366	30.2564	30.1073	30.1129	30.1869	30.5727	30.6861	30.004	30.3625		Q9NW13;Q9NW13-2;H7C5G8;C9JE21;C9JAA9	Q9NW13;Q9NW13-2	17	17	17	29	29	29	85.737	0	140.99	42170000000
TAGLN2	Transgelin-2	29.9548	29.8638	30.2676	30.2947	30.0953	29.2052	29.3571	29.4288	29.0304	29.2554	1	P37802;P37802-2;X6RJP6	P37802;P37802-2;X6RJP6	16	16	15	85.4	85.4	78.4	22.391	0	323.31	57936000000
TAF15	TATA-binding protein-associated factor 2N	29.9915	30.1488	30.1751	30.0341	30.0874	29.4956	29.5399	29.065	29.3229	29.3559		Q92804;A0A075B7D9;Q92804-2	Q92804;A0A075B7D9;Q92804-2	8	6	6	14	14	14	61.829	0	145.34	18054000000
PTBP1	Polypyrimidine tract-binding protein 1	30.183	29.9402	30.1446	30.0722	30.085	29.7313	29.9038	30.2549	29.6627	29.8882		P26599;A0A0U1RRM4;P26599-2;P26599-3;A6NLN1;A0A0D9SF20;K7EKJ7;K7EK45;K7ES59;K7ELW5;A0A087WU68;A0A087WUW5	P26599;A0A0U1RRM4;P26599-2;P26599-3;A6NLN1;A0A0D9SF20	20	20	18	60.8	60.8	58	57.221	0	323.31	96541000000
EEF1A1;EEF1A1P5	Elongation factor 1-alpha 1;Putative elongation factor 1-alpha-like 3;Elongation factor 1-alpha	30.0347	29.7503	30.1325	30.3901	30.0769	30.3955	30.6137	30.8013	30.2045	30.5038		P68104;Q5VTE0;A0A087WV01;A0A087WVQ9;P68104-2;Q5JR01;A6PW80	P68104;Q5VTE0;A0A087WV01;A0A087WVQ9;P68104-2	30	30	17	74	74	42.4	50.14	0	323.31	471000000000
EMD	Emerin	30.1789	29.9801	30.1309	29.9277	30.0544	28.9134	28.9761	29.0415	28.7395	28.9177	1,2	P50402;Q5HY57;F8WEQ1	P50402;Q5HY57	19	19	19	77.6	77.6	77.6	28.994	0	323.31	74980000000
HNRNPDL	Heterogeneous nuclear ribonucleoprotein D-like	29.9058	30.0246	30.2059	29.9525	30.0222	29.2447	29.7699	29.9032	29.7546	29.6681		O14979;A0A087WUK2	O14979;A0A087WUK2	17	16	4	42.6	40.7	16.4	46.437	0	323.31	51390000000
BCLAF1	Bcl-2-associated transcription factor 1	29.994	29.9433	30.0638	29.8153	29.9541	29.6443	29.5129	29.7216	29.634	29.6282		Q9NYF8;Q9NYF8-2;Q9NYF8-4;H0YF14	Q9NYF8;Q9NYF8-2;Q9NYF8-4	31	30	2	35	35	3.3	106.12	0	323.31	111000000000
PRDX1	Peroxiredoxin-1	30.0308	29.7446	29.924	29.9322	29.9079	30.7913	30.8986	30.8435	30.6087	30.7856		Q06830;A0A0A0MSI0;A0A0A0MRQ5	Q06830;A0A0A0MSI0	20	20	16	75.9	75.9	60.8	22.11	0	230.19	292000000000
PC	Pyruvate carboxylase, mitochondrial	29.8512	29.8512	29.8512	29.8512	29.8512	29.8512	29.8512	29.8512	29.8512	29.8512		P11498;A0A494C016;A0A494C101;A0A494C0T2;P11498-2;E9PRE7;E9PS68;A0A494BZT5	P11498;A0A494C016	79	79	79	78.9	78.9	78.9	129.63	0	323.31	888000000000
RAN	GTP-binding nuclear protein Ran	29.8923	29.7101	29.9229	29.8489	29.8436	28.9153	28.8629	29.095	28.5652	28.8596		P62826;B5MDF5;J3KQE5;F5H018;H0YFC6;B4DV51;A0A087X0W0	P62826;B5MDF5;J3KQE5;F5H018;H0YFC6	14	14	14	52.3	52.3	52.3	24.423	0	97.09	70844000000
FUBP1	Far upstream element-binding protein 1	29.8033	29.8245	29.8733	29.5983	29.7749	29.1821	29.0378	29.0813	28.9335	29.0587		Q96AE4;E9PEB5	Q96AE4;E9PEB5	31	28	3	50.9	48.8	7.1	67.56	0	323.31	51675000000
NSD1	Histone-lysine N-methyltransferase, H3 lysine-36 and H4 lysine-20 specific	30.1723	29.6869	29.7395	29.3564	29.7388	28.6854	29.4424	28.7316	28.7656	28.9063	2	Q96L73;Q96L73-2;Q96L73-3;D6RBV9;D6RA58	Q96L73;Q96L73-2;Q96L73-3	18	18	18	10.3	10.3	10.3	296.65	0	28.884	10599000000
HNRNPUL1	Heterogeneous nuclear ribonucleoprotein U-like protein 1	29.6556	29.6659	29.8392	29.7328	29.7234	28.821	28.6537	29.1214	28.6301	28.8066		Q9BUJ2;Q9BUJ2-2;A0A0A0MRA5;B7Z4B8;Q9BUJ2-3;Q9BUJ2-4;M0R3F1;M0QYZ0;M0R0K8;M0QYI8;M0QZV6;M0R203;M0QYM5;M0R247;A0A087X1I2;Q9BUJ2-5	Q9BUJ2;Q9BUJ2-2;A0A0A0MRA5;B7Z4B8;Q9BUJ2-3;Q9BUJ2-4;M0R3F1	34	34	34	44.3	44.3	44.3	95.737	0	323.31	38149000000
HNRNPR	Heterogeneous nuclear ribonucleoprotein R	29.7736	29.6955	29.7262	29.5617	29.6893	29.8007	29.9062	29.9931	29.7802	29.8701	1	O43390;O43390-3;B4DT28	O43390;O43390-3;B4DT28	32	32	2	52.9	52.9	3	70.942	0	323.31	154000000000
THRAP3	Thyroid hormone receptor-associated protein 3	29.7419	29.6333	29.7576	29.5672	29.675	29.4083	29.3831	29.499	29.3648	29.4138	1	Q9Y2W1;A0A3B3ITZ9	Q9Y2W1;A0A3B3ITZ9	31	31	30	29.1	29.1	29.1	108.66	0	323.31	97504000000
HNRNPM	Heterogeneous nuclear ribonucleoprotein M	29.6824	29.6107	29.7641	29.5778	29.6588	29.0361	29.3033	29.4079	29.1948	29.2356		P52272;P52272-2;A0A087X0X3;M0R019;M0R2T0;M0R0N3;M0R2I7;M0QYQ7;M0R0Y6;M0QY96;M0QYL3	P52272;P52272-2;A0A087X0X3	44	44	22	74.4	74.4	36.2	77.515	0	323.31	215000000000
HNRNPF	Heterogeneous nuclear ribonucleoprotein F;Heterogeneous nuclear ribonucleoprotein F, N-terminally processed	29.6418	29.5783	29.8119	29.545	29.6443	28.9571	29.1845	29.1189	28.9019	29.0406		P52597;A0A1B0GW42	P52597	19	17	17	68.4	61.9	61.9	45.671	0	323.31	87499000000
ERH	Enhancer of rudimentary homolog	29.8008	29.7459	29.6336	29.3779	29.6396	29.12	28.9624	29.2023	29.1685	29.1133		P84090;G3V279	P84090;G3V279	6	6	6	37.5	37.5	37.5	12.259	0	45.052	52001000000
TRIM28	Transcription intermediary factor 1-beta	29.7139	29.5705	29.6573	29.5468	29.6222	28.6541	28.6669	28.7447	28.4966	28.6406	1	Q13263;Q13263-2;M0R0K9;M0R3C0;M0R2I3	Q13263;Q13263-2	35	35	35	59.8	59.8	59.8	88.549	0	323.31	155000000000
DDX3X;DDX3Y	ATP-dependent RNA helicase DDX3X;ATP-dependent RNA helicase DDX3Y	29.4316	29.4391	29.626	29.4148	29.4779	31.0047	31.1535	31.2059	31.1057	31.1175		O00571;A0A0D9SF53;A0A2R8YFS5;A0A2R8Y4A4;A0A0D9SG12;A0A0D9SFB3;A0A2R8YF78;A0A2R8YFR4;A0A2U3TZJ9;A0A2R8Y645;A0A2R8YCW1;O00571-2;A0A2R8Y5G6;F6S8Q4;A0A2R8YDH3;A0A2R8YDT5;A0A2R8Y7T2;O15523;O15523-2;A0A0J9YVQ7;O15523-3;A0A2R8YCU0;A0A2R8Y650;A0A087WVZ1;C9J081;A0A2R8YF89;C9J8G5;A0A087WX09;Q9NQI0-4;Q9NQI0-2;A0A2R8Y4D2;D6RCM4;Q9NQI0-3;Q9NQI0;A0A2R8Y770;H0Y960	O00571;A0A0D9SF53;A0A2R8YFS5;A0A2R8Y4A4;A0A0D9SG12;A0A0D9SFB3;A0A2R8YF78;A0A2R8YFR4;A0A2U3TZJ9;A0A2R8Y645;A0A2R8YCW1;O00571-2;A0A2R8Y5G6;F6S8Q4;A0A2R8YDH3;A0A2R8YDT5;A0A2R8Y7T2;O15523;O15523-2	45	45	44	76	76	74.3	73.243	0	323.31	234000000000
ANKLE2	Ankyrin repeat and LEM domain-containing protein 2	29.1654	29.4758	29.5438	29.7219	29.4768	30.6706	31.0199	31.0387	30.3409	30.7676		Q86XL3;Q86XL3-2;Q86XL3-3;F5H1D4;F5H6J0	Q86XL3;Q86XL3-2	18	18	18	26.8	26.8	26.8	104.11	0	91.146	24957000000
HNRNPH2	Heterogeneous nuclear ribonucleoprotein H2	29.1028	29.4083	29.846	29.4957	29.4632	29.0484	29.1685	29.9034	28.987	29.2769		P55795	P55795	17	9	9	51.9	34.1	34.1	49.263	0	323.31	28162000000
CWF19L2	CWF19-like protein 2	29.1615	29.7977	29.2682	29.604	29.4579	28.6847	28.4629	29.2387	28.4636	28.7125		Q2TBE0;Q2TBE0-3;Q2TBE0-2;H0YE03;H7C3G7	Q2TBE0;Q2TBE0-3;Q2TBE0-2;H0YE03;H7C3G7	11	11	11	16.7	16.7	16.7	103.79	0	35.138	22579000000
TPR	Nucleoprotein TPR	29.4513	29.4971	29.5044	29.3696	29.4556	26.4832	26.2666	26.3875	26.6176	26.4388	1	P12270;P12270-2;Q5SWX9	P12270	134	134	134	53.6	53.6	53.6	267.29	0	323.31	155000000000
RAB6A	Ras-related protein Rab-6A	29.3945	29.2859	29.457	29.5366	29.4185	29.8524	30.0846	30.1343	29.7917	29.9658		P20340;P20340-2;P20340-4;Q9NRW1;F5H3K7;P20340-3;C9JU14;J3KR73;Q9NRW1-2;F5GX61;C9JB90;C9J0I2	P20340;P20340-2;P20340-4	10	10	9	54.3	54.3	49	23.593	0	39.041	34848000000
TUBB	Tubulin beta chain	29.3978	29.3219	29.4816	29.471	29.4181	29.9007	29.9065	29.9678	29.3229	29.7745		P07437;Q5JP53;Q5ST81;A6NNZ2;Q9H4B7;CON__ENSEMBL:ENSBTAP00000025008	P07437;Q5JP53;Q5ST81	26	6	5	71.6	19.6	16.2	49.67	0	323.31	406000000000
PCBP1	Poly(rC)-binding protein 1	29.3457	29.2085	29.4695	29.4288	29.3632	29.1578	29.4164	29.4729	28.9058	29.2383	1	Q15365;F8VTZ0;P57723;H3BSP4;C9K0A2;F8WC71;C9IZV9;C9J7A9;C9JSA6;C9J5V4;C9JTY5;C9JZY3;C9J0A4;P57723-2	Q15365	17	17	13	78.4	78.4	67.4	37.497	0	323.31	56096000000
SAFB2	Scaffold attachment factor B2	29.4135	29.4017	29.3798	29.2388	29.3585	28.8884	29.0697	29.1073	29.1038	29.0423		Q14151;K7EQU4;K7ERX3;Q14151-2	Q14151	39	39	23	36.4	36.4	23.1	107.47	0	323.31	97777000000
RBM3	RNA-binding protein 3	29.2307	29.4425	29.5202	29.2206	29.3535	28.7804	29.5591	29.4423	29.4822	29.316		P98179	P98179	6	6	6	55.4	55.4	55.4	17.17	0	111.49	10149000000
HSP90AB1	Heat shock protein HSP 90-beta	29.3355	29.1458	29.4199	29.4985	29.35	30.3625	30.3702	30.3889	30.1632	30.3212		P08238;Q58FF7	P08238	57	39	32	71	55.5	48.5	83.263	0	323.31	618000000000
EEF2	Elongation factor 2	29.3681	29.077	29.3825	29.5546	29.3456	29.9378	29.9633	29.9733	29.7239	29.8996		P13639	P13639	63	63	62	72.6	72.6	71.4	95.337	0	323.31	667000000000
NFXL1	NF-X1-type zinc finger protein NFXL1	29.3801	29.1255	29.3187	29.5328	29.3393	28.4363	29.2331	28.5295	28.4887	28.6719		Q6ZNB6;Q6ZNB6-2	Q6ZNB6;Q6ZNB6-2	4	4	4	6.7	6.7	6.7	101.34	0	21.935	11493000000
NUP153	Nuclear pore complex protein Nup153	29.3784	29.2803	29.4508	29.2197	29.3323	28.0114	28.0137	28.1517	28.0702	28.0618	1,2	P49790;P49790-3;P49790-2	P49790;P49790-3;P49790-2	51	51	51	46.4	46.4	46.4	153.94	0	323.31	72182000000
SRI	Sorcin	29.0113	29.2441	29.5206	29.4015	29.2944	28.3569	28.3255	27.7155	28.2031	28.1503		P30626;C9J0K6;P30626-2;P30626-3;B4DHQ6	P30626;C9J0K6;P30626-2;P30626-3;B4DHQ6	12	12	12	50.5	50.5	50.5	21.676	0	43.344	18652000000
SAFB	Scaffold attachment factor B1	29.3365	29.3277	29.2826	29.0142	29.2403	28.9535	29.0605	29.0083	28.9864	29.0022		Q15424;Q15424-3;Q15424-4;Q15424-2;K7EII0;K7ES42	Q15424;Q15424-3;Q15424-4;Q15424-2	36	20	20	35.1	21.1	21.1	102.64	0	265.54	37979000000
HIST2H3PS2	Histone H3	29.6295	28.912	29.1679	29.2251	29.2337	29.4256	29.5387	30.1361	29.2132	29.5784		Q5TEC6	Q5TEC6	10	2	2	39.7	8.1	8.1	15.43	0.00055913	5.7489	55522000000
RPS27A;UBC;UBB;UBA52	Ubiquitin-40S ribosomal protein S27a;Ubiquitin;40S ribosomal protein S27a;Polyubiquitin-C;Ubiquitin;Polyubiquitin-B;Ubiquitin;Ubiquitin-60S ribosomal protein L40;Ubiquitin;60S ribosomal protein L40	29.2318	29.1465	29.1721	29.2376	29.197	29.7508	29.9636	30.1228	29.9313	29.9422		P62979;P0CG48;P0CG47;Q96C32;Q5PY61;J3QKN0;F5GXK7;F5H747;A0A2R8Y422;F5H388;B4DV12;F5H265;F5H2Z3;F5GYU3;F5H6Q2;J3QTR3;J3QS39;P62987;M0R1M6;Q49A90;M0R1V7;M0R2S1;F5GZ39;J3QSA3	P62979;P0CG48;P0CG47;Q96C32;Q5PY61;J3QKN0;F5GXK7;F5H747;A0A2R8Y422;F5H388;B4DV12;F5H265;F5H2Z3;F5GYU3;F5H6Q2;J3QTR3;J3QS39;P62987;M0R1M6;Q49A90;M0R1V7;M0R2S1	9	9	9	49.4	49.4	49.4	17.965	0	57.533	83262000000
RPA1	Replication protein A 70 kDa DNA-binding subunit;Replication protein A 70 kDa DNA-binding subunit, N-terminally processed	29.1803	29.1158	29.3164	29.1702	29.1957	27.5698	27.6518	27.6486	27.4754	27.5864	2	P27694;I3L4R8;I3L524;I3L2M5	P27694;I3L4R8	26	26	26	47.7	47.7	47.7	68.137	0	323.31	44182000000
PCM1	Pericentriolar material 1 protein	29.2035	28.9099	29.5761	29.0606	29.1876	31.537	31.5513	31.6413	31.3856	31.5288		Q15154-2;Q15154;Q15154-4;E7EV93;E9PGW9;H0YBA1;Q15154-3;E5RGQ4	Q15154-2;Q15154;Q15154-4	50	50	2	29.4	29.4	1.9	222.23	0	267.02	86999000000
LDHA	L-lactate dehydrogenase A chain	29.1707	28.7545	29.1936	29.3679	29.1217	29.5782	29.8114	29.8729	29.3458	29.6521		P00338;P00338-3;P00338-4;P00338-2;P00338-5;F5GXY2;F5GYU2;F5GXH2;F5H5J4;F5H6W8;F5GZQ4;F5H8H6;F5GXC7;F5GWW2;F5GXU1	P00338;P00338-3;P00338-4;P00338-2;P00338-5	29	29	28	83.7	83.7	80.1	36.688	0	323.31	439000000000
NCL	Nucleolin	29.1777	29.0799	29.1624	29.0531	29.1183	28.2845	28.2118	28.2271	28.4251	28.2872	1	P19338;H7BY16;C9JYW2;C9JLB1;C9J1H7;C9JWL1	P19338;H7BY16	28	28	28	32.7	32.7	32.7	76.613	0	323.31	75065000000
VDAC2	Voltage-dependent anion-selective channel protein 2	29.1729	29.1486	29.0128	29.0757	29.1025	30.1155	29.9639	30.3311	29.7017	30.0281		P45880;P45880-2;P45880-1;A0A0A0MR02;Q5JSD2;Q5JSD1;A2A3S1	P45880;P45880-2;P45880-1;A0A0A0MR02;Q5JSD2;Q5JSD1	14	14	14	53.7	53.7	53.7	31.566	0	292.27	83978000000
LMNB2	Lamin-B2	29.1099	29.1667	29.218	28.9142	29.1022	23.3828	23.0985	22.459	23.3992	23.0849	1,2	Q03252	Q03252	48	43	43	58.7	53.7	53.7	69.948	0	323.31	37762000000
ZNF207	BUB3-interacting and GLEBS motif-containing protein ZNF207	29.0211	29.0688	29.1942	29.094	29.0946	28.5402	28.0504	28.6908	28.3488	28.4076		O43670;O43670-2;J3QRS9;X6R4W8;O43670-4;O43670-3;J3KS31;J3QS27;J3KTL1;J3KRB6;J3KRW6;H0Y3M2	O43670;O43670-2;J3QRS9;X6R4W8;O43670-4;O43670-3	11	11	11	20.5	20.5	20.5	50.75	0	127.86	16648000000
RPA2	Replication protein A 32 kDa subunit	28.8127	29.034	29.2406	29.0074	29.0237	27.0576	27.4145	27.7647	27.2512	27.372		P15927;P15927-2;P15927-3;Q5TEJ7;Q5TEJ0	P15927;P15927-2;P15927-3;Q5TEJ7	11	11	11	60	60	60	29.247	0	223.76	25232000000
DDX39B	Spliceosome RNA helicase DDX39B	28.9766	28.9661	29.1113	28.9588	29.0032	29.0159	28.9236	29.1413	28.5369	28.9045		Q13838;Q13838-2;A0A0G2JJZ9;Q5STU3;A0A140T9X3;F6WLT2;A0A140T9X9;F6UJC5;A0A140TA18;A0A140T996;A0A0A0MT12;F6TRA5;F6S4E6;A0A140T973;A0A140T9K1;H0Y400;A0A140T9L4;H0YCC6;F6R6M7;A0A0G2JJL7;F6QYI9;A0A140T9K2;A0A140T9N3	Q13838;Q13838-2;A0A0G2JJZ9;Q5STU3;A0A140T9X3;F6WLT2;A0A140T9X9;F6UJC5;A0A140TA18;A0A140T996	25	25	13	61.2	61.2	39	48.991	0	197.44	67483000000
SYNCRIP	Heterogeneous nuclear ribonucleoprotein Q	29.0077	28.9575	29.0765	28.9618	29.0009	30.1853	30.3652	30.4664	30.264	30.3203		O60506;O60506-3;O60506-2;O60506-4;B7Z645;O60506-5;F6UXX1	O60506;O60506-3;O60506-2;O60506-4;B7Z645;O60506-5	31	26	26	51.8	44.1	44.1	69.602	0	323.31	111000000000
SF3B1	Splicing factor 3B subunit 1	29.0546	28.855	29.0709	28.9111	28.9729	28.5897	28.4852	28.6539	28.3563	28.5213		O75533;H7C341;B4DGZ4;A0A494C1M2;O75533-2;F8WC19	O75533	71	71	71	65	65	65	145.83	0	323.31	187000000000
PFN1	Profilin-1	28.942	28.8615	28.9959	29.0406	28.96	30.0493	30.2037	29.9872	29.9884	30.0572		P07737;K7EJ44;CON__P02584;I3L3D5	P07737;K7EJ44	13	13	13	91.4	91.4	91.4	15.054	0	201.78	168000000000
NPM1	Nucleophosmin	28.9718	29.2647	28.8929	28.7058	28.9588	28.6034	28.5526	28.4445	28.915	28.6289		P06748;P06748-2;P06748-3;E5RI98;E5RGW4	P06748;P06748-2;P06748-3	16	16	16	60.5	60.5	60.5	32.575	0	323.31	108000000000
CANX	Calnexin	29.0041	28.8917	29.0078	28.9087	28.9531	28.4327	28.5519	28.8092	28.1019	28.474		P27824;P27824-2;P27824-3;H0Y9Q7;D6RGY2;D6RDP7;D6RFL1;D6RAU8;D6RB85;H0Y9H1;D6RAQ8;D6RHJ3;D6RD16	P27824;P27824-2;P27824-3	29	29	29	46.1	46.1	46.1	67.567	0	323.31	112000000000
DHX15	Pre-mRNA-splicing factor ATP-dependent RNA helicase DHX15	28.9109	29.0441	29.0373	28.7992	28.9479	28.4589	28.454	28.5162	28.3045	28.4334		O43143	O43143	45	45	44	61.1	61.1	60	90.932	0	323.31	108000000000
VDAC3	Voltage-dependent anion-selective channel protein 3	29.0777	28.8894	28.9013	28.8309	28.9249	29.6454	29.7	30.1259	29.4338	29.7263		Q9Y277;Q9Y277-2;E5RJN6;E5RHZ6;E5RFP6;E5RHE1;E5RK27;E5RFL1	Q9Y277;Q9Y277-2;E5RJN6;E5RHZ6;E5RFP6	12	12	12	53	53	53	30.658	0	323.31	59348000000
TCP1	T-complex protein 1 subunit alpha	28.9527	28.6085	29.1132	28.9921	28.9167	29.3543	29.3718	29.5678	29.0311	29.3313		P17987;E7ERF2;E7EQR6;F5H282;F5GZ03;F5H136;F5H676;F5H726;F5GZI8;F5H7Y1;F5GYL4	P17987;E7ERF2;E7EQR6;F5H282	35	35	35	75.4	75.4	75.4	60.343	0	323.31	222000000000
SLC25A5	ADP/ATP translocase 2;ADP/ATP translocase 2, N-terminally processed	29.0838	28.4104	28.9171	29.1998	28.9028	29.0558	29.1818	29.6773	28.7821	29.1743		P05141;Q9H0C2	P05141	23	23	10	62.8	62.8	30.2	32.852	0	85.884	283000000000
GAPDH	Glyceraldehyde-3-phosphate dehydrogenase	28.7638	28.6215	28.9462	29.2734	28.9013	28.7991	28.9965	29.2619	28.6762	28.9335		P04406;P04406-2;E7EUT5;O14556	P04406;P04406-2;E7EUT5	21	21	21	79.1	79.1	79.1	36.053	0	323.31	393000000000
IPO8	Importin-8	29.0453	28.7406	28.4303	29.3764	28.8982	29.0906	29.3567	29.2095	28.631	29.072		O15397;O15397-2;F5H2I3;F5H292;H0YH64;F5H244;F5GXT5	O15397;O15397-2	11	11	11	17.8	17.8	17.8	119.94	0	63.143	17839000000
TRA2B	Transformer-2 protein homolog beta	28.8766	28.9462	29.0455	28.6031	28.8679	28.1692	27.9705	28.2212	28.0905	28.1129		P62995;P62995-3;H7BXF3;H7C2L4	P62995;P62995-3;H7BXF3;H7C2L4	11	11	9	31.9	31.9	28.5	33.665	0	89.938	36554000000
LBR	Lamin-B receptor	28.7758	28.8395	29.0042	28.8085	28.857	28.2526	28.3032	28.4388	28.1909	28.2964	1,2	Q14739;A0A494C1L1;C9JXK0;C9JES9	Q14739;A0A494C1L1;C9JXK0	15	15	15	25.4	25.4	25.4	70.702	0	181.91	47539000000
TMEM43	Transmembrane protein 43	28.917	28.8049	28.9094	28.7963	28.8569	27.3405	27.4087	27.5633	26.9593	27.318		Q9BTV4;V9GY05	Q9BTV4	21	21	21	60.2	60.2	60.2	44.875	0	209.09	26490000000
PCCA	Propionyl-CoA carboxylase alpha chain, mitochondrial	28.9256	28.8898	28.8128	28.7978	28.8565	29.2877	29.3659	29.4974	28.997	29.287		P05165;P05165-2;P05165-3;A0A1B0GU58;A0A1B0GUX9;A0A1B0GWI4;A0A1B0GWA1;A0A1B0GTR1;H0Y5U0;Q5JTW6;Q5JVH2;H0Y4B9;H0Y798;A0A2R8Y725	P05165;P05165-2;P05165-3;A0A1B0GU58;A0A1B0GUX9;A0A1B0GWI4;A0A1B0GWA1	52	52	52	68.1	68.1	68.1	80.058	0	323.31	398000000000
SRSF2	Serine/arginine-rich splicing factor 2	28.9659	28.5852	28.9262	28.9437	28.8553	26.9342	26.6751	27.2222	26.8825	26.9285		Q01130;J3QL05;J3KP15;Q01130-2	Q01130;J3QL05;J3KP15;Q01130-2	4	4	2	21.7	21.7	14.9	25.476	0	274.84	6657100000
SRSF1	Serine/arginine-rich splicing factor 1	28.8648	28.8263	28.9151	28.7005	28.8267	28.1871	28.2676	28.4825	28.141	28.2696		Q07955;J3KTL2;Q07955-3;Q07955-2;J3KSR8;J3QQV5;J3KSW7	Q07955;J3KTL2;Q07955-3;Q07955-2	16	16	15	49.2	49.2	46.4	27.744	0	85.642	44651000000
HMGB1;HMGB1P1	High mobility group protein B1;Putative high mobility group protein B1-like 1	29.0214	28.6434	28.9764	28.5426	28.796	27.594	28.0638	27.8504	26.7667	27.5688		P09429;Q5T7C4;B2RPK0	P09429;Q5T7C4;B2RPK0	16	16	10	53.5	53.5	34.9	24.893	0	212.23	34238000000
SF1	Splicing factor 1	28.7929	28.7884	28.9236	28.5946	28.7749	27.8714	27.1576	27.4673	28.033	27.6324	1	Q15637-5	Q15637-5	18	18	2	35.2	35.2	3.7	71.751	0	195.8	21088000000
SUMO2	Small ubiquitin-related modifier 2	28.938	28.6937	28.8798	28.4627	28.7436	27.204	27.5983	27.5918	27.5254	27.4799		P61956;P61956-2;Q6EEV6	P61956;P61956-2	3	3	2	27.4	27.4	14.7	10.871	0	25.448	22216000000
CSE1L	Exportin-2	28.7474	28.5557	28.7834	28.8555	28.7355	28.3768	28.564	28.6381	28.3431	28.4805		P55060;P55060-3;P55060-4;P55060-2	P55060;P55060-3;P55060-4	49	49	49	64.7	64.7	64.7	110.42	0	323.31	113000000000
HNRNPA3	Heterogeneous nuclear ribonucleoprotein A3	28.6932	28.5974	29.0005	28.6411	28.7331	27.934	28.0637	28.2319	28.2287	28.1146		P51991-2	P51991-2	27	2	2	51.1	3.9	3.9	37.029	0	19.441	9813500000
LDHB	L-lactate dehydrogenase B chain;L-lactate dehydrogenase	28.8741	28.3218	28.7183	28.9915	28.7265	29.0456	29.1617	29.2428	28.8398	29.0725		P07195;A0A3B3IS95;A8MW50;C9J7H8;F5H793;P07864;Q6ZMR3;F5H5G7;F5H155;A0A087WUM2;G3XAP5;F5H245	P07195;A0A3B3IS95;A8MW50	23	22	22	62	58.4	58.4	36.638	0	323.31	408000000000
NXF1	Nuclear RNA export factor 1	28.6752	28.6937	28.9073	28.6108	28.7218	27.5587	27.3487	27.9256	27.2688	27.5255		Q9UBU9;E9PIN3;Q9UBU9-2;B4E227;E9PQA4;E9PLA7;H0YDU0	Q9UBU9;E9PIN3;Q9UBU9-2	19	19	19	41.8	41.8	41.8	70.182	0	63.567	14426000000
PGRMC1	Membrane-associated progesterone receptor component 1	28.9192	28.6774	28.746	28.475	28.7044	28.1064	28.3366	28.3697	27.9935	28.2016	2	O00264;O00264-2	O00264;O00264-2	13	13	12	63.6	63.6	59	21.671	0	247.85	29780000000
MCCC1	Methylcrotonoyl-CoA carboxylase subunit alpha, mitochondrial	28.7518	28.7216	28.6404	28.6236	28.6844	28.5835	28.482	28.6118	28.5837	28.5653		Q96RQ3;E9PHF7;E9PG35;F5GYT8;G5E9X5;F8WDI3	Q96RQ3;E9PHF7;E9PG35;F5GYT8;G5E9X5	39	39	39	63.4	63.4	63.4	80.472	0	323.31	222000000000
EIF4A1	Eukaryotic initiation factor 4A-I	28.5955	28.4523	28.7774	28.9084	28.6834	30.2408	30.3976	30.3857	30.1537	30.2945		P60842;J3KT12;P60842-2;J3QS69;J3KTB5;J3QL43;J3KSZ0;J3QR64;J3KTN0;J3QLN6;J3QKZ9;J3KS25;J3QL52;J3KS93;J3KT04;J3QQP0	P60842;J3KT12;P60842-2;J3QS69;J3KTB5;J3QL43;J3KSZ0	34	34	18	81.5	81.5	51.7	46.153	0	323.31	285000000000
VIM	Vimentin	28.7568	28.6261	28.6345	28.6144	28.658	31.1847	31.2901	31.3576	31.1569	31.2474		P08670;B0YJC4;B0YJC5;A0A1B0GTT5;A0A1B0GVG8;P41219;H7C5W5;P41219-2;F8W835	P08670;B0YJC4	59	59	53	86.3	86.3	79.2	53.651	0	323.31	608000000000
INTS7	Integrator complex subunit 7	28.3309	27.9469	28.8718	29.403	28.6382	28.9203	28.9998	29.6433	29.4728	29.2591		Q9NVH2;Q9NVH2-3;Q9NVH2-2;Q9NVH2-4;A0A087WYC2	Q9NVH2;Q9NVH2-3;Q9NVH2-2;Q9NVH2-4	8	8	8	11.4	11.4	11.4	106.83	0	31.324	21489000000
H2AFV;H2AFZ	Histone H2A.V;Histone H2A.Z;Histone H2A	28.644	28.2261	28.8435	28.805	28.6297	28.6292	28.9235	29.3934	28.4746	28.8552		Q71UI9;P0C0S5;C9J0D1;A0A494C189;Q71UI9-4;Q71UI9-2;Q71UI9-3;C9J386;Q71UI9-5	Q71UI9;P0C0S5;C9J0D1;A0A494C189;Q71UI9-4;Q71UI9-2;Q71UI9-3;C9J386	6	4	4	53.9	46.9	46.9	13.509	0	137.72	36232000000
PSME3	Proteasome activator complex subunit 3	28.7151	28.3709	28.5944	28.7953	28.619	26.9735	26.9574	26.9562	26.6095	26.8742		P61289;P61289-3;P61289-2;K9J957;B3KQ25;K7ESG5;A0A087WTV2;K7ENH2;K7EPX6;K7EKR3;K7EMD0;B7Z8D3	P61289;P61289-3;P61289-2;K9J957;B3KQ25;K7ESG5;A0A087WTV2;K7ENH2	13	13	13	55.1	55.1	55.1	29.506	0	258.88	28287000000
NUMA1	Nuclear mitotic apparatus protein 1	28.6999	28.5602	28.6532	28.5076	28.6053	28.1052	28.0606	28.1474	28.1548	28.117		Q14980-2;Q14980;A0A087WY61;Q14980-3;Q14980-4;H0YFY6;Q14980-5;F5H4J1;F5H6Y5;K4DIE0;F5H0Z7;F5H763;F5H3L6;F5H2F3;F5GZW1;F5H1L0;F8W6T3;F5H068;F5H073;F5GWK2;F5H4Y4;F5GWA2;F5H7R5	Q14980-2;Q14980;A0A087WY61;Q14980-3;Q14980-4	100	100	100	58.7	58.7	58.7	236.51	0	323.31	79419000000
EEF1G	Elongation factor 1-gamma	28.6948	28.1604	28.6377	28.8642	28.5893	28.8932	29.0597	29.0969	28.5397	28.8974		P26641;P26641-2	P26641;P26641-2	29	29	29	72.3	72.3	72.3	50.118	0	323.31	273000000000
ALDOA	Fructose-bisphosphate aldolase A;Fructose-bisphosphate aldolase	28.6141	28.2597	28.646	28.761	28.5702	29.5111	29.6849	29.6358	29.2933	29.5313		P04075;J3KPS3;P04075-2;H3BQN4;H3BPS8;H3BUH7;H3BR04;H3BMQ8;H3BU78;H3BR68;P05062;A0A087WXX2;A0A3B3IS80	P04075;J3KPS3;P04075-2;H3BQN4;H3BPS8;H3BUH7;H3BR04;H3BMQ8	33	33	30	85.2	85.2	75.5	39.42	0	323.31	683000000000
SRSF3	Serine/arginine-rich splicing factor 3	28.6474	28.54	28.6146	28.4354	28.5594	27.903	28.0567	28.209	27.7249	27.9734		P84103;P84103-2;A0A087X2D0	P84103;P84103-2;A0A087X2D0	9	8	8	41.5	41.5	41.5	19.329	0	89.091	26622000000
CPSF6	Cleavage and polyadenylation specificity factor subunit 6	28.9351	28.4322	28.2524	28.5891	28.5522	27.3739	27.5803	27.5669	27.4639	27.4963	1	Q16630;Q16630-2;F8WJN3;Q16630-3;F8W084;A0A3B3ISW1	Q16630;Q16630-2;F8WJN3;Q16630-3	12	12	12	25.6	25.6	25.6	59.209	0	323.31	12348000000
NUDT21	Cleavage and polyadenylation specificity factor subunit 5	28.1745	28.473	28.8863	28.6265	28.5401	26.7943	26.6737	27.1717	26.5402	26.795		O43809;H3BND3;H3BV41	O43809;H3BND3	12	12	12	60.8	60.8	60.8	26.227	0	76.732	9202900000
NCOR1	Nuclear receptor corepressor 1	29.0027	28.9893	28.3868	27.7457	28.5312	26.8215	26.1693	26.6005	26.4677	26.5148		O75376;O75376-2;A0A088AWL3;E7EVK1;J3KS51;E7EVU5;E7EW50;O75376-3;J3KRE4;J3QKP0;C9JAP0;C9JQE8;J3KT44;H0YGK8;H7C1Y3;J3KS29;C9J330	O75376;O75376-2;A0A088AWL3	19	19	18	11.4	11.4	11	270.21	0	123.96	5307300000
HMGN2;HMGN3	Non-histone chromosomal protein HMG-17;High mobility group nucleosome-binding domain-containing protein 3	28.4178	28.4064	28.6676	28.5993	28.5228	28.4068	29.1137	29.4008	28.8213	28.9357		P05204;Q15651;A0A087WZE9;Q15651-2	P05204;Q15651;A0A087WZE9;Q15651-2	3	3	3	16.7	16.7	16.7	9.3926	0.0003639	14.106	14620000000
RPL10	60S ribosomal protein L10	28.5774	28.2239	28.5968	28.6816	28.52	28.4462	28.5322	28.5941	28.2188	28.4479		P27635;X1WI28;B8A6G2;A6QRI9	P27635;X1WI28	12	12	2	47.2	47.2	13.6	24.604	0	288.98	176000000000
MIF	Macrophage migration inhibitory factor	28.6756	28.3356	28.4917	28.5409	28.511	28.5193	27.3538	27.1634	28.3376	27.8436		P14174	P14174	3	3	3	35.7	35.7	35.7	12.476	0	48.255	12015000000
HSPD1	60 kDa heat shock protein, mitochondrial	28.5559	28.2446	28.5229	28.5117	28.4588	28.4316	28.4519	28.2952	28.4985	28.4193		P10809;E7EXB4;E7ESH4;P10809-2;C9JL25;C9JL19;C9JCQ4;C9J0S9	P10809	46	46	46	79.8	79.8	79.8	61.054	0	323.31	191000000000
CKB	Creatine kinase B-type	28.5097	28.2085	28.417	28.6828	28.4545	29.4768	29.8246	29.751	29.3284	29.5952		P12277;H0YJG0;G3V4N7;G3V461;H0YJK0;G3V2I1	P12277;H0YJG0	20	20	19	71.7	71.7	69.6	42.644	0	323.31	135000000000
SUPT5H	Transcription elongation factor SPT5	28.3918	28.3712	28.5379	28.371	28.418	27.8761	27.9224	28.052	27.7964	27.9118	1	O00267-2;O00267;M0QYL9	O00267-2;O00267	46	46	46	50.5	50.5	50.5	120.5	0	323.31	53854000000
SRSF9	Serine/arginine-rich splicing factor 9	28.4541	28.4397	28.6446	28.0289	28.3919	27.3851	27.8563	28.1198	27.7309	27.7731		Q13242;H0YIB4;S4R3G0	Q13242;H0YIB4	16	15	15	56.6	53.4	53.4	25.542	0	87.122	42138000000
LRRC59	Leucine-rich repeat-containing protein 59	28.5046	28.3197	28.36	28.3697	28.3885	28.0677	28.2002	28.4438	27.7188	28.1077	1,2	Q96AG4;I3L223	Q96AG4	13	13	13	38.8	38.8	38.8	34.93	0	141.25	46486000000
CACYBP	Calcyclin-binding protein	28.4315	28.2514	28.4108	28.4378	28.3829	28.9523	29.2371	29.1583	28.9354	29.0708		Q9HB71;Q9HB71-3;B2ZWH1;Q9HB71-2	Q9HB71;Q9HB71-3	19	19	19	77.2	77.2	77.2	26.21	0	241.58	68835000000
XRCC6	X-ray repair cross-complementing protein 6	28.4756	28.1696	28.4529	28.4256	28.381	28.1067	28.0499	28.3203	27.7672	28.0611	1,2	P12956;B1AHC9;P12956-2	P12956;B1AHC9;P12956-2	47	47	47	67.7	67.7	67.7	69.842	0	323.31	230000000000
ELAVL1	ELAV-like protein 1	28.411	28.2572	28.5282	28.2943	28.3727	28.3433	28.4362	28.7523	28.3379	28.4675		Q15717;Q15717-2;M0QZR9;M0R055;A0A494C1D9;B1AM48;A0A0A0MRX1;B1APY8;A0A494C147;B1APY9;A0A494C0F8;A0A494C0M6;A0A0R4J2E6;A0A494C015;A0A494C173;P26378-3;Q12926;A0A494C011;Q12926-2;P26378;P26378-2;P26378-4;P26378-5;A0A494C0Q5	Q15717;Q15717-2;M0QZR9	16	16	16	56.1	56.1	56.1	36.091	0	323.31	43246000000
EIF5A;EIF5AL1;EIF5A2	Eukaryotic translation initiation factor 5A-1;Eukaryotic translation initiation factor 5A;Eukaryotic translation initiation factor 5A-1-like;Eukaryotic translation initiation factor 5A-2	28.4933	28.201	28.2657	28.4875	28.3619	29.0988	29.2499	29.0496	28.6342	29.0082		P63241;P63241-2;I3L397;I3L504;Q6IS14;Q9GZV4;F8WCJ1;C9J7B5;C9J4W5	P63241;P63241-2;I3L397;I3L504;Q6IS14;Q9GZV4;F8WCJ1;C9J7B5;C9J4W5	13	13	13	72.1	72.1	72.1	16.832	0	323.31	40125000000
UBA1	Ubiquitin-like modifier-activating enzyme 1	28.4103	28.1135	28.312	28.5378	28.3434	28.1772	28.2431	28.2687	27.9239	28.1533		P22314;P22314-2;Q5JRR9;Q5JRS0;Q5JRS2;Q5JRS1;Q5JRS3	P22314;P22314-2	55	55	33	72.1	72.1	43	117.85	0	323.31	212000000000
XPNPEP1	Xaa-Pro aminopeptidase 1	29.3029	27.508	27.9113	28.638	28.3401	28.6814	29.0827	28.6562	28.532	28.7381		Q9NQW7-3;Q9NQW7;Q5T6H7;Q9NQW7-4;Q9NQW7-2;Q5T6H3;Q5T6H2	Q9NQW7-3;Q9NQW7;Q5T6H7;Q9NQW7-4;Q9NQW7-2	11	11	11	22.7	22.7	22.7	74.797	0	34.454	94019000000
DAZAP1	DAZ-associated protein 1	28.5904	28.7866	28.3208	27.6158	28.3284	28.2754	28.2853	28.0051	28.0396	28.1514		Q96EP5;K7EQ55;K7EK33;Q96EP5-2;K7EQ02	Q96EP5;K7EQ55;K7EK33;Q96EP5-2;K7EQ02	9	9	9	36.6	36.6	36.6	43.383	0	129.92	12091000000
SERBP1	Plasminogen activator inhibitor 1 RNA-binding protein	28.4204	27.9662	28.2882	28.6171	28.323	29.4695	29.6302	29.6968	29.4849	29.5704		Q8NC51;Q8NC51-3;Q8NC51-2;Q8NC51-4	Q8NC51;Q8NC51-3;Q8NC51-2;Q8NC51-4	28	28	28	54.9	54.9	54.9	44.965	0	323.31	78206000000
PPIA	Peptidyl-prolyl cis-trans isomerase A;Peptidyl-prolyl cis-trans isomerase A, N-terminally processed;Peptidyl-prolyl cis-trans isomerase	28.4034	28.2725	28.3242	28.2893	28.3224	28.3505	28.5858	28.2906	28.2989	28.3815		P62937;F8WE65;C9J5S7;P62937-2;F5H284;Q9Y536;E5RIZ5;P0DN26;A0A0H2UH34;A0A0B4J2A2;A0A075B767;A0A075B759;P0DN37	P62937;F8WE65;C9J5S7;P62937-2	12	12	12	71.5	71.5	71.5	18.012	0	108.92	35600000000
ZNF326	DBIRD complex subunit ZNF326	28.4024	28.3385	28.4451	28.0788	28.3162	28.1581	28.2263	28.3594	28.164	28.227		Q5BKZ1;A0A0A0MRN4;Q5BKZ1-2;E2QRN4	Q5BKZ1;A0A0A0MRN4	19	19	12	40	40	25.3	65.653	0	274.48	32447000000
CLTC	Clathrin heavy chain 1;Clathrin heavy chain	28.2589	28.1525	28.323	28.4909	28.3064	30.8995	31.0772	31.0698	30.9198	30.9916		Q00610;A0A087WVQ6;Q00610-2;J3KS13;K7EJJ5;J3KRF5;J3KSQ2;J3QL20;A0A087WV74;A0A087WXH4;F5H5N6	Q00610;A0A087WVQ6;Q00610-2	110	110	89	71.9	71.9	61	191.61	0	323.31	600000000000
ADAR	Double-stranded RNA-specific adenosine deaminase	28.4089	28.2355	28.3455	28.2228	28.3032	28.1591	28.1425	28.3212	28.046	28.1672		P55265;P55265-5;P55265-4	P55265;P55265-5;P55265-4	48	48	3	44.3	44.3	3.3	136.06	0	323.31	76595000000
PRDX6	Peroxiredoxin-6	28.3203	28.1357	28.2774	28.4655	28.2998	28.791	28.7334	28.7768	28.1186	28.605		P30041	P30041	22	22	22	84.8	84.8	84.8	25.035	0	285.62	33949000000
SNRNP70	U1 small nuclear ribonucleoprotein 70 kDa	28.3761	28.2369	28.3616	28.2221	28.2992	28.078	27.9798	28.1852	27.8664	28.0274		P08621;P08621-2;P08621-3;P08621-4;M0QYR1;M0QX04	P08621;P08621-2;P08621-3	22	22	22	47.6	47.6	47.6	51.556	0	154.82	52839000000
XPO1	Exportin-1	28.2895	28.1489	28.4541	28.2814	28.2935	27.064	26.9942	27.1505	26.8913	27.025		O14980;C9JKM9;C9J673;C9IZS4;C9JQ02;C9JV99;F8WF71;C9IYM2;C9JF49;H7BZC5	O14980	48	48	48	55.8	55.8	55.8	123.38	0	323.31	63720000000
ARF5	ADP-ribosylation factor 5	28.7495	27.7779	27.868	28.6471	28.2607	27.6275	27.9129	27.9854	27.7808	27.8267		P84085;C9J1Z8	P84085;C9J1Z8	9	4	4	57.8	27.8	27.8	20.529	0	26.236	3531400000
SRSF6	Serine/arginine-rich splicing factor 6	28.2814	28.2252	28.4976	28.0026	28.2517	27.0949	27.2809	27.563	27.1752	27.2785		Q13247;Q13247-3;Q13247-2	Q13247;Q13247-3	9	9	7	26.5	26.5	23.8	39.586	0	42.37	12022000000
ANP32A	Acidic leucine-rich nuclear phosphoprotein 32 family member A	28.2406	28.0757	28.3641	28.2291	28.2274	26.3603	25.9931	26.1786	25.5094	26.0104		P39687;H0YN26;H7BZ09;O43423	P39687;H0YN26	11	11	7	51.4	51.4	44.6	28.585	0	123.09	13021000000
SRRM2	Serine/arginine repetitive matrix protein 2	28.1385	28.1811	28.2976	28.2818	28.2248	27.3275	27.534	27.627	27.6136	27.5256		Q9UQ35;Q9UQ35-2;I3L4D8;I3L182;I3L1I8;Q9UQ35-3;I3L1C0;I3L0N7;A0A087X1W1;I3L4U6;I3L3Q8	Q9UQ35;Q9UQ35-2	46	46	46	22.2	22.2	22.2	299.61	0	323.31	79703000000
DNMT1	DNA (cytosine-5)-methyltransferase 1	28.3176	28.0724	28.323	28.1495	28.2157	27.5412	27.4479	27.5588	27.3977	27.4864		P26358;P26358-2;P26358-3;K7ENW7;K7EJL0;K7EMU8;K7ENQ6;K7EIZ6;K7ERQ1;K7ELB1	P26358;P26358-2;P26358-3	44	44	44	34.5	34.5	34.5	183.16	0	249.85	27916000000
RPS4X	40S ribosomal protein S4, X isoform	28.289	27.7679	28.3339	28.3958	28.1967	28.5788	28.6466	28.9095	28.3545	28.6224		P62701;Q8TD47;P22090;C9JEH7	P62701	23	23	23	67.7	67.7	67.7	29.597	0	323.31	226000000000
SMC1A	Structural maintenance of chromosomes protein 1A;Structural maintenance of chromosomes protein	28.3326	28.0739	28.1565	28.1872	28.1876	27.9907	28.1533	28.3954	27.8678	28.1018		Q14683;G8JLG1;H0Y7K8;V9GY57;V9GYN9	Q14683;G8JLG1	50	50	50	43.1	43.1	43.1	143.23	0	200.37	35213000000
CHD4	Chromodomain-helicase-DNA-binding protein 4	28.2414	28.1036	28.2633	28.0993	28.1769	27.5009	27.3756	27.5774	27.3494	27.4509		Q14839;A0A2R8Y425;A0A0C4DGG9;A0A2R8Y521;A0A2R8Y212;F5GWX5;A0A2U3TZM0;A0A2R8YFK9;A0A2R8Y5J0;Q14839-2;A0A2R8YFD8;A0A2R8YDJ9;A0A2R8YD40;A0A2R8Y4X2;A0A2R8Y8C1;A0A2R8Y445;A0A2R8YER1;A0A2R8YDW2;A0A2R8Y5Z7;A0A2R8Y685;A0A2R8Y8B3;A0A2R8Y7I0;A0A2R8Y7M9;A0A2R8Y5M9;A0A2R8YE38;F5H6N4;A0A2R8Y6G9;H7C3H7;I3L229;A0A2R8Y795;K7ESA5;A0A2R8Y7X1	Q14839;A0A2R8Y425;A0A0C4DGG9;A0A2R8Y521;A0A2R8Y212;F5GWX5;A0A2U3TZM0;A0A2R8YFK9;A0A2R8Y5J0;Q14839-2;A0A2R8YFD8;A0A2R8YDJ9;A0A2R8YD40;A0A2R8Y4X2;A0A2R8Y8C1;A0A2R8Y445;A0A2R8YER1;A0A2R8YDW2;A0A2R8Y5Z7;A0A2R8Y685	80	80	60	52	52	40.1	218	0	323.31	89492000000
MDC1	Mediator of DNA damage checkpoint protein 1	28.2593	28.0537	28.2566	28.0587	28.1571	27.6562	27.7521	27.8996	27.7131	27.7553	1	Q14676;Q14676-2;Q14676-3;Q14676-4;A2AB05;H0Y6Z8;A2AB07;A2AB06;A0A087X0R2	Q14676;Q14676-2;Q14676-3;Q14676-4	54	54	54	43.7	43.7	43.7	226.66	0	323.31	48035000000
ENO1	Alpha-enolase	28.2167	27.6245	28.136	28.6012	28.1446	28.056	28.1115	28.4022	27.7719	28.0854		P06733;A0A2R8Y6G6;P06733-2;K7EM90;A0A2R8YEM5;A0A2R8Y879;K7ERS8;P09104;A0A2R8Y798;A0A2R8Y6I8;A0A2R8YEG5;P09104-2;K7EPM1;K7EKN2;E5RGZ4;F5H0C8;E5RI09;E5RG95;F5H1C3	P06733;A0A2R8Y6G6;P06733-2	35	35	32	77.6	77.6	69.1	47.168	0	323.31	214000000000
CIRBP	Cold-inducible RNA-binding protein	28.1329	28.1447	28.2306	28.0179	28.1316	26.4076	27.9827	27.8919	27.9233	27.5514		Q14011;K7EJV1;K7EQR7;K7EPM4;K7EMY9;Q14011-2;D6W5Y5;K7ENX8;K7ELT6;K7ER40;K7ELV6;K7EJV5;K7EQL0;K7EQX4;K7EIF7;K7ENN6;Q14011-3	Q14011;K7EJV1;K7EQR7;K7EPM4;K7EMY9;Q14011-2;D6W5Y5;K7ENX8;K7ELT6;K7ER40;K7ELV6;K7EJV5	5	5	5	39	39	39	18.648	0	74.722	4059000000
ANXA11	Annexin A11	27.9785	28.0145	28.2584	28.2605	28.128	27.8878	28.1087	28.106	27.8291	27.9829		P50995;P50995-2;H0Y6E1	P50995;P50995-2	21	21	21	39.2	39.2	39.2	54.389	0	323.31	36268000000
RBM10	RNA-binding protein 10	28.0561	28.0961	28.2866	27.9711	28.1025	27.2373	27.1169	27.2539	27.1374	27.1864	1	P98175;P98175-2;P98175-5;P98175-3;P98175-4	P98175;P98175-2;P98175-5;P98175-3;P98175-4	29	29	27	37.6	37.6	36.3	103.53	0	323.31	20085000000
PDCD6	Programmed cell death protein 6	28.0562	28.2775	27.7496	28.3249	28.1021	26.5669	26.1538	26.8463	26.4643	26.5079		O75340;O75340-2;A0A024QZ42;H0Y9X3;E7EPW6;A0A087WZ38;O75340-3	O75340;O75340-2;A0A024QZ42	9	9	9	50.8	50.8	50.8	21.868	0	53.543	6050800000
PRDX2	Peroxiredoxin-2	28.189	27.9389	28.1	28.1468	28.0937	29.4187	29.2642	29.2274	28.9549	29.2163		P32119;A6NIW5;P32119-2	P32119;A6NIW5	15	14	14	55.1	49.5	49.5	21.892	0	148.72	64550000000
SPCS2	Signal peptidase complex subunit 2	28.3183	27.9326	27.997	28.1248	28.0932	28.2383	28.3121	28.4708	28.0516	28.2682		Q15005;E9PL01;A0A087WUC6;E9PI68;E9PRB9;H0YE04	Q15005;E9PL01;A0A087WUC6;E9PI68;E9PRB9	13	13	13	42.5	42.5	42.5	25.003	0	122.97	23530000000
SRSF7	Serine/arginine-rich splicing factor 7	28.0366	28.03	28.184	28.0959	28.0867	27.5478	27.4624	27.6551	27.3844	27.5125		Q16629;Q16629-4;A0A0B4J1Z1;C9JAB2;Q16629-3;Q16629-2;F8WEA1;H7BZZ6	Q16629;Q16629-4;A0A0B4J1Z1;C9JAB2;Q16629-3;Q16629-2	10	10	9	34.5	34.5	34.5	27.366	0	120.6	36486000000
HDGF	Hepatoma-derived growth factor	28.0114	27.9106	28.2107	28.1941	28.0817	27.1384	27.2203	27.3698	26.7849	27.1284		P51858;P51858-3;P51858-2	P51858;P51858-3;P51858-2	11	11	10	55	55	51.7	26.788	0	186.12	7307200000
RPL6	60S ribosomal protein L6	28.261	27.7425	27.9994	28.3024	28.0764	28.3428	28.2169	28.6835	28.1191	28.3406		Q02878;F8VZ45;U3KQR5;F8VR69;F8VZA3;F8VWR1;F8VU16	Q02878	22	22	22	54.2	54.2	54.2	32.728	0	256.84	202000000000
TOP2B	DNA topoisomerase 2-beta;DNA topoisomerase 2	28.1373	28.03	28.1481	27.9844	28.075	27.683	27.5059	27.7534	27.5274	27.6175	2	Q02880;Q02880-2;E9PCY5;H7BZ82	Q02880;Q02880-2;E9PCY5	73	73	56	48.4	48.4	39.8	183.26	0	323.31	83579000000
SUN2	SUN domain-containing protein 2	28.0325	28.245	28.169	27.8517	28.0746	23.583	23.3972	25.0561	24.1046	24.0353	2	Q9UH99;Q9UH99-2;Q9UH99-3;B0QY60;H0Y686;B0QY63;B0QY64;B0QY68;B0QY66;B0QY67	Q9UH99;Q9UH99-2;Q9UH99-3	22	22	22	45.5	45.5	45.5	80.31	0	204.08	6568200000
ARID2	AT-rich interactive domain-containing protein 2	28.0688	28.1373	28.0758	27.9783	28.0651	27.2536	27.2963	27.2848	27.1924	27.2568		Q68CP9;Q68CP9-3;F8W108;F8WCU9;F8VWP4	Q68CP9;Q68CP9-3;F8W108;F8WCU9	10	10	10	8.6	8.6	8.6	197.39	0	15.616	6127900000
ARF3;ARF1	ADP-ribosylation factor 3;ADP-ribosylation factor 1	28.1274	27.9222	28.0447	28.1527	28.0618	28.0087	28.4081	28.6013	27.8637	28.2205		P61204;P84077;F5H423;P61204-2;F5H0C7;F5H1V1;F5H6T5;F8WDB3;H0YGG7	P61204;P84077;F5H423;P61204-2;F5H0C7	10	10	5	61.3	61.3	31.5	20.601	0	143.94	19019000000
TRA2A	Transformer-2 protein homolog alpha	28.0935	28.0731	28.1984	27.8288	28.0485	27.237	27.5119	27.7115	26.5847	27.2613		Q13595;Q13595-4;Q13595-3;Q13595-2	Q13595;Q13595-4;Q13595-3;Q13595-2	9	7	7	30.1	26.6	26.6	32.688	0	300.19	7261900000
YLPM1	YLP motif-containing protein 1	28.0169	28.0894	28.2343	27.8414	28.0455	27.6753	27.5281	27.7399	27.542	27.6214		P49750;P49750-1;P49750-3;H0YIQ2;F8VU51;H0YI23;U3KQT9	P49750;P49750-1;P49750-3;H0YIQ2;F8VU51	69	69	69	42.2	42.2	42.2	241.64	0	323.31	44243000000
CNN3	Calponin-3;Calponin	27.9202	27.9697	28.1719	28.0503	28.0281	29.2471	29.2143	29.5087	29.061	29.2578		Q15417;Q15417-3;Q15417-2;E9PDU6	Q15417;Q15417-3;Q15417-2;E9PDU6	17	17	15	66.6	66.6	61.1	36.413	0	300.71	26634000000
PEF1	Peflin	27.8473	27.897	28.0482	28.3134	28.0265	27.5783	27.8878	27.777	26.794	27.5093		Q9UBV8	Q9UBV8	7	7	7	32	32	32	30.381	0	69.463	6820000000
AKAP12	A-kinase anchor protein 12	28.164	27.6625	28.3441	27.9273	28.0245	30.3563	30.2696	30.5307	30.0174	30.2935		Q02952;Q02952-3;Q02952-2	Q02952;Q02952-3;Q02952-2	30	30	30	31.5	31.5	31.5	191.48	0	198.42	33436000000
PRMT1	Protein arginine N-methyltransferase 1	28.0745	27.9709	28.0146	27.9713	28.0079	27.6466	27.6626	27.7731	27.3491	27.6079		Q99873;E9PKG1;Q99873-2;Q99873-3;E9PIX6;E9PQ98;H0YDE4;Q99873-5;E9PNR9;Q9NR22;E9PMW9;Q9NR22-2;E9PMZ2	Q99873;E9PKG1;Q99873-2;Q99873-3;E9PIX6;E9PQ98;H0YDE4;Q99873-5;E9PNR9	20	20	20	56.3	56.3	56.3	42.461	0	140.24	40959000000
RPS27	40S ribosomal protein S27	28.0893	27.7119	28.183	28.0113	27.9989	28.5496	28.7556	28.5603	28.4887	28.5886		P42677;C9J1C5	P42677	5	5	3	40.5	40.5	15.5	9.461	0	33.469	58695000000
GSTP1	Glutathione S-transferase P	28.0739	27.7355	27.9592	28.2195	27.9971	27.7656	28.4301	28.4645	27.8298	28.1225		P09211;A8MX94;A0A087X2E9;A0A2R8Y5E5;A0A087X243	P09211;A8MX94	12	12	12	52.4	52.4	52.4	23.356	0	323.31	56155000000
RBM12B	RNA-binding protein 12B	27.9844	28.1058	27.9194	27.9678	27.9944	28.0492	27.5137	27.6886	27.0126	27.5661		Q8IXT5;B9ZVT1;E5RJW8;E5RHG1;E5RJ83;E5RJV8	Q8IXT5;B9ZVT1	26	26	26	31.9	31.9	31.9	118.1	0	47.298	9823400000
XRN2	5-3 exoribonuclease 2	27.9524	27.904	28.1046	27.934	27.9738	27.7252	27.6334	27.8103	27.4168	27.6465		Q9H0D6;Q9H0D6-2	Q9H0D6;Q9H0D6-2	38	38	38	48.8	48.8	48.8	108.58	0	323.31	47449000000
EPRS	Bifunctional glutamate/proline--tRNA ligase;Glutamate--tRNA ligase;Proline--tRNA ligase	28.0025	27.7733	27.9791	28.1054	27.9651	29.0959	29.2666	29.2378	29.1807	29.1953		P07814;V9GYZ6;V9GZ76	P07814;V9GYZ6	83	83	83	57.5	57.5	57.5	170.59	0	323.31	193000000000
ALYREF	THO complex subunit 4	27.9105	27.7731	28.1088	28.0334	27.9565	27.6953	27.8221	28.5445	27.4599	27.8805		Q86V81;E9PB61	Q86V81;E9PB61	11	11	11	50.6	50.6	50.6	26.888	0	323.31	30480000000
FAM98B	Protein FAM98B	27.9677	27.8053	28.0542	27.9823	27.9524	27.1702	27.1272	27.4026	27.0017	27.1755		Q52LJ0;Q52LJ0-1;H0YNA1	Q52LJ0;Q52LJ0-1	19	19	16	55.4	55.4	47.8	45.547	0	323.31	28028000000
RBM12	RNA-binding protein 12	27.9258	27.7879	27.9284	28.1299	27.943	26.4278	26.2178	26.2146	26.7641	26.4061		Q9NTZ6	Q9NTZ6	13	13	13	15.7	15.7	15.7	97.394	0	45.699	9696800000
MKI67	Antigen KI-67	28.0854	27.8543	27.9308	27.8851	27.9389	27.8681	27.8423	27.9362	27.9038	27.8876	1	P46013	P46013	139	139	6	52.8	52.8	4.1	358.69	0	323.31	103000000000
TXN	Thioredoxin	28.0002	27.7397	27.9776	28.0347	27.9381	27.9398	28.0643	27.7948	27.0674	27.7166		P10599;P10599-2	P10599;P10599-2	7	7	7	51.4	51.4	51.4	11.737	0	25.059	10673000000
RPS8	40S ribosomal protein S8	28.0369	27.3675	28.117	28.1539	27.9189	27.8801	28.0096	28.4958	27.5574	27.9858		P62241;Q5JR95	P62241;Q5JR95	14	14	14	59.1	59.1	59.1	24.205	0	263.48	132000000000
PRKDC	DNA-dependent protein kinase catalytic subunit	28.0079	27.8546	27.9972	27.7908	27.9127	27.6122	27.5571	27.6678	27.4842	27.5804		P78527;P78527-2;H0YG84;F5GX40	P78527;P78527-2	223	223	223	56.2	56.2	56.2	469.08	0	323.31	333000000000
NOP58	Nucleolar protein 58	28.0601	27.8334	27.8458	27.8857	27.9063	27.8312	27.7069	27.9863	27.6623	27.7967		Q9Y2X3;H7BZ72;F8WED0	Q9Y2X3	23	23	23	53.7	53.7	53.7	59.578	0	323.31	46474000000
FUBP3	Far upstream element-binding protein 3	27.9231	27.8922	27.9706	27.8076	27.8984	28.567	28.8956	28.9067	28.7198	28.7723		Q96I24;Q96I24-2;A0A494C1K6	Q96I24	30	29	29	69.9	68.4	68.4	61.64	0	323.31	43592000000
CCT3	T-complex protein 1 subunit gamma	27.9023	27.493	28.0052	28.1482	27.8872	28.4756	28.5211	28.6257	28.2985	28.4803		P49368;B4DUR8;P49368-2;E9PRC8;Q5SZX6;E9PQ35;Q5SZW8;E9PM09;Q5SZX9	P49368;B4DUR8;P49368-2	40	40	40	71.7	71.7	71.7	60.533	0	323.31	172000000000
EIF4A3	Eukaryotic initiation factor 4A-III;Eukaryotic initiation factor 4A-III, N-terminally processed	27.831	27.7174	27.9977	27.9767	27.8807	27.1252	27.0925	27.4976	26.8413	27.1392		P38919;I3L3H2	P38919;I3L3H2	29	24	24	65.9	59.9	59.9	46.871	0	323.31	44053000000
LUC7L2;C7orf55	UPF0562 protein C7orf55;Putative RNA-binding protein Luc7-like 2	27.8149	27.8195	28.0587	27.8125	27.8764	26.4007	26.2311	26.5391	26.126	26.3243		A0A0A6YYJ8;Q96HJ9-2;Q9Y383-3;Q9Y383-2;Q96HJ9	A0A0A6YYJ8;Q96HJ9-2;Q9Y383-3;Q9Y383-2	13	13	2	29.5	29.5	2.6	54.223	0	71.667	20933000000
SRRT	Serrate RNA effector molecule homolog	27.8697	27.8448	27.9845	27.7619	27.8653	27.2063	27.1748	27.2964	26.9081	27.1464		Q9BXP5;Q9BXP5-4;Q9BXP5-2;Q9BXP5-3;Q9BXP5-5;H7C3A1;H7C1K0;H7C0U8;A0A286YEP7;C9JUL9;A0A0A0MSP6	Q9BXP5;Q9BXP5-4;Q9BXP5-2;Q9BXP5-3;Q9BXP5-5;H7C3A1	34	34	34	43.4	43.4	43.4	100.67	0	252	46219000000
KPNA2	Importin subunit alpha-1	27.9578	27.6634	28.0553	27.7374	27.8535	28.711	28.8789	28.9626	28.623	28.7939		P52292;J3QLL0;J3KS65	P52292	26	26	26	65.8	65.8	65.8	57.861	0	323.31	79499000000
ARID1A	AT-rich interactive domain-containing protein 1A	27.9654	27.776	27.8973	27.7708	27.8524	27.2155	27.106	27.3629	27.2036	27.222		O14497;H0Y488;A0A1B0GTU5;O14497-3;O14497-2;A0A087WUV6;H0YEW5;H0YCU6	O14497;H0Y488;A0A1B0GTU5;O14497-3;O14497-2	49	49	46	29.8	29.8	28.1	242.04	0	323.31	27803000000
MAPRE1	Microtubule-associated protein RP/EB family member 1	27.7664	27.708	27.8557	28.0681	27.8496	28.7575	28.6621	28.8043	28.5271	28.6878		Q15691	Q15691	18	18	16	66.8	66.8	66.8	29.999	0	323.31	70684000000
YWHAE	14-3-3 protein epsilon	27.9526	27.6942	27.9242	27.8221	27.8483	28.3521	28.5008	28.4103	28.4395	28.4257		P62258;P62258-2;B4DJF2;I3L3T1;K7EIT4;K7EM20;I3L0W5	P62258;P62258-2;B4DJF2;I3L3T1	22	22	20	65.9	65.9	62.7	29.174	0	310.22	84301000000
PKM	Pyruvate kinase PKM;Pyruvate kinase	27.9367	27.5864	27.8101	28.0593	27.8482	28.1107	28.2089	28.3957	27.8833	28.1497		P14618;P14618-2;P14618-3;B4DNK4;H3BTN5;H3BQ34;H3BR70;H3BUW1;H3BTJ2;H3BT25;H3BU13;H3BN34;H3BQZ3;P30613;P30613-2	P14618;P14618-2;P14618-3;B4DNK4;H3BTN5;H3BQ34;H3BR70	33	33	33	73.3	73.3	73.3	57.936	0	323.31	95639000000
MCM2	DNA replication licensing factor MCM2	27.8231	27.7196	27.8392	28.0044	27.8466	26.9893	26.9218	27.0947	26.489	26.8737		P49736;H0Y8E6;C9J013;C9JZ21;F8WDM3	P49736;H0Y8E6	39	39	39	56.4	56.4	56.4	101.89	0	323.31	89772000000
RPS2	40S ribosomal protein S2	27.9777	27.372	27.8494	28.1195	27.8297	28.6576	28.6889	28.8381	28.2367	28.6054		P15880;H0YEN5;I3L404;E9PMM9;E9PQD7;E9PPT0;E9PM36;H3BNG3;H0YE27	P15880;H0YEN5;I3L404;E9PMM9;E9PQD7;E9PPT0;E9PM36	17	17	17	54.9	54.9	54.9	31.324	0	132.5	128000000000
ANXA7	Annexin A7	27.619	27.7884	28.0213	27.881	27.8275	27.8	28.0153	27.9551	27.6851	27.8639		P20073;P20073-2	P20073;P20073-2	18	18	18	40.8	40.8	40.8	52.739	0	323.31	27092000000
NUP155	Nuclear pore complex protein Nup155	27.9599	27.8418	27.8632	27.6305	27.8239	27.011	27.0159	27.064	27.1359	27.0567	1,2	O75694;E9PF10;O75694-2;D6RA13	O75694;E9PF10;O75694-2	44	44	44	43	43	43	155.2	0	323.31	34395000000
PLS3	Plastin-3	27.9505	27.564	27.8243	27.9553	27.8236	29.066	29.1086	29.2093	28.8606	29.0612		P13797;A0A0A0MSQ0;P13797-3;P13797-2;H7C4N2;U3KQI3;P13796;F2Z2Z9;Q5TBN3	P13797;A0A0A0MSQ0;P13797-3;P13797-2	52	52	49	77.6	77.6	74	70.81	0	323.31	231000000000
NME2;NME1-NME2;NME1	Nucleoside diphosphate kinase B;Nucleoside diphosphate kinase	27.9144	27.307	27.8549	28.188	27.8161	28.1983	28.2443	28.488	27.9993	28.2325		P22392-2;Q32Q12;P22392;J3KPD9;E7ERL0;O60361;E5RHP0;F6XY72;C9K028	P22392-2;Q32Q12;P22392;J3KPD9;E7ERL0	16	16	7	80.1	80.1	27.7	30.137	0	233.13	90647000000
FAF2	FAS-associated factor 2	27.9115	27.8488	27.6963	27.7894	27.8115	27.7795	27.7268	27.9477	27.6394	27.7734		Q96CS3;D6RBG6	Q96CS3	14	14	14	49.2	49.2	49.2	52.623	0	168.09	11435000000
RPS23	40S ribosomal protein S23	27.9381	27.4926	27.9616	27.8334	27.8065	27.3877	27.5638	27.9714	27.5067	27.6074		P62266;D6RD47;D6RDJ2;D6RIX0;D6R9I7	P62266;D6RD47	8	8	8	49.7	49.7	49.7	15.807	0	42.852	67447000000
ILF2	Interleukin enhancer-binding factor 2	27.9154	27.5875	27.9111	27.7829	27.7993	27.8332	28.0638	28.2211	27.7397	27.9645		Q12905;B4DY09;A0A0A0MRL0;X6R6Z1	Q12905;B4DY09	25	25	25	73.6	73.6	73.6	43.062	0	323.31	82805000000
GTF2I	General transcription factor II-I	27.7275	27.6874	27.792	27.8936	27.7752	26.9904	26.8951	27.2496	26.738	26.9683		P78347;P78347-2;A0A494C1K3;P78347-4;P78347-3;A0A494C0Q7;P78347-5;C9J6M0;Q6EKJ0;Q86UP8;A0A087WW90;A0A0D9SF80;A0A494C0I1;A0A494C1N8;Q86UP8-3	P78347;P78347-2;A0A494C1K3;P78347-4;P78347-3	53	53	53	56.8	56.8	56.8	112.42	0	323.31	76941000000
SNRPA	U1 small nuclear ribonucleoprotein A	27.654	27.6644	27.9675	27.6851	27.7428	26.8147	27.119	27.2638	26.6654	26.9658		P09012;M0R268;M0R221;M0R2B8;M0QZG7;M0QXK2;M0R0G9	P09012;M0R268;M0R221;M0R2B8;M0QZG7;M0QXK2	9	9	7	42.9	42.9	37.6	31.279	0	39.35	9203800000
FHL1	Four and a half LIM domains protein 1	27.6513	27.5693	27.8221	27.9113	27.7385	27.197	27.6313	27.484	27.1016	27.3535	1	Q13642-5;Q13642-1;Q5JXI8;Q13642-4;Q5JXI2;A0A0D9SFZ9;A0A494C0D6;Q5JXI3;Q5JXH7;Q5JXH9;Q13642;A0A0D9SFB0;A0A0D9SFI6;Q13642-3;Q5JXH8;A0A0D9SGB2;Q5JXI0;A0A0D9SG53	Q13642-5;Q13642-1;Q5JXI8;Q13642-4;Q5JXI2;A0A0D9SFZ9;A0A494C0D6;Q5JXI3;Q5JXH7;Q5JXH9;Q13642;A0A0D9SFB0;A0A0D9SFI6;Q13642-3;Q5JXH8	4	4	4	13.2	13.2	13.2	33.578	0.00032185	9.4585	4671800000
RAB7A	Ras-related protein Rab-7a	27.8275	27.6098	27.7381	27.744	27.7299	28.075	28.0818	28.3636	27.7385	28.0648	2	P51149;C9J8S3;C9J592;C9J4V0;C9J4S4;C9IZZ0;C9J7D1	P51149;C9J8S3;C9J592;C9J4V0;C9J4S4;C9IZZ0	13	13	13	64.3	64.3	64.3	23.489	0	287.09	50553000000
SF3A1	Splicing factor 3A subunit 1	27.7324	27.626	27.7975	27.7591	27.7288	27.1744	27.175	27.4151	27.1683	27.2332		Q15459;Q15459-2;H7C1L2;F8WB66;F8WC79	Q15459;Q15459-2	36	36	36	52.1	52.1	52.1	88.885	0	323.31	44794000000
SRSF10	Serine/arginine-rich splicing factor 10	27.713	27.6747	27.7998	27.6857	27.7183	27.205	27.2366	27.1262	27.2473	27.2038		O75494;O75494-3;O75494-4;Q5JRI1;O75494-5;O75494-6;O75494-2;Q6IQ42;Q8WXF0;R4GMP8	O75494;O75494-3;O75494-4;Q5JRI1;O75494-5;O75494-6;O75494-2	11	11	11	29	29	29	31.3	0	129.58	23016000000
MRTO4	mRNA turnover protein 4 homolog	27.9011	27.1738	27.8	27.9779	27.7132	27.5332	27.7613	28.0978	27.4044	27.6992		Q9UKD2	Q9UKD2	9	9	9	46	46	46	27.56	0	47.989	12091000000
PABPC4	Polyadenylate-binding protein 4;Polyadenylate-binding protein	27.8552	27.5049	27.6307	27.8341	27.7063	29.6819	29.8751	29.8361	29.7494	29.7857		Q13310-2;Q13310-3;Q13310;B1ANR0;H0Y5F5;H0YEU6;H0YCC8;H0YEQ8;B1ANR1;H0Y6X6;H0YER0;P0CB38	Q13310-2;Q13310-3;Q13310;B1ANR0;H0Y5F5	37	37	23	52.9	52.9	34.5	69.578	0	323.31	115000000000
TEX264	Testis-expressed sequence 264 protein	28.1617	27.9569	27.4836	27.2092	27.7029	27.1109	27.5463	27.8234	27.0831	27.391	2	Q9Y6I9;C9JXQ7;C9JHH5;A0A087WTU3;C9JL43;C9JUC3;C9J7N0	Q9Y6I9;C9JXQ7;C9JHH5;A0A087WTU3	8	8	8	26.8	26.8	26.8	34.188	0	21.156	7378100000
MCM3	DNA replication licensing factor MCM3	27.6995	27.63	27.8038	27.6456	27.6948	27.0455	26.9891	27.0873	26.5292	26.9128		P25205;P25205-2;J3KQ69;Q7Z6P5	P25205;P25205-2;J3KQ69	46	46	46	58.9	58.9	58.9	90.98	0	323.31	57377000000
CPNE3	Copine-3	27.8978	27.7856	27.7881	27.3001	27.6929	28.1944	28.139	28.2281	27.2037	27.9413		O75131;A0A087WYQ3;H0YB26;E5RHZ0;A0A087WXR6;A0A087WUS8;Q96A23;Q9UBL6;Q96FN4;Q9HCH3;E5RFT7;Q9HCH3-2;Q96FN4-2;Q9UBL6-2;Q96A23-2	O75131;A0A087WYQ3	14	14	13	28.9	28.9	27.2	60.13	0	67.954	10792000000
SON	Protein SON	27.614	27.7156	27.8274	27.6111	27.6921	28.0835	28.0374	28.1232	28.0876	28.083		P18583-5;P18583;P18583-7;P18583-9;P18583-2;P18583-10;P18583-4;P18583-3;H7C1M2;P18583-6;J3QSZ5;P18583-8;H7C2G8;H7C1S4;H7C257	P18583-5;P18583;P18583-7;P18583-9;P18583-2;P18583-10;P18583-4;P18583-3;H7C1M2;P18583-6	60	60	60	31.9	31.9	31.9	267.03	0	323.31	55615000000
IK	Protein Red	27.6264	27.6547	27.808	27.6614	27.6877	27.3249	27.4811	27.4687	27.2524	27.3818		Q13123;E7EQZ7;D6REL4;D6RAY9;A0A0C4DGW5;D6RCQ4	Q13123;E7EQZ7	24	24	24	51.3	51.3	51.3	65.601	0	169.68	37101000000
FAM50A	Protein FAM50A	27.7631	27.3637	28.0172	27.602	27.6865	25.8848	25.0444	25.4306	25.3822	25.4355	2	Q14320;B0S8I6	Q14320;B0S8I6	14	14	10	43.1	43.1	32.7	40.241	0	65.041	10370000000
IMPDH2	Inosine-5-monophosphate dehydrogenase 2	27.7951	27.5366	27.3528	28.0087	27.6733	28.8877	29.1591	29.0753	28.8438	28.9915		P12268;H0Y4R1;E7ETK5	P12268;H0Y4R1	26	26	24	70.4	70.4	67.1	55.804	0	323.31	32582000000
HTATSF1	HIV Tat-specific factor 1	27.7812	27.6281	27.6178	27.6259	27.6633	26.0365	26.2673	26.3594	25.7809	26.1111		O43719;Q5H918;Q5H919	O43719;Q5H918;Q5H919	16	16	16	29.4	29.4	29.4	85.852	0	160.49	6633900000
RPL38	60S ribosomal protein L38	27.7832	27.2333	27.6535	27.9716	27.6604	27.5974	27.85	28.2404	27.3851	27.7683		P63173;J3KT73;J3QL01;J3KSP2	P63173;J3KT73;J3QL01	6	6	6	52.9	52.9	52.9	8.2178	0	33.733	29706000000
RBBP6	E3 ubiquitin-protein ligase RBBP6	27.6312	27.6529	27.6714	27.6718	27.6569	27.2225	27.2036	27.3247	27.2922	27.2608		Q7Z6E9;Q7Z6E9-2;A0A2R8Y880;H3BSK8;Q7Z6E9-4;H3BUN0;I3L3Y2;A0A087WY32;Q7Z6E9-3	Q7Z6E9;Q7Z6E9-2;A0A2R8Y880;H3BSK8	32	32	32	20.2	20.2	20.2	201.56	0	128.31	20437000000
PSPC1	Paraspeckle component 1	28.2491	27.1122	28.2099	27.0486	27.655	26.1192	26.1	26.2675	26.1492	26.159		Q8WXF1;Q8WXF1-2;X6RDA4	Q8WXF1;Q8WXF1-2;X6RDA4	14	13	13	28.3	27	27	58.743	0	101.76	8121500000
SEC61B	Protein transport protein Sec61 subunit beta	27.7458	27.4839	NaN	27.7142	27.648	27.553	27.6142	27.7331	26.853	27.4384		P60468;S4R3B5	P60468	3	3	3	37.5	37.5	37.5	9.9743	0.00034722	12.011	7784500000
TMX1	Thioredoxin-related transmembrane protein 1	27.8931	27.4168	27.7322	27.5111	27.6383	26.4733	26.6398	27.0551	26.2385	26.6017	2	Q9H3N1;G3V448	Q9H3N1	13	13	13	32.9	32.9	32.9	31.791	0	70.55	15755000000
TKT	Transketolase	27.6158	27.4557	27.6893	27.7236	27.6211	26.7513	26.8552	27.0105	26.4179	26.7588		P29401;P29401-2;A0A0B4J1R6;E9PFF2;F8W888;F8WAX4	P29401;P29401-2;A0A0B4J1R6	34	34	34	57.9	57.9	57.9	67.877	0	323.31	75748000000
SF3B2	Splicing factor 3B subunit 2	27.7174	27.457	27.6606	27.6428	27.6195	27.2105	27.2699	27.6638	27.2081	27.3381		Q13435;E9PPJ0;E9PJ04;H0YCG1;E9PJT3;H0YEX5;E9PIL8	Q13435;E9PPJ0	37	37	37	47.8	47.8	47.8	100.23	0	323.31	77708000000
RANBP2	E3 SUMO-protein ligase RanBP2	27.6975	27.5727	27.691	27.5106	27.618	28.6365	28.7008	28.7495	28.8514	28.7346	1	P49792;F8WBP7	P49792	125	125	80	50.2	50.2	34.6	358.2	0	323.31	186000000000
HDAC2	Histone deacetylase 2	27.6329	27.5217	27.6457	27.6233	27.6059	26.9294	27.127	27.3271	26.946	27.0824		Q92769;Q92769-3;H3BM24;E5RFI6;E5RJ04;E5RGV4;E5RHE7;E5RH52;E5RG37;E5RFP9;E5RK19;E7ESJ6	Q92769;Q92769-3	16	16	9	40.6	40.6	24.8	55.364	0	147.62	46191000000
DDX42	ATP-dependent RNA helicase DDX42	27.5377	27.5514	27.7458	27.5394	27.5936	26.666	26.4473	26.6824	26.4032	26.5498	1	Q86XP3;A0A0A0MSJ0;Q86XP3-2;J3QRI2;J3KTK9;J3KRE3	Q86XP3;A0A0A0MSJ0;Q86XP3-2	29	29	29	42.4	42.4	42.4	102.97	0	201.41	18556000000
PRPF40A	Pre-mRNA-processing factor 40 homolog A	27.5137	27.5591	27.8166	27.4692	27.5897	27.2868	27.2968	27.3808	27.4078	27.3431		O75400;O75400-2;A0A3F2YNY6;F5H578;H7C2N3;Q6NWY9;F8VU11;Q6NWY9-2;Q6NWY9-3	O75400;O75400-2;A0A3F2YNY6	27	27	2	32.4	32.4	2.9	108.8	0	199.74	23712000000
AKAP8	A-kinase anchor protein 8	28.0032	27.5837	27.5868	27.1328	27.5767	27.0657	26.6448	27.2946	27.3232	27.0821		O43823;M0QYL4	O43823	12	12	12	21.1	21.1	21.1	76.107	0	68.519	5947800000
NUB1	NEDD8 ultimate buster 1	28.0316	27.653	27.1787	27.4412	27.5762	27.9597	27.9758	28.0797	26.5948	27.6525		Q9Y5A7;H3BM14;H3BM74;Q9Y5A7-2;H7C5E1;C9J7X7;H7C5N1;C9JRT6;F8WDB6	Q9Y5A7;H3BM14;H3BM74;Q9Y5A7-2	5	5	5	11.7	11.7	11.7	70.537	0.00036778	14.533	10442000000
AHCY	Adenosylhomocysteinase	27.5923	27.2546	27.6324	27.7918	27.5678	28.4512	28.4684	28.4787	28.0626	28.3653		P23526;P23526-2	P23526;P23526-2	26	26	26	58.3	58.3	58.3	47.716	0	323.31	176000000000
YWHAQ	14-3-3 protein theta	27.5848	27.4031	27.5127	27.7645	27.5663	27.6784	28.1278	28.1939	27.7708	27.9428		P27348;E9PG15	P27348;E9PG15	19	17	15	56.7	53.5	49.8	27.764	0	323.31	38260000000
AHCTF1	Protein ELYS	27.7329	27.4676	27.589	27.4664	27.564	25.663	25.6164	25.6578	25.7598	25.6743	1,2	Q8WYP5;Q8WYP5-2;Q8WYP5-3;H7C4S1	Q8WYP5;Q8WYP5-2;Q8WYP5-3	67	67	67	39.3	39.3	39.3	252.5	0	323.31	22967000000
RAB1A	Ras-related protein Rab-1A	27.4975	27.4734	27.5066	27.7613	27.5597	27.9775	28.1567	28.1894	27.5904	27.9785		P62820;E7END7;P62820-2;P62820-3	P62820;E7END7;P62820-2;P62820-3	14	14	5	71.2	71.2	29.3	22.677	0	278.63	29339000000
CFL1	Cofilin-1	27.5424	27.4823	27.6746	27.5266	27.5565	27.7169	27.8525	28.1283	27.7244	27.8556		P23528;G3V1A4;E9PK25;E9PP50;E9PQB7;E9PLJ3;E9PS23	P23528;G3V1A4;E9PK25;E9PP50;E9PQB7;E9PLJ3;E9PS23	13	13	9	64.5	64.5	45.8	18.502	0	214.07	54068000000
RPL4	60S ribosomal protein L4	27.5878	27.2853	27.5513	27.7985	27.5558	27.9209	27.9643	28.2266	27.5003	27.9031		P36578;H3BM89;H3BTP7;H3BU31	P36578;H3BM89;H3BTP7	36	36	36	56	56	56	47.697	0	323.31	305000000000
RPL3	60S ribosomal protein L3	27.591	27.1748	27.5459	27.8464	27.5396	27.7276	27.7836	28.0053	27.4	27.7292		P39023;G5E9G0;H7C422;B5MCW2;H7C3M2;F8WCR1;Q92901	P39023;G5E9G0;H7C422;B5MCW2	30	30	30	60	60	60	46.108	0	323.31	225000000000
NUP160	Nuclear pore complex protein Nup160	27.5365	27.4942	27.6716	27.4557	27.5395	26.6762	26.7415	26.7184	26.8127	26.7372		Q12769;G3V198;E9PR16;Q12769-2;Q12769-3;E9PSI3	Q12769;G3V198;E9PR16	31	31	31	28.7	28.7	28.7	162.12	0	323.31	15613000000
EFTUD2	116 kDa U5 small nuclear ribonucleoprotein component	27.4254	27.4654	27.6645	27.5731	27.5321	27.6052	27.5946	27.7718	27.4064	27.5945		Q15029;Q15029-2;Q15029-3;K7EP67;K7EJ74;K7EIT3;K7EIV5	Q15029;Q15029-2;Q15029-3	56	55	55	75.3	74.3	74.3	109.43	0	323.31	103000000000
SNW1	SNW domain-containing protein 1	27.6251	27.4388	27.579	27.4591	27.5255	27.2538	27.0042	27.2169	26.9618	27.1092		Q13573;G3V3A4;G3V4X8;G3V5R3	Q13573;G3V3A4;G3V4X8	25	25	25	53.2	53.2	53.2	61.494	0	220.8	22714000000
COX4I1	Cytochrome c oxidase subunit 4 isoform 1, mitochondrial	27.6497	26.9325	27.6008	27.9162	27.5248	27.5906	27.9257	28.5664	27.7335	27.9541		P13073;H3BN72;H3BNV9;H3BPG0;Q86WV2;H3BNI5	P13073;H3BN72;H3BNV9;H3BPG0	13	13	13	53.3	53.3	53.3	19.576	0	51.952	47633000000
RPL18A	60S ribosomal protein L18a	27.6444	27.0353	27.7141	27.7012	27.5238	28.3384	27.7764	28.2726	27.5838	27.9928		Q02543;M0R3D6;M0R1A7;M0R117;M0R0P7	Q02543;M0R3D6;M0R1A7;M0R117;M0R0P7	11	11	11	46.6	46.6	46.6	20.762	0	45.33	67764000000
LEMD2	LEM domain-containing protein 2	27.6723	27.5285	27.3132	27.5767	27.5227	NaN	22.8652	22.697	21.8357	22.466		Q8NC56;Q8NC56-2;H7C2Z0;H0Y9B7;D6RBV0;D6R958;H0Y8H8	Q8NC56;Q8NC56-2	14	14	14	26.8	26.8	26.8	56.974	0	62.216	3042900000
TP53BP1	Tumor suppressor p53-binding protein 1	27.5794	27.4845	27.5029	27.5107	27.5194	27.2832	27.2566	27.2236	27.0893	27.2132		Q12888;Q12888-2;A6NNK5;Q12888-3;C9JXV0;H7BZY0;H7C3N7;M0R142;H7C495;H7C151	Q12888;Q12888-2;A6NNK5;Q12888-3	51	51	51	39.1	39.1	39.1	213.57	0	323.31	40957000000
SS18	Protein SSXT	27.1315	27.7774	NaN	27.6276	27.5122	26.633	27.5493	27.5775	26.2708	27.0077		Q15532;J3KRP6;J3QS72;X6R3J2;J3QQM2;J3KT74;J3QQW2;Q15532-2;F5GWN1;J3QSB3;J3QSG1;J3QQW6;J3QLJ7;J3QQX5;J3KT22;B4DLD3	Q15532;J3KRP6;J3QS72;X6R3J2;J3QQM2;J3KT74;J3QQW2;Q15532-2;F5GWN1	3	3	3	9.1	9.1	9.1	45.929	0	29.935	2221400000
DNAJA1	DnaJ homolog subfamily A member 1	27.574	27.4467	27.4783	27.5478	27.5117	28.0826	28.2559	28.2925	28.1212	28.1881		P31689;P31689-2	P31689;P31689-2	24	24	24	65.5	65.5	65.5	44.868	0	323.31	52201000000
SCD	Acyl-CoA desaturase	27.4244	27.4483	27.1775	27.9779	27.5071	27.9957	27.9213	28.3934	27.6833	27.9985		O00767	O00767	7	7	7	30.1	30.1	30.1	41.522	0	74.288	10147000000
RPL23A	60S ribosomal protein L23a	27.3217	27.1481	27.5258	28.021	27.5042	27.8015	27.908	28.2617	27.6333	27.9012		P62750;H7BY10;K7EJV9;K7ERT8;A8MUS3;K7EMA7	P62750;H7BY10;K7EJV9;K7ERT8;A8MUS3;K7EMA7	14	14	14	51.9	51.9	51.9	17.695	0	91.632	96220000000
PABPC1	Polyadenylate-binding protein 1;Polyadenylate-binding protein	27.6196	27.2804	27.4637	27.6409	27.5012	29.9739	30.1095	30.0755	29.9293	30.0221		P11940;E7EQV3;A0A087WTT1;P11940-2;E7ERJ7;H0YAR2;Q9H361;H0YBN4;H0YAP2;E5RGH3;H0YB86;E5RJB9;E5RH24;H0YAS6;H0YB75;Q4VXU2;H0YAS7;Q4VXU2-2;E5RHG7;Q96DU9-2;Q96DU9;H0YC10;E5RFD8;E5RGC4;H0YAW6	P11940;E7EQV3;A0A087WTT1;P11940-2;E7ERJ7;H0YAR2	34	22	21	50.6	34	32.2	70.67	0	284.58	159000000000
U2AF2	Splicing factor U2AF 65 kDa subunit	27.3849	27.4998	27.8581	27.2473	27.4976	26.1242	26.4127	26.5677	26.058	26.2907		P26368;P26368-2;K7ENG2;K7ELP8	P26368;P26368-2;K7ENG2	18	18	18	51.8	51.8	51.8	53.5	0	317.71	14344000000
UBE2O	E2/E3 hybrid ubiquitin-protein ligase UBE2O	27.706	27.1466	27.5213	27.6078	27.4955	28.7354	28.6818	28.6216	28.3311	28.5925		Q9C0C9;K7ES11;K7EQ12	Q9C0C9;K7ES11	27	27	27	31.7	31.7	31.7	141.29	0	156.13	21150000000
TOP1	DNA topoisomerase 1	27.5327	27.398	27.6163	27.4121	27.4898	26.9254	26.9247	27.2218	26.753	26.9563		P11387;E5RIC7;E5RJ95;E5RFS0;E5RJ33;H0YBR3;H0YAR3;H0YC03;E5RGE7;E5RGR4;E5RFE3;E5RGR2	P11387	37	37	32	45.9	45.9	41.6	90.725	0	271.37	83151000000
CHERP	Calcium homeostasis endoplasmic reticulum protein	27.5136	27.4355	27.5722	27.4086	27.4825	27.1894	26.97	27.1325	26.8339	27.0315		Q8IWX8;J3QK89	Q8IWX8;J3QK89	25	25	25	38.3	38.3	38.3	103.7	0	323.31	33791000000
SMARCC1	SWI/SNF complex subunit SMARCC1	27.4957	27.3663	27.5773	27.4573	27.4742	26.8695	26.8212	26.9594	26.5842	26.8086		Q92922;F8WE13	Q92922	41	41	27	48.1	48.1	37.9	122.87	0	323.31	33614000000
SNRPD3	Small nuclear ribonucleoprotein Sm D3	27.775	26.9989	27.4779	27.6352	27.4718	27.5412	27.8386	27.9603	27.1403	27.6201		P62318;P62318-2;H3BT13	P62318;P62318-2;H3BT13	4	4	4	37.3	37.3	37.3	13.916	0.00032787	10.078	9406400000
CCT4	T-complex protein 1 subunit delta	27.5209	27.0371	27.5237	27.8018	27.4709	28.0235	28.1233	28.2535	27.8124	28.0532		P50991;P50991-2	P50991;P50991-2	32	32	32	69.4	69.4	69.4	57.924	0	323.31	113000000000
PPA1	Inorganic pyrophosphatase	27.4785	27.4886	27.4868	27.4231	27.4693	27.6805	27.7314	27.773	27.2781	27.6158		Q15181;Q5SQT6	Q15181;Q5SQT6	12	12	12	52.6	52.6	52.6	32.66	0	133.4	7853000000
CPSF7	Cleavage and polyadenylation specificity factor subunit 7	27.4359	27.4479	27.3576	27.6242	27.4664	26.5648	26.4105	26.4556	26.4661	26.4743		Q8N684;Q8N684-2;Q8N684-3;F5H669;F5H6M0;F5H047;J3QT54;C9J286;C9J323;C9JM38;F5H5B7;F5H1W4;F5H2K8;F5H6P5;F5H6A8;F5GXA3	Q8N684;Q8N684-2;Q8N684-3;F5H669	15	15	15	34	34	34	52.049	0	281.58	8137300000
U2SURP	U2 snRNP-associated SURP motif-containing protein	27.4509	27.4255	27.5941	27.3778	27.4621	26.9243	26.8899	27.0417	26.8541	26.9275	1	O15042;O15042-2;E7ET15;O15042-3;H0Y8D9;E7EW00;H7C4V2;C9J5L1;C9JDJ7;U3KPT1	O15042;O15042-2;E7ET15;O15042-3	45	45	45	47.3	47.3	47.3	118.29	0	323.31	61013000000
POLR2A	DNA-directed RNA polymerase II subunit RPB1	27.3997	27.4776	27.5583	27.3891	27.4562	28.2367	28.2796	28.3708	28.0932	28.2451		P24928;P24928-2	P24928	73	73	73	48.9	48.9	48.9	217.17	0	323.31	53391000000
HIST1H2AC;HIST3H2A;HIST1H2AB	Histone H2A type 1-C;Histone H2A type 3;Histone H2A type 1-B/E	27.6988	27.0523	27.5891	NaN	27.4468	27.8605	27.8613	28.3203	27.5072	27.8874		Q93077;Q7L7L0;P04908;A0A3B3IS11	Q93077;Q7L7L0;P04908	9	2	2	66.2	13.8	13.8	14.105	0.00034048	11.327	14478000000
ZNF638	Zinc finger protein 638	27.5241	27.4177	27.493	27.3312	27.4415	27.0276	27.1055	27.1821	27.1565	27.118		Q14966;Q14966-3;Q14966-4;Q14966-2;Q14966-6;Q14966-5;C9JWN0;A0A096LPI0;A0A096LPK8;A0A096LPB4;A0A096LNS4;A0A096LNR2;A0A096LNX0;A0A096LNQ0	Q14966;Q14966-3;Q14966-4;Q14966-2;Q14966-6	57	57	57	33.7	33.7	33.7	220.62	0	323.31	40866000000
POM121	Nuclear envelope pore membrane protein POM 121	27.3703	27.4272	27.4301	27.5298	27.4394	26.0331	25.4477	25.9291	25.6727	25.7707	1,2	Q96HA1;Q96HA1-2;Q96HA1-3;Q6PJE2;C9JER0;C9J370;A0A0J9YWR1;Q6PJE2-5	Q96HA1;Q96HA1-2;Q96HA1-3	21	21	5	21.1	21.1	7.8	127.72	0	204.65	7508400000
ARID1B	AT-rich interactive domain-containing protein 1B	27.4662	27.5783	27.6397	27.0632	27.4369	25.7249	26.1225	25.764	25.6008	25.8031		Q8NFD5;Q8NFD5-2;A0A3F2YNW7;Q8NFD5-3;Q8NFD5-4;H0Y7H8;A0A1B0GVK1;A0A1B0GTJ8;A0A1B0GWJ2;A0A1B0GV63;H0Y2R3;A0A1B0GTI6;H0Y3S9;A0A1B0GVH0;A0A1B0GU09;A0A1B0GTE8;A0A1B0GUG2;A0A1B0GUC6	Q8NFD5;Q8NFD5-2;A0A3F2YNW7;Q8NFD5-3;Q8NFD5-4;H0Y7H8;A0A1B0GVK1;A0A1B0GTJ8;A0A1B0GWJ2;A0A1B0GV63	30	27	27	18.9	17.1	17.1	236.12	0	81.711	6197300000
RBBP7	Histone-binding protein RBBP7	27.5793	27.2701	27.6015	27.2869	27.4345	27.2157	27.3241	27.1534	26.6964	27.0974		Q16576;Q16576-2;E9PC52;Q5JP02;Q5JNZ6;C9J7L0	Q16576;Q16576-2;E9PC52	16	10	4	62.1	54.8	21.6	47.82	0	166.24	20992000000
EIF4H	Eukaryotic translation initiation factor 4H	27.2794	27.3023	27.6684	27.4702	27.4301	27.7275	28.0535	27.7012	27.6946	27.7942		Q15056;Q15056-2	Q15056;Q15056-2	8	8	8	40.7	40.7	40.7	27.385	0	236.04	8429000000
RPL15	60S ribosomal protein L15;Ribosomal protein L15	27.5472	27.085	27.4485	27.6374	27.4296	27.4607	27.827	28.1697	27.0197	27.6193		P61313;A0A2R8YEM3;E7EQV9;E7ENU7;E7EX53;A0A2R8Y738;E7ERA2;P61313-2	P61313;A0A2R8YEM3;E7EQV9;E7ENU7	21	21	21	53.9	53.9	53.9	24.146	0	224.5	327000000000
PPP1R8	Nuclear inhibitor of protein phosphatase 1;Activator of RNA decay	27.4147	26.8189	27.7247	27.7579	27.4291	25.4695	24.7184	24.9552	25.4305	25.1434		Q12972;Q12972-2;A0A0A0MT09;Q12972-3	Q12972;Q12972-2;A0A0A0MT09	10	10	10	44.4	44.4	44.4	38.478	0	105.74	2917700000
VCP	Transitional endoplasmic reticulum ATPase	27.4637	27.2925	27.395	27.5626	27.4285	28.6276	28.8994	28.9919	28.5745	28.7734		P55072;C9JUP7;C9IZA5	P55072	51	51	51	68.1	68.1	68.1	89.321	0	323.31	142000000000
RRP1B	Ribosomal RNA processing protein 1 homolog B	27.6284	27.284	27.4218	27.371	27.4263	27.3699	27.3903	27.4822	27.2767	27.3798		Q14684;Q14684-2	Q14684;Q14684-2	32	32	32	50.4	50.4	50.4	84.427	0	323.31	27220000000
LMAN2	Vesicular integral-membrane protein VIP36	27.3931	27.6054	27.5659	27.128	27.4231	26.7626	26.872	27.2868	26.7011	26.9057		Q12907;D6RBV2;D6RIU4;D6RDX1;D6RBH1	Q12907;D6RBV2;D6RIU4;D6RDX1	18	18	18	60.4	60.4	60.4	40.228	0	236.87	17928000000
HPRT1	Hypoxanthine-guanine phosphoribosyltransferase	27.4912	27.0161	27.4334	27.7357	27.4191	27.6483	27.6573	27.5708	27.1731	27.5124		P00492	P00492	10	10	9	61.5	61.5	58.3	24.579	0	37.928	5745400000
RPL26	60S ribosomal protein L26	27.5812	26.678	27.5821	27.8128	27.4136	28.6688	28.7149	28.9511	28.6173	28.7381		P61254;J3QRI7;J3QQQ9;J3QQV1;J3QRC4;J3KSS0	P61254;J3QRI7;J3QQQ9;J3QQV1;J3QRC4	13	13	4	49	49	13.8	17.258	0	130.19	83327000000
RIF1	Telomere-associated protein RIF1	27.4591	27.3318	27.5	27.2944	27.3964	26.6795	26.812	26.8013	26.6488	26.7354	1	Q5UIP0;Q5UIP0-2;H7BZN3;H7C2B5	Q5UIP0;Q5UIP0-2	67	67	67	37.2	37.2	37.2	274.46	0	323.31	36148000000
CYP51A1	Lanosterol 14-alpha demethylase	27.4197	27.3454	27.4468	27.3665	27.3946	27.798	27.9405	28.2296	27.552	27.8801		A0A0C4DFL7;Q16850;Q16850-2;H7C0D0;C9IYR8	A0A0C4DFL7;Q16850;Q16850-2	28	28	26	73.1	73.1	66.8	57.278	0	192.46	18165000000
RPN1	Dolichyl-diphosphooligosaccharide--protein glycosyltransferase subunit 1	27.4792	27.2621	27.4673	27.3508	27.3899	27.3175	27.441	27.7099	27.0275	27.374		P04843;B7Z4L4;F8WF32	P04843;B7Z4L4	30	30	30	61	61	61	68.569	0	323.31	76249000000
DDX21	Nucleolar RNA helicase 2	27.4613	27.2175	27.481	27.3933	27.3883	27.5734	27.6805	28.0036	27.3904	27.662		Q9NR30;Q9NR30-2	Q9NR30;Q9NR30-2	50	50	48	59.3	59.3	55.8	87.343	0	323.31	98403000000
CCDC86	Coiled-coil domain-containing protein 86	27.4331	27.4179	27.3737	27.3107	27.3839	27.1204	27.187	27.5315	26.8133	27.1631		Q9H6F5;H0YG79;Q9H6F5-2	Q9H6F5	9	9	9	33.3	33.3	33.3	40.235	0	67.534	13949000000
SENP1	Sentrin-specific protease 1	27.1116	27.6153	27.2033	27.563	27.3733	24.3954	24.8614	25.2233	24.2734	24.6884	1,2	Q9P0U3;Q9P0U3-2;F8VRZ8;F8W0I8	Q9P0U3;Q9P0U3-2	16	16	16	33.5	33.5	33.5	73.48	0	80.497	2850000000
RTN4	Reticulon-4	27.6674	26.8703	27.4352	27.4978	27.3677	27.9888	28.3773	28.4363	28.1382	28.2352		Q9NQC3;Q9NQC3-5;Q9NQC3-4;Q9NQC3-6;H7C106;Q9NQC3-3;A0A0U1RQR6	Q9NQC3;Q9NQC3-5;Q9NQC3-4;Q9NQC3-6	9	9	2	15.1	15.1	4	129.93	0	81.309	16460000000
RPLP0;RPLP0P6	60S acidic ribosomal protein P0;60S acidic ribosomal protein P0-like	27.3579	27.0168	27.5046	27.5558	27.3588	27.4449	27.4693	27.8403	27.3544	27.5273		P05388;F8VWS0;P05388-2;F8VU65;F8VW21;F8VPE8;G3V210;F8VQY6;F8VRK7;Q8NHW5;F8VZS0;F8VWV4;F8VS58;F8W1K8	P05388;F8VWS0;P05388-2;F8VU65;F8VW21;F8VPE8;G3V210;F8VQY6;F8VRK7;Q8NHW5;F8VZS0;F8VWV4;F8VS58	16	16	16	59.9	59.9	59.9	34.273	0	254.19	59824000000
RPL18	60S ribosomal protein L18	27.428	26.8957	27.4884	27.6	27.3531	27.3999	27.7316	28.1079	27.1693	27.6022		Q07020;J3QQ67;H0YHA7;Q07020-2;G3V203;F8VYV2;F8VUA6;A0A075B7A0;F8VXR6	Q07020;J3QQ67;H0YHA7;Q07020-2;G3V203;F8VYV2;F8VUA6;A0A075B7A0	11	11	11	50	50	50	21.634	0	161.41	245000000000
CCT2	T-complex protein 1 subunit beta	27.516	27.039	27.3502	27.4868	27.348	27.6547	27.6718	27.742	27.3485	27.6043		P78371;P78371-2;F5GWF6;F8VQ14	P78371;P78371-2;F5GWF6;F8VQ14	44	44	44	83	83	83	57.488	0	323.31	93789000000
RPS3A	40S ribosomal protein S3a	27.4458	26.9922	27.3964	27.5501	27.3462	28.9278	29.0208	29.1112	28.7658	28.9564		P61247;D6RG13;E9PFI5;D6RAT0;H0Y8L7;D6RB09;H0Y9Y4;D6RAS7;D6R9B6;D6RED7;D6RI02;D6RGE0	P61247;D6RG13;E9PFI5;D6RAT0;H0Y8L7;D6RB09;H0Y9Y4	23	23	23	63.6	63.6	63.6	29.945	0	197.04	131000000000
TARDBP;TDP43	TAR DNA-binding protein 43	27.3584	27.2279	27.4595	27.3382	27.346	26.6972	26.7486	26.7658	26.6003	26.703		Q13148;A0A087WX29;A0A087WYY0;A0A087X260;G3V162;B1AKP7;K7EN94;A0A0A0N0M3;K7EJM5;A0A087WXQ5;A0A087WV68;Q13148-4;A0A087WX67;A0A087WXV3;A0A087WW61;A0A1W2PNU8;A0A087WZC9;A0A0A0MSV7;K7EJ99;K7EL26;A0A087WYE7;A0A087WZM1;A0A087WTZ4	Q13148;A0A087WX29;A0A087WYY0;A0A087X260;G3V162;B1AKP7;K7EN94;A0A0A0N0M3;K7EJM5	11	11	11	36.2	36.2	36.2	44.739	0	323.31	14006000000
SPTLC1	Serine palmitoyltransferase 1	27.3984	27.3097	27.2986	27.3555	27.3406	27.22	27.499	27.566	27.2823	27.3919		O15269;A0A2R8Y4S0;A0A2R8Y6A2;O15269-2	O15269	15	15	15	41.9	41.9	41.9	52.743	0	59.328	15474000000
MAP4	Microtubule-associated protein;Microtubule-associated protein 4	27.364	27.2035	27.1821	27.5823	27.333	28.4205	28.4793	28.6007	28.3445	28.4613		E7EVA0;P27816;P27816-6;P27816-2;P27816-5;P27816-4;H7C4C5;B5MEG9;H0Y2V1;H7C456;F8W9U4;A0A0J9YVV8;A0A0J9YW37;P27816-7;P27816-3	E7EVA0;P27816;P27816-6;P27816-2	66	66	66	32.7	32.7	32.7	245.44	0	323.31	128000000000
NCOA5	Nuclear receptor coactivator 5	27.3302	27.5089	27.6194	26.8711	27.3324	26.6469	26.6624	26.6033	26.5716	26.6211		Q9HCD5;Q5JY17;REV__Q9HCD5	Q9HCD5	17	17	17	41.8	41.8	41.8	65.536	0	131.54	8496600000
RAB5C	Ras-related protein Rab-5C	27.2517	27.3342	27.332	27.4056	27.3309	27.7667	27.8951	28.0435	27.6024	27.827		P51148;P51148-2;K7ENY4;K7ERI8;K7ERQ8;F8VVK3;F8VVZ0;F8VUA5;F8VWU4;K7EIP6;F8WCY6;F8WD79;F8VPW9;F8VSF8;F8VWZ7	P51148;P51148-2;K7ENY4;K7ERI8;K7ERQ8;F8VVK3	8	8	5	53.7	53.7	38.9	23.482	0	136.25	24107000000
RPL23	60S ribosomal protein L23	27.288	27.0719	27.1821	27.7364	27.3196	27.1105	27.3901	27.7775	27.1203	27.3496		P62829;J3KT29;C9JD32;J3KTJ3;B9ZVP7;J3QQT9	P62829;J3KT29;C9JD32;J3KTJ3	13	13	13	67.9	67.9	67.9	14.865	0	120.97	79405000000
SMARCA5	SWI/SNF-related matrix-associated actin-dependent regulator of chromatin subfamily A member 5	27.3878	27.2369	27.4024	27.2427	27.3175	26.8565	26.7793	26.9639	26.7447	26.8361	1	O60264	O60264	48	48	32	45.5	45.5	32.2	121.9	0	269.33	53540000000
SUPT16H	FACT complex subunit SPT16	27.1886	27.2529	27.4266	27.3774	27.3114	26.4801	26.3674	26.5985	26.2479	26.4235		Q9Y5B9;G3V5A4;G3V401;G3V2X0	Q9Y5B9	65	65	65	65.2	65.2	65.2	119.91	0	323.31	93005000000
PPIL4	Peptidyl-prolyl cis-trans isomerase-like 4	27.1262	27.3939	27.5211	27.1783	27.3049	26.0105	26.2654	26.3073	25.5362	26.0299	2	Q8WUA2	Q8WUA2	10	10	10	31.9	31.9	31.9	57.224	0	48.931	4104600000
ST13;ST13P5;ST13P4	Hsc70-interacting protein;Putative protein FAM10A5;Putative protein FAM10A4	27.3498	27.1954	27.5846	27.0822	27.303	27.7528	28.3359	27.9467	27.7433	27.9447		P50502;H7C3I1;Q3KNR6;Q8NFI4;Q8IZP2;F6VDH7;F8WAQ7	P50502;H7C3I1;Q3KNR6;Q8NFI4;Q8IZP2;F6VDH7	11	11	11	31.7	31.7	31.7	41.331	0	55.457	14712000000
DYNLL1	Dynein light chain 1, cytoplasmic	27.5737	27.3348	27.0687	27.2318	27.3023	27.3402	27.4179	27.3667	27.0319	27.2892		P63167;F8VXL2;F8VRV5;Q96FJ2;F8VXI7	P63167;F8VXL2;F8VRV5	8	8	8	68.5	68.5	68.5	10.366	0	243.01	12850000000
NUP98	Nuclear pore complex protein Nup98-Nup96;Nuclear pore complex protein Nup98;Nuclear pore complex protein Nup96	27.3899	27.2757	27.3711	27.1205	27.2893	26.4976	26.6574	26.7481	26.5271	26.6076	1,2	P52948;P52948-5;P52948-2;P52948-6;A0A3B3ITD8;H7C3P6;P52948-4;P52948-3;H0YDF4;H0YEN4;H0YCR0;H0YCT1;H0YDA1	P52948;P52948-5;P52948-2;P52948-6;A0A3B3ITD8;H7C3P6	44	44	44	29.9	29.9	29.9	197.58	0	323.31	29454000000
ATP5A1	ATP synthase subunit alpha, mitochondrial	27.4759	26.9033	27.3117	27.4523	27.2858	27.3841	27.6097	28.1152	27.103	27.553		P25705;P25705-2;P25705-3;K7EK77;K7ENJ4;K7ERX7;K7EJP1;K7EQH4;K7ESA0	P25705;P25705-2;P25705-3	33	33	33	60	60	60	59.75	0	323.31	144000000000
AKAP8L	A-kinase anchor protein 8-like	27.293	27.2103	27.3845	27.2531	27.2853	26.9993	26.9984	27.1773	26.5459	26.9303		Q9ULX6;Q9ULX6-2;V9GZ50;M0R1Y5;M0QYT7;M0R010	Q9ULX6;Q9ULX6-2	10	10	10	20.9	20.9	20.9	71.639	0	126.57	7631800000
DHX38	Pre-mRNA-splicing factor ATP-dependent RNA helicase PRP16	27.3173	27.1087	27.4011	27.2904	27.2794	24.6883	25.179	25.2956	24.5336	24.9242	2	Q92620;Q92620-2;J3KTG2;H3BQT9;H3BV01;J3KRT1;H3BMS7;J3KSA8	Q92620	26	26	25	30.7	30.7	30	140.5	0	130.19	5980600000
MCM6	DNA replication licensing factor MCM6	27.2883	27.1069	27.3878	27.3232	27.2766	26.4534	26.5561	26.5944	26.289	26.4733		Q14566	Q14566	39	39	39	50.1	50.1	50.1	92.888	0	323.31	66113000000
RBBP4	Histone-binding protein RBBP4	27.1687	27.2032	27.5194	27.2017	27.2733	27.1016	27.0949	26.8085	26.7633	26.9421		Q09028;Q09028-3;Q09028-2;Q09028-4;H0YF10;H0YCT5;H0YDK2;H0YEU5;E9PNS6;E9PNS2;C9JPP3;E9PIC4;C9JAJ9;E9PND5	Q09028;Q09028-3;Q09028-2;Q09028-4	19	19	13	77.4	77.4	70.4	47.655	0	323.31	36212000000
RPL7A	60S ribosomal protein L7a	27.411	26.7983	27.1978	27.6615	27.2672	27.4555	27.6489	28.1322	27.3456	27.6456		P62424;Q5T8U3;Q5T8U2	P62424;Q5T8U3;Q5T8U2	21	21	21	58.6	58.6	58.6	29.995	0	168.82	131000000000
RPTOR	Regulatory-associated protein of mTOR	27.4293	NaN	27.2068	27.1576	27.2646	27.5701	28.1352	28.0786	28.2379	28.0055		Q8N122;Q8N122-3;Q8N122-2	Q8N122;Q8N122-3	9	9	9	9.4	9.4	9.4	149.04	0.00036127	13.771	8027800000
PTPN1	Tyrosine-protein phosphatase non-receptor type 1;Tyrosine-protein phosphatase non-receptor type	27.3109	27.1563	27.3582	27.2185	27.261	27.1325	27.3839	27.438	27.1803	27.2837	2	P18031;B4DSN5	P18031;B4DSN5	21	21	21	59.5	59.5	59.5	49.966	0	124.88	19992000000
RPS5	40S ribosomal protein S5;40S ribosomal protein S5, N-terminally processed	27.5383	26.9287	27.6234	26.9435	27.2585	27.6871	27.5298	27.9135	26.3965	27.3818		P46782;M0R0F0;M0R0R2;M0QZN2	P46782;M0R0F0;M0R0R2;M0QZN2	14	14	14	66.7	66.7	66.7	22.876	0	323.31	81338000000
HCFC1	Host cell factor 1;HCF N-terminal chain 1;HCF N-terminal chain 2;HCF N-terminal chain 3;HCF N-terminal chain 4;HCF N-terminal chain 5;HCF N-terminal chain 6;HCF C-terminal chain 1;HCF C-terminal chain 2;HCF C-terminal chain 3;HCF C-terminal chain 4;HCF C-terminal chain 5;HCF C-terminal chain 6	27.3551	27.1301	27.3092	27.2256	27.255	26.8854	26.8573	27.0615	26.6187	26.8558	1	P51610;P51610-4;A6NEM2;P51610-2;P51610-3;H7C1C4	P51610;P51610-4;A6NEM2;P51610-2	38	38	38	29	29	29	208.73	0	323.31	27942000000
PDCD5	Programmed cell death protein 5	26.8147	27.6668	27.4571	27.0453	27.246	28.6796	28.2815	28.5552	28.009	28.3814	1	O14737;K7EQA1;O14737-2;K7ESJ4;Q3HM38;X6R2P6	O14737;K7EQA1;O14737-2	7	7	7	51.2	51.2	51.2	14.285	0	42.822	6691700000
SUN1	SUN domain-containing protein 1	27.4485	27.0434	27.3707	27.1163	27.2448	25.5243	23.8982	24.0986	23.7879	24.3273	2	O94901-9;E9PHI4;O94901;O94901-8;O94901-5;O94901-6;H0Y6N5;H0Y742;H7C2K3;O94901-3;O94901-2;O94901-7;C9JK55;H7C3X3;H7C019;C9K051	O94901-9;E9PHI4;O94901;O94901-8;O94901-5;O94901-6;H0Y6N5;H0Y742;H7C2K3	20	20	20	30.5	30.5	30.5	101.93	0	92.604	3926100000
SUGP2	SURP and G-patch domain-containing protein 2	27.4095	27.1667	27.3042	27.0682	27.2372	26.7962	26.8912	26.9911	26.9991	26.9194		Q8IX01;M0R2Z9;Q8IX01-4;Q8IX01-3;M0R3F6;M0R065;M0R216;M0R2Y3	Q8IX01;M0R2Z9;Q8IX01-4;Q8IX01-3;M0R3F6	32	32	32	37.7	37.7	37.7	120.21	0	168.61	13589000000
RPS6	40S ribosomal protein S6	27.2277	27.0203	27.2637	27.4314	27.2358	27.4859	27.2536	27.8055	27.0363	27.3954		P62753;A2A3R5;A2A3R7	P62753;A2A3R5	16	16	16	41.4	41.4	41.4	28.68	0	244.99	91504000000
PRPF8	Pre-mRNA-processing-splicing factor 8	27.2154	27.1321	27.4091	27.1832	27.235	27.1369	27.0697	27.2744	26.9207	27.1005		Q6P2Q9;I3L0J9;I3L3Z8;I3L1T8	Q6P2Q9	113	113	113	58.1	58.1	58.1	273.6	0	323.31	129000000000
BAZ1A	Bromodomain adjacent to zinc finger domain protein 1A	27.3791	27.2204	27.2648	27.0642	27.2322	26.5115	26.2445	26.6963	26.4958	26.4871		Q9NRL2;Q9NRL2-2;A0A087WWN7;H0YJP5	Q9NRL2;Q9NRL2-2	41	41	41	34.2	34.2	34.2	178.7	0	263.17	18722000000
IRS4	Insulin receptor substrate 4	27.3164	27.148	27.266	27.1666	27.2243	28.5825	28.7494	28.7496	28.5709	28.6631		O14654	O14654	41	41	41	41.4	41.4	41.4	133.77	0	323.31	42402000000
ARF4	ADP-ribosylation factor 4	27.3404	26.8873	27.2748	27.3928	27.2239	26.8961	26.8798	27.0288	26.4416	26.8116		P18085;C9JPM4;C9JAK5;U3KQF2	P18085;C9JPM4;C9JAK5	10	6	6	65.6	35.6	35.6	20.511	0	42.927	7579900000
MYBBP1A	Myb-binding protein 1A	27.3378	27.0232	27.2866	27.2185	27.2166	27.32	27.4034	27.7448	27.163	27.4078		Q9BQG0;Q9BQG0-2;I3L1L3;I3L2H8;I3L311	Q9BQG0;Q9BQG0-2;I3L1L3	58	58	58	52.8	52.8	52.8	148.85	0	323.31	57626000000
TUBA1B;TUBA4A	Tubulin alpha-1B chain;Tubulin alpha-4A chain	27.2712	26.5835	26.8379	28.0815	27.1936	28.927	29.574	29.5248	28.7213	29.1868		P68363;P68363-2;P68366;P68366-2;F8VVB9;F8VS66;C9JDS9;F8VRZ4;F8VX09;F8VWV9;F8VRK0;F8W0F6;Q9H853;C9K0S6;C9JDL2;F8VXZ7	P68363;P68363-2;P68366;P68366-2	37	5	2	84.7	16.9	3.1	50.151	0	323.31	89735000000
YWHAZ	14-3-3 protein zeta/delta	27.1251	27.1095	27.2169	27.294	27.1864	27.5874	27.8367	27.7946	27.592	27.7027		P63104;E7EX29;B0AZS6;P63104-2;B7Z2E6;H0YB80;E7ESK7;E5RGE1;E5RIR4;E9PD24;E7EVZ2	P63104;E7EX29;B0AZS6;P63104-2;B7Z2E6;H0YB80	18	14	13	64.9	58	49.8	27.745	0	323.31	41129000000
HMOX2	Heme oxygenase 2	27.3254	27.2119	27.1502	27.0578	27.1864	27.3676	27.3992	27.7413	27.1874	27.4239	2	P30519;A0A087WT44;P30519-2;I3L159;I3L1F5;I3L4P8;A0A1B0GXH0;I3L463;I3L276;I3L1Y2	P30519;A0A087WT44;P30519-2;I3L159;I3L1F5;I3L4P8;A0A1B0GXH0;I3L463	15	15	15	65.5	65.5	65.5	36.032	0	165.06	13561000000
RPL7	60S ribosomal protein L7	27.3029	26.72	27.1709	27.5188	27.1782	27.4405	27.4086	27.8377	27.0702	27.4393		P18124;A8MUD9;C9JIJ5;C9JZ88	P18124;A8MUD9	19	19	19	50.4	50.4	50.4	29.225	0	197.15	74631000000
FBL	rRNA 2-O-methyltransferase fibrillarin	27.3221	26.5505	27.5199	27.3043	27.1742	27.4393	27.3306	27.7557	27.0085	27.3836		P22087;M0QXL5;M0R299;M0R2Q4;M0R0P1;M0R2U2;M0R1H0;M0R2B0;M0QXC9	P22087;M0QXL5;M0R299;M0R2Q4;M0R0P1;M0R2U2;M0R1H0;M0R2B0	20	20	19	64.2	64.2	60.7	33.784	0	206.26	47150000000
ALDOC	Fructose-bisphosphate aldolase C;Fructose-bisphosphate aldolase	27.1167	26.7856	27.3978	27.3903	27.1726	27.8515	28.1028	28.1434	27.4117	27.8774		P09972;A8MVZ9;K7EKH5;J3KSV6;J3QKP5;C9J8F3;J3QKK1	P09972;A8MVZ9;K7EKH5;J3KSV6;J3QKP5	8	5	5	28	18.4	18.4	39.455	0	164.88	26562000000
ARL6IP5	PRA1 family protein 3	27.2704	27.1087	27.0523	27.2585	27.1725	26.3224	26.4388	27.052	26.1548	26.492		O75915;F8WF90;C9JQU6;F8WF33	O75915	6	6	6	23.9	23.9	23.9	21.614	0	274.39	7367000000
HN1L	Hematological and neurological expressed 1-like protein	27.103	26.9654	27.3822	27.2337	27.1711	27.2149	27.5717	27.442	27.3064	27.3838	1	Q9H910;A6NGP5;Q9H910-3;Q9H910-2;H3BU16;H3BMT0;H3BTV5;H3BMM8;B4E1P3	Q9H910;A6NGP5;Q9H910-3;Q9H910-2;H3BU16;H3BMT0;H3BTV5	9	9	3	63.7	63.7	17.4	20.063	0	85.044	4910400000
RAI1	Retinoic acid-induced protein 1	27.1308	27.2663	27.2653	27.0201	27.1707	25.0135	25.2227	25.2049	25.7242	25.2914	2	Q7Z5J4;A0A1W2PQJ7;Q7Z5J4-3;Q7Z5J4-2;A8MXE8;Q7Z5J4-4;J3QR08	Q7Z5J4;A0A1W2PQJ7;Q7Z5J4-3;Q7Z5J4-2;A8MXE8;Q7Z5J4-4	21	21	21	17.3	17.3	17.3	203.35	0	159.61	3910900000
BET1;DKFZp781C0425	BET1 homolog	27.288	27.6233	27.4795	26.2825	27.1684	26.9072	25.9989	26.9805	25.9526	26.4598		O15155;H7C1N3;A0A3B3IU16;C9JTT8;Q68DU7;O15155-2	O15155;H7C1N3;A0A3B3IU16;C9JTT8;Q68DU7;O15155-2	2	2	2	24.6	24.6	24.6	13.289	0	37.334	2253000000
PHB	Prohibitin	27.5399	26.8022	27.0819	27.248	27.168	27.3539	27.5419	28.1192	27.2706	27.5714		P35232;C9JW96;C9JZ20;E7ESE2;E9PCW0;P35232-2;D6RBK0	P35232;C9JW96;C9JZ20;E7ESE2;E9PCW0;P35232-2	17	17	17	81.6	81.6	81.6	29.804	0	323.31	57630000000
CYCS	Cytochrome c	27.2638	27.0768	27.1538	27.1698	27.1661	27.9424	27.8479	28.1295	27.5657	27.8714		P99999;C9JFR7;CON__P62894	P99999;C9JFR7	8	8	8	57.1	57.1	57.1	11.749	0	51.05	9888000000
RCC2	Protein RCC2	27.2166	26.9379	27.1959	27.3137	27.1661	26.237	26.3881	26.4534	25.9989	26.2694		Q9P258	Q9P258	25	25	25	54.8	54.8	54.8	56.084	0	297.82	68496000000
BAZ1B	Tyrosine-protein kinase BAZ1B	27.1788	27.1869	27.2569	27.0239	27.1617	26.8339	26.833	26.8292	26.7264	26.8057	1	Q9UIG0;Q9UIG0-2	Q9UIG0;Q9UIG0-2	50	50	50	39.2	39.2	39.2	170.9	0	323.31	39766000000
DYNC1LI1	Cytoplasmic dynein 1 light intermediate chain 1	27.1797	26.8453	27.146	27.4379	27.1523	28.4079	28.7025	28.7937	28.5216	28.6065		Q9Y6G9;E9PHI6;C9JGM7;C9JLW1	Q9Y6G9;E9PHI6	26	26	26	53.9	53.9	53.9	56.578	0	179.07	30973000000
SEC22B	Vesicle-trafficking protein SEC22b	27.1528	27.0829	27.1891	27.1386	27.1409	26.8031	26.9998	27.2571	26.6798	26.935	2	O75396;A0A087X1A9	O75396	11	11	11	47.9	47.9	47.9	24.593	0	156.55	15147000000
BUB3	Mitotic checkpoint protein BUB3	27.1737	26.9773	27.2571	27.1516	27.14	26.7352	26.5623	26.7445	26.3424	26.5961		O43684;O43684-2;J3QT28;J3QSX4	O43684;O43684-2;J3QT28	15	15	15	61.9	61.9	61.9	37.154	0	173.55	16793000000
RPL13	60S ribosomal protein L13	27.2021	26.7227	27.1408	27.4872	27.1382	27.1846	27.402	27.7734	27.0069	27.3418		P26373;J3QSB4;P26373-2;H3BTH3;H3BUK8;J3KS98	P26373;J3QSB4;P26373-2	15	15	15	51.7	51.7	51.7	24.261	0	196.88	363000000000
API5	Apoptosis inhibitor 5	27.0506	27.0298	27.2462	27.2203	27.1368	26.566	26.5438	26.7772	26.4803	26.5919		Q9BZZ5-2;Q9BZZ5;G3V1C3;Q9BZZ5-3;Q9BZZ5-5;Q9BZZ5-6;Q9BZZ5-1;H0YER7;E9PQK6	Q9BZZ5-2;Q9BZZ5;G3V1C3;Q9BZZ5-3;Q9BZZ5-5;Q9BZZ5-6;Q9BZZ5-1;H0YER7	20	20	20	37.9	37.9	37.9	56.769	0	323.31	29253000000
NUP133	Nuclear pore complex protein Nup133	27.2059	27.1497	27.2432	26.9229	27.1305	26.1467	26.2904	26.238	26.329	26.2511	1,2	Q8WUM0	Q8WUM0	46	46	46	50.2	50.2	50.2	128.98	0	295.6	23365000000
CDC5L	Cell division cycle 5-like protein	27.114	27.125	27.2193	27.0566	27.1288	26.8965	26.9085	27.3622	26.7455	26.9782		Q99459	Q99459	41	41	41	55.7	55.7	55.7	92.25	0	323.31	42444000000
SSRP1	FACT complex subunit SSRP1	27.2116	26.9544	27.2005	27.1025	27.1173	26.4852	26.3792	26.4362	26.1019	26.3507		Q08945;E9PMD4;A0A0U1RRK2;E9PPZ7	Q08945	31	31	31	44.7	44.7	44.7	81.074	0	217.72	51317000000
RPS3	40S ribosomal protein S3	27.2155	26.7014	27.1504	27.3909	27.1146	27.9164	28.0284	28.2127	27.7703	27.982		P23396;P23396-2;E9PL09;E9PPU1;F2Z2S8;H0YCJ7;H0YEU2;H0YF32;E9PSF4	P23396;P23396-2;E9PL09;E9PPU1;F2Z2S8;H0YCJ7;H0YEU2	26	26	14	84	84	54.3	26.688	0	181.41	220000000000
HSPA9	Stress-70 protein, mitochondrial	27.1713	26.8752	27.1573	27.2515	27.1139	27.0177	27.1305	27.4701	26.9772	27.1489		P38646;A0A3B3ITI4;D6RJI2;D6RA73;H0YBG6;H0Y8S0;A0A3B3ITN1	P38646	38	38	38	58.9	58.9	58.9	73.68	0	323.31	66159000000
HSP90B1	Endoplasmin	27.233	26.8153	27.1829	27.2206	27.113	27.1072	27.2896	27.5992	26.8092	27.2013		P14625;Q96GW1;A0A1W2PRR1;H0YIV0;F8W026	P14625	46	44	38	56.8	55	50.1	92.468	0	323.31	79002000000
RPL5	60S ribosomal protein L5	27.1794	26.7619	27.1009	27.3889	27.1078	27.5445	27.7074	28.0324	27.4742	27.6897		P46777;A0A2R8Y6J3;Q5T7N0;A0A2R8Y4A2;R4GNJ2	P46777;A0A2R8Y6J3	16	16	16	43.8	43.8	43.8	34.362	0	111.38	50425000000
PRCC	Proline-rich protein PRCC	27.2346	27.0758	27.0671	27.0417	27.1048	25.5914	25.538	25.666	25.1944	25.4975		Q92733;H0YE12;H0Y679	Q92733	10	10	10	36.5	36.5	36.5	52.417	0	153.54	3301200000
LAS1L	Ribosomal biogenesis protein LAS1L	27.1	27.0595	27.0723	27.1738	27.1014	27.2214	27.0202	27.1049	26.9682	27.0787		Q9Y4W2;Q9Y4W2-2;Q9Y4W2-3;Q9Y4W2-4	Q9Y4W2;Q9Y4W2-2;Q9Y4W2-3	19	19	19	35.7	35.7	35.7	83.064	0	177.89	8888600000
CRKL	Crk-like protein	26.7383	27.0837	27.3357	27.2364	27.0986	26.8762	26.6717	26.3908	26.6753	26.6535	1	P46109	P46109	14	14	14	57.1	57.1	57.1	33.777	0	118.28	7171400000
RPL8	60S ribosomal protein L8	27.2718	26.8034	27.2659	27.0462	27.0969	27.5389	27.4354	27.6378	27.0166	27.4072		P62917;E9PKU4;E9PKZ0;G3V1A1;E9PP36	P62917;E9PKU4;E9PKZ0;G3V1A1	18	18	18	61.1	61.1	61.1	28.024	0	323.31	145000000000
ANXA2;ANXA2P2	Annexin A2;Annexin;Putative annexin A2-like protein	27.2115	26.8657	27.0176	27.2916	27.0966	28.0236	28.0669	28.1049	27.7464	27.9855		P07355;P07355-2;H0YN42;H0YMU9;H0YMD0;A6NMY6;H0YM50;H0YKS4;H0YNP5;H0YL33;H0YN28;H0YMM1;H0YMT9;H0YKX9;H0YLV6;H0YKZ7;H0YMW4;H0YKL9;H0YKV8;H0YNA0;H0YMD9;H0YN52;H0YKN4;H0YNB8;H0YLE2	P07355;P07355-2;H0YN42;H0YMU9;H0YMD0;A6NMY6;H0YM50;H0YKS4;H0YNP5	29	29	29	74.6	74.6	74.6	38.604	0	323.31	68842000000
RRP9	U3 small nucleolar RNA-interacting protein 2	27.1073	27.0505	27.3075	26.9022	27.0919	27.9123	27.5782	27.7435	NaN	27.7447		O43818	O43818	8	8	8	19.4	19.4	19.4	51.84	0	32.019	4861300000
HSPH1	Heat shock protein 105 kDa	27.2103	26.866	27.0919	27.1895	27.0895	27.5193	27.7375	27.7142	27.4027	27.5935		Q92598;Q92598-2;Q92598-4;Q92598-3;A0A0A0MSM0;Q5TBM3;R4GN69	Q92598;Q92598-2;Q92598-4;Q92598-3;A0A0A0MSM0	47	45	44	62.5	59.8	58.2	96.864	0	323.31	126000000000
PABPN1	Polyadenylate-binding protein 2	26.8551	27.009	27.7192	26.7381	27.0804	26.1699	25.7795	26.1433	25.5071	25.9		Q86U42;Q86U42-2;Q92843-2;B4DEH8;G3V4T2;H0YJH9	Q86U42;Q86U42-2;Q92843-2;B4DEH8;G3V4T2	10	10	10	35.9	35.9	35.9	32.749	0	101.78	6666600000
PPP2R1A	Serine/threonine-protein phosphatase 2A 65 kDa regulatory subunit A alpha isoform	27.0695	26.9575	27.1346	27.1566	27.0796	27.8529	27.9207	27.865	27.8774	27.879		P30153;B3KQV6;C9J9C1;E9PH38;E9PPI5;E9PNM7;E9PHZ6;M0QXG4;M0R0K6	P30153;B3KQV6	25	25	21	51.8	51.8	43.6	65.308	0	323.31	49419000000
GMPS	GMP synthase [glutamine-hydrolyzing]	27.206	26.8567	26.9348	27.3044	27.0755	26.3014	26.4281	26.4755	25.9508	26.289		P49915;P49915-2	P49915;P49915-2	34	34	34	65.1	65.1	65.1	76.715	0	320.79	28583000000
ESD	S-formylglutathione hydrolase	28.2024	NaN	26.4075	26.6133	27.0744	26.4599	26.1926	25.917	NaN	26.1899		P10768;X6RA14;H7BZT7;U3KQT1	P10768;X6RA14;H7BZT7	12	12	12	64.2	64.2	64.2	31.462	0	272.04	37855000000
DNTTIP2	Deoxynucleotidyltransferase terminal-interacting protein 2	27.0838	27.1354	27.1043	26.9647	27.0721	26.9414	27.2407	27.2824	27.0799	27.1361	2	Q5QJE6;J3KP30;E9PRB3	Q5QJE6;J3KP30	21	21	21	36.5	36.5	36.5	84.468	0	281.49	13674000000
SNRPE	Small nuclear ribonucleoprotein E	27.0133	27.2036	27.2342	26.8177	27.0672	26.4243	26.486	26.7557	26.1046	26.4427		P62304;A6NHK2	P62304	3	3	3	52.2	52.2	52.2	10.803	0	53.759	3324300000
RPL32	60S ribosomal protein L32	26.9239	26.3594	27.2947	27.6591	27.0593	26.5332	27.1237	27.9229	26.7712	27.0878		P62910;D3YTB1;F8W727;D3YTI8	P62910;D3YTB1;F8W727	15	15	15	55.6	55.6	55.6	15.86	0	197.97	258000000000
TMEM201	Transmembrane protein 201	27.0218	27.1843	27.2037	26.8193	27.0573	24.1563	24.4834	23.5463	24.6599	24.2115	1,2	Q5SNT2;H0Y4R5;Q5SNT2-2;H0Y994	Q5SNT2;H0Y4R5;Q5SNT2-2	8	8	8	13.5	13.5	13.5	72.235	0	20.897	4430200000
CDC37	Hsp90 co-chaperone Cdc37;Hsp90 co-chaperone Cdc37, N-terminally processed	27.0688	26.8652	27.1414	27.1532	27.0572	27.3728	27.7631	27.7605	27.4008	27.5743		Q16543;K7EQA9;K7EKQ2;K7EL68;K7EIU0	Q16543;K7EQA9;K7EKQ2	16	16	16	43.7	43.7	43.7	44.468	0	220.02	21694000000
RPL21	60S ribosomal protein L21	27.2337	26.8139	27.0074	27.1682	27.0558	27.1211	27.1679	27.6202	26.6643	27.1434		P46778;M0R181;G3V1B3;M0R3I5	P46778;M0R181;G3V1B3	11	11	11	48.8	48.8	48.8	18.565	0	45.271	98637000000
SNRPB;SNRPN	Small nuclear ribonucleoprotein-associated proteins B and B;Small nuclear ribonucleoprotein-associated protein N	27.0728	27.1329	27.0885	26.9226	27.0542	27.002	26.8989	27.1032	26.6481	26.9131		P14678;P63162;P14678-2;P14678-3;J3QLE5;P63162-2;J3KRY3;S4R3P3	P14678;P63162;P14678-2;P14678-3;J3QLE5;P63162-2	6	6	6	18.8	18.8	18.8	24.61	0	18.428	11185000000
RBM8A	RNA-binding protein 8A	26.9118	27.0271	26.9912	27.2777	27.052	26.1415	26.2127	26.4137	26.0721	26.21		Q9Y5S9;Q9Y5S9-2;A0A0J9YW13	Q9Y5S9;Q9Y5S9-2;A0A0J9YW13	6	6	6	55.7	55.7	55.7	19.889	0	108.01	7428000000
RPS9	40S ribosomal protein S9	27.1166	26.7366	27.101	27.2299	27.0461	27.4661	27.3621	27.7746	27.154	27.4392		P46781;A0A024R4M0;B5MCT8;C9JM19;F2Z3C0;A8MXK4	P46781;A0A024R4M0;B5MCT8;C9JM19	17	17	17	46.4	46.4	46.4	22.591	0	47.276	127000000000
AK2	Adenylate kinase 2, mitochondrial;Adenylate kinase 2, mitochondrial, N-terminally processed;Adenylate kinase 2, mitochondrial	27.1547	26.8038	27.0161	27.1893	27.041	27.6154	27.8023	28.1869	27.5222	27.7817		P54819;F8W1A4;P54819-2;P54819-3;P54819-5;F8VZG5;P54819-6;F8VY04;P54819-4;G3V213;F8VPP1	P54819;F8W1A4;P54819-2;P54819-3;P54819-5;F8VZG5;P54819-6;F8VY04;P54819-4;G3V213	14	14	14	74.5	74.5	74.5	26.477	0	213.96	28066000000
PAICS	Multifunctional protein ADE2;Phosphoribosylaminoimidazole-succinocarboxamide synthase;Phosphoribosylaminoimidazole carboxylase	27.0871	26.7808	27.0132	27.2632	27.0361	27.8114	27.8904	27.9038	27.4697	27.7689		P22234;E9PBS1;P22234-2;D6RF62	P22234;E9PBS1;P22234-2;D6RF62	26	26	26	59.1	59.1	59.1	47.079	0	323.31	125000000000
LEMD3	Inner nuclear membrane protein Man1	27.3904	27.0694	27.0673	26.6098	27.0343	23.5371	24.1631	23.5102	23.3057	23.6291	1,2	Q9Y2U8	Q9Y2U8	21	21	21	33	33	33	99.996	0	193.14	3646600000
RPS12	40S ribosomal protein S12	27.2333	26.9773	27.0354	26.8802	27.0316	26.9038	27.014	26.8963	26.9344	26.9372		P25398	P25398	4	4	4	41.7	41.7	41.7	14.515	0	89.892	5375900000
ZMYM4	Zinc finger MYM-type protein 4	27.1651	26.9854	27.0739	26.8582	27.0207	26.4863	26.5211	26.6411	26.3176	26.4916		Q5VZL5;Q5VZL5-4;Q5VZL5-2;H7C1I7;Q5VZL5-3	Q5VZL5;Q5VZL5-4;Q5VZL5-2;H7C1I7;Q5VZL5-3	32	32	31	26.7	26.7	26.1	172.79	0	195.48	16134000000
RPL35	60S ribosomal protein L35	27.2372	26.3658	27.1656	27.3131	27.0205	27.0326	26.8555	27.4853	25.8613	26.8087		P42766;F2Z388	P42766	7	7	7	43.9	43.9	43.9	14.551	0	26.932	54542000000
RPL10A	60S ribosomal protein L10a	27.0327	26.6331	27.0575	27.3387	27.0155	28.1891	28.0572	28.3506	27.7339	28.0827		P62906	P62906	15	15	15	60.4	60.4	60.4	24.831	0	102.33	94482000000
RBFOX2;RBFOX1;RBFOX3	RNA binding protein fox-1 homolog 2;RNA binding protein fox-1 homolog;RNA binding protein fox-1 homolog 1;RNA binding protein fox-1 homolog 3	26.9237	27.5792	27.0022	26.5247	27.0075	26.4895	26.4072	26.8158	26.4411	26.5384		O43251-8;O43251-6;O43251;O43251-10;B0QYV1;A0A0G2JRA5;O43251-2;O43251-5;O43251-4;F8VZY7;A0A286YEU2;B0QYY4;A0A087X2B1;J3KNW3;B7Z1U7;F8VZG9;F8VR27;Q9NWB1-3;O43251-7;Q9NWB1;O43251-9;Q9NWB1-2;Q9NWB1-5;Q9NWB1-4;S4R469;I3L1D4;O43251-3;F8VRS4;A0A0G2JSB3;J3QRF4;A6NFN3-2;A0A3B3ITL7;B0QYY7;A6NFN3;S4R3K7;A0A0G2JRD1;J3QQZ2;B0QYY6;F5H0M1	O43251-8;O43251-6;O43251;O43251-10;B0QYV1;A0A0G2JRA5;O43251-2;O43251-5;O43251-4;F8VZY7;A0A286YEU2;B0QYY4;A0A087X2B1;J3KNW3;B7Z1U7;F8VZG9;F8VR27;Q9NWB1-3;O43251-7;Q9NWB1;O43251-9;Q9NWB1-2;Q9NWB1-5;Q9NWB1-4;S4R469;I3L1D4;O43251-3;F8VRS4;A0A0G2JSB3;J3QRF4;A6NFN3-2;A0A3B3ITL7;B0QYY7;A6NFN3	12	12	12	32.6	32.6	32.6	47.343	0	103.56	7208900000
MAGOH;MAGOHB	Protein mago nashi homolog;Protein mago nashi homolog 2	27.0024	26.7237	27.1359	27.1541	27.0041	26.3605	26.7303	27.1141	26.1677	26.5932		P61326;Q96A72;F5H6N1;F5H6P7;P61326-2;F5H3U9	P61326;Q96A72;F5H6N1;F5H6P7;P61326-2	6	6	6	42.5	42.5	42.5	17.163	0	57.259	7902000000
YTHDC1	YTH domain-containing protein 1	27.0925	26.9335	27.2241	26.7493	26.9999	26.4192	26.7514	25.9149	26.8028	26.4721		J3QR07;Q96MU7;Q96MU7-2;J3KS01	J3QR07;Q96MU7;Q96MU7-2	12	12	12	17	17	17	85.586	0	50.809	15127000000
SCAF11	Protein SCAF11	27.2293	26.8425	27.0478	26.8777	26.9994	26.8188	27.3792	27.3852	26.8176	27.1002		Q99590;F8VXG7;Q99590-2;A0A0A0MTP7;A0A087WTB7	Q99590;F8VXG7;Q99590-2;A0A0A0MTP7	18	18	18	14.6	14.6	14.6	164.65	0	74.925	7259800000
TUFM	Elongation factor Tu, mitochondrial	27.0517	26.7731	27.1075	27.0613	26.9984	26.8266	26.9378	27.1876	26.8381	26.9476		P49411;H3BNU3	P49411	26	26	26	62.4	62.4	62.4	49.541	0	323.31	62453000000
RPS15	40S ribosomal protein S15	27.1018	26.5029	27.0894	27.2827	26.9942	26.7693	27.3153	27.3995	26.6772	27.0404		P62841;K7ELC2;K7EM56;A0A0B4J2B4;S4R417;K7EQJ5;K7EJ78;S4R456	P62841;K7ELC2;K7EM56;A0A0B4J2B4;S4R417;K7EQJ5;K7EJ78;S4R456	6	6	6	64.8	64.8	64.8	17.04	0	323.31	23412000000
RUVBL1	RuvB-like 1	26.8704	26.9151	27.1494	27.026	26.9903	27.9642	27.9316	28.0087	27.8662	27.9427	1	Q9Y265;Q9Y265-2;E7ETR0;H7C4G5;H7C4I3;J3QLR1	Q9Y265;Q9Y265-2;E7ETR0	21	21	21	59.6	59.6	59.6	50.227	0	285.86	41156000000
FASN	Fatty acid synthase;[Acyl-carrier-protein] S-acetyltransferase;[Acyl-carrier-protein] S-malonyltransferase;3-oxoacyl-[acyl-carrier-protein] synthase;3-oxoacyl-[acyl-carrier-protein] reductase;3-hydroxyacyl-[acyl-carrier-protein] dehydratase;Enoyl-[acyl-carrier-protein] reductase;Oleoyl-[acyl-carrier-protein] hydrolase	27.0019	26.7558	27.0144	27.1703	26.9856	27.4951	27.5099	27.4682	27.3994	27.4682	1	P49327;A0A0U1RQF0;A0A0U1RRG3;J3KTF0	P49327;A0A0U1RQF0	127	127	127	67.8	67.8	67.8	273.42	0	323.31	317000000000
HSPA4	Heat shock 70 kDa protein 4	27.0117	26.8045	27.0099	27.1149	26.9853	27.1239	27.3188	27.3122	27.1796	27.2337		P34932;A0A087WYC1;A0A087WTS8;P34932-2	P34932;A0A087WYC1;A0A087WTS8	56	56	53	76.2	76.2	73.5	94.33	0	323.31	106000000000
GNB2L1	Guanine nucleotide-binding protein subunit beta-2-like 1;Guanine nucleotide-binding protein subunit beta-2-like 1, N-terminally processed	26.8457	26.7468	27.1421	27.2029	26.9844	28.3837	28.7845	28.7444	28.1934	28.5265		P63244;J3KPE3;D6RAC2;D6REE5;D6RHH4;H0Y8W2;H0YAF8;D6R9L0;H0YAM7;D6R9Z1;D6RFX4;D6RBD0;D6RFZ9;E9PD14;D6RAU2;H0Y8R5;D6R909;D6RF23;D6RGK8;H0Y9P0;D6RHJ5;D6RDI0	P63244;J3KPE3;D6RAC2;D6REE5;D6RHH4;H0Y8W2;H0YAF8;D6R9L0;H0YAM7;D6R9Z1;D6RFX4;D6RBD0	20	20	20	81.1	81.1	81.1	35.076	0	131.92	29651000000
ALKBH5	RNA demethylase ALKBH5	26.8866	26.8887	27.3132	26.8449	26.9834	24.8369	24.9125	25.1568	24.5725	24.8697	2	Q6P6C2;Q6P6C2-1;Q6P6C2-3;K7ER58	Q6P6C2;Q6P6C2-1;Q6P6C2-3	12	12	12	36.8	36.8	36.8	44.255	0	51.604	6517400000
RPL19	60S ribosomal protein L19;Ribosomal protein L19	26.9012	26.4272	27.2236	27.3654	26.9794	26.7829	26.8372	27.5405	27.003	27.0409		P84098;J3QR09;J3KTE4	P84098;J3QR09;J3KTE4	9	9	9	27.6	27.6	27.6	23.466	0	164.96	68352000000
QKI	Protein quaking	27.0354	27.0997	27.1895	26.587	26.9779	26.9043	26.2348	26.7972	26.2861	26.5556		Q96PU8;Q96PU8-9;Q96PU8-8;Q96PU8-6;Q96PU8-3;Q96PU8-5;F5GXS8;F5GYM3;H0YG47;F5H5U6;F5H8C8;F5GYT7;H0YGD6	Q96PU8;Q96PU8-9;Q96PU8-8;Q96PU8-6;Q96PU8-3;Q96PU8-5;F5GXS8;F5GYM3;H0YG47	8	8	8	31.7	31.7	31.7	37.67	0	26.297	4994900000
HSPA5	78 kDa glucose-regulated protein	27.1022	26.7456	27.0512	27.0044	26.9759	27.1236	27.1185	27.1536	27.2609	27.1642		P11021	P11021	37	36	36	52.9	52.9	52.9	72.332	0	323.31	101000000000
PHGDH	D-3-phosphoglycerate dehydrogenase	27.0533	26.6706	27.0224	27.1562	26.9757	27.8419	27.7862	27.9196	27.4036	27.7379		O43175;A0A286YF22;A0A2C9F2M7;A0A286YFA2;A0A286YFL2;A0A286YFM8;A0A286YER3;A0A286YFC8;A0A286YFB2;A0A286YF78;A0A286YF34;A0A286YFF3;A0A286YFE1;A0A286YFK5	O43175;A0A286YF22;A0A2C9F2M7;A0A286YFA2;A0A286YFL2;A0A286YFM8	25	25	25	61.4	61.4	61.4	56.65	0	323.31	74906000000
HDAC1	Histone deacetylase 1	27.0704	26.9622	26.829	27.021	26.9707	26.5586	26.6565	27.0876	26.5684	26.7178		Q13547;Q5TEE2	Q13547;Q5TEE2	15	8	8	36.1	20.1	20.1	55.102	0	95.287	10169000000
EIF4B	Eukaryotic translation initiation factor 4B	27.0195	26.8874	27.0157	26.9497	26.9681	29.0029	29.081	29.0902	28.9007	29.0187		P23588;E7EX17;P23588-2;F8VP89;F8VX11;F8W0K0;F8VSC7;F8VYE9;F8VRU1	P23588;E7EX17;P23588-2;F8VP89;F8VX11	27	27	27	41.1	41.1	41.1	69.15	0	323.31	23293000000
SLC25A3	Phosphate carrier protein, mitochondrial	27.0913	26.6228	27.0077	27.1446	26.9666	27.3521	27.486	27.8294	27.2396	27.4768		Q00325-2;Q00325;F8VVM2;F8VWQ0;F8VZL5;F8VWR4	Q00325-2;Q00325;F8VVM2	18	18	18	49.6	49.6	49.6	39.958	0	127.41	62898000000
BCAP31	B-cell receptor-associated protein 31	27.1109	26.639	27.0719	27.0369	26.9647	27.6138	27.8929	28.1798	27.5486	27.8088		P51572-2;P51572;A0A2R8Y5M6;C9JSP1;C9JQ75;C9J0M4;C9JMD7;C9JM14	P51572-2;P51572;A0A2R8Y5M6;C9JSP1;C9JQ75;C9J0M4	10	10	10	26.2	26.2	26.2	34.752	0	69.74	37120000000
YBX1	Nuclease-sensitive element-binding protein 1	27.0566	26.5839	27.0643	27.1532	26.9645	29.8166	30.5249	30.0035	29.853	30.0495		P67809;H0Y449;C9J5V9;Q9Y2T7	P67809;H0Y449	17	17	11	52.8	52.8	45.4	35.924	0	323.31	49125000000
TFG	Protein TFG	26.8108	26.8811	27.0319	27.13	26.9635	29.5648	29.7771	29.7211	29.7764	29.7099		Q92734;Q92734-2;Q92734-4;Q92734-3;C9JJP5;C9JUE0;C9JTY3	Q92734;Q92734-2;Q92734-4;Q92734-3;C9JJP5;C9JUE0;C9JTY3	16	16	16	43.8	43.8	43.8	43.447	0	323.31	27382000000
PHB2	Prohibitin-2	27.108	26.5159	27.0908	27.1384	26.9633	27.0233	27.357	27.9019	26.8855	27.292		Q99623;F5GY37;J3KPX7;Q99623-2;F5GWA7;F5H3X6;F5H0C5;F5H2D2;U3KPZ5	Q99623;F5GY37;J3KPX7;Q99623-2;F5GWA7;F5H3X6	17	17	17	58.5	58.5	58.5	33.296	0	194.01	59888000000
CCT8	T-complex protein 1 subunit theta	27.0246	26.7267	27.0243	27.0745	26.9626	27.9308	28.0853	28.1613	27.8567	28.0086		P50990;P50990-2;H7C4C8;H7C2U0	P50990;P50990-2	42	42	6	82.1	82.1	10.9	59.62	0	318.86	155000000000
FAM208B	Protein FAM208B	27.3121	27.2525	26.8858	26.3993	26.9625	25.7139	25.5364	25.3121	26.4209	25.7459		Q5VWN6;A0A2R8YH03;Q5VWN6-2;J3KPH3	Q5VWN6;A0A2R8YH03;Q5VWN6-2	21	21	21	12.5	12.5	12.5	268.84	0	42.042	3919800000
RPL27A	60S ribosomal protein L27a	27.0261	26.5355	26.931	27.3366	26.9573	26.9521	26.7883	27.2214	26.8745	26.9591		P46776;E9PLL6;E9PJD9;E9PLX7	P46776;E9PLL6;E9PJD9	9	9	9	39.9	39.9	39.9	16.561	0	85.108	78037000000
TOPBP1	DNA topoisomerase 2-binding protein 1	26.9111	26.7549	26.6547	27.5081	26.9572	26.8305	27.2415	27.846	26.7913	27.1774		Q92547;A0A2R8YD63	Q92547;A0A2R8YD63	11	11	11	9.7	9.7	9.7	170.68	0	22.954	4536600000
VCL	Vinculin	27.059	26.7184	26.9581	27.0715	26.9518	28.4499	28.6077	28.5399	28.3677	28.4913		P18206;P18206-2;P18206-3;A0A096LPE1	P18206;P18206-2	44	44	44	50	50	50	123.8	0	323.31	36486000000
CCNK	Cyclin-K	27.1756	26.8279	27.0337	26.7693	26.9517	26.7355	26.6209	27.1307	26.7475	26.8087		O75909;O75909-4;O75909-1;G3V5E1;G3V2Q3;O75909-2;G3V235	O75909;O75909-4;O75909-1;G3V5E1;G3V2Q3;O75909-2	8	8	8	22.2	22.2	22.2	64.239	0	198.84	7046100000
FAM98A	Protein FAM98A	26.9437	26.7952	27.1002	26.9508	26.9475	28.3225	28.5139	28.4861	28.3805	28.4258		Q8NCA5;Q8NCA5-2;E9PH82;C9J3G8	Q8NCA5;Q8NCA5-2;E9PH82	15	12	12	38.2	31.8	31.8	55.4	0	191.41	34456000000
WDR43	WD repeat-containing protein 43	27.0174	26.8862	26.9229	26.9594	26.9465	27.0377	27.0076	27.3393	26.7074	27.023		Q15061;C9IZK7;C9JEE7	Q15061	12	12	12	25.3	25.3	25.3	74.89	0	111.72	7470600000
ZNF318	Zinc finger protein 318	27.0858	26.8473	27.076	26.7694	26.9447	25.2396	25.1089	25.0811	25.6376	25.2668		Q5VUA4;Q5VUA4-2	Q5VUA4	24	24	24	15.1	15.1	15.1	251.11	0	59.925	4263900000
SUPT6H	Transcription elongation factor SPT6	26.9714	26.815	27.0116	26.9771	26.9438	26.2864	26.244	26.2964	26.2807	26.2769		Q7KZ85;Q7KZ85-3;Q7KZ85-2	Q7KZ85	60	60	60	45.9	45.9	45.9	199.07	0	323.31	33742000000
CTTN	Src substrate cortactin	27.0279	26.7667	26.9595	27.0086	26.9407	29.77	29.9584	29.9682	29.7166	29.8533	1	Q14247;Q14247-3;Q14247-2;H0YCD9;H0YEV2	Q14247;Q14247-3;Q14247-2	31	31	31	52.2	52.2	52.2	61.585	0	323.31	56355000000
SND1	Staphylococcal nuclease domain-containing protein 1	26.9514	26.7014	26.9414	27.1559	26.9376	28.1863	28.3949	28.382	28.1669	28.2826		Q7KZF4;H7C597	Q7KZF4	47	47	47	62	62	62	102	0	323.31	80566000000
RPS18	40S ribosomal protein S18	26.9822	26.5183	26.9019	27.3319	26.9336	27.334	27.5346	27.6653	27.1166	27.4127		P62269;A0A0G2JQH2;Q5GGW2;J3JS69	P62269	16	16	16	59.2	59.2	59.2	17.718	0	95.273	73990000000
DDX39A	ATP-dependent RNA helicase DDX39A	26.7619	26.9406	27.1695	26.849	26.9303	26.2087	26.8122	26.9738	26.1518	26.5367		O00148;O00148-2;O00148-3;K7EQN7;K7EPJ3;K7EN69;K7ENP6;A0A0G2JHN7;K7EL56;K7EIL8;F6U6E2;F6S2B7;F6SXL5	O00148;O00148-2;O00148-3;K7EQN7	18	6	3	49.4	22.5	15	49.129	0	40.28	5938400000
CYB5R3	NADH-cytochrome b5 reductase 3;NADH-cytochrome b5 reductase 3 membrane-bound form;NADH-cytochrome b5 reductase 3 soluble form	27.0216	26.8211	26.9712	26.8972	26.9278	26.6418	26.7983	27.1662	26.6166	26.8058		P00387;P00387-2;P00387-3;B1AHF3	P00387;P00387-2;P00387-3;B1AHF3	16	16	16	68.1	68.1	68.1	34.234	0	221.27	32610000000
BOP1	Ribosome biogenesis protein BOP1	26.9361	26.7843	27.1219	26.8522	26.9237	27.0402	27.1166	27.3565	26.8173	27.0827		Q14137;Q14137-2;A0A075B729	Q14137;Q14137-2	23	23	23	36.6	36.6	36.6	83.629	0	245.84	14116000000
RECQL	ATP-dependent DNA helicase Q1	26.9743	26.7477	27.0489	26.9114	26.9206	25.839	26.0365	26.2334	25.6977	25.9517		P46063;F8WA66;F8WD97;F5H2L2;F5H4P4;F5H3W0	P46063	19	19	19	38.8	38.8	38.8	73.457	0	100.52	19954000000
RPS7	40S ribosomal protein S7	26.9779	26.3948	26.9018	27.3882	26.9157	26.9226	27.0276	27.2038	26.4326	26.8967		P62081;A0A2R8Y623;B5MCP9	P62081;A0A2R8Y623;B5MCP9	14	14	14	68.6	68.6	68.6	22.127	0	92.36	19512000000
ANP32B	Acidic leucine-rich nuclear phosphoprotein 32 family member B	27.0386	26.856	27.0897	26.6476	26.908	25.8107	25.8712	24.6385	25.7501	25.5177		Q92688;Q92688-2	Q92688;Q92688-2	7	5	5	26.7	17.5	17.5	28.787	0	23.346	8487300000
GNL3	Guanine nucleotide-binding protein-like 3	27.0204	26.817	27.0101	26.7787	26.9066	26.8778	26.793	27.1609	26.4959	26.8319		Q9BVP2;Q9BVP2-2;C9JZT7;B4DMU5;C9JYH9	Q9BVP2;Q9BVP2-2	22	22	22	41.7	41.7	41.7	61.992	0	213.97	22867000000
TBCB	Tubulin-folding cofactor B	26.7014	26.7564	27.1292	27.0371	26.9061	27.3311	27.6309	27.0315	27.1958	27.2974		Q99426;A0A494C0X0;K7EP07;K7EK42;Q99426-2;K7EL99;K7EQH0;K7ER04	Q99426;A0A494C0X0;K7EP07;K7EK42;Q99426-2	9	9	9	48.4	48.4	48.4	27.325	0	42.346	7079200000
RPS25	40S ribosomal protein S25	27.081	26.4403	26.772	27.3275	26.9052	27.0976	27.0654	27.4138	26.6118	27.0472		P62851	P62851	6	6	6	31.2	31.2	31.2	13.742	0	18.01	58539000000
FIP1L1	Pre-mRNA 3-end-processing factor FIP1	27.0521	27.0614	26.9122	26.5672	26.8983	26.5071	26.3407	26.3023	25.6991	26.2123		Q6UN15;Q6UN15-3;Q6UN15-5;Q6UN15-4;H0Y8P7	Q6UN15;Q6UN15-3;Q6UN15-5;Q6UN15-4	10	10	2	33.2	33.2	6.7	66.526	0	145.15	5954000000
DDX1	ATP-dependent RNA helicase DDX1	26.808	26.8307	27.0367	26.9118	26.8968	26.9628	26.9734	27.1125	26.9465	26.9988		Q92499;F1T0B3;A0A087X2G1;Q92499-2;Q92499-3	Q92499;F1T0B3;A0A087X2G1;Q92499-2;Q92499-3	36	36	36	54.7	54.7	54.7	82.431	0	323.31	34272000000
POM121C	Nuclear envelope pore membrane protein POM 121C	27.1261	27.077	26.4253	26.939	26.8919	24.7614	24.9099	24.9932	NaN	24.8882		A8CG34;A8CG34-2;A6NF01;C9JFL1	A8CG34;A8CG34-2	20	4	4	21.3	7.8	7.8	125.09	0	38.694	1746800000
RBM6	RNA-binding protein 6	26.8332	26.7865	27.1167	26.8091	26.8864	25.9564	25.9571	25.8587	25.5407	25.8283	2	P78332;E9PGM9;F8WCA5;P78332-3;P78332-2;F8WF63;C9JSL1	P78332;E9PGM9;F8WCA5;P78332-3	22	22	21	26.3	26.3	25.5	128.64	0	79.508	6235300000
RPS15A	40S ribosomal protein S15a	26.8747	26.5445	27.0476	27.0388	26.8764	27.1103	27.0598	27.2153	26.398	26.9459		P62244;I3L3P7;I3L246;H3BV27;H3BT37;I3L303;H3BVC7	P62244;I3L3P7;I3L246	8	8	4	60	60	30.8	14.839	0	36.717	32376000000
RPRD2	Regulation of nuclear pre-mRNA domain-containing protein 2	26.8175	26.7661	27.0969	26.7857	26.8666	26.7707	26.8022	26.8482	26.7827	26.801		Q5VT52;Q5VT52-3;Q5VT52-2;Q5VT52-5;Q5VT52-4	Q5VT52;Q5VT52-3;Q5VT52-2;Q5VT52-5	27	27	27	33.3	33.3	33.3	156.02	0	277.46	13064000000
CCT6A	T-complex protein 1 subunit zeta	26.959	26.4983	26.8991	27.1037	26.8651	27.4756	27.4659	27.6895	27.2927	27.481		P40227;P40227-2;Q92526;Q92526-2;Q92526-3;J3KRI6	P40227;P40227-2	30	30	30	56.7	56.7	56.7	58.024	0	323.31	104000000000
LSM3	U6 snRNA-associated Sm-like protein LSm3	26.8468	26.8623	26.8434	26.9052	26.8645	26.7006	26.7125	26.8493	26.1988	26.6153		P62310	P62310	3	3	3	40.2	40.2	40.2	11.845	0.00029922	7.5016	1363600000
EIF3L	Eukaryotic translation initiation factor 3 subunit L	26.8983	26.6515	26.9275	26.97	26.8619	29.043	29.1498	29.2238	28.931	29.0869		Q9Y262;B0QY89;Q9Y262-2;B0QY90;C9JHP4;C9K0Q7;H7C3A0;H0Y7E6	Q9Y262;B0QY89;Q9Y262-2;B0QY90	33	33	33	65.8	65.8	65.8	66.726	0	323.31	136000000000
RPL29	60S ribosomal protein L29	26.4502	26.6732	27.009	27.3126	26.8613	27.1132	27.5337	27.8848	27.1491	27.4202		P47914;A0A3B3ITT5	P47914;A0A3B3ITT5	3	3	3	20.8	20.8	20.8	17.752	0	20.403	44260000000
AIMP2	Aminoacyl tRNA synthase complex-interacting multifunctional protein 2	26.9594	26.7665	26.9108	26.7911	26.857	28.1373	28.1799	28.248	27.8716	28.1092		Q13155;A8MU58;Q13155-2;F8WCL2	Q13155;A8MU58;Q13155-2	15	15	15	74.4	74.4	74.4	35.348	0	273.99	28814000000
NASP	Nuclear autoantigenic sperm protein	26.9961	26.6603	26.9096	26.8599	26.8565	26.0836	25.7681	26.0671	25.2697	25.7972		P49321;P49321-3;P49321-4;P49321-2;Q5T624;E9PI86;E9PRH9;H0YF33;E9PPR5;H0YDS9;E9PPQ8;E9PNB5	P49321;P49321-3;P49321-4;P49321-2;Q5T624	25	25	25	47.6	47.6	47.6	85.237	0	323.31	15051000000
RBM22	Pre-mRNA-splicing factor RBM22	26.8696	26.6763	27.0195	26.8322	26.8494	26.044	25.9508	26.2606	25.5675	25.9558	2	Q9NW64;Q9NW64-2;E5RJW4;E5RHA8	Q9NW64;Q9NW64-2;E5RJW4	7	7	7	22.1	22.1	22.1	46.895	0	148.15	7075000000
RPL27	60S ribosomal protein L27	26.9502	26.2978	26.9411	27.1949	26.846	27.0313	27.3346	27.6766	26.8267	27.2173		P61353;K7ELC7;K7EQQ9;K7ERY7	P61353;K7ELC7	9	9	9	54.4	54.4	54.4	15.798	0	113.27	40396000000
ATP5B	ATP synthase subunit beta, mitochondrial;ATP synthase subunit beta	26.8264	26.9893	26.8086	26.756	26.8451	26.8616	26.8335	26.4163	27.3142	26.8564		P06576;H0YH81;F8W079;F8W0P7;H0YI37	P06576;H0YH81;F8W079	28	28	28	73.5	73.5	73.5	56.559	0	323.31	99886000000
RPL17;RPL17-C18orf32	60S ribosomal protein L17	26.9516	26.4984	26.8525	27.0679	26.8426	26.6191	26.7865	27.0836	26.3598	26.7123		P18621;A0A087WXM6;J3QQT2;J3KRX5;A0A0A6YYL6;P18621-3;J3QLC8;A0A0A0MRF8;P18621-2;J3KRB3;A0A087WWH0;J3QS96;A0A087WY81;J3KSJ0	P18621;A0A087WXM6;J3QQT2;J3KRX5;A0A0A6YYL6;P18621-3;J3QLC8;A0A0A0MRF8;P18621-2;J3KRB3;A0A087WWH0;J3QS96;A0A087WY81	12	12	12	52.7	52.7	52.7	21.397	0	323.31	98519000000
MAD2L1	Mitotic spindle assembly checkpoint protein MAD2A	27.4785	26.4554	26.5903	NaN	26.8414	27.067	26.8285	NaN	26.1619	26.6858		Q13257;Q13257-2;D6RJE3	Q13257	8	8	8	42	42	42	23.51	0	66.039	5106000000
BPTF	Nucleosome-remodeling factor subunit BPTF	26.8801	26.8383	26.8415	26.7873	26.8368	25.7964	25.9972	26.0259	26.0294	25.9623		Q12830;Q12830-4;Q12830-2;E7ETD6;E9PE19;A0A2R8Y7Q1;F5GXF5;A0A0A0MR81;J3QQK4;J3QQQ8;J3KSK9;J3KSY0	Q12830;Q12830-4;Q12830-2;E7ETD6;E9PE19;A0A2R8Y7Q1;F5GXF5	38	38	38	16.4	16.4	16.4	338.26	0	188.03	14328000000
NKRF	NF-kappa-B-repressing factor	26.8005	26.8006	26.9754	26.7615	26.8345	26.9855	26.9446	27.0607	26.8475	26.9596		O15226;O15226-2	O15226;O15226-2	28	28	28	45.9	45.9	45.9	77.672	0	199.85	28760000000
RHOA	Transforming protein RhoA	26.8248	26.985	26.821	26.7068	26.8344	28.2288	27.9406	28.536	28.0287	28.1836		P61586;C9JX21;C9JNR4;C9JRM1	P61586;C9JX21;C9JNR4	8	8	4	44.6	44.6	31.1	21.768	0	57.257	15199000000
NOL9	Polynucleotide 5-hydroxyl-kinase NOL9	26.9027	26.7846	26.8247	26.8046	26.8292	26.7605	26.7724	26.842	26.5025	26.7194		Q5SY16	Q5SY16	11	11	11	21.5	21.5	21.5	79.322	0	123.56	9335800000
SNRPD2	Small nuclear ribonucleoprotein Sm D2	26.8312	26.7181	26.8563	26.9098	26.8289	26.6036	26.3606	26.7293	26.0857	26.4448		P62316;P62316-2;K7ERG4;K7EJB5	P62316;P62316-2;K7ERG4	9	9	9	61.9	61.9	61.9	13.527	0	59.285	11057000000
VAPA	Vesicle-associated membrane protein-associated protein A	26.8636	26.675	26.9843	26.7904	26.8284	27.049	27.3623	27.642	26.733	27.1966	2	Q9P0L0;Q9P0L0-2;J3QKM9	Q9P0L0;Q9P0L0-2	12	12	11	55	55	55	27.893	0	91.495	18586000000
RPS11	40S ribosomal protein S11	27.001	26.2932	26.8668	27.1223	26.8209	26.9189	26.9352	27.1356	26.6953	26.9213		P62280;M0QZC5;M0R1H6;M0R1H5	P62280;M0QZC5	15	15	15	62.7	62.7	62.7	18.431	0	123.77	127000000000
SLC4A1AP	Kanadaptin	26.9205	26.8016	26.8869	26.6659	26.8188	25.9593	26.0213	26.2592	25.8953	26.0338		Q9BWU0;A0A087X0M4;H7C256;A0A087WWF4	Q9BWU0;A0A087X0M4	13	13	13	19.2	19.2	19.2	88.813	0	32.977	5061500000
SMARCA4	Transcription activator BRG1	26.8501	26.7272	26.904	26.7931	26.8186	26.0602	26.0713	26.2794	25.8934	26.0761		P51532-4;P51532-3;A0A2R8Y4P4;A0A2R8Y7S2;P51532-2;P51532-5;A0A0A0MT49;P51532;Q9HBD4;A0A2R8YGG3;A0A2R8Y440;A0A2R8Y4C5;A0A2R8YG32;A0A2R8YF58;A0A2R8Y7F3;A0A2R8YF80;A0A2R8Y6N0;A0A2R8Y6V2;A0A2R8Y526;A0A2R8YGP5;A0A2R8YDA1;A0A2R8Y7Y7;A0A2R8Y523;A0A2R8Y5K3;A0A2R8YFV8;A0A2R8YCY3;A0A2R8Y4R6;K7EQF0;A0A2R8YFK5;K7EP28;A0A0U1RQE1;A0A0U1RRG6;A0A2R8Y7R0;A0A0U1RRF5;B1ALG1;A0A0U1RRF8;F6UH26;A0A0U1RQU0;A0A0U1RR09;A0…	P51532-4;P51532-3;A0A2R8Y4P4;A0A2R8Y7S2;P51532-2;P51532-5;A0A0A0MT49;P51532;Q9HBD4;A0A2R8YGG3;A0A2R8Y440;A0A2R8Y4C5;A0A2R8YG32;A0A2R8YF58;A0A2R8Y7F3;A0A2R8YF80;A0A2R8Y6N0;A0A2R8Y6V2;A0A2R8Y526;A0A2R8YGP5;A0A2R8YDA1;A0A2R8Y7Y7	42	42	25	34.3	34.3	22.8	181.69	0	242.75	25123000000
RBM39	RNA-binding protein 39	26.7554	26.8024	26.9687	26.746	26.8182	26.0417	26.1029	26.2639	25.9239	26.0831		Q14498;Q14498-2;Q14498-3;G3XAC6;H0Y4X3;A0A0U1RQH7;Q5QP23;A0A0U1RQW2;Q5QP22;Q86U06;F8WF24;F2Z2Z5;Q86U06-5;Q86U06-4;Q86U06-2;A8MYG5;F8WF73;G3V5Z6;Q86U06-3;H0YJJ3;F2Z3E6;G3XAP0;A0A087X122;G3V546	Q14498;Q14498-2;Q14498-3;G3XAC6;H0Y4X3;A0A0U1RQH7	23	23	23	49.6	49.6	49.6	59.379	0	323.31	25113000000
ATP2A2	Sarcoplasmic/endoplasmic reticulum calcium ATPase 2	26.8651	26.6915	26.9199	26.7955	26.818	26.5553	26.6815	26.846	26.4841	26.6418		P16615;P16615-5;P16615-2;P16615-3;P16615-4;H7C5W9;Q93084;Q93084-2;Q93084-4;Q93084-3;Q93084-7;Q93084-6;Q93084-5;J3QSY6;H3BVB2;A0A0C4DH86	P16615;P16615-5;P16615-2;P16615-3;P16615-4;H7C5W9	28	28	18	30.6	30.6	20.7	114.76	0	323.31	27639000000
ACTN4	Alpha-actinin-4	26.8976	26.65	26.8952	26.8079	26.8127	29.7223	29.8635	29.8772	29.7732	29.8091		O43707;O43707-2;F5GXS2;O43707-3;H7C144;K7EP19	O43707;O43707-2;F5GXS2;O43707-3	66	66	35	74.1	74.1	44.3	104.85	0	323.31	264000000000
HNRNPUL2;HNRNPUL2-BSCL2	Heterogeneous nuclear ribonucleoprotein U-like protein 2	26.7135	26.845	27.0143	26.6734	26.8116	26.583	26.8497	26.9132	26.4055	26.6879		Q1KMD3;H3BQZ7	Q1KMD3;H3BQZ7	30	30	30	44.7	44.7	44.7	85.104	0	126.21	20221000000
SMN1;SMN2	Survival motor neuron protein	26.9613	26.6588	26.7664	26.8368	26.8059	26.6499	26.8863	26.7499	26.6267	26.7282		Q16637;A0A1W2PRV5;E7EQZ4;Q16637-3;Q16637-4;Q16637-2;B4DP61;H0YBZ9;A0A0G2JRX5;A0A0G2JRY6	Q16637;A0A1W2PRV5;E7EQZ4;Q16637-3;Q16637-4;Q16637-2;B4DP61	6	6	6	19.4	19.4	19.4	31.848	0	58.222	6147200000
RCC1	Regulator of chromosome condensation	26.8381	26.6158	26.9032	26.8598	26.8043	26.3383	26.606	27.2087	26.3591	26.6281		P18754;P18754-2;C9JW69;C9JRH2;C9J3R0;C9JMJ4;C9JQZ4;M0R1Q8	P18754;P18754-2;C9JW69;C9JRH2;C9J3R0;C9JMJ4;C9JQZ4	18	18	18	64.1	64.1	64.1	44.969	0	323.31	37629000000
RPS20	40S ribosomal protein S20	26.8548	26.3035	27.0027	27.0539	26.8038	26.7764	26.6122	27.1424	26.1678	26.6747		P60866;P60866-2;E5RJX2;E5RIP1;G3XAN0	P60866;P60866-2;E5RJX2	5	5	5	29.4	29.4	29.4	13.373	0	59.436	35841000000
CDV3	Protein CDV3 homolog	26.7564	26.4971	26.8865	27.0534	26.7984	28.2375	28.2469	28.1212	27.7496	28.0888		Q9UKY7;Q9UKY7-2;H0Y8K3;D6RFH2;D6R9V8;Q9UKY7-3;D6RAV0;D6RDN0	Q9UKY7;Q9UKY7-2;H0Y8K3	5	5	5	33.3	33.3	33.3	27.335	0	101.33	5588700000
MDH2	Malate dehydrogenase, mitochondrial;Malate dehydrogenase	26.9903	26.4422	26.7844	26.9564	26.7934	26.8517	26.9127	27.2081	26.8672	26.96		P40926;P40926-2;G3XAL0	P40926;P40926-2;G3XAL0	15	15	15	59.2	59.2	59.2	35.503	0	284.89	77347000000
CCAR1	Cell division cycle and apoptosis regulator protein 1	26.802	26.676	26.8117	26.8684	26.7896	26.1594	26.3025	26.6749	25.9619	26.2747		Q8IX12;Q8IX12-2;A0A0C4DGG8;F5H2E6;F5H1H2;F5H3E1;H0YFJ7;F5H7M9	Q8IX12;Q8IX12-2;A0A0C4DGG8;F5H2E6;F5H1H2	26	26	26	30.3	30.3	30.3	132.82	0	152.24	14200000000
STT3B	Dolichyl-diphosphooligosaccharide--protein glycosyltransferase subunit STT3B	26.8956	26.7591	26.8103	26.683	26.787	26.3869	26.2481	26.7987	26.2092	26.4108	2	Q8TCJ2	Q8TCJ2	15	14	14	20.9	20.1	20.1	93.673	0	65.558	11165000000
HIST1H1C	Histone H1.2	26.9791	26.3221	27.0135	26.7941	26.7772	27.5955	27.4495	27.7905	27.0475	27.4708		P16403	P16403	14	3	3	34.7	9.9	9.9	21.364	0	51.299	10465000000
MTA1	Metastasis-associated protein MTA1	26.746	26.754	26.9574	26.6471	26.7762	26.1231	25.9972	26.428	25.975	26.1309		Q13330-3;Q13330;E7ESY4;H0Y4T7;Q13330-2;F8W9Y9;H7C3F3	Q13330-3;Q13330;E7ESY4;H0Y4T7;Q13330-2	28	25	22	49.3	44.8	39	79.192	0	94.779	17545000000
TATDN2	Putative deoxyribonuclease TATDN2	26.5955	26.9025	26.9019	26.6894	26.7724	25.7641	26.0999	NaN	26.1862	26.0168		Q93075;H7C1W4	Q93075;H7C1W4	2	2	2	2.2	2.2	2.2	85.022	0.00033289	10.665	837070000
TPT1	Translationally-controlled tumor protein	26.7688	26.7663	26.6553	26.8938	26.7711	27.7397	27.8041	27.4256	27.2652	27.5587		P13693;Q5W0H4;A0A0B4J2C3;J3KPG2;E9PJF7;P13693-2;H0YCX0;Q56UQ5;Q9HAU6	P13693;Q5W0H4;A0A0B4J2C3;J3KPG2;E9PJF7;P13693-2	9	9	9	54.1	54.1	54.1	19.595	0	158.52	21645000000
RPSA	40S ribosomal protein SA	26.7188	26.5261	26.7468	27.0908	26.7707	27.3797	27.7056	27.9271	27.3146	27.5818		P08865;C9J9K3;A0A0C4DG17;F8WD59	P08865;C9J9K3;A0A0C4DG17;F8WD59	14	14	14	54.6	54.6	54.6	32.854	0	323.31	31920000000
DDX24	ATP-dependent RNA helicase DDX24	26.9142	26.7448	26.735	26.6755	26.7674	26.81	26.9078	27.1705	26.704	26.8981		Q9GZR7;G3V529;Q9GZR7-2	Q9GZR7;G3V529;Q9GZR7-2	23	23	4	36.9	36.9	6.8	96.331	0	186.02	10202000000
NOP56	Nucleolar protein 56	26.7035	26.5556	26.9766	26.8244	26.7651	26.9037	26.9585	27.3055	26.6817	26.9624		O00567;A0A494C128;H0YDU4;Q5JXT2;H0Y653	O00567;A0A494C128	33	33	33	59.1	59.1	59.1	66.049	0	323.31	35745000000
SURF4	Surfeit locus protein 4	26.6052	26.9227	26.9021	26.6231	26.7633	26.3056	26.4442	26.9008	26.4713	26.5305		O15260;Q5T8U5;O15260-2;O15260-3;B7Z1G8	O15260;Q5T8U5;O15260-2;O15260-3;B7Z1G8	6	6	6	27.5	27.5	27.5	30.394	0	256.69	7215600000
SEC16A	Protein transport protein Sec16A	26.8834	26.6701	26.6763	26.7875	26.7544	28.0474	28.1132	28.1583	28.1518	28.1177		O15027-5;F1T0I1;Q8N9G1	O15027-5;F1T0I1	72	72	3	47.5	47.5	2.6	254.13	0	323.31	82778000000
RPS14	40S ribosomal protein S14	26.8504	26.2545	26.8271	27.0657	26.7495	26.6614	26.9943	27.2148	26.676	26.8867		P62263;A0A2R8Y811;E5RH77	P62263;A0A2R8Y811;E5RH77	11	11	11	70.2	70.2	70.2	16.273	0	86.326	39497000000
COIL	Coilin	26.7856	26.7066	26.8284	26.6525	26.7433	26.2116	26.2274	26.1709	25.7655	26.0939		P38432	P38432	11	11	11	22.4	22.4	22.4	62.608	0	77.179	4762600000
ACSL3	Long-chain-fatty-acid--CoA ligase 3	26.9564	26.5876	26.6968	26.729	26.7425	26.5449	26.6556	26.7602	26.3362	26.5743		O95573;F5GWH2;C9JC11;F5H062	O95573	17	17	16	34.2	34.2	31.7	80.419	0	173.12	12871000000
PPM1G	Protein phosphatase 1G	26.7921	26.6469	26.649	26.8792	26.7418	25.5908	25.4741	25.4828	25.2947	25.4606	1	O15355	O15355	15	15	15	38.8	38.8	38.8	59.271	0	90.244	8585900000
KPNB1	Importin subunit beta-1	26.7776	26.4872	26.8398	26.8618	26.7416	27.5753	27.7687	27.8104	27.7011	27.7139		Q14974;Q14974-2;J3KTM9;J3QR48;J3QKQ5;J3QRG4;J3KS06	Q14974;Q14974-2;J3KTM9	41	41	41	58.8	58.8	58.8	97.169	0	323.31	113000000000
SPEN	Msx2-interacting protein	26.8436	26.6933	26.8537	26.5748	26.7414	26.3754	26.5157	26.5103	26.513	26.4786		Q96T58;H0Y5U7;F6WRY4	Q96T58	74	74	74	29.7	29.7	29.7	402.24	0	321.51	30006000000
XRCC5	X-ray repair cross-complementing protein 5	26.7496	26.4237	26.9514	26.8404	26.7413	26.3297	26.5546	26.7931	26.1618	26.4598		P13010;C9JZ81;H7C0H9	P13010	46	46	46	72.5	72.5	72.5	82.704	0	323.31	93230000000
SAR1A	GTP-binding protein SAR1a	26.8555	26.5388	26.8522	26.7071	26.7384	25.872	26.0428	26.4528	25.9356	26.0758		Q9NR31;Q9NR31-2;H0Y5E8;Q5SQT8;X1WI22	Q9NR31;Q9NR31-2;H0Y5E8	10	10	6	62.1	62.1	47	22.367	0	323.31	7800900000
ACIN1	Apoptotic chromatin condensation inducer in the nucleus	26.7197	26.7002	26.8602	26.6458	26.7315	26.3952	26.3817	26.4248	26.4669	26.4172		S4R3H4;Q9UKV3;E7EQT4;Q9UKV3-5;Q9UKV3-2;Q9UKV3-3;G3V3B0;G3V3T3	S4R3H4;Q9UKV3;E7EQT4;Q9UKV3-5;Q9UKV3-2;Q9UKV3-3;G3V3B0	31	31	31	29.2	29.2	29.2	145.44	0	148.69	21168000000
CS	Citrate synthase, mitochondrial;Citrate synthase	26.7866	26.4775	26.7574	26.8899	26.7279	26.9894	27.0379	27.3469	26.5914	26.9914		O75390;B4DJV2;A0A0C4DGI3;F8VPA1;F8VRI6;H0YH82;F8W1S4;H0YIC4;F8VPF9;F8VR34;F8W4S1;F8VX68;F8VRP1;F8VX07;F8VTT8;F8VZK9;F8VWQ5;F8W642;F8VU34;F8W031;F8W0J2;F8VP03	O75390;B4DJV2;A0A0C4DGI3	22	22	22	58.6	58.6	58.6	51.712	0	323.31	59919000000
EEF1B2	Elongation factor 1-beta	26.8521	26.5543	26.6307	26.8735	26.7277	29.3311	29.6522	29.7812	29.5454	29.5775		P24534;C9JZW3;F2Z2G2;F8WF65	P24534	13	12	12	69.3	65.3	65.3	24.763	0	320.67	43156000000
MCM4	DNA replication licensing factor MCM4	26.6795	26.573	26.8256	26.8254	26.7259	25.9809	26.0972	26.1432	25.5789	25.9501		P33991;A0A3B3IU45;A0A3B3IT92;E5RG31;A0A3B3IS57;A0A3B3ITP6;A0A3B3IRR8;Q9UJA3;A0A3B3ISC1;A0A494C100;Q9UJA3-2;Q9UJA3-3;Q9UJA3-4	P33991;A0A3B3IU45;A0A3B3IT92;E5RG31;A0A3B3IS57;A0A3B3ITP6	38	38	38	52.5	52.5	52.5	96.557	0	323.31	47928000000
IQGAP1	Ras GTPase-activating-like protein IQGAP1	26.6064	26.5872	26.7972	26.9119	26.7257	28.9397	28.993	28.9623	29.0557	28.9877		P46940;A0A0J9YXZ5;H0YLE8;A0A087WWP1;H0YKA5;A0A087X225	P46940;A0A0J9YXZ5;H0YLE8	91	91	87	64.6	64.6	62.4	189.25	0	323.31	84645000000
RBM27	RNA-binding protein 27	26.3244	26.7963	27.3455	26.4322	26.7246	24.6935	25.1195	25.6006	25.0758	25.1224		Q9P2N5;U3KPZ7	Q9P2N5;U3KPZ7	16	15	15	20.5	19.3	19.3	118.72	0	83.03	4136500000
DIDO1	Death-inducer obliterator 1	26.7396	26.6456	26.8174	26.6908	26.7234	26.3215	26.3589	26.5378	26.5168	26.4338		Q9BTC0;Q9BTC0-1;Q9BTC0-2;Q9BTC0-3	Q9BTC0;Q9BTC0-1	39	39	39	28.1	28.1	28.1	243.87	0	184.35	15075000000
UHRF1	E3 ubiquitin-protein ligase UHRF1	26.7044	26.7364	26.8236	26.6242	26.7222	26.3524	26.6717	26.7283	26.3501	26.5257		Q96T88;Q96T88-2;A0A087WVR3;A0A087WTW0;A0A087WWG9	Q96T88;Q96T88-2;A0A087WVR3;A0A087WTW0	25	25	25	42.9	42.9	42.9	89.813	0	159.36	14039000000
ATRX	Transcriptional regulator ATRX	27.0584	26.2306	27.0559	26.5133	26.7146	24.9882	25.1968	25.2318	25.0579	25.1187		P46100;P46100-3;P46100-4;P46100-2;P46100-5;A0A096LNW1;A0A096LNL9;P46100-6;A0A096LNN3;A0A087WWG0;A0A096LNX6;A0A096LNL6;A0A096LP59	P46100;P46100-3;P46100-4;P46100-2;P46100-5;A0A096LNW1;A0A096LNL9;P46100-6	16	16	16	9.8	9.8	9.8	282.58	0	61.935	3468800000
EYA3	Eyes absent homolog 3;Eyes absent homolog	26.5997	26.5618	26.9379	26.7534	26.7132	24.5751	25.2182	24.7366	24.1095	24.6599		Q99504;Q99504-5;B1APR7;Q99504-2;Q99504-4;Q99504-3	Q99504;Q99504-5;B1APR7;Q99504-2;Q99504-4;Q99504-3	12	12	12	26.2	26.2	26.2	62.662	0	92.967	6269100000
GTF3C1	General transcription factor 3C polypeptide 1	26.8958	26.6478	26.8362	26.467	26.7117	25.9726	26.0336	26.0548	25.8639	25.9813		Q12789;Q12789-3;H3BRD0;H3BU55;H3BU37;I3L1Z3	Q12789;Q12789-3	48	48	48	28.6	28.6	28.6	238.87	0	188.71	17234000000
TPX2	Targeting protein for Xklp2	26.7762	26.641	26.6993	26.7276	26.7111	27.5256	27.7257	27.6764	27.6247	27.6381	1,2	Q9ULW0;Q9ULW0-2	Q9ULW0;Q9ULW0-2	36	36	36	52.9	52.9	52.9	85.652	0	193.43	28937000000
MTA2	Metastasis-associated protein MTA2	26.8759	26.554	26.8287	26.5644	26.7058	26.2036	26.2363	26.48	26.0324	26.2381		O94776;O94776-2	O94776;O94776-2	30	30	25	53.7	53.7	47	75.022	0	153.97	33951000000
UPF1	Regulator of nonsense transcripts 1	26.6384	26.5829	26.7002	26.8836	26.7013	28.9859	29.0926	29.1421	28.9137	29.0336		Q92900;Q92900-2	Q92900;Q92900-2	50	50	50	54	54	54	124.34	0	323.31	116000000000
IPO7	Importin-7	26.7171	26.4468	26.7598	26.874	26.6995	26.9936	27.3937	27.2003	26.8867	27.1186		O95373;E9PLB2;E9PLJ0	O95373	33	33	33	41.3	41.3	41.3	119.52	0	220.75	30138000000
ZC3H14	Zinc finger CCCH domain-containing protein 14	26.7165	26.7312	26.7606	26.5844	26.6982	26.2232	26.2326	26.2475	25.5827	26.0715		Q6PJT7;Q6PJT7-2;Q6PJT7-9;Q6PJT7-5;H0YJA2;G3V411;G3V4R5	Q6PJT7;Q6PJT7-2;Q6PJT7-9;Q6PJT7-5;H0YJA2	25	25	4	45.8	45.8	9.2	82.875	0	160.84	13178000000
DEK	Protein DEK	26.6936	26.5031	26.8743	26.6673	26.6846	26.3926	26.6132	26.5256	26.116	26.4119	2	P35659;H0Y993;A0A494C028;H0Y8X0;B4DFG0;P35659-2;D6RDA2;A0A494C198;D6R9L5	P35659;H0Y993;A0A494C028;H0Y8X0;B4DFG0;P35659-2;D6RDA2;A0A494C198	12	12	12	29.9	29.9	29.9	42.674	0	37.082	9519500000
HCCS	Cytochrome c-type heme lyase	26.8428	26.495	26.6326	26.7585	26.6823	27.3184	27.6952	27.885	27.3943	27.5733		P53701	P53701	14	14	14	56.7	56.7	56.7	30.601	0	92.766	14289000000
WBP2	WW domain-binding protein 2	26.5815	26.6673	26.6619	26.8081	26.6797	26.8071	26.8316	26.77	26.7704	26.7948		Q969T9;K7EMC9;K7ENL2;A6NG10;Q969T9-2;K7EIJ0;K7EIN1;K7ESN4;K7EIK1	Q969T9;K7EMC9;K7ENL2;A6NG10;Q969T9-2;K7EIJ0;K7EIN1;K7ESN4	7	7	7	47.9	47.9	47.9	28.087	0	47.084	4249700000
FXR1	Fragile X mental retardation syndrome-related protein 1	26.7892	26.5504	26.7829	26.5644	26.6718	28.0876	28.2973	28.3487	28.2511	28.2462		P51114;P51114-2;B4DXZ6;P51114-3;E9PFF5;E7EU85;C9JAJ4;C9JZE0;C9JY20;H7C4S4;C9IZ22	P51114;P51114-2;B4DXZ6;P51114-3;E9PFF5;E7EU85	21	21	19	45.9	45.9	43.3	69.72	0	171.58	26277000000
NCBP1	Nuclear cap-binding protein subunit 1	26.6466	26.595	26.8294	26.5742	26.6613	26.2285	26.0449	26.2689	26.019	26.1404		Q09161;X6R941;F2Z2T1	Q09161	21	21	21	40.5	40.5	40.5	91.838	0	97.412	13783000000
SMC2	Structural maintenance of chromosomes protein 2	26.7639	26.5724	26.6018	26.7057	26.661	26.7341	26.7309	26.7854	26.6841	26.7337		O95347;O95347-2;A0A0C4DGE5;Q5T821	O95347;O95347-2	49	49	49	47.7	47.7	47.7	135.65	0	323.31	37133000000
CSTB	Cystatin-B	26.5776	26.4834	26.4553	27.1212	26.6594	26.3659	NaN	26.1452	26.0138	26.175		P04080;A0A1W2PQG6;A0A1W2PS52	P04080	3	3	3	45.9	45.9	45.9	11.139	0.00034388	11.7	5305700000
GART	Trifunctional purine biosynthetic protein adenosine-3;Phosphoribosylamine--glycine ligase;Phosphoribosylformylglycinamidine cyclo-ligase;Phosphoribosylglycinamide formyltransferase	26.7205	26.3795	26.689	26.8433	26.6581	27.1227	27.1	27.0188	26.8543	27.024		P22102;P22102-2;F8WD69;C9JBJ1;C9JTV6;A0A140TA71;C9JZG2;C9JKQ7;H7C366	P22102	45	45	45	57.8	57.8	57.8	107.77	0	323.31	68335000000
CISD2	CDGSH iron-sulfur domain-containing protein 2	26.7925	26.5672	26.7616	26.5102	26.6579	26.6707	26.5457	26.8216	26.1262	26.5411	1,2	Q8N5K1;A0A2R8Y540;I3L1N9;D6RCF4	Q8N5K1;A0A2R8Y540;I3L1N9	7	7	7	37	37	37	15.278	0	33.152	5930600000
HAT1	Histone acetyltransferase type B catalytic subunit	26.6541	26.5618	26.5919	26.8115	26.6549	26.1995	25.9573	26.0846	26.0059	26.0619		O14929;O14929-2;F8W9G7	O14929;O14929-2	11	11	11	40.1	40.1	40.1	49.512	0	92.415	13867000000
LPCAT1	Lysophosphatidylcholine acyltransferase 1	26.7518	26.5286	26.6599	26.6725	26.6532	26.5632	26.6745	27.0169	26.7247	26.7449		Q8NF37;A0A0G2JQ62;A0A0G2JRI7	Q8NF37;A0A0G2JQ62;A0A0G2JRI7	13	13	13	27.5	27.5	27.5	59.151	0	56.317	4739700000
CAPZB	F-actin-capping protein subunit beta	26.6862	26.4525	26.5797	26.8915	26.6525	27.186	27.2786	27.4197	27.0824	27.2417		P47756-2;B1AK87;B1AK88;P47756;B1AK85	P47756-2;B1AK87;B1AK88;P47756;B1AK85	13	13	13	53.7	53.7	53.7	30.628	0	104.01	13242000000
RAC1	Ras-related C3 botulinum toxin substrate 1	26.6779	26.5061	26.7106	26.6812	26.644	28.2652	28.4796	28.6245	28.2263	28.3989		P63000;P63000-2;P15153;B1AH77;B1AH80;B1AH78	P63000;P63000-2	9	9	5	41.7	41.7	23.4	21.45	0	45.943	21037000000
TNPO1	Transportin-1	26.6279	26.5733	26.615	26.7549	26.6428	27.1094	27.3246	27.3681	26.9994	27.2004		Q92973;Q92973-2;Q92973-3;E7EW37;S4R398;K7ENW1;K7ESC1	Q92973;Q92973-2;Q92973-3	28	28	24	43.7	43.7	39	102.35	0	323.31	28696000000
VDAC1	Voltage-dependent anion-selective channel protein 1	26.6728	26.3801	26.7158	26.7849	26.6384	27.014	27.2045	27.7348	26.8155	27.1922		P21796;C9JI87	P21796;C9JI87	15	15	15	69.6	69.6	69.6	30.772	0	323.31	31964000000
SNRPD1	Small nuclear ribonucleoprotein Sm D1	26.7645	26.6226	26.6822	26.4812	26.6377	26.8327	26.7509	27.2209	26.6786	26.8708		P62314;J3QLI9;J3QLR7	P62314;J3QLI9	5	5	5	54.6	54.6	54.6	13.281	0	35.466	6370800000
CIAPIN1	Anamorsin	26.5912	26.5289	26.8833	26.5456	26.6373	26.4467	26.8649	26.6401	26.4113	26.5908		Q6FI81;H3BV90;Q6FI81-3;H3BT65;H3BUG4;H3BPG7;H3BQ23;Q6FI81-2	Q6FI81;H3BV90;Q6FI81-3;H3BT65;H3BUG4;H3BPG7;H3BQ23	13	13	13	58	58	58	33.582	0	121.17	10287000000
TP53	Cellular tumor antigen p53	26.642	26.8085	26.6767	26.4166	26.636	26.5946	26.6869	27.032	26.7395	26.7633		P04637;P04637-4;A0A087WZU8;A0A0U1RQC9;P04637-7;P04637-2;P04637-3;A0A087X1Q1;J3KP33;P04637-6;P04637-5;P04637-9;P04637-8;E7ESS1;A0A087WXZ1;A0A087WT22;E7EQX7;E9PFT5;E7EMR6;S4R334;E9PCY9	P04637;P04637-4;A0A087WZU8;A0A0U1RQC9;P04637-7;P04637-2;P04637-3;A0A087X1Q1;J3KP33;P04637-6;P04637-5;P04637-9;P04637-8;E7ESS1;A0A087WXZ1;A0A087WT22	16	16	16	41.7	41.7	41.7	43.653	0	166.1	19827000000
RBM15	Putative RNA-binding protein 15	26.6756	26.7655	26.6865	26.4159	26.6359	26.3141	26.2858	26.2993	26.0706	26.2425		Q96T37;A0A087WWP4;Q96T37-4;Q96T37-2;Q96T37-3;A0A494C001	Q96T37;A0A087WWP4;Q96T37-4;Q96T37-2;Q96T37-3;A0A494C001	27	27	26	38.4	38.4	37.4	107.19	0	116	11390000000
TCEB3	Transcription elongation factor B polypeptide 3	26.6735	26.6543	26.54	26.6734	26.6353	26.2426	26.3654	26.347	25.9614	26.2291		Q14241;A0A024RAC6	Q14241;A0A024RAC6	17	17	17	30.2	30.2	30.2	89.908	0	99.019	14916000000
MTHFD1	C-1-tetrahydrofolate synthase, cytoplasmic;Methylenetetrahydrofolate dehydrogenase;Methenyltetrahydrofolate cyclohydrolase;Formyltetrahydrofolate synthetase;C-1-tetrahydrofolate synthase, cytoplasmic, N-terminally processed	26.6733	26.3252	26.7343	26.8082	26.6353	27.3642	27.4719	27.3701	27.3744	27.3952		P11586;V9GYY3;A0A384N5Y3;F5H2F4;V9GZ78;A0A494C1T2	P11586;V9GYY3;A0A384N5Y3;F5H2F4;V9GZ78;A0A494C1T2	57	57	57	74.7	74.7	74.7	101.56	0	323.31	155000000000
BRIX1	Ribosome biogenesis protein BRX1 homolog	26.7327	26.4916	26.8161	26.5002	26.6352	26.7642	26.6988	27.0562	26.5222	26.7604		Q8TDN6	Q8TDN6	16	16	16	63.2	63.2	63.2	41.401	0	72.958	12279000000
LARP1	La-related protein 1	26.7671	26.3113	26.7112	26.741	26.6327	27.8513	28.2265	28.0963	27.9167	28.0227		Q6PKG0;Q6PKG0-3;A0A0B4J210;E5RH50;H0YBW1;H0YC73;H0YC33;H0YAN4;E5RHK4;Q659C4;Q659C4-7;Q659C4-6;Q659C4-9;A0A3B3ISF0;Q659C4-2;Q659C4-5;H0YAX9;H0YBJ5;H0YBR8	Q6PKG0;Q6PKG0-3;A0A0B4J210;E5RH50	38	38	37	49.1	49.1	48.3	123.51	0	323.31	48293000000
PHF6	PHD finger protein 6	26.5726	26.8262	26.7131	26.4037	26.6289	25.5269	26.1532	26.1734	26.1642	26.0045		Q8IWS0;Q5JRC6;A0A0D9SGE8;Q8IWS0-5;Q8IWS0-3;Q8IWS0-2;Q8IWS0-4	Q8IWS0;Q5JRC6;A0A0D9SGE8;Q8IWS0-5;Q8IWS0-3;Q8IWS0-2;Q8IWS0-4	7	7	7	18.9	18.9	18.9	41.29	0	33.955	8878400000
ZZZ3	ZZ-type zinc finger-containing protein 3	27.0615	26.4067	26.5192	26.5211	26.6272	24.7316	25.2386	25.5218	25.286	25.1945		Q8IYH5;Q8IYH5-2;Q8IYH5-4;Q8IYH5-3	Q8IYH5;Q8IYH5-2;Q8IYH5-4;Q8IYH5-3	11	11	11	17.2	17.2	17.2	102.02	0	35.333	2353600000
YIPF5	Protein YIPF5;Protein YIPF	25.9538	26.7886	26.9662	26.7896	26.6246	28.2644	28.199	28.2221	27.6633	28.0872		Q969M3;Q969M3-3;E5RGR9;E5RHH4;Q969M3-2	Q969M3;Q969M3-3;E5RGR9;E5RHH4;Q969M3-2	2	2	2	8.2	8.2	8.2	27.989	0.00031606	8.9136	4888600000
FTSJ3	pre-rRNA processing protein FTSJ3	26.7876	26.5149	26.6005	26.5722	26.6188	26.8012	26.9526	27.2327	26.6669	26.9134		Q8IY81;J3KS36;J3KS74;J3QSE2	Q8IY81	24	24	24	42	42	42	96.557	0	323.31	28223000000
ZNF512	Zinc finger protein 512	26.6208	26.4996	26.7597	26.5888	26.6173	26.1896	26.6591	26.6588	26.2347	26.4356		Q96ME7;G3XAG1;Q96ME7-2;Q96ME7-3	Q96ME7;G3XAG1;Q96ME7-2;Q96ME7-3	12	12	12	30.9	30.9	30.9	64.681	0	77.616	13179000000
PDIA6	Protein disulfide-isomerase A6	26.5891	26.2837	26.7183	26.8684	26.6149	26.7128	26.6049	27.1758	26.2786	26.6931		Q15084;Q15084-5;Q15084-3;Q15084-4;Q15084-2	Q15084;Q15084-5;Q15084-3;Q15084-4;Q15084-2	19	19	19	48	48	48	48.121	0	323.31	42123000000
BOLA2;BOLA2B	BolA-like protein 2	26.0998	26.7268	26.8754	26.7499	26.613	25.6982	26.3779	26.0445	25.1888	25.8274		Q9H3K6;A0A087WZT3;H3BV85;H3BTW0;A0A0B4J295;H3BVE0;Q9H3K6-2	Q9H3K6;A0A087WZT3;H3BV85;H3BTW0;A0A0B4J295;H3BVE0;Q9H3K6-2	5	5	5	69.8	69.8	69.8	10.116	0	23.697	4108800000
STIP1	Stress-induced-phosphoprotein 1	26.8309	26.4901	26.5313	26.5865	26.6097	27.6996	27.8714	27.748	27.8294	27.7871		P31948;P31948-2;P31948-3;F5H783;F5GXD8;H0YGI8	P31948;P31948-2;P31948-3	36	36	36	57.1	57.1	57.1	62.639	0	257.99	34292000000
BAZ2A	Bromodomain adjacent to zinc finger domain protein 2A	26.4661	26.7715	26.6342	26.5592	26.6078	25.7167	26.0192	26.1466	25.7127	25.8988	2	Q9UIF9;J3KPG5;F8VU39;Q9UIF9-2;Q9UIF9-3;A0A0C4DGI9;H0YII3;H0YHL2;H0YHQ7	Q9UIF9;J3KPG5;F8VU39;Q9UIF9-2;Q9UIF9-3;A0A0C4DGI9	26	26	26	17.5	17.5	17.5	211.2	0	129.45	7449900000
RAB14	Ras-related protein Rab-14	26.8039	26.4473	26.5101	26.6611	26.6056	27.0296	27.2486	27.5982	26.9321	27.2022		P61106;X6RFL8	P61106;X6RFL8	15	15	15	73.5	73.5	73.5	23.897	0	260.04	27341000000
SEC61A1	Protein transport protein Sec61 subunit alpha isoform 1	26.8495	26.6816	26.6726	26.1873	26.5978	25.7403	25.7413	26.0006	25.48	25.7406		P61619;B4DR61;P61619-3;H7C1Q9;C9JXC6;H7C069;A6NK38;F2Z2C7;A6NIF9;C9JJV4	P61619;B4DR61;P61619-3	11	11	5	28.6	28.6	15.8	52.264	0	122.39	12652000000
CDK12	Cyclin-dependent kinase 12	26.4718	26.624	26.7667	26.5169	26.5949	25.9222	25.9553	26.3003	25.5607	25.9347		Q9NYV4;Q9NYV4-2;Q9NYV4-3;J3QSD7;A0A2R8YEB7	Q9NYV4;Q9NYV4-2;Q9NYV4-3;J3QSD7	19	18	14	19.9	19.4	16.5	164.15	0	77.498	8441800000
PGRMC2	Membrane-associated progesterone receptor component 2	26.6915	26.4406	26.5589	26.6821	26.5933	26.0579	26.2804	26.5256	25.8353	26.1748	1,2	O15173;O15173-2;U3KQM0;D3DNX8	O15173;O15173-2;U3KQM0	8	7	7	39.5	39.5	39.5	23.818	0	73.949	6855400000
CLNS1A	Methylosome subunit pICln	26.5995	26.578	26.5016	26.685	26.5911	27.3203	27.6739	27.6017	26.909	27.3763		P54105;E9PMI6;J3KN38;E9PJF4;E9PQ83	P54105;E9PMI6;J3KN38;E9PJF4	6	6	6	49.8	49.8	49.8	26.215	0	149.56	3427500000
EXOSC10	Exosome component 10	26.7095	26.4433	26.6819	26.5116	26.5866	26.1171	26.1762	26.4785	26.022	26.1985		Q01780;Q01780-2;K7EJ37	Q01780;Q01780-2	36	36	36	49.3	49.3	49.3	100.83	0	226.34	24129000000
MMTAG2	Multiple myeloma tumor-associated protein 2	26.5722	26.5474	26.5713	26.6486	26.5849	26.2044	26.4199	26.6508	26.3512	26.4066		Q9BU76;Q9BU76-4;Q9BU76-3;Q9BU76-2	Q9BU76;Q9BU76-4;Q9BU76-3;Q9BU76-2	8	8	8	32.7	32.7	32.7	29.411	0	26.254	5017000000
FKBP4	Peptidyl-prolyl cis-trans isomerase FKBP4;Peptidyl-prolyl cis-trans isomerase FKBP4, N-terminally processed	26.6209	26.3458	26.6298	26.7395	26.584	27.8934	28.0089	28.0795	27.636	27.9045		Q02790;F5H1U3;H0YFG2;F5H120	Q02790	37	37	37	77.3	77.3	77.3	51.804	0	323.31	39449000000
RPL12	60S ribosomal protein L12	26.7188	26.1676	26.706	26.7424	26.5837	27.232	27.0828	27.7652	26.6661	27.1866		P30050;P30050-2	P30050;P30050-2	8	8	8	64.2	64.2	64.2	17.818	0	174.11	22891000000
GSPT1;GSPT2	Eukaryotic peptide chain release factor GTP-binding subunit ERF3A;Eukaryotic peptide chain release factor GTP-binding subunit ERF3B	26.6676	26.4032	26.5305	26.7194	26.5802	26.9919	27.2475	27.061	26.69	26.9976		P15170-3;P15170-2;P15170;H3BR35;Q8IYD1;H3BSV8	P15170-3;P15170-2;P15170;H3BR35;Q8IYD1	21	21	21	35	35	35	68.699	0	139.28	10092000000
MCM3AP	Germinal-center associated nuclear protein	26.4757	26.7974	26.7114	26.3307	26.5788	NaN	24.3585	25.2676	24.1707	24.599	1,2	O60318;O60318-2	O60318	15	15	15	10.5	10.5	10.5	218.4	0	35.727	2240900000
ACLY	ATP-citrate synthase	26.6189	26.3521	26.5588	26.7789	26.5772	27.2586	27.266	27.2268	27.0419	27.1984		P53396;P53396-2;P53396-3;K7ESG8;K7EIE7	P53396;P53396-2;P53396-3	55	55	55	58.5	58.5	58.5	120.84	0	323.31	151000000000
CTCF	Transcriptional repressor CTCF	26.6927	26.3014	26.4297	26.8839	26.577	26.2984	26.4817	26.4262	26.1287	26.3338		P49711;A0A2R8YFL0;A0A2R8Y595;P49711-2;Q8NI51-11;Q8NI51-6;Q8NI51-5;Q8NI51-10;A0A2R8Y6Z6;A0A2R8Y6C1	P49711;A0A2R8YFL0;A0A2R8Y595;P49711-2	10	10	8	22.4	22.4	19.9	82.785	0	126.66	8522900000
SMPD4	Sphingomyelin phosphodiesterase 4	26.5219	26.5984	26.8835	26.2974	26.5753	25.3131	25.8271	25.718	25.5187	25.5943	2	H7BXF4;Q9NXE4-2;Q9NXE4;Q9NXE4-4;Q9NXE4-3;Q9NXE4-6;Q9NXE4-8;Q9NXE4-10;H7C1Q6;Q9NXE4-9;Q9NXE4-7;Q9NXE4-5;H7C0W5;H7C2J2;H7C235;H7C2E2;F8WEQ5	H7BXF4;Q9NXE4-2;Q9NXE4;Q9NXE4-4;Q9NXE4-3;Q9NXE4-6;Q9NXE4-8;Q9NXE4-10;H7C1Q6;Q9NXE4-9;Q9NXE4-7	17	17	13	27	27	21.1	94.584	0	64.884	3031200000
PEBP1	Phosphatidylethanolamine-binding protein 1;Hippocampal cholinergic neurostimulating peptide	26.4525	26.6563	26.5746	26.6107	26.5736	26.7056	27.1743	26.6865	26.387	26.7384		P30086	P30086	12	12	12	80.7	80.7	80.7	21.057	0	297.08	25716000000
RPL14	60S ribosomal protein L14	26.6297	26.5629	25.9786	27.1196	26.5727	27.1121	27.2576	27.4999	26.6934	27.1408		P50914;E7EPB3	P50914;E7EPB3	7	7	7	31.2	31.2	31.2	23.432	0	37.139	41128000000
ANXA5	Annexin A5;Annexin	26.5271	26.162	26.6763	26.9143	26.57	27.0349	26.8251	26.946	26.3893	26.7989		P08758;D6RBL5;D6RBE9;E9PHT9;D6RCN3	P08758;D6RBL5;D6RBE9	20	20	20	70.9	70.9	70.9	35.936	0	323.31	36071000000
GOT2	Aspartate aminotransferase, mitochondrial	26.5284	26.2655	26.6102	26.8713	26.5689	26.5501	26.7597	27.3242	26.5945	26.8072		P00505;P00505-2	P00505;P00505-2	26	26	26	68.6	68.6	68.6	47.517	0	281.39	111000000000
PHF3	PHD finger protein 3	26.4955	26.7343	26.5764	26.4654	26.5679	26.0491	26.3174	26.1696	26.1613	26.1744		Q92576;Q92576-2;E7EVH3;E7ER40;E9PE34;A0A1B0GX99;D6R9X2;H0Y8L0;D6RBF0	Q92576;Q92576-2;E7EVH3;E7ER40	34	34	34	25.2	25.2	25.2	229.48	0	192.3	9933600000
RAVER1	Ribonucleoprotein PTB-binding 1	26.5175	26.4172	26.7288	26.6036	26.5668	26.2084	26.2769	26.394	26.2307	26.2775		A0A087WZ13;E9PAU2;Q8IY67-2;Q8IY67;K7EKR9;K7EQG2;Q8IY67-3;K7ERR4	A0A087WZ13;E9PAU2;Q8IY67-2;Q8IY67	28	28	28	67	67	67	77.843	0	309.96	19344000000
CDK1;CDC2	Cyclin-dependent kinase 1	26.6841	26.3796	26.6785	26.5004	26.5607	27.0505	27.2177	27.2419	26.9869	27.1243		P06493;A0A024QZP7;P06493-2;A0A087WZZ9;E5RIU6;K7ELV5	P06493;A0A024QZP7;P06493-2;A0A087WZZ9;E5RIU6	21	21	19	76.4	76.4	70	34.095	0	227.27	63037000000
SLTM	SAFB-like transcription modulator	26.4802	26.5916	26.71	26.4403	26.5556	25.8876	25.896	26.1525	25.9651	25.9753		Q9NWH9;H7C3F4;Q9NWH9-3;H7BXE3;H0YMM0;H0YL55;H0YLW7;H0YMW8;H0YKH2;H0YNF3;H0YMR6;H0YLE6;H0YKU6	Q9NWH9;H7C3F4;Q9NWH9-3	12	12	12	12.6	12.6	12.6	117.15	0	24.134	9108400000
NCAPD3	Condensin-2 complex subunit D3	26.3839	26.7645	26.8797	26.1932	26.5554	25.099	25.4534	25.6656	24.3714	25.1474		P42695;G3V1A9;E9PKK4;E9PQA3;E9PLE0	P42695;G3V1A9	21	21	21	18	18	18	168.89	0	79.204	5292000000
DHX36	ATP-dependent RNA helicase DHX36	26.4406	26.4643	26.7393	26.541	26.5463	26.7803	26.8787	27.0853	26.6459	26.8476		Q9H2U1;Q9H2U1-3;Q9H2U1-2;E7EWK3;A0A0G2JQU7;A0A0G2JRP3;H7C5F5;H7C514	Q9H2U1;Q9H2U1-3;Q9H2U1-2;E7EWK3	34	34	33	44.5	44.5	43.7	114.76	0	288.12	24696000000
LUC7L3	Luc7-like protein 3	26.6676	26.3539	26.6352	26.5178	26.5437	25.2236	25.2063	25.5807	25.1379	25.2872		O95232;J3KPP4;D6RDI2;H0YA81;D6RHH0;U3KQT3;E7EN55;C9JL41;O95232-2	O95232;J3KPP4	13	13	13	28.2	28.2	28.2	51.466	0	297.44	10815000000
RBM25	RNA-binding protein 25	26.5722	26.4545	26.6424	26.4655	26.5337	26.4884	26.5096	26.5714	26.4902	26.5149		P49756;P49756-2;P49756-3;E9PQU5;H0YE46;E9PSE8;P49756-4	P49756	25	25	25	36.4	36.4	36.4	100.18	0	190.85	19565000000
USP7	Ubiquitin carboxyl-terminal hydrolase 7;Ubiquitin carboxyl-terminal hydrolase	26.4915	26.4526	26.6339	26.5399	26.5295	25.6053	25.6838	25.7772	25.5356	25.6505		Q93009;Q93009-3;H3BND8;F5H2X1;H3BUV0;H3BTM1;H3BRA2;H3BQD1;H3BMF6	Q93009;Q93009-3;H3BND8	39	39	39	45.9	45.9	45.9	128.3	0	223.23	18634000000
TMA16	Translation machinery-associated protein 16	27.0276	NaN	25.7101	26.849	26.5289	25.4163	25.5662	NaN	25.3979	25.4602		Q96EY4;H0Y9X1;D6RA57;D6RE67;D6RC31	Q96EY4;H0Y9X1;D6RA57	5	5	5	21.7	21.7	21.7	23.864	0.00033267	10.605	4608300000
NUP50	Nuclear pore complex protein Nup50	26.6419	26.5825	26.5831	26.3033	26.5277	25.7496	25.2607	25.5482	25.6899	25.5621	1,2	Q9UKX7;Q9UKX7-2;B0QY21	Q9UKX7;Q9UKX7-2	12	12	12	39.5	39.5	39.5	50.144	0	81.759	5765600000
PGAM1	Phosphoglycerate mutase 1	26.6449	26.0809	26.5866	26.7868	26.5248	26.252	26.6329	27.0927	26.3036	26.5703		P18669;P15259	P18669	13	13	8	71.7	71.7	46.5	28.804	0	128.56	14314000000
MSH6	DNA mismatch repair protein Msh6	26.5683	26.4606	26.5349	26.5323	26.5241	25.8071	25.5094	25.7188	25.5881	25.6559		P52701;A0A494C0M1;P52701-3;P52701-4;P52701-2;A0A087WWJ1;A0A087WYT6;C9JH55;C9J8Y8;C9J7Y7;F8WAX8;F8W7G9	P52701;A0A494C0M1;P52701-3;P52701-4;P52701-2;A0A087WWJ1	42	42	42	42.1	42.1	42.1	152.78	0	262.95	33151000000
CHAF1A	Chromatin assembly factor 1 subunit A	26.8329	26.3395	26.4893	26.4316	26.5234	26.1628	26.136	26.1075	25.8661	26.0681		Q13111;Q13111-2;Q13111-3;K7EPA1;K7EJF1	Q13111;Q13111-2;Q13111-3	16	16	16	23.6	23.6	23.6	106.91	0	54.735	4810400000
PNN	Pinin	26.5508	26.5156	26.5816	26.4159	26.516	26.6124	26.7909	26.9514	26.344	26.6747		Q9H307;G3V5F0;G3V579	Q9H307	18	18	18	24.7	24.7	24.7	81.627	0	75.054	12861000000
EZR	Ezrin	26.6219	26.2192	26.4884	26.7337	26.5158	28.4917	28.8175	28.7054	28.6462	28.6652		P15311;E7EQR4	P15311;E7EQR4	37	37	26	62.5	62.5	47.1	69.412	0	323.31	104000000000
SUGT1	Suppressor of G2 allele of SKP1 homolog	26.5245	26.4129	26.6318	26.4861	26.5139	26.8932	27.1906	27.2644	26.9702	27.0796		Q9Y2Z0	Q9Y2Z0	20	20	2	57	57	6.3	41.024	0	277.82	20114000000
ARFGAP1	ADP-ribosylation factor GTPase-activating protein 1	26.7884	26.4792	26.3845	26.3891	26.5103	26.9265	27.1931	26.9989	26.1566	26.8188		Q8N6T3;F8VWH9;Q8N6T3-5;Q8N6T3-2;F8W1U7;E5RHT6;Q8N6T3-3;E5RHC5;Q8N6T3-4;E5RHH7;F8VWB3;H0YIQ0;E5RGL6	Q8N6T3;F8VWH9;Q8N6T3-5;Q8N6T3-2;F8W1U7;E5RHT6;Q8N6T3-3;E5RHC5;Q8N6T3-4	10	10	10	35.7	35.7	35.7	44.667	0	134.95	4065300000
NT5DC1	5-nucleotidase domain-containing protein 1	26.5943	26.2498	26.6785	26.5122	26.5087	25.9941	25.8099	26.0484	25.651	25.8759		Q5TFE4;Q5TFE4-2;Q5QPD0;H0YDA5	Q5TFE4;Q5TFE4-2;Q5QPD0	14	14	14	39.3	39.3	39.3	51.844	0	109.58	6150600000
NUP107	Nuclear pore complex protein Nup107	26.6172	26.4754	26.5831	26.3544	26.5076	25.5297	25.8934	25.9343	25.5529	25.7276	2	P57740;P57740-2;P57740-3;H0YG15;G3V1T4;F5GY77	P57740;P57740-2;P57740-3	30	30	30	41.9	41.9	41.9	106.37	0	203.59	12265000000
NUP210	Nuclear pore membrane glycoprotein 210	26.479	26.4892	26.5708	26.4428	26.4955	24.4588	24.289	25.1795	24.7151	24.6606		Q8TEM1;Q8TEM1-2	Q8TEM1	28	28	28	21.9	21.9	21.9	205.11	0	103.94	6041700000
RPS10;RPS10-NUDT3	40S ribosomal protein S10	26.7166	25.7537	26.7888	26.712	26.4928	27.8216	27.8272	28.0067	27.2834	27.7348		P46783;A0A2R8Y6L3;F6U211;A0A2R8Y7H1;A0A2R8YFH6;A0A1W2PQS6;S4R435;Q9NQ39	P46783;A0A2R8Y6L3;F6U211;A0A2R8Y7H1;A0A2R8YFH6;A0A1W2PQS6;S4R435	9	9	9	48.5	48.5	48.5	18.898	0	303.26	44198000000
TCF20	Transcription factor 20	26.9864	25.9956	27.1797	25.7728	26.4837	25.6699	25.3243	25.797	24.843	25.4086		Q9UGU0;Q9UGU0-2;I3L1M7;A9JX13	Q9UGU0;Q9UGU0-2	17	17	17	17.3	17.3	17.3	211.77	0	78.287	3102500000
PPP1CA	Serine/threonine-protein phosphatase PP1-alpha catalytic subunit;Serine/threonine-protein phosphatase	26.6726	26.2132	26.5423	26.5054	26.4834	26.987	26.8368	27.0476	26.5693	26.8602		P62136;E9PMD7;P62136-2;P62136-3;F5H1L6;F5H037	P62136;E9PMD7;P62136-2;P62136-3	13	13	4	40	40	10.6	37.512	0	110.58	8581100000
		26.7141	26.3088	26.667	26.2344	26.4811	26.2669	25.8437	25.9509	25.5912	25.9132		A0A3B3ITJ4;M0R1W6;M0QYL7;M0R076;B4DVF8	A0A3B3ITJ4	25	3	3	69.5	4.8	4.8	59.218	0.00036337	14.026	2329200000
GDI2	Rab GDP dissociation inhibitor beta	26.4192	26.3118	26.4828	26.71	26.481	27.3211	27.5479	27.4795	27.246	27.3987		P50395;P50395-2;Q5SX87;V9GYF8;Q5SX90;V9GYJ7;Q5SX86;Q5SX91	P50395;P50395-2;Q5SX87	37	37	26	73.3	73.3	51	50.663	0	323.31	117000000000
CCT5	T-complex protein 1 subunit epsilon	26.5729	26.2079	26.3045	26.8321	26.4794	26.9971	26.9955	27.1393	26.7099	26.9605		P48643;B7ZAR1;E9PCA1;E7ENZ3;P48643-2;D6RIZ7;H0Y914	P48643;B7ZAR1;E9PCA1;E7ENZ3;P48643-2	40	40	40	82.1	82.1	82.1	59.67	0	323.31	123000000000
HMGB2	High mobility group protein B2	26.6395	25.7854	26.527	26.9618	26.4785	25.3368	25.7096	25.9122	NaN	25.6529		P26583;D6R9A6	P26583;D6R9A6	12	10	10	30.1	20.1	20.1	24.033	0	36.831	3938000000
MCM5	DNA replication licensing factor MCM5;DNA helicase	26.5081	26.1902	26.6098	26.5757	26.471	25.9451	26.1416	26.2441	25.6037	25.9837		P33992;B1AHB1;B1AHA9;B1AHB2	P33992;B1AHB1	40	40	40	59.4	59.4	59.4	82.285	0	269.79	52210000000
KTN1	Kinectin	26.7583	26.121	26.4045	26.5991	26.4708	28.9888	29.0803	29.2764	29.1286	29.1186		Q86UP2;Q86UP2-4;Q86UP2-2;Q86UP2-3;G3V4Y7;B7Z6P3;H0YJZ8;G3V5P0;G3V5G2;H0YJP2;H0YJV5	Q86UP2;Q86UP2-4;Q86UP2-2;Q86UP2-3	69	69	69	56.2	56.2	56.2	156.27	0	323.31	58733000000
CALM1;CALM2;CALM3		26.2443	26.966	26.6232	26.0445	26.4695	27.3001	28.1701	27.2657	28.2146	27.7377		P0DP25;P0DP24;P0DP23;E7ETZ0;H0Y7A7;E7EMB3;Q96HY3;G3V226;M0QZ52;G3V361;F8WBR5;G3V479;P27482;C9J7T9	P0DP25;P0DP24;P0DP23;E7ETZ0;H0Y7A7;E7EMB3;Q96HY3;G3V226;M0QZ52;G3V361	6	6	5	41.6	41.6	36.9	16.837	0	29.975	4735200000
MDN1	Midasin	26.5228	26.4099	26.544	26.3974	26.4686	25.7432	25.6281	25.6985	25.4128	25.6207		Q9NU22;Q5T795;M0QXR3	Q9NU22	150	150	149	35.6	35.6	35.6	632.81	0	323.31	54218000000
FOXK1	Forkhead box protein K1	26.7537	26.2758	26.5808	26.2405	26.4627	25.3453	25.1242	25.7059	23.7572	24.9832		P85037;P85037-2;U3KQ26;E9PM37;E9PPI7	P85037;P85037-2	11	11	9	19.2	19.2	16.8	75.456	0	33.91	2741800000
ZNF280C	Zinc finger protein 280C	26.5887	26.5049	26.4575	26.2991	26.4626	25.8918	25.9645	26.1286	26.0687	26.0134	1,2	Q8ND82;Q9UJJ2;Q6N043;H0YLA6;H0YL38;Q6N043-4;Q6N043-3;Q6N043-2	Q8ND82;Q9UJJ2	12	12	12	21.4	21.4	21.4	83.095	0	53.97	8054000000
RAB1B	Ras-related protein Rab-1B	26.482	25.8425	NaN	27.0544	26.4597	26.6556	26.8756	26.9464	26.6675	26.7863		Q9H0U4;E9PLD0	Q9H0U4;E9PLD0	13	4	3	74.1	31.3	22.9	22.171	0	165.36	9270700000
RAB11A;RAB11B	Ras-related protein Rab-11A;Ras-related protein Rab-11B	26.3155	26.3745	26.5609	26.5676	26.4547	26.9726	27.3465	27.432	26.8588	27.1525		P62491;Q15907;H3BMH2;H3BSC1;P62491-2;Q15907-2;B4DQU5;P57735	P62491;Q15907;H3BMH2;H3BSC1;P62491-2;Q15907-2	10	10	10	46.3	46.3	46.3	24.393	0	63.283	14111000000
H2AFY	Core histone macro-H2A.1;Histone H2A	26.6582	25.9455	26.6057	26.5944	26.451	26.4944	26.6915	27.1654	26.3331	26.6711	1	O75367;O75367-3;O75367-2;B4DJC3;D6RCF2	O75367;O75367-3;O75367-2;B4DJC3	17	17	15	61.3	61.3	54.3	39.617	0	221.15	28920000000
SFSWAP	Splicing factor, suppressor of white-apricot homolog	26.8709	26.4836	26.2296	26.2089	26.4483	25.9075	25.8779	26.1258	25.4033	25.8287		Q12872;Q12872-2;F5H1A5;H0YFR9	Q12872;Q12872-2	16	16	16	22.1	22.1	22.1	104.82	0	37.052	4291200000
RPL13A;RPL13a	60S ribosomal protein L13a	26.5643	25.8027	26.7175	26.698	26.4457	26.9925	26.6012	27.0623	26.134	26.6975		P40429;M0QYS1;Q8J015;Q6NVV1;M0QZU1;A0A096LPE0	P40429;M0QYS1;Q8J015	13	13	13	37.9	37.9	37.9	23.577	0	28.112	50122000000
RANGAP1	Ran GTPase-activating protein 1	26.7076	26.2026	26.4613	26.3986	26.4426	27.9712	28.0284	28.0227	27.8049	27.9568	1	P46060;H0Y4Q3;B0QYT5;B0QYT4;B0QYT6	P46060	40	40	40	65.9	65.9	65.9	63.541	0	291.55	55202000000
RPL22	60S ribosomal protein L22	26.3696	26.0101	26.7121	26.6662	26.4395	26.4945	26.7201	27.154	26.0688	26.6094		P35268;K7ERI7;K7EP65;K7EKS7;K7ELC4;K7EMH1;K7EJT5	P35268;K7ERI7;K7EP65;K7EKS7;K7ELC4;K7EMH1;K7EJT5	6	6	6	53.1	53.1	53.1	14.787	0	69.857	8891800000
NSFL1C	NSFL1 cofactor p47	26.4719	26.3079	26.6496	26.3251	26.4387	26.172	26.2645	26.0908	25.8585	26.0965		Q9UNZ2;Q9UNZ2-4;Q9UNZ2-5;F2Z2K0;Q9UNZ2-6;R4GNE6	Q9UNZ2;Q9UNZ2-4;Q9UNZ2-5;F2Z2K0;Q9UNZ2-6	9	9	9	28.4	28.4	28.4	40.572	0	38.443	5436500000
KPNA1	Importin subunit alpha-5;Importin subunit alpha-5, N-terminally processed	26.4588	26.3178	26.4642	26.4982	26.4348	26.6413	26.9129	26.8733	26.6794	26.7768		P52294;C9JYI4;C9J352;C9JWD9;F2Z3G4;C9J4U1	P52294;C9JYI4	17	10	9	33.6	20.1	18.8	60.221	0	129.32	7765200000
RPS24	40S ribosomal protein S24	26.2781	26.1658	26.5072	26.7869	26.4345	26.653	26.8072	27.3355	26.2816	26.7694		P62847;E7ETK0;A0A2R8Y849;A0A087WUS0;A0A2R8YD14;P62847-2;P62847-3;P62847-4;A0A2R8Y8A0	P62847;E7ETK0;A0A2R8Y849;A0A087WUS0;A0A2R8YD14;P62847-2;P62847-3;P62847-4;A0A2R8Y8A0	5	5	5	30.1	30.1	30.1	15.423	0	37.663	20803000000
FKBP1A	Peptidyl-prolyl cis-trans isomerase FKBP1A;Peptidyl-prolyl cis-trans isomerase	26.493	26.1615	26.3947	26.6827	26.433	26.482	26.8636	26.7868	25.6504	26.4457		P62942;Q5W0X3;A0A087WZM5;Q1JUQ3;Q1JUQ5;A0A087WTS4;A0A087WV48	P62942;Q5W0X3;A0A087WZM5	3	3	3	41.7	41.7	41.7	11.951	0	23.509	2687100000
CHAMP1	Chromosome alignment-maintaining phosphoprotein 1	26.3083	26.6537	26.4408	26.3024	26.4263	25.4534	25.6079	26.0269	25.4775	25.6415		Q96JM3;S4R3K0;A0A2R8Y735;A0A2R8Y4S6	Q96JM3	15	15	15	19.8	19.8	19.8	89.098	0	47.358	4281700000
ALDH18A1	Delta-1-pyrroline-5-carboxylate synthase;Glutamate 5-kinase;Gamma-glutamyl phosphate reductase	26.4373	26.195	26.5045	26.565	26.4255	26.6482	26.8304	27.2429	26.4929	26.8036		P54886;P54886-2	P54886;P54886-2	35	35	35	50.2	50.2	50.2	87.301	0	323.31	52930000000
FDPS	Farnesyl pyrophosphate synthase	26.2701	26.1311	26.4899	26.7873	26.4196	26.8976	26.6343	26.8134	26.5867	26.733		P14324;P14324-2;A0A087X1D8;A0A087WVN4;A0A087X090;A0A087WTP2	P14324;P14324-2;A0A087X1D8;A0A087WVN4	8	8	8	23.9	23.9	23.9	48.275	0	142.97	16667000000
MAZ	Myc-associated zinc finger protein	26.7192	26.5813	26.7357	25.6403	26.4192	26.2988	26.37	26.5077	26.4285	26.4013		P56270-2;P56270;I3L2Z5;A0A087WWR2;P56270-3;H3BQI4;I3L4Y2;I3L0M3;H3BQS2;Q14119;I3L411;H3BPU3;J3QSH4;P56270-4	P56270-2;P56270;I3L2Z5;A0A087WWR2;P56270-3;H3BQI4	5	5	4	11.2	11.2	9.7	51.072	0	18.352	10888000000
RPS17	40S ribosomal protein S17	26.6372	25.872	26.3887	26.7778	26.419	27.0655	26.9784	27.2284	26.3578	26.9076		P08708;H3BNC9;H0YN88;A0A075B716;H0YN73;A0A0J9YYC4	P08708;H3BNC9;H0YN88;A0A075B716	10	10	10	60	60	60	15.55	0	245.92	24537000000
CBX5	Chromobox protein homolog 5	26.5426	26.3027	26.5074	26.3191	26.418	25.4454	25.5593	25.7001	25.3785	25.5209		P45973;F8VNY3	P45973	8	8	7	53.4	53.4	47.1	22.225	0	35.488	6209900000
TBCA	Tubulin-specific chaperone A	26.4075	26.1391	26.6309	26.4918	26.4174	26.839	26.9268	26.4581	26.63	26.7135		O75347;E5RIW3;E5RJD8;E5RHG6;O75347-2;E5RIX8	O75347;E5RIW3;E5RJD8;E5RHG6;O75347-2	5	5	5	41.7	41.7	41.7	12.855	0	36.378	2786800000
PSMF1	Proteasome inhibitor PI31 subunit	26.6226	26.7312	26.2785	26.028	26.4151	26.1561	26.6629	26.0678	25.8083	26.1738		Q92530;Q5QPM7;Q5QPM9;H0Y555;F5H4Z3	Q92530;Q5QPM7;Q5QPM9	9	9	9	36.9	36.9	36.9	29.816	0	60.222	10984000000
TRIP12	E3 ubiquitin-protein ligase TRIP12	26.5335	26.2761	26.3805	26.4691	26.4148	26.575	26.5151	26.5467	26.3447	26.4954		Q14669-2;Q14669;Q14669-3;Q14669-4;H7C2Y1;G5E9G6;C9JLJ5;C9JSX9;C9JLD7;F8W9P3;H7C1L9	Q14669-2;Q14669;Q14669-3;Q14669-4	39	39	39	26.6	26.6	26.6	223.9	0	188.77	14713000000
ADSS	Adenylosuccinate synthetase isozyme 2	26.442	26.2111	26.5241	26.482	26.4148	26.4504	26.8895	26.7348	26.4646	26.6349		P30520;Q8N142	P30520	17	17	17	46.7	46.7	46.7	50.097	0	118.99	24454000000
PPHLN1	Periphilin-1	26.2274	26.4444	26.593	26.391	26.414	26.3192	25.6567	26.2871	25.7195	25.9957		Q8NEY8;F8W6A0;Q8NEY8-3	Q8NEY8;F8W6A0;Q8NEY8-3	10	10	2	25.1	25.1	7.9	52.736	0	20.554	4966200000
TMEM209	Transmembrane protein 209	26.7319	26.0829	26.7366	26.0919	26.4109	25.952	26.1573	26.1777	26.1422	26.1073	2	Q96SK2;Q96SK2-2;Q96SK2-3;C9JYX1;Q96SK2-4;C9J5K4	Q96SK2;Q96SK2-2;Q96SK2-3	12	12	12	35.8	35.8	35.8	62.921	0	51.553	3321500000
CYB5B	Cytochrome b5 type B	26.2546	26.4814	NaN	26.4758	26.404	26.4279	26.5675	26.8378	26.342	26.5438		O43169;H3BUX2;D6RFH4;J3QR91	O43169;H3BUX2;D6RFH4	3	3	3	41.3	41.3	41.3	16.694	0	105.55	5258200000
FUBP1	Far upstream element-binding protein 1	26.418	26.3637	26.3896	26.4388	26.4026	25.6689	25.3264	25.4548	25.5811	25.5078		Q96AE4-2;C9JSZ1	Q96AE4-2	30	2	2	46.4	3.2	3.2	68.604	0.00034376	11.696	1258000000
ESYT1	Extended synaptotagmin-1	26.5982	26.2752	26.4417	26.2886	26.401	27.0778	27.0592	27.1121	27.1924	27.1104		Q9BSJ8;Q9BSJ8-2;F8VZB1	Q9BSJ8;Q9BSJ8-2	39	39	39	45.7	45.7	45.7	122.85	0	323.31	17837000000
ANXA6	Annexin A6;Annexin	26.4875	26.1038	26.3644	26.6463	26.4005	27.3781	27.4667	27.3341	27.1388	27.3295		P08133;P08133-2;E5RK69;E7EMC6;E5RJF5;E5RK63;E5RI05;E5RFF0;E5RJR0;E5RIU8;H0YC77	P08133;P08133-2;E5RK69;E7EMC6	41	41	41	67.9	67.9	67.9	75.872	0	323.31	50499000000
CSRP2	Cysteine and glycine-rich protein 2	25.627	26.0102	27.3337	26.6204	26.3979	26.4997	27.6053	26.9343	27.399	27.1096		Q16527;F8VQR7;F8VW96	Q16527;F8VQR7;F8VW96	5	5	5	36.8	36.8	36.8	20.954	0	25.914	3968700000
ADNP	Activity-dependent neuroprotector homeobox protein	26.4236	26.7393	26.1904	26.2244	26.3945	25.7582	25.6567	26.2883	25.6027	25.8265		Q9H2P0;A0A2R8Y6X0;A0A2R8Y469;A0A2R8YCL6	Q9H2P0;A0A2R8Y6X0	26	26	26	32.2	32.2	32.2	123.56	0	98.49	14920000000
SART1	U4/U6.U5 tri-snRNP-associated protein 1	26.2379	26.2517	26.6304	26.4269	26.3868	26.4731	26.2343	26.2252	26.4371	26.3425		O43290;E9PQI8	O43290	18	18	18	33.2	33.2	33.2	90.254	0	79.496	9012500000
UBXN4	UBX domain-containing protein 4	26.8675	26.1723	26.2307	26.2611	26.3829	26.9729	27.2224	27.3514	26.6516	27.0496		Q92575;F8WB86;Q6PJ80;C9JLR4	Q92575	8	8	8	24.4	24.4	24.4	56.777	0	93.221	4269900000
RPS16	40S ribosomal protein S16	26.39	26.0718	26.4159	26.6523	26.3825	26.8392	26.7889	27.0678	26.4356	26.7829		P62249;M0R210;M0R3H0;M0R1M5;Q6IPX4;M0QX76	P62249;M0R210;M0R3H0;M0R1M5;Q6IPX4	12	12	12	57.5	57.5	57.5	16.445	0	176.54	91340000000
WRNIP1	ATPase WRNIP1	26.5623	26.2814	26.1376	26.5472	26.3822	23.2182	23.3405	23.6338	23.708	23.4752	2	Q96S55;Q96S55-2;Q96S55-3;Q96S55-4	Q96S55;Q96S55-2;Q96S55-3	12	12	12	27.1	27.1	27.1	72.132	0	40.082	3831800000
STRBP	Spermatid perinuclear RNA-binding protein	26.4213	26.3037	26.463	26.316	26.376	26.4281	26.2488	26.5239	26.3908	26.3979		Q96SI9;Q96SI9-2;Q5JPA5;E9PKQ0;H0YC91	Q96SI9;Q96SI9-2	31	24	24	54.2	47.2	47.2	73.652	0	124.04	13956000000
RPL36AL;RPL36A;RPL36A-HNRNPH2	60S ribosomal protein L36a-like;60S ribosomal protein L36a	26.1047	NaN	25.8694	27.148	26.3741	25.6451	25.9586	25.6929	25.6447	25.7354		Q969Q0;P83881;J3KQN4;H0Y5B4;H7BZ11;R4GN19;H7BY91;H0Y3V9	Q969Q0;P83881;J3KQN4;H0Y5B4;H7BZ11;R4GN19	10	10	10	49.1	49.1	49.1	12.469	0	33.125	23238000000
RPS19	40S ribosomal protein S19	26.4224	26.0033	26.3617	26.6752	26.3657	26.4511	26.6117	26.9823	25.982	26.5068		P39019;M0R2L9;M0QXK4;M0QYF7;M0R140;A0A075B6E2	P39019;M0R2L9;M0QXK4;M0QYF7;M0R140	12	12	12	51	51	51	16.06	0	54.613	31808000000
USP36	Ubiquitin carboxyl-terminal hydrolase 36;Ubiquitin carboxyl-terminal hydrolase	26.7974	25.9812	26.5491	26.1291	26.3642	25.6904	24.7841	25.6492	25.2534	25.3443		Q9P275;A0A075B784;E9PEW0;K7EMM6;K7ELR5;Q8IXW9;K7ERC1;K7EKN3;K7EKL7;K7ELT3;K7EIH0;K7EQS0;K7EPT1	Q9P275;A0A075B784	15	15	15	17.5	17.5	17.5	122.91	0	41.197	3481000000
PIN1	Peptidyl-prolyl cis-trans isomerase NIMA-interacting 1	NaN	26.3029	26.7	26.0806	26.3612	25.8307	26.1422	25.9155	25.7565	25.9113		Q13526;K7EN45;K7EMU7;O15428	Q13526;K7EN45;K7EMU7	4	4	4	37.4	37.4	37.4	18.243	0	41.168	1657500000
HM13	Minor histocompatibility antigen H13	26.6645	26.3595	26.1144	26.2939	26.3581	26.3647	26.6178	26.1917	26.2806	26.3637		Q8TCT9;A0A3B3IUB5;Q8TCT9-5;Q8TCT9-2;A0A075B6F6;A0A0S2Z6F0;A0A3B3IT72;Q8TCT9-4;A0A0C4DGU3	Q8TCT9;A0A3B3IUB5;Q8TCT9-5;Q8TCT9-2;A0A075B6F6;A0A0S2Z6F0;A0A3B3IT72;Q8TCT9-4	6	6	6	17	17	17	41.488	0	50.23	6064200000
TECR	Very-long-chain enoyl-CoA reductase	26.5488	26.2539	26.2788	26.3405	26.3555	26.0914	26.3919	26.4527	26.0765	26.2532		Q9NZ01;M0R2N5;M0R3C3;Q9NZ01-2;M0R329	Q9NZ01;M0R2N5	13	13	13	30.8	30.8	30.8	36.034	0	87.693	34290000000
RNF40	E3 ubiquitin-protein ligase BRE1B	26.3936	26.2355	26.5736	26.2085	26.3528	25.4548	25.4506	25.6837	25.4615	25.5127		O75150;H3BP71;O75150-4;O75150-3;H3BS50;A0A087WTK2;H3BQ99;H3BUL6;I3L332	O75150;H3BP71;O75150-4;O75150-3	30	30	26	35.2	35.2	31.5	113.68	0	194.02	9264000000
GTPBP4	Nucleolar GTP-binding protein 1	26.3842	26.2273	26.3873	26.4001	26.3498	26.6715	26.6488	26.8902	26.5459	26.6891		Q9BZE4;Q9BZE4-2;Q9BZE4-3;Q5T3R7	Q9BZE4;Q9BZE4-2;Q9BZE4-3	31	31	31	54.7	54.7	54.7	73.964	0	131.62	28445000000
RPL31	60S ribosomal protein L31	26.8525	25.344	26.462	26.7232	26.3455	25.1166	26.7692	27.1715	26.4534	26.3777		P62899;P62899-3;P62899-2;H7C2W9;C9JU56;B7Z4E3;B7Z4C8;B8ZZK4	P62899;P62899-3;P62899-2;H7C2W9;C9JU56;B7Z4E3;B7Z4C8;B8ZZK4	12	12	12	54.4	54.4	54.4	14.463	0	50.893	36487000000
PHC2	Polyhomeotic-like protein 2	26.413	26.1775	26.6109	26.1621	26.3409	25.4094	25.8717	25.8405	25.6861	25.702		Q8IXK0;B3KPJ4;A0A0A0MSI2;Q8IXK0-2;Q8IXK0-4;Q8IXK0-5;Q8IXK0-3;H7C528	Q8IXK0;B3KPJ4;A0A0A0MSI2;Q8IXK0-2;Q8IXK0-4;Q8IXK0-5;Q8IXK0-3	11	11	8	14.7	14.7	11.9	90.712	0	36.323	4318300000
SUMO1	Small ubiquitin-related modifier 1;Small ubiquitin-related modifier	26.4087	26.389	26.4349	26.1245	26.3393	26.0336	NaN	26.5047	26.2435	26.2606		P63165;B8ZZN6;P63165-2;B8ZZJ0;B8ZZ67;B9A032;G2XKQ0	P63165;B8ZZN6;P63165-2;B8ZZJ0;B8ZZ67;B9A032;G2XKQ0	4	4	4	43.6	43.6	43.6	11.557	0	21.115	5888700000
SCML2	Sex comb on midleg-like protein 2	26.2717	26.2783	26.4219	26.3841	26.339	25.7501	26.1606	25.9592	25.7961	25.9165	1	Q9UQR0;Q9UQR0-2;H0Y6S1	Q9UQR0	16	16	16	40.1	40.1	40.1	77.256	0	133.01	6102700000
CDK4	Cyclin-dependent kinase 4	26.5469	25.993	26.4928	26.3123	26.3363	26.2109	26.2555	26.289	25.9078	26.1658		P11802;F8VWX7;F8VTV8;F8VYH9;P11802-2;F8VZ51;F8VZZ0;F8VXD2;F8W1L8;Q96BE9;F8VYY1;Q00536-3;E7EUK8;Q00536;H0YAZ9;O94921-2;E5RGN0;A0A087WZU2;O94921-3;Q96Q40-5;Q00537;Q96Q40-3;Q96Q40-4;Q96Q40-6;F5H6Z0;Q00536-2;Q00537-2;Q07002-3;Q96Q40;Q07002;O94921;F8VZ13	P11802;F8VWX7;F8VTV8;F8VYH9;P11802-2;F8VZ51	18	17	17	70.3	67.7	67.7	33.729	0	80.206	12248000000
PRRC2C	Protein PRRC2C	26.3914	26.1746	26.3945	26.3556	26.3291	28.1238	28.2492	28.2488	28.2749	28.2242		Q9Y520;E7EPN9;Q9Y520-4;Q9Y520-5;Q9Y520-7;Q9Y520-6;Q9Y520-3;Q9Y520-2;H7C5N8;A0A2R8YET2;A0A2R8Y7F4;A0A0A0MS30;A0A2R8Y424	Q9Y520;E7EPN9;Q9Y520-4;Q9Y520-5;Q9Y520-7;Q9Y520-6;Q9Y520-3;Q9Y520-2	85	85	82	33.8	33.8	33.1	316.91	0	323.31	100000000000
WAPAL	Wings apart-like protein homolog	26.2118	26.2401	26.5087	26.3525	26.3283	25.1295	25.5018	25.6546	25.3807	25.4167		Q7Z5K2;Q7Z5K2-2;Q7Z5K2-3;Q8WVX6;F6QZY1	Q7Z5K2;Q7Z5K2-2;Q7Z5K2-3	18	18	18	24.8	24.8	24.8	132.94	0	88.511	5684900000
PDHA1	Pyruvate dehydrogenase E1 component subunit alpha, somatic form, mitochondrial	26.2762	26.2017	26.5456	26.2894	26.3283	26.1264	26.5233	27.0463	26.5135	26.5524		P08559;P08559-3;P08559-2;P08559-4;Q5JPU3;P29803;Q5JPU0;Q5JPT9;Q5JPU1;Q5JPU2	P08559;P08559-3;P08559-2;P08559-4	22	22	22	52.1	52.1	52.1	43.295	0	198.25	63254000000
SRPRB	Signal recognition particle receptor subunit beta	26.4439	26.3071	26.445	26.0971	26.3233	26.3686	26.1969	26.5893	25.417	26.143	1	Q9Y5M8;H7C4H2;C9J5Z8	Q9Y5M8;H7C4H2	14	14	14	59.8	59.8	59.8	29.702	0	137.85	11977000000
PDLIM1	PDZ and LIM domain protein 1	26.3857	26.0324	26.5224	26.3495	26.3225	27.1581	27.7821	27.3467	27.5238	27.4527		O00151	O00151	13	13	13	63.2	63.2	63.2	36.071	0	164.01	6680500000
PQBP1	Polyglutamine-binding protein 1	26.325	26.2874	26.4426	26.2219	26.3193	25.866	25.8368	26.0044	25.7057	25.8533		O60828;O60828-2;O60828-5;O60828-4;O60828-3;H7C053;O60828-6;O60828-7;O60828-10;O60828-9;O60828-8	O60828;O60828-2;O60828-5;O60828-4;O60828-3;H7C053;O60828-6	9	9	9	57	57	57	30.472	0	73.666	2403300000
CAND1	Cullin-associated NEDD8-dissociated protein 1	26.3407	26.1259	26.3849	26.4202	26.318	26.2698	26.3054	26.2621	26.0205	26.2145		Q86VP6;Q86VP6-2;A0A0C4DGH5;H0YH27;Q86VP6-3;F5H6I6	Q86VP6;Q86VP6-2;A0A0C4DGH5	47	47	43	44.4	44.4	41.6	136.37	0	323.31	56436000000
TOP2A	DNA topoisomerase 2-alpha	26.3996	26.2214	26.3467	26.2925	26.3151	25.9487	26.0768	26.3314	26.0188	26.094	1,2	P11388;P11388-2;P11388-3;P11388-4;J3KTB7	P11388;P11388-2;P11388-3;P11388-4	72	55	55	51.1	43	43	174.38	0	323.31	33161000000
PPIB	Peptidyl-prolyl cis-trans isomerase B	26.4261	25.8015	26.4083	26.6039	26.31	26.6834	26.8812	27.398	26.3437	26.8266		P23284	P23284	12	12	12	52.3	52.3	52.3	23.742	0	82.545	23723000000
DIS3	Exosome complex exonuclease RRP44	26.2983	26.1643	26.3712	26.3986	26.3081	25.8638	25.757	25.8397	25.4197	25.7201		Q9Y2L1;Q9Y2L1-2;G3V1J5;F2Z2C0	Q9Y2L1;Q9Y2L1-2;G3V1J5;F2Z2C0	44	44	44	57.8	57.8	57.8	109	0	323.31	46965000000
CKMT1A;CKMT1B	Creatine kinase U-type, mitochondrial	26.6006	26.1086	26.283	26.226	26.3046	27.0818	26.8104	27.1815	26.6776	26.9379		P12532;P12532-2;F8WCN3;C9JSQ1;C9J995;C9J8F6;C9JJX8;C9J6W7;C9JT96;P17540	P12532;P12532-2;F8WCN3	16	16	16	50.4	50.4	50.4	47.036	0	318.19	21329000000
MCM7	DNA replication licensing factor MCM7	26.2652	26.0268	26.4481	26.4507	26.2977	25.781	25.6946	26.1454	25.5813	25.8006		P33993;P33993-3;P33993-2;C9J8M6	P33993;P33993-3	33	33	33	56.2	56.2	56.2	81.307	0	250.49	45853000000
GTF3C5	General transcription factor 3C polypeptide 5	26.3392	26.2722	26.2868	26.2683	26.2917	26.3152	26.2874	26.3589	25.8476	26.2023		Q9Y5Q8;Q9Y5Q8-2;Q9Y5Q8-3;Q5T7U1;H7BY84;Q5T7U4;Q5T7U0;H0Y5D2	Q9Y5Q8;Q9Y5Q8-2;Q9Y5Q8-3;Q5T7U1;H7BY84;Q5T7U4	17	17	17	44.3	44.3	44.3	59.57	0	89.967	15643000000
USP22	Ubiquitin carboxyl-terminal hydrolase 22	26.3457	26.1349	26.393	26.2891	26.2907	25.4787	24.9558	25.1207	25.2748	25.2075		Q9UPT9;Q9UPT9-2;A6NNY8;K7ESK0;K7ERX6;J3QS30	Q9UPT9;Q9UPT9-2	10	10	10	25	25	25	59.96	0	23.663	4418800000
MTCH2	Mitochondrial carrier homolog 2	26.4077	26.1518	26.3178	26.2488	26.2816	27.0598	27.1407	27.3119	26.8878	27.1001		Q9Y6C9;E9PIE4	Q9Y6C9;E9PIE4	10	10	10	45.9	45.9	45.9	33.331	0	256.54	16376000000
ASH2L	Set1/Ash2 histone methyltransferase complex subunit ASH2	26.3989	26.3466	26.1733	26.1924	26.2778	24.7141	24.6757	25.2427	24.6535	24.8215		Q9UBL3;F5H8F7;Q9UBL3-3;Q9UBL3-2;H0YBF6;H0YAQ0	Q9UBL3;F5H8F7;Q9UBL3-3;Q9UBL3-2;H0YBF6	7	7	7	17.7	17.7	17.7	68.722	0	29.638	2045700000
VRK2	Serine/threonine-protein kinase VRK2	26.2652	26.3991	26.3224	26.1238	26.2777	22.9119	23.1011	22.194	24.326	23.1333	1,2	Q86Y07;Q86Y07-5;Q86Y07-2;Q86Y07-3;Q86Y07-4;E7ERS5;E9PBU1	Q86Y07;Q86Y07-5;Q86Y07-2;Q86Y07-3;Q86Y07-4	11	11	11	32.3	32.3	32.3	58.14	0	64.376	1381100000
DPM1	Dolichol-phosphate mannosyltransferase subunit 1	26.3372	26.1756	26.3125	26.2806	26.2765	25.6439	25.79	26.1197	24.6678	25.5554		O60762;Q5QPK2;H0Y368;Q5QPJ9	O60762;Q5QPK2;H0Y368;Q5QPJ9	12	12	12	58.8	58.8	58.8	29.634	0	79.283	7020500000
CTBP2	C-terminal-binding protein 2	26.2201	26.2718	26.3592	26.2194	26.2677	25.4671	25.4879	25.4422	24.9905	25.347		P56545;P56545-2;Q5SQP8;P56545-3;A0A087WYL1	P56545;P56545-2;Q5SQP8;P56545-3	13	13	9	35.3	35.3	27.6	48.944	0	64.732	7160200000
HACD3	Very-long-chain (3R)-3-hydroxyacyl-CoA dehydratase 3	26.2019	26.2815	26.2607	26.3261	26.2676	25.8061	26.211	26.2135	25.9154	26.0365		Q9P035;H3BS72;H3BPZ1;Q9P035-2;H3BRL8;H3BMZ1	Q9P035;H3BS72;H3BPZ1;Q9P035-2	15	15	15	36.2	36.2	36.2	43.159	0	135.52	20293000000
OAT	Ornithine aminotransferase, mitochondrial;Ornithine aminotransferase, hepatic form;Ornithine aminotransferase, renal form	26.396	26.0504	26.3402	26.2835	26.2676	25.9749	26.4234	26.8665	25.8901	26.2888		P04181;P04181-2	P04181;P04181-2	23	23	23	50.8	50.8	50.8	48.534	0	175.25	24191000000
ZC3H13	Zinc finger CCCH domain-containing protein 13	26.0061	26.4037	26.2161	26.4419	26.267	25.687	25.9004	26.1277	25.9436	25.9147		Q5T200;Q5T200-2;Q5T9K0	Q5T200;Q5T200-2	15	15	15	11	11	11	196.63	0	91.106	6139200000
CAPRIN1	Caprin-1	26.3672	26.3187	26.0361	26.3436	26.2664	29.8602	30.0596	29.9193	29.9418	29.9453		Q14444;Q14444-2;G3V153;E9PLA9	Q14444;Q14444-2;G3V153;E9PLA9	21	21	21	33.7	33.7	33.7	78.365	0	323.31	48079000000
GCA	Grancalcin	25.7378	26.238	26.5689	26.5085	26.2633	25.2629	25.0366	25.74	24.2416	25.0703		P28676;H7BXD5;H7C2Z6;C9JIZ3;C9JWQ8	P28676;H7BXD5;H7C2Z6;C9JIZ3	8	8	8	45.6	45.6	45.6	24.01	0	18.47	2013900000
ZC3H4	Zinc finger CCCH domain-containing protein 4	26.4778	26.2808	26.4546	25.8034	26.2542	24.1782	23.9942	24.8038	23.8465	24.2057		Q9UPT8;M0QY97	Q9UPT8;M0QY97	14	14	14	18.8	18.8	18.8	140.26	0	114.19	2330400000
RPS13	40S ribosomal protein S13	26.3798	25.7617	26.2199	26.6475	26.2523	26.4145	26.4901	27.0004	26.09	26.4988		P62277;J3KMX5;E9PS50	P62277;J3KMX5	12	12	12	50.3	50.3	50.3	17.222	0	76.763	44120000000
CASC3	Protein CASC3	26.3064	26.1966	25.9816	26.5086	26.2483	26.2243	26.8572	26.503	27.0618	26.6616		O15234;J3KSY7;J3QSC4	O15234	8	8	8	15.6	15.6	15.6	76.277	0	22.375	4572800000
NKAP	NF-kappa-B-activating protein	26.2684	26.0791	26.4496	26.1904	26.2469	25.4653	26.2283	25.9462	25.4166	25.7641		Q8N5F7;A0A494C050;Q5M9Q1	Q8N5F7;A0A494C050	8	8	8	25.5	25.5	25.5	47.138	0	68.439	5188100000
WIZ	Protein Wiz	26.4366	26.0912	26.0038	26.4538	26.2464	25.6652	25.763	25.7478	25.6276	25.7009	2	M0QXA7;O95785-3;B9EGQ5;O95785-4;O95785;A0A2R8YFV2;O95785-2	M0QXA7;O95785-3;B9EGQ5;O95785-4;O95785;A0A2R8YFV2;O95785-2	20	20	20	28.1	28.1	28.1	103.28	0	39.032	4290400000
PBRM1	Protein polybromo-1	26.1992	26.2044	26.2631	26.3156	26.2456	25.0971	24.9462	25.3504	25.2799	25.1684		Q86U86;Q86U86-8;Q86U86-5;Q86U86-4;Q86U86-7;Q86U86-9;Q86U86-2;E7EVG2;Q86U86-3;H0Y5B5;Q86U86-6;C9JPI5;C9JQF1	Q86U86;Q86U86-8;Q86U86-5;Q86U86-4;Q86U86-7;Q86U86-9;Q86U86-2;E7EVG2;Q86U86-3;H0Y5B5;Q86U86-6	26	26	26	19.4	19.4	19.4	192.95	0	143.31	5409300000
RARS	Arginine--tRNA ligase, cytoplasmic	26.181	26.0151	26.2392	26.4963	26.2329	27.2686	27.2333	27.3502	27.0422	27.2236		P54136;P54136-2;E5RJM9;E5RH09	P54136;P54136-2	41	41	41	61.5	61.5	61.5	75.378	0	260.86	69073000000
SUGP1	SURP and G-patch domain-containing protein 1	26.2853	26.3096	26.5244	25.8067	26.2315	23.9543	25.4742	25.2418	24.1006	24.6928	2	Q8IWZ8;V9GZ08;B4DVK3;Q8IWZ8-2;K7EM86;K7ESM0;K7ELR6	Q8IWZ8	15	15	15	38.3	38.3	38.3	72.47	0	51.427	2298300000
RSF1	Remodeling and spacing factor 1	26.3125	26.444	26.1432	26.0028	26.2257	25.7623	25.5414	25.8587	25.7267	25.7223	2	Q96T23;Q96T23-2;H0YER1;Q96T23-3;H0YCN2;H7C306;H0YDG9	Q96T23;Q96T23-2;H0YER1;Q96T23-3	15	15	15	14.2	14.2	14.2	163.82	0	97.209	4927100000
CARM1	Histone-arginine methyltransferase CARM1	26.2835	26.0851	26.3307	26.2022	26.2254	26.6537	26.5677	26.8452	26.5908	26.6644		Q86X55;Q86X55-1;Q86X55-2;K7EQA8;K7EQB9;K7EK20;K7EPK1	Q86X55;Q86X55-1;Q86X55-2;K7EQA8	14	14	14	34.7	34.7	34.7	65.853	0	143.95	14307000000
ZNF384	Zinc finger protein 384	26.3522	25.9062	26.3966	26.2439	26.2248	25.9889	26.4566	26.8383	25.9384	26.3056	2	Q8TF68;Q8TF68-3;Q8TF68-2;E9PHB3;F5H8L7;R4GMR4	Q8TF68;Q8TF68-3;Q8TF68-2;E9PHB3	8	8	5	20.8	20.8	14	63.218	0	25.208	4125000000
WDR70	WD repeat-containing protein 70	25.9845	25.9769	26.6006	26.3246	26.2217	24.1843	24.1807	23.9186	23.9954	24.0698	1,2	Q9NW82;D6RIW8	Q9NW82;D6RIW8	11	11	11	21.1	21.1	21.1	73.2	0	20.974	1731700000
CDC73	Parafibromin	26.2683	26.0618	26.2726	26.2836	26.2216	25.9289	25.5586	26.0782	25.553	25.7797		Q6P1J9;A0A1B0GUB2;A0A3B3IRP5;A0A2R8YHB3;A0A2R8Y640;A0A3B3ISN2	Q6P1J9;A0A1B0GUB2;A0A3B3IRP5;A0A2R8YHB3	22	22	22	47.5	47.5	47.5	60.576	0	97.92	8920600000
RSL1D1	Ribosomal L1 domain-containing protein 1	26.3327	26.032	26.3535	26.1324	26.2127	26.5995	26.8103	27.0233	26.506	26.7348		O76021;J3QSV6;I3L3U9;I3L3C4;O76021-2;I3L234;I3L1A3	O76021;J3QSV6;I3L3U9;I3L3C4	28	28	28	44.5	44.5	44.5	54.972	0	223.21	41168000000
ATP1A1	Sodium/potassium-transporting ATPase subunit alpha-1	26.256	26.0086	26.1974	26.3764	26.2096	28.342	28.5382	28.6025	28.4121	28.4737		P05023;P05023-4;P05023-3;P05023-2;A0A2R8YEY8;P13637-3;P13637-2;M0R116;A0A0A0MT26;P13637;P50993;B1AKY9;H0Y7C1;Q13733;Q5TC01;Q5TC02;Q5TC05;E9PRA5;P20648;M0QXF2	P05023;P05023-4;P05023-3;P05023-2	48	48	45	49.4	49.4	46.4	112.89	0	323.31	118000000000
PGK1	Phosphoglycerate kinase 1	26.3594	25.7614	26.0625	26.6512	26.2087	26.1921	26.1608	26.6096	25.2101	26.0432	2	P00558;P00558-2;P07205	P00558;P00558-2	30	30	30	71.9	71.9	71.9	44.614	0	307.61	62567000000
NOL11	Nucleolar protein 11	26.3402	26.1812	26.1921	26.1172	26.2077	26.2943	26.2347	26.4527	25.9735	26.2388		Q9H8H0;J3QR28;J3QLQ6;Q9H8H0-2;J3QKV1	Q9H8H0;J3QR28	12	12	12	20.9	20.9	20.9	81.123	0	29.782	4088100000
USP10	Ubiquitin carboxyl-terminal hydrolase 10	26.1639	26.1358	26.1958	26.3298	26.2064	27.6327	27.7947	27.7843	27.4543	27.6665		Q14694;Q14694-3;Q14694-2;J3KT19;H3BQP1;H3BQC6;H3BNA1;H3BVF1;H3BNL0;Q68D90;H3BNS8	Q14694;Q14694-3;Q14694-2	25	25	25	44.5	44.5	44.5	87.133	0	284.91	34015000000
XPO5	Exportin-5	26.2802	26.0863	26.1347	26.3046	26.2015	25.3944	25.4154	25.2897	25.1502	25.3125		Q9HAV4;H0Y9I3;E2QRM3;H0Y3W3;H0YA57	Q9HAV4	40	40	40	42.6	42.6	42.6	136.31	0	323.31	20754000000
QRICH1	Glutamine-rich protein 1	26.1756	25.8602	26.3197	26.4464	26.2005	25.333	25.0683	25.0671	24.1762	24.9112		Q2TAL8;C9JAL2;C9JIA8	Q2TAL8	16	16	16	29.8	29.8	29.8	86.435	0	119.76	6437700000
AMOT	Angiomotin	26.4381	26.1137	26.1691	26.0784	26.1999	29.1998	29.3545	29.4388	29.3648	29.3395		Q4VCS5;E7ERM3;A6NP16;Q4VCS5-2	Q4VCS5;E7ERM3;A6NP16;Q4VCS5-2	54	54	49	56.1	56.1	53.1	118.08	0	323.31	75016000000
SF3B4	Splicing factor 3B subunit 4	25.8898	26.4036	26.5162	25.9887	26.1996	25.8485	26.0839	26.3488	26.1443	26.1064		Q15427;Q5SZ64	Q15427;Q5SZ64	6	6	6	24.8	24.8	24.8	44.385	0	104.85	3728600000
PDCD11	Protein RRP5 homolog	26.3688	26.0916	26.2492	26.0755	26.1963	26.2939	26.3972	26.6708	26.3871	26.4373		Q14690;A0A3B3IUD7	Q14690;A0A3B3IUD7	36	36	36	28	28	28	208.7	0	86.739	10377000000
RBM33	RNA-binding protein 33	26.3058	26.0241	26.4294	26.0176	26.1943	25.7837	26.0167	25.657	25.1496	25.6518		Q96EV2;H0Y3K4;H7C0H2;H0Y3K3;A0A0C4DFS3;H7BXM6	Q96EV2;H0Y3K4	6	6	6	7.3	7.3	7.3	129.98	0.00036483	14.213	3098000000
SRP72	Signal recognition particle subunit SRP72	26.348	25.8901	26.1994	26.3288	26.1916	26.6762	27.3575	27.3439	26.9006	27.0696		O76094;O76094-2;D6RDY6;R4GNC1	O76094;O76094-2	28	28	28	52	52	52	74.605	0	287.87	25131000000
HSP90AB2P	Putative heat shock protein HSP 90-beta 2	26.0157	25.9426	26.1051	26.6963	26.19	27.0343	27.2548	26.9253	26.9143	27.0322		Q58FF8	Q58FF8	13	2	2	22	4.5	4.5	44.348	0	143.79	12640000000
PGD	6-phosphogluconate dehydrogenase, decarboxylating	26.1318	25.9816	26.1698	26.4633	26.1867	26.6965	26.8783	26.8909	26.5797	26.7614		P52209;P52209-2;K7EM49;K7EMN2;K7EPF6;K7ELN9	P52209;P52209-2	28	28	28	60	60	60	53.139	0	308.83	62907000000
NUP93	Nuclear pore complex protein Nup93	26.2476	26.027	26.3821	26.0659	26.1807	25.9495	26.1723	26.0275	25.8503	25.9999		Q8N1F7;H3BVG0;Q8N1F7-2;H3BM93;H3BRI8;H3BV11;H3BNN5;H3BP95;H3BMX0;H3BPA9;H3BVE2;H3BV15;H3BRD9;H3BNG7	Q8N1F7;H3BVG0;Q8N1F7-2	34	34	34	52.6	52.6	52.6	93.487	0	288.19	25147000000
HNRNPLL;HNRPLL	Heterogeneous nuclear ribonucleoprotein L-like	25.815	26.0955	26.4483	26.3562	26.1788	24.7246	25.3395	25.789	25.0113	25.2161		Q8WVV9;C9IYN3;D6W592;Q8WVV9-4;B7WPG3;Q8WVV9-5;H7C464;Q8WVV9-3;Q8WVV9-2;H7BXH8;C9JJZ7	Q8WVV9;C9IYN3;D6W592;Q8WVV9-4;B7WPG3;Q8WVV9-5	15	14	14	39.7	38.4	38.4	60.082	0	36.232	4745900000
CCT7	T-complex protein 1 subunit eta	26.186	25.8122	26.2202	26.4876	26.1765	27.0098	26.9714	27.0568	26.6981	26.9341		Q99832;Q99832-3;Q99832-4;Q99832-2;F8WAM2;F8WBP8;A0A0D9SG95	Q99832;Q99832-3;Q99832-4;Q99832-2	43	43	43	82.7	82.7	82.7	59.366	0	323.31	132000000000
PRPF6	Pre-mRNA-processing factor 6	26.2565	26.0739	26.2178	26.1268	26.1688	25.6862	25.6466	25.9088	25.4548	25.6741		O94906;O94906-2	O94906;O94906-2	38	38	38	42.3	42.3	42.3	106.92	0	192.92	31112000000
STRAP	Serine-threonine kinase receptor-associated protein	26.0015	26.2715	26.1856	26.213	26.1679	26.7582	26.6938	26.7427	26.2558	26.6127		Q9Y3F4;Q9Y3F4-2;H0YH33	Q9Y3F4;Q9Y3F4-2	13	13	13	49.7	49.7	49.7	38.438	0	102.74	16108000000
PIGU	Phosphatidylinositol glycan anchor biosynthesis class U protein	25.9458	26.4909	26.2522	25.977	26.1665	25.4181	25.2707	25.5994	25.0813	25.3424		Q9H490;Q9H490-2	Q9H490;Q9H490-2	3	3	3	8.7	8.7	8.7	50.051	0	36.635	891960000
PLRG1	Pleiotropic regulator 1	26.0464	26.2245	26.1138	26.2665	26.1628	26.3117	26.1026	26.2293	25.6566	26.0751		O43660;O43660-2;D6RA26;B7Z982;H0YA24;H0YAA2	O43660;O43660-2	19	19	19	56.2	56.2	56.2	57.193	0	187.45	16755000000
PRPF4	U4/U6 small nuclear ribonucleoprotein Prp4	26.4498	26.1041	26.1726	25.914	26.1602	25.8674	25.4992	25.8882	25.3698	25.6562		O43172;O43172-2	O43172;O43172-2	14	14	14	42.9	42.9	42.9	58.449	0	70.058	8748800000
RALY	RNA-binding protein Raly	26.1764	26.0657	26.3078	26.0673	26.1543	26.1087	26.1846	26.4907	26.1277	26.228		Q9UKM9;Q9UKM9-2;Q5QPL9;Q5QPM1;Q5QPM0;Q5QPM2	Q9UKM9;Q9UKM9-2;Q5QPL9;Q5QPM1;Q5QPM0	12	12	12	40.8	40.8	40.8	32.463	0	44.627	8288500000
ZC3HAV1	Zinc finger CCCH-type antiviral protein 1	26.1578	26.0819	26.1628	26.1701	26.1432	27.2272	27.2088	27.2497	27.379	27.2662		Q7Z2W4;C9J6P4;Q7Z2W4-2;Q7Z2W4-3;Q7Z2W4-4;H7C5K1;Q7Z2W4-5;G5E9U9	Q7Z2W4;C9J6P4;Q7Z2W4-2	27	27	26	40.6	40.6	39.7	101.43	0	223.63	21912000000
UBTF	Nucleolar transcription factor 1	26.1854	25.908	26.293	26.1846	26.1428	25.8857	25.854	26.0978	25.6537	25.8728		P17480;P17480-2;E9PKP7;E9PLT2;H0YDH7	P17480;P17480-2;E9PKP7	21	21	17	30.1	30.1	24.5	89.405	0	98.545	10839000000
LLPH	Protein LLP homolog	26.1855	26.02	26.2122	26.1419	26.1399	25.5913	26.8288	25.9798	25.3646	25.9412		Q9BRT6	Q9BRT6	2	2	2	23.3	23.3	23.3	15.225	0	22.527	1687500000
IPO5	Importin-5	26.2992	25.9028	26.15	26.2009	26.1383	26.8363	26.95	26.8484	26.7443	26.8448		O00410;O00410-3;H0Y8C6;O00410-2;E7ETV3;E7EQT5;E7EV12;H0Y3V4;E7EWK4;E7EX05;E7ETV8;E7ESZ1;C9JZD8;C9JQT6;C9J875;O60518;C9JXE0;C9JZ53;F8WF30;C9J583	O00410;O00410-3;H0Y8C6;O00410-2	47	47	47	63.2	63.2	63.2	123.63	0	323.31	76250000000
PPAN-P2RY11;PPAN	Suppressor of SWI4 1 homolog	26.3128	26.0981	26.1931	25.9486	26.1382	26.4841	26.1736	26.2847	25.8131	26.1889		A0A0B4J1V8;Q9NQ55;A0A0A6YYI3;Q9NQ55-2;Q9NQ55-3;A8MV53;H7C446;C9J3W3;C9JHF7;Q96G91	A0A0B4J1V8;Q9NQ55;A0A0A6YYI3;Q9NQ55-2;Q9NQ55-3;A8MV53	13	13	13	23.4	23.4	23.4	87.917	0	49.696	5691200000
CDC42	Cell division control protein 42 homolog	26.288	26.1073	26.2556	25.8935	26.1361	27.0906	27.1685	27.6479	27.0625	27.2424		P60953;P60953-1;Q5JYX0;A0A494C1M1;A0A494BZX6	P60953;P60953-1;Q5JYX0	6	6	6	36.6	36.6	36.6	21.258	0	98.66	5165500000
STAU1	Double-stranded RNA-binding protein Staufen homolog 1	26.1306	26.0012	26.0953	26.3159	26.1358	27.9073	28.0537	28.1813	27.8301	27.9931		O95793;O95793-2;Q5JW30;O95793-3;A0A087X1A5;Q5JW28;F6UDC6	O95793;O95793-2;Q5JW30;O95793-3;A0A087X1A5	29	29	27	56.2	56.2	53.6	63.182	0	286.57	39325000000
PGAM5	Serine/threonine-protein phosphatase PGAM5, mitochondrial	26.3181	25.9974	26.123	26.0911	26.1324	26.8866	27.0212	27.1397	26.722	26.9424		Q96HS1;Q96HS1-2;F5GXG4	Q96HS1;Q96HS1-2	18	18	18	58.8	58.8	58.8	32.004	0	93.628	20654000000
CBLL1	E3 ubiquitin-protein ligase Hakai	26.3211	26.2724	NaN	25.8033	26.1323	26.2498	26.4833	26.0405	26.4609	26.3087		Q75N03;C9J2P9;Q75N03-2	Q75N03;C9J2P9;Q75N03-2	3	3	3	8.8	8.8	8.8	54.519	0.00036711	14.441	2788500000
NIFK	MKI67 FHA domain-interacting nucleolar phosphoprotein	26.1494	26.2686	26.0985	25.9933	26.1275	26.2016	26.2089	26.4578	25.9861	26.2136		Q9BYG3;C9J6C5;C9J808;H7BZL0	Q9BYG3;C9J6C5;C9J808	15	15	15	59	59	59	34.222	0	173.85	5182900000
TMX3	Protein disulfide-isomerase TMX3	26.6462	NaN	26.0218	25.7093	26.1258	25.2911	25.3824	25.2229	24.8336	25.1825		Q96JJ7;Q96JJ7-2;H3BPB3;B4DIE3;H3BT89;H3BVI1	Q96JJ7;Q96JJ7-2	5	5	5	17	17	17	51.871	0	20.179	1163900000
LSM14A	Protein LSM14 homolog A	26.0404	26.1366	26.0936	26.2214	26.123	27.7593	28.1984	28.1588	28.0978	28.0536		Q8ND56;Q8ND56-3;Q8ND56-2;A0A140TA76;K7EMZ9;A0A0G2JQ95;A0A096LP11;A0A140TA66;I3L4Q1	Q8ND56;Q8ND56-3;Q8ND56-2;A0A140TA76;K7EMZ9	8	8	8	16.4	16.4	16.4	50.529	0	66.391	7143200000
DCTPP1	dCTP pyrophosphatase 1	26.5885	26.398	25.5957	25.9023	26.1212	26.4411	27.3758	26.599	27.0868	26.8757		Q9H773;H3BSA6;H3BPN2	Q9H773	5	5	5	29.4	29.4	29.4	18.681	0	18.733	2934500000
EIF3E	Eukaryotic translation initiation factor 3 subunit E	26.2685	25.9001	26.1078	26.2081	26.1212	28.3307	28.4916	28.4915	28.3039	28.4045		P60228;E5RGA2;H0YBR5;E5RHS5;E5RIT4;H0YAW4;E5RII3;H0YBP5;E5RIP5;E5RJ25	P60228;E5RGA2;H0YBR5	23	23	23	56.9	56.9	56.9	52.22	0	321.67	64255000000
AQR	Intron-binding protein aquarius	26.1235	26.1305	26.3013	25.9279	26.1208	25.3237	25.252	25.5017	24.8908	25.2421		O60306;H0YH15	O60306	21	20	20	19.7	19.3	19.3	171.29	0	42.986	4629100000
BCOR	BCL-6 corepressor	26.3672	26.1724	26.2175	25.7156	26.1182	25.3908	24.8563	25.4699	25.6934	25.3526		Q6W2J9;Q6W2J9-4;Q6W2J9-2;H7BYY2;Q6W2J9-3;A6NE70;H7C2V9;H7BZ37;H7C231;A1A564	Q6W2J9;Q6W2J9-4;Q6W2J9-2;H7BYY2;Q6W2J9-3	25	25	24	20.5	20.5	19.9	192.19	0	66.239	4649600000
DNAJC7	DnaJ homolog subfamily C member 7	26.2085	25.9741	25.9649	26.3062	26.1135	26.3545	26.5117	26.4613	26.1948	26.3806		Q99615;Q99615-2;K7ESP1;K7EIH8;K7EPP7;K7ER44;K7ELJ8;K7EJL5;K7EN19;K7EJV7;K7EJE9;K7EK03;K7EJ24	Q99615;Q99615-2;K7ESP1;K7EIH8	25	25	25	51	51	51	56.44	0	141.24	22021000000
FAU	40S ribosomal protein S30	25.9558	25.7831	26.2057	26.5069	26.1129	25.6815	25.9558	26.5656	24.8039	25.7517		P62861;E9PR30	P62861;E9PR30	4	4	4	20.3	20.3	20.3	6.6478	0.00035638	13.059	13832000000
GSTM3	Glutathione S-transferase Mu 3	25.969	26.1405	26.4185	25.9116	26.1099	25.9229	25.8049	25.9479	25.8422	25.8795		P21266;A0A0A0MTN3;P46439;A0A3B3IRM5;Q5T8R1	P21266;A0A0A0MTN3	11	11	9	52.9	52.9	45.8	26.559	0	80.246	9977500000
ASNS	Asparagine synthetase [glutamine-hydrolyzing]	26.079	25.9334	26.1374	26.2852	26.1088	26.8355	26.9648	26.8889	26.5184	26.8019		P08243;P08243-2;P08243-3;F8WEJ5;C9J057;C9JT45;C9JM09;C9JLN6	P08243;P08243-2;P08243-3;F8WEJ5	32	32	32	70.1	70.1	70.1	64.369	0	245.25	53682000000
ZC3HAV1L	Zinc finger CCCH-type antiviral protein 1-like	26.1133	25.974	26.2779	26.0541	26.1049	NaN	25.7164	26.0528	25.4547	25.7413		Q96H79;Q96H79-2	Q96H79	6	6	6	27.7	27.7	27.7	32.962	0	51.194	3997500000
ZBTB10	Zinc finger and BTB domain-containing protein 10	26.3227	26.0192	26.095	25.9823	26.1048	24.6287	24.9299	24.9246	25.0357	24.8798		Q96DT7;Q96DT7-3;Q96DT7-2;Q96DT7-4	Q96DT7;Q96DT7-3;Q96DT7-2;Q96DT7-4	10	10	10	16.1	16.1	16.1	94.893	0	21.648	1951300000
SRCAP	Helicase SRCAP	26.1441	26.1122	26.0965	26.0604	26.1033	25.2319	25.3438	25.308	24.8963	25.195		Q6ZRS2;Q6ZRS2-2;A0A0C4DFX4;Q6ZRS2-3;A0A0A0MS59;A0A087X0E3	Q6ZRS2;Q6ZRS2-2;A0A0C4DFX4;Q6ZRS2-3;A0A0A0MS59	39	38	38	15.6	15.4	15.4	343.55	0	148.44	5283800000
RPL30	60S ribosomal protein L30	26.3291	25.6033	26.0085	26.4714	26.1031	26.1226	27.0964	27.7247	26.958	26.9755		P62888;E5RI99;E5RJH3;A0A0C4DH44;A0A0B4J213	P62888;E5RI99	8	8	8	59.1	59.1	59.1	12.784	0	37.724	19657000000
FXR2	Fragile X mental retardation syndrome-related protein 2	26.218	25.4018	26.5189	26.2562	26.0988	28.1302	28.3943	28.331	28.2673	28.2807		P51116;I3L1Z2	P51116	20	18	17	40.4	38	35.2	74.222	0	233.16	23874000000
COX6C	Cytochrome c oxidase subunit 6C	26.1134	25.5215	26.3819	26.3715	26.0971	26.3998	26.3901	26.9049	26.4299	26.5312		P09669	P09669	7	7	7	50.7	50.7	50.7	8.7813	0	15.491	14612000000
ZNF644	Zinc finger protein 644	26.1983	26.1827	26.2466	25.7467	26.0936	25.7271	25.63	25.5555	25.7352	25.662		Q9H582;Q9H582-2;A0A087WZL9;Q9H582-3	Q9H582;Q9H582-2	22	22	22	21.1	21.1	21.1	149.56	0	51.377	4506900000
SMNDC1	Survival of motor neuron-related-splicing factor 30	25.9664	26.028	26.4797	25.8809	26.0888	25.0822	24.9241	25.2345	24.9868	25.0569		O75940	O75940	6	6	6	43.3	43.3	43.3	26.711	0	60.3	2048400000
LMAN2L	VIP36-like protein	25.9774	26.1449	26.0515	26.179	26.0882	25.1054	25.0905	25.3574	24.7302	25.0709		Q9H0V9;Q9H0V9-2;Q9H0V9-3;F8WB07	Q9H0V9;Q9H0V9-2;Q9H0V9-3	6	6	6	22.4	22.4	22.4	39.71	0	18.2	2291800000
ZNF281	Zinc finger protein 281	26.1675	26.1314	26.1312	25.9225	26.0882	25.6328	24.5131	26.1437	24.5992	25.2222	2	Q9Y2X9;Q9Y2X9-2	Q9Y2X9;Q9Y2X9-2	13	13	13	24.5	24.5	24.5	96.914	0	87.661	3303400000
PYGL	Glycogen phosphorylase, liver form;Alpha-1,4 glucan phosphorylase	26.0343	25.8835	26.1261	26.2929	26.0842	27.0627	27.2071	27.3249	26.9544	27.1373		P06737;P06737-2;E9PK47	P06737;P06737-2;E9PK47	50	50	41	61	61	49	97.147	0	323.31	86991000000
RPS6KA3	Ribosomal protein S6 kinase alpha-3	26.1036	26.0138	26.094	26.1153	26.0817	26.6832	26.9238	26.8603	26.4682	26.7339		P51812;B4DG22;B1AXG1;B7ZB17;A0A2R8Y603;Q15349;F2Z2J1;Q15349-3;Q15349-2;E9PMM7;D6R910;A0A2R8Y7S9;B1AXG2;A0A2R8YGB7;D6RA62;D6RE03	P51812;B4DG22;B1AXG1;B7ZB17	23	23	17	38.2	38.2	29.6	83.735	0	77.764	17262000000
KPNA3	Importin subunit alpha-4	25.9351	26.0098	26.1545	26.2166	26.079	26.9231	27.3273	27.1349	27.1588	27.1361		O00505;H0Y4S9	O00505	16	16	11	49.5	49.5	38.8	57.81	0	200.44	10824000000
SRRM1	Serine/arginine repetitive matrix protein 1	25.8973	25.9547	26.1437	26.3196	26.0789	25.3543	25.6016	25.5731	25.2855	25.4537		Q8IYB3;A9Z1X7;Q8IYB3-2;E9PCT1;M0R088;M0R1E7;M0QXG5	Q8IYB3;A9Z1X7;Q8IYB3-2;E9PCT1;M0R088	6	6	6	8.1	8.1	8.1	102.33	0	28.94	2708100000
SETD2	Histone-lysine N-methyltransferase SETD2	26.2896	26.1634	25.9987	25.8573	26.0773	25.03	25.4697	25.238	25.3839	25.2804		Q9BYW2;H7C3H4;H7BXT4;Q9BYW2-3;Q9BYW2-2;C9JG86;H7BZ93;A0A1W2PPX9	Q9BYW2;H7C3H4;H7BXT4;Q9BYW2-3;Q9BYW2-2;C9JG86;H7BZ93	15	15	15	7.4	7.4	7.4	287.59	0	34.168	3906800000
DDX18	ATP-dependent RNA helicase DDX18	26.1919	25.8611	26.2009	26.0499	26.076	26.3715	26.6436	26.9137	26.1581	26.5218		Q9NVP1;H7C452	Q9NVP1	20	20	20	37.6	37.6	37.6	75.406	0	100.16	17349000000
SSB	Lupus La protein	26.1196	25.8339	25.9791	26.364	26.0742	25.6495	25.5535	26.0475	25.4457	25.6741		P05455;E7ERC4;E9PGX9;E9PFL9	P05455;E7ERC4	22	22	22	51.2	51.2	51.2	46.836	0	111.17	12455000000
SF3B3	Splicing factor 3B subunit 3	26.0749	26.0378	26.211	25.9674	26.0728	25.8948	26.0253	26.1344	25.8184	25.9683		Q15393;Q15393-3;Q15393-2;J3QL37;I3L4G7;H3BMB0;J3QRB2;J3QKV4	Q15393	43	43	43	47.6	47.6	47.6	135.58	0	323.31	55969000000
GRB2	Growth factor receptor-bound protein 2	25.8563	26.1338	26.0619	26.2376	26.0724	25.6259	25.5847	26.0469	25.6139	25.7179		P62993;P62993-2;J3KT38;J3QRL5;J3QLF6	P62993;P62993-2	9	9	9	38.7	38.7	38.7	25.206	0	18.484	2499600000
RPL9	60S ribosomal protein L9	26.149	25.9068	25.9756	26.2372	26.0672	26.5018	26.5173	26.8764	26.0028	26.4746		P32969;D6RAN4;A0A2R8Y5Y7;E7ESE0;H0Y9V9;H0Y9R4	P32969;D6RAN4;A0A2R8Y5Y7;E7ESE0	13	13	13	71.9	71.9	71.9	21.863	0	323.31	36644000000
LYAR	Cell growth-regulating nucleolar protein	26.1359	26.0542	26.1891	25.888	26.0668	26.1306	26.4304	26.6831	26.2735	26.3794		Q9NX58	Q9NX58	15	15	15	39.8	39.8	39.8	43.614	0	151.85	15478000000
ATP5C1	ATP synthase subunit gamma, mitochondrial	25.8282	25.7049	26.31	26.4232	26.0666	25.7281	26.8064	26.9931	26.0317	26.3899		P36542;P36542-2	P36542;P36542-2	8	8	8	36.9	36.9	36.9	32.996	0	124.86	18661000000
AKAP1	A-kinase anchor protein 1, mitochondrial	26.1927	25.9569	25.9948	26.1216	26.0665	27.3539	27.5672	27.6765	27.3889	27.4967		Q92667;Q92667-2;I3L2A2;I3L2N7;I3L0W0;I3L0K6;I3NI36;I3L364;I3L3K1;I3L0V5;I3L3V6	Q92667;Q92667-2	27	27	27	38.6	38.6	38.6	97.34	0	323.31	17647000000
GEMIN5	Gem-associated protein 5	26.1376	25.8244	26.0172	26.274	26.0633	26.6532	26.5198	26.6173	26.4329	26.5558		Q8TEQ6	Q8TEQ6	46	46	46	43	43	43	168.59	0	323.31	28581000000
VRK1	Serine/threonine-protein kinase VRK1	26.0596	26.1757	26.0247	25.9901	26.0626	25.8592	25.6733	25.9704	25.6931	25.799		Q99986;H0YJ50;H0YJJ9;H0YJF7	Q99986;H0YJ50	13	13	13	39.6	39.6	39.6	45.476	0	102.73	11587000000
CELF1	CUGBP Elav-like family member 1	26.0088	26.19	26.0968	25.9533	26.0623	26.5607	26.9731	27.1237	26.9372	26.8987		Q92879-4;G5EA30;Q92879;Q92879-5;Q92879-2;Q92879-3;Q92879-6;E9PKU1;E9PQK4;E9PSH0;F5H0D8;E9PKA1;F5H4Y5;F5H3J7	Q92879-4;G5EA30;Q92879;Q92879-5;Q92879-2;Q92879-3;Q92879-6;E9PKU1;E9PQK4;E9PSH0	8	8	8	23.8	23.8	23.8	55	0	169.49	7157800000
SMARCE1	SWI/SNF-related matrix-associated actin-dependent regulator of chromatin subfamily E member 1	25.9113	26.1346	26.1028	26.0813	26.0575	24.9798	25.4713	24.6382	24.4888	24.8946		Q969G3;A0A2R8Y855;Q969G3-2;J3QKS7;A0A2R8Y7U4;A0A2U3TZQ7;B4DGM3;A0A2R8Y7I9;A0A2R8Y4T4;Q969G3-4;Q969G3-6;Q969G3-3;Q969G3-5;A0A2R8Y765;A0A2R8YES3;J3QR61;K7EMQ8;H7C048;A0A2R8YD78;J3KT85;J3QKX6;A0A2R8YFC8;A0A2R8YEB8;J3QL66;A0A2R8YDQ4	Q969G3;A0A2R8Y855;Q969G3-2;J3QKS7;A0A2R8Y7U4;A0A2U3TZQ7;B4DGM3;A0A2R8Y7I9;A0A2R8Y4T4;Q969G3-4;Q969G3-6;Q969G3-3;Q969G3-5;A0A2R8Y765;A0A2R8YES3;J3QR61	11	11	11	45.5	45.5	45.5	46.649	0	54.152	4934800000
NUP85	Nuclear pore complex protein Nup85	25.9948	26.1919	26.3216	25.7152	26.0559	24.897	24.9137	25.4553	25.0971	25.0908		Q9BW27;J3KT10;Q9BW27-3;J3QL54;Q9BW27-2;J3QLH0;F5H0W7;J3QLD4;J3KRC0;J3KSH3;J3QLV0;J3QS63;J3QL91;J3KS87	Q9BW27;J3KT10;Q9BW27-3;J3QL54;Q9BW27-2;J3QLH0	15	15	15	26.5	26.5	26.5	75.019	0	54.677	4547300000
RPN2	Dolichyl-diphosphooligosaccharide--protein glycosyltransferase subunit 2	26.205	25.7188	26.1958	26.0962	26.054	26.211	26.368	26.8468	25.6152	26.2603		P04844;P04844-2;Q5JYR7;Q5JYR4;Q5JYR3;F2Z3K5;H0Y5M1	P04844;P04844-2	25	25	25	63.4	63.4	63.4	69.283	0	323.31	21383000000
NUP35	Nucleoporin NUP53	25.9686	26.0266	26.2601	25.9539	26.0523	25.0812	25.8363	25.4471	24.7917	25.2891	2	Q8NFH5;Q8NFH5-2;Q8NFH5-3;C9IYQ7;F8WCF5;F8WEL4;C9JIY9;C9JWU7	Q8NFH5;Q8NFH5-2;Q8NFH5-3	9	9	9	46.3	46.3	46.3	34.773	0	60.585	3767400000
AAAS	Aladin	26.1302	26.1106	26.1021	25.8516	26.0487	25.9861	26.054	26.2233	25.9379	26.0504		Q9NRG9;F8VZ44;Q9NRG9-2;H3BU82;F8VUB6	Q9NRG9;F8VZ44;Q9NRG9-2;H3BU82	16	16	16	42.1	42.1	42.1	59.573	0	157.84	7229300000
PSMD10	26S proteasome non-ATPase regulatory subunit 10	26.0467	26.0216	26.0743	26.0334	26.044	26.0776	26.4706	26.4483	25.7174	26.1785		O75832;B1AJY5;B1AJY7;B1AJY6;O75832-2	O75832;B1AJY5;B1AJY7	7	7	7	44.7	44.7	44.7	24.428	0	108.09	8397300000
NOL10	Nucleolar protein 10	26.0772	26.0112	26.1396	25.9457	26.0435	26.7118	NaN	26.6524	26.303	26.5558		Q9BSC4;Q9BSC4-2;Q9BSC4-4	Q9BSC4;Q9BSC4-2;Q9BSC4-4	5	5	5	8.7	8.7	8.7	80.301	0.00029682	7.2691	2562800000
TOMM40	Mitochondrial import receptor subunit TOM40 homolog	26.1635	25.9894	25.985	26.0143	26.0381	26.7452	26.6749	27.0713	26.5619	26.7634		O96008;O96008-2;K7EKG4;K7EJ57	O96008;O96008-2	11	11	11	51	51	51	37.893	0	203.45	10313000000
TFIP11	Tuftelin-interacting protein 11	25.8987	26.1637	26.2293	25.8515	26.0358	25.3563	25.1833	25.203	25.001	25.1859	1	Q9UBB9;Q9UBB9-2;H0Y4U8;F6UQ07;F6UKU9;F6SQZ1;F6XM96	Q9UBB9	20	20	20	34.6	34.6	34.6	96.819	0	57.895	5091000000
YWHAB	14-3-3 protein beta/alpha;14-3-3 protein beta/alpha, N-terminally processed	26.0712	25.8097	26.1374	26.1214	26.035	26.3705	26.8062	26.6899	26.7015	26.6421		P31946;P31946-2;Q4VY20;Q4VY19;A0A0J9YWE8;A0A0J9YWZ2	P31946;P31946-2	16	11	9	64.6	49.6	43.1	28.082	0	311.97	12863000000
PCMT1	Protein-L-isoaspartate(D-aspartate) O-methyltransferase;Protein-L-isoaspartate O-methyltransferase	25.945	25.95	26.1878	26.0552	26.0345	25.7928	25.5104	25.7809	24.8171	25.4753	1	P22061;A0A0A0MRJ6;H7BY58;P22061-2;F6S8N6;A0A3F2YNX8;F8WDT3;F8WAV5;F8WAX2;C9J0F2;H7C4X2	P22061;A0A0A0MRJ6;H7BY58;P22061-2;F6S8N6;A0A3F2YNX8	12	12	12	66.1	66.1	66.1	24.636	0	184.07	17491000000
SMC4	Structural maintenance of chromosomes protein 4;Structural maintenance of chromosomes protein	26.0557	25.7598	26.143	26.1777	26.0341	26.4845	26.7826	26.6269	26.6485	26.6357		Q9NTJ3;E9PD53;Q9NTJ3-2;C9JR83;C9J9E4;C9J578;C9JVD8;C9JWF0;C9IYK2;C9JJ64	Q9NTJ3;E9PD53;Q9NTJ3-2	62	62	62	55.9	55.9	55.9	147.18	0	323.31	51734000000
MEPCE	7SK snRNA methylphosphate capping enzyme	25.9467	25.9123	25.9971	26.2708	26.0318	25.5818	24.928	24.8372	NaN	25.1157		Q7L2J0;Q7L2J0-2	Q7L2J0;Q7L2J0-2	10	10	10	21.6	21.6	21.6	74.354	0	35.41	2812600000
EIF1AX;EIF1AY	Eukaryotic translation initiation factor 1A, X-chromosomal;Eukaryotic translation initiation factor 1A, Y-chromosomal	26.1826	25.3883	26.122	26.3958	26.0222	26.4184	26.7727	26.6377	26.3839	26.5532		P47813;O14602;X6RAC9;A6NJH9	P47813;O14602;X6RAC9;A6NJH9	4	4	4	36.1	36.1	36.1	16.46	0	19.47	1717300000
MAPRE2	Microtubule-associated protein RP/EB family member 2	26.1614	25.7292	26.1967	25.9915	26.0197	26.6194	27.1111	27.0691	26.7891	26.8972		Q15555;Q15555-5;Q15555-3;Q15555-4;K7ERD8;Q15555-2;K7EL66;M0QX52;K7ENB3	Q15555;Q15555-5;Q15555-3;Q15555-4;K7ERD8;Q15555-2;K7EL66	12	11	10	56.6	54.1	51.1	37.031	0	134.58	20222000000
GLRX3	Glutaredoxin-3	26.0958	25.8885	26.0108	26.0694	26.0162	25.7319	26.0035	25.8124	25.5789	25.7817		O76003	O76003	17	17	17	49.6	49.6	49.6	37.432	0	95.382	11762000000
SHMT2	Serine hydroxymethyltransferase, mitochondrial;Serine hydroxymethyltransferase	25.9524	25.7069	26.1144	26.2894	26.0158	26.3267	26.486	26.9447	25.9829	26.4351		P34897;P34897-3;P34897-2;H0YIZ0;G3V2Y4;G3V4W5;G3V5L0;G3V540;G3V2W0;G3V2E4;G3V4X0;G3V4T0;G3V3Y8;G3V241;G3V2Y1;G3V3C6;G3V2D2	P34897;P34897-3;P34897-2;H0YIZ0	28	28	27	71.4	71.4	68.7	55.992	0	323.31	64086000000
PHPT1	14 kDa phosphohistidine phosphatase	25.9673	25.7962	26.2034	26.0678	26.0087	26.2504	26.4548	26.3444	26.263	26.3282		Q9NRX4;Q9NRX4-2	Q9NRX4;Q9NRX4-2	3	3	3	41.6	41.6	41.6	13.832	0	51.041	1990600000
ACTL6A	Actin-like protein 6A	26.2415	25.8164	25.9698	26.001	26.0072	25.3434	25.3746	25.852	25.0508	25.4052		O96019;O96019-2;H7C5S0;C9JQT2;O94805	O96019;O96019-2	15	15	15	52.9	52.9	52.9	47.46	0	209.13	13415000000
SF3A3	Splicing factor 3A subunit 3	25.9494	25.872	26.155	26.0513	26.007	25.7848	25.7716	26.0616	25.5134	25.7829		Q12874	Q12874	19	19	19	51.9	51.9	51.9	58.848	0	278.15	10418000000
VAPB	Vesicle-associated membrane protein-associated protein B/C	25.9538	26.2183	26.1671	25.684	26.0058	26.8182	26.996	27.2891	26.7499	26.9633	2	O95292;E5RK64;O95292-2	O95292	9	8	8	47.3	47.3	47.3	27.228	0	27.563	7851900000
MT-CO2	Cytochrome c oxidase subunit 2	26.2723	25.7248	26.1101	25.9084	26.0039	25.7739	25.738	26.3118	25.268	25.773		P00403	P00403	5	5	5	27.8	27.8	27.8	25.565	0	36.767	7328100000
ABCE1	ATP-binding cassette sub-family E member 1	26.0283	25.8365	26.0692	26.0471	25.9953	26.8501	27.0823	27.0323	26.8614	26.9566		P61221;D6R9I9;D6RGF4;H0Y990	P61221;D6R9I9	25	25	25	51.3	51.3	51.3	67.314	0	238.37	18414000000
SEC23IP	SEC23-interacting protein	26.0944	25.8161	26.1126	25.9577	25.9952	27.6222	27.812	27.8111	27.5631	27.7021		Q9Y6Y8;Q9Y6Y8-2;A0A0C4DH82;H7C0V8;H7C4C4	Q9Y6Y8;Q9Y6Y8-2	37	37	37	38.4	38.4	38.4	111.08	0	300.62	24371000000
TMEM109	Transmembrane protein 109	25.9908	25.3832	26.237	26.3692	25.9951	25.0491	25.4443	26.1765	25.1912	25.4653		Q9BVC6	Q9BVC6	3	3	3	9.5	9.5	9.5	26.21	0.00031666	8.9488	3824400000
BOD1L1	Biorientation of chromosomes in cell division protein 1-like 1	25.8985	25.8492	26.1093	26.1201	25.9943	24.4615	24.4269	25.0472	24.1832	24.5297		Q8NFC6;Q96IK1;C9J8U9;H7C5I4	Q8NFC6	22	22	22	10.8	10.8	10.8	330.46	0	66.088	5168600000
HADH	Hydroxyacyl-coenzyme A dehydrogenase, mitochondrial	26.0514	25.5814	25.93	26.4071	25.9925	26.2009	26.049	26.9756	26.1475	26.3433		Q16836;E9PF18;Q16836-3;Q16836-2;A0A0A0MSE2;A0A0D9SFP2;A0A1W2PNM1;A0A1W2PQV5;A0A1W2PQ78;A0A1W2PQC2;A0A1W2PRT2;A0A1W2PP40;A0A1W2PQ55	Q16836;E9PF18;Q16836-3;Q16836-2;A0A0A0MSE2;A0A0D9SFP2;A0A1W2PNM1;A0A1W2PQV5;A0A1W2PQ78	11	11	11	65	65	65	34.293	0	86.809	4680600000
SLC3A2	4F2 cell-surface antigen heavy chain	26.0217	25.7298	26.0546	26.1496	25.989	27.307	27.4116	27.5109	26.8507	27.2701		P08195;P08195-3;F5GZS6;J3KPF3;P08195-2;P08195-4;F5H0E2;H0YFS2;F5H867;F5GZI0;H0YFX4;F5GZR9	P08195;P08195-3;F5GZS6;J3KPF3;P08195-2;P08195-4	22	22	22	41.3	41.3	41.3	67.993	0	132.45	15983000000
CLCC1	Chloride channel CLIC-like protein 1	25.6995	26.1915	26.3474	25.7103	25.9872	27.6768	27.9428	28.177	28.0161	27.9532		Q96S66;Q96S66-2;Q96S66-3;Q96S66-4;Q5T1P5	Q96S66;Q96S66-2;Q96S66-3;Q96S66-4	19	19	19	49.5	49.5	49.5	62.022	0	201.53	10937000000
NSDHL	Sterol-4-alpha-carboxylate 3-dehydrogenase, decarboxylating	26.1223	25.8408	25.8544	26.1292	25.9867	25.6518	25.9076	25.9817	25.1684	25.6774		Q15738;C9JDR0	Q15738;C9JDR0	19	19	19	68.4	68.4	68.4	41.9	0	158.55	12332000000
MYH9	Myosin-9	26.1222	25.6753	25.9697	26.1744	25.9854	27.0472	27.2315	27.1283	27.1365	27.1359		P35579;P35579-2;Q5BKV1;B1AH99;A0A2R8Y4C3;REV__S4R3H4;REV__E7EQT4;REV__Q9UKV3-5;REV__Q9UKV3	P35579;P35579-2	132	132	108	61.5	61.5	51.9	226.53	0	323.31	238000000000
CSDE1	Cold shock domain-containing protein E1	25.993	25.8997	26.0397	26.0077	25.9851	28.1265	28.0567	28.1408	28.0002	28.0811		O75534;O75534-2;O75534-3;O75534-4;E9PLT0;E9PLD4;E9PNG3;E9PKN4	O75534;O75534-2;O75534-3;O75534-4;E9PLT0	31	31	31	38.3	38.3	38.3	88.884	0	183.98	29487000000
DDX20	Probable ATP-dependent RNA helicase DDX20	26.0419	25.9062	25.9789	26.0074	25.9836	26.906	27.0783	27.0413	26.7552	26.9452		Q9UHI6;E9PJ60;Q9UHI6-2	Q9UHI6	23	23	23	38.3	38.3	38.3	92.239	0	99.905	17092000000
SETD1A	Histone-lysine N-methyltransferase SETD1A	25.8896	26.103	26.3232	25.6183	25.9836	24.2641	24.5874	24.6797	24.7946	24.5815		O15047	O15047	14	14	13	13.6	13.6	12.9	186.03	0	46.508	2626300000
RPL28	60S ribosomal protein L28	26.3121	25.3698	26.0932	26.1582	25.9834	25.6444	26.2555	26.6288	26.0551	26.146		P46779;H0YKD8;P46779-2;P46779-3;H0YMF4;P46779-4;P46779-5;H0YLP6	P46779;H0YKD8;P46779-2;P46779-3;H0YMF4;P46779-4;P46779-5;H0YLP6	15	15	15	64.2	64.2	64.2	15.747	0	185.73	49815000000
CHD1	Chromodomain-helicase-DNA-binding protein 1	25.9909	25.9565	26.0917	25.8295	25.9672	25.0311	24.8327	25.1515	24.979	24.9986		O14646;O14646-2;H0Y8V4;A0A087WVF4	O14646;O14646-2	27	27	23	19.9	19.9	17.3	196.69	0	86.031	8682800000
CSTF3	Cleavage stimulation factor subunit 3	25.8815	26.0927	25.9532	25.9346	25.9655	25.7147	25.6235	25.6547	25.297	25.5725		Q12996;E9PLP8;E9PJ06;Q12996-3;Q12996-2	Q12996;E9PLP8	16	16	16	28.6	28.6	28.6	82.921	0	91.615	6576500000
TIAL1	Nucleolysin TIAR	25.8011	25.9098	26.3368	25.8092	25.9643	26.3539	26.4032	26.6181	26.3942	26.4424		Q01085;Q01085-2;E7ETJ9;E7ETC0;A6NKZ9	Q01085;Q01085-2;E7ETJ9;E7ETC0;A6NKZ9	11	5	5	33.1	17.9	17.9	41.59	0	23.804	3463000000
SNRPB2	U2 small nuclear ribonucleoprotein B	25.9061	26.0037	26.0037	25.9416	25.9638	24.9944	25.6614	25.9577	24.873	25.3717		P08579	P08579	9	7	7	44.4	37.8	37.8	25.486	0	24.774	2463000000
SRPR	Signal recognition particle receptor subunit alpha	26.0979	25.9498	26.0641	25.7403	25.9631	25.8643	25.8731	26.0288	25.3257	25.773		P08240;P08240-2	P08240;P08240-2	16	16	16	29.8	29.8	29.8	69.81	0	59.334	6804100000
TEX10	Testis-expressed sequence 10 protein	25.9759	25.8256	26.2351	25.8034	25.96	25.597	25.4771	25.6669	25.3901	25.5328		Q9NXF1;Q9NXF1-2;A0A0A0MSR3	Q9NXF1;Q9NXF1-2	21	21	21	32.4	32.4	32.4	105.67	0	87.317	7015800000
UBAP2	Ubiquitin-associated protein 2	25.9994	25.8763	25.9249	26.0382	25.9597	27.67	28.0424	27.9217	27.8677	27.8755		Q5T6F2;A2A305;Q5T6F2-2;Q5JV08;A0A0D9SFI5	Q5T6F2	15	15	15	26.8	26.8	26.8	117.11	0	160.82	6433400000
MIA3	Melanoma inhibitory activity protein 3	26.1693	25.8134	26.0187	25.8334	25.9587	27.0896	27.159	27.2547	27.2447	27.187		Q5JRA6;Q5JRA6-2;A0A0A0MRH6;Q5JRA6-4;Q5JRA6-3;H7C0T4	Q5JRA6;Q5JRA6-2;A0A0A0MRH6	50	50	50	37.9	37.9	37.9	213.7	0	323.31	44619000000
APRT	Adenine phosphoribosyltransferase	25.7874	25.54	26.1424	26.3634	25.9583	26.0738	26.0025	25.6853	25.4381	25.8	2	P07741;H3BQF1;H3BQZ9;P07741-2;H3BSW3;H3BQB1	P07741;H3BQF1;H3BQZ9;P07741-2;H3BSW3;H3BQB1	6	6	6	43.3	43.3	43.3	19.608	0	18.002	1372200000
RBM17	Splicing factor 45	26.2624	25.8639	26.1705	25.5238	25.9552	25.3012	25.2338	25.2346	24.4846	25.0636		Q96I25;Q5W012;Q5W011;Q5W010;H0Y6J6	Q96I25;Q5W012	11	11	11	26.7	26.7	26.7	44.961	0	54.002	8130400000
NDC1	Nucleoporin NDC1	26.0335	25.873	26.0503	25.8615	25.9546	25.5068	25.8811	25.6495	25.0188	25.5141	2	Q9BTX1;Q9BTX1-6;Q9BTX1-5;Q9BTX1-2;Q9BTX1-4;Q9BTX1-3	Q9BTX1;Q9BTX1-6;Q9BTX1-5;Q9BTX1-2;Q9BTX1-4	13	13	13	26.4	26.4	26.4	76.304	0	89.275	2538700000
UTP14A	U3 small nucleolar RNA-associated protein 14 homolog A	26.0564	25.697	25.8788	26.1831	25.9539	26.144	26.0435	26.2361	25.6019	26.0064		Q9BVJ6;Q9BVJ6-3;Q9BVJ6-2;X6RJY0;Q5TAP6	Q9BVJ6;Q9BVJ6-3;Q9BVJ6-2	28	28	28	49.9	49.9	49.9	87.977	0	122.33	11257000000
GPI	Glucose-6-phosphate isomerase	25.9941	25.5324	26.1366	26.1513	25.9536	25.9501	26.0852	26.488	25.6235	26.0367		P06744;A0A0A0MTS2;A0A2U3TZU2;P06744-2;K7EQ48;A0A2R8Y6C7;A0A0J9YXP8;A0A0J9YYH3;A0A0J9YX90;K7ERC6;K7EPY4;K7EP41;K7ENA0;A0A0J9YXM3;K7ELR7;A0A2R8YF08;K7EIL4;K7ERK8;A0A0J9YXH9;A0A0J9YYI8;K7ESF4	P06744;A0A0A0MTS2;A0A2U3TZU2;P06744-2;K7EQ48;A0A2R8Y6C7;A0A0J9YXP8;A0A0J9YYH3;A0A0J9YX90	27	27	20	60.6	60.6	47.3	63.146	0	323.31	82733000000
RUVBL2	RuvB-like 2	26.0056	25.7928	26.011	26.0021	25.9529	26.4734	26.5912	26.7316	26.4389	26.5588		Q9Y230;Q9Y230-2;M0R0Y3;X6R2L4;M0QXI6;M0R0Z0;A0A1W2PS48	Q9Y230;Q9Y230-2;M0R0Y3	27	27	27	66.5	66.5	66.5	51.156	0	208.35	38320000000
SPG20	Spartin	26.2078	25.5814	26.0334	25.9471	25.9425	27.1178	27.1695	27.2163	27.104	27.1519		Q8N0X7	Q8N0X7	18	18	18	36.2	36.2	36.2	72.832	0	136.43	15370000000
SPTLC2	Serine palmitoyltransferase 2	26.2046	25.8185	25.9313	25.801	25.9389	26.3453	26.4033	26.6948	26.3651	26.4522		O15270;H0YJV2	O15270;H0YJV2	12	12	12	32.2	32.2	32.2	62.924	0	110.98	2753100000
FKBP8	Peptidyl-prolyl cis-trans isomerase FKBP8;Peptidyl-prolyl cis-trans isomerase	26.0437	25.6243	25.9543	26.1249	25.9368	26.4467	26.8291	26.8453	26.5921	26.6783		Q14318;Q14318-2;A0A0A0MTJ1;M0R2K9;Q14318-3;U3KQ64;M0R1Q0;M0R1S6;M0R2Q6;U3KQI1	Q14318;Q14318-2;A0A0A0MTJ1;M0R2K9;Q14318-3	10	10	10	32.5	32.5	32.5	44.561	0	106.94	5357800000
TIPRL	TIP41-like protein	25.9533	25.8598	25.8875	26.0415	25.9356	25.9769	26.1386	26.2379	25.4741	25.9569	1	O75663;O75663-2	O75663;O75663-2	12	12	12	64.3	64.3	64.3	31.444	0	101.9	4438000000
IPO4	Importin-4	25.9647	25.7546	25.9005	26.1123	25.9331	26.5145	26.6543	26.6013	26.6756	26.6115		Q8TEX9;Q8TEX9-2;H0YN14;H0YMR4;H0YN07;H0YLV0;H0YL92;H0YKG5;H0YK93	Q8TEX9;Q8TEX9-2;H0YN14	33	33	33	42.8	42.8	42.8	118.71	0	323.31	20842000000
MPG	DNA-3-methyladenine glycosylase	26.1611	25.6732	25.9134	25.9825	25.9326	25.5529	25.4795	25.8211	24.9288	25.4456		P29372;P29372-5;P29372-4;P29372-2;A2IDA3	P29372;P29372-5;P29372-4;P29372-2;A2IDA3	7	7	7	28.2	28.2	28.2	32.868	0	33.995	2744900000
PSMD3	26S proteasome non-ATPase regulatory subunit 3	25.9441	25.6826	25.9701	26.1321	25.9323	26.3228	26.6618	26.6834	26.1059	26.4435		O43242;O43242-2;H0YGV8	O43242;O43242-2	34	34	34	64.8	64.8	64.8	60.977	0	323.31	42731000000
NUP214	Nuclear pore complex protein Nup214	25.9798	25.8864	26.0394	25.8106	25.9291	27.0963	27.2979	27.3058	27.2574	27.2394	1	P35658-3;P35658-4;P35658;P35658-2;A0A494C1F2;P35658-5;A0A0A0MSW3;A0A494BZU9;H0YF36;H0Y837;B7ZAV2;E9PKD2;H0YDS4;A0A494C0J0;A0A494C104;A0A494C0Y1	P35658-3;P35658-4;P35658;P35658-2;A0A494C1F2;P35658-5;A0A0A0MSW3	46	46	46	32.5	32.5	32.5	213.69	0	323.31	35473000000
PPP2CA;PPP2CB	Serine/threonine-protein phosphatase 2A catalytic subunit alpha isoform;Serine/threonine-protein phosphatase 2A catalytic subunit beta isoform;Serine/threonine-protein phosphatase	25.8418	25.9215	25.7659	26.1858	25.9288	26.915	27.4555	27.6672	27.1627	27.3001		P67775;P62714;P67775-2;E5RHC1;E5RFI3;E5RHP4;E7ESG8;H0YC23;H0YBN9;E5RI56	P67775;P62714;P67775-2;E5RHC1	10	10	10	42.4	42.4	42.4	35.594	0	71.627	3494100000
CEP170	Centrosomal protein of 170 kDa	26.0222	25.9293	25.9356	25.8226	25.9275	27.5513	27.6567	27.605	27.6606	27.6184		Q5SW79;Q5SW79-3;H0Y2V6;E7EWM2;E7EMW0;E5RFU8;H0YB92;E5RG47;Q96L14;E5RJT5;E5RIH6;E5RGW7;H0YB66	Q5SW79;Q5SW79-3;H0Y2V6	40	40	4	33.1	33.1	4.5	175.29	0	240.71	16210000000
HEXIM1	Protein HEXIM1	25.6302	26.03	26.272	25.755	25.9218	25.6675	25.2917	25.6094	25.0091	25.3945		O94992;Q96MH2	O94992	9	9	9	30.1	30.1	30.1	40.623	0	42.187	1981700000
NIPBL	Nipped-B-like protein	25.8962	25.781	25.8945	26.1136	25.9214	25.1809	24.9752	25.4861	24.8255	25.117		Q6KC79;Q6KC79-2;Q6KC79-3	Q6KC79;Q6KC79-2	25	25	25	12.2	12.2	12.2	316.05	0	79.998	5487300000
LTA4H	Leukotriene A-4 hydrolase	26.0579	25.6576	25.9235	26.0396	25.9197	26.1703	26.3712	26.18	25.9986	26.1801		P09960;P09960-4;P09960-2;P09960-3;B4DEH5	P09960;P09960-4;P09960-2;P09960-3	34	34	34	58.4	58.4	58.4	69.284	0	323.31	43874000000
SACM1L	Phosphatidylinositide phosphatase SAC1	25.9801	25.7704	26.1143	25.7932	25.9145	26.0007	25.7524	25.657	25.7214	25.7829		Q9NTJ5;Q9NTJ5-2;C9JV50;F8WCQ2;C9J3E3	Q9NTJ5;Q9NTJ5-2	19	19	5	39.5	39.5	8.9	66.966	0	113.3	12059000000
LARP4	La-related protein 4	26.0872	25.562	26.056	25.9477	25.9133	27.9254	28.0536	27.975	27.9122	27.9666		Q71RC2;Q71RC2-4;Q71RC2-3;Q71RC2-5;Q71RC2-6;Q71RC2-2;X6RLN4;Q71RC2-7;Q96J85;Q8TBL5;A0A087WTL9;F8W1I4;F8VY40;F8W1Z5	Q71RC2;Q71RC2-4;Q71RC2-3;Q71RC2-5;Q71RC2-6;Q71RC2-2;X6RLN4;Q71RC2-7;Q96J85	19	18	18	36.3	35.4	35.4	80.595	0	136.9	17888000000
PSMC2	26S protease regulatory subunit 7	26.006	25.761	25.9589	25.9251	25.9128	26.8853	27.0244	27.1022	26.6943	26.9266		P35998;P35998-2;C9JLS9	P35998;P35998-2	35	35	35	70	70	70	48.633	0	323.31	67477000000
PCYT1A;PCYT1B	Choline-phosphate cytidylyltransferase A;Choline-phosphate cytidylyltransferase B	26.0599	25.6402	26.0595	25.8791	25.9097	NaN	24.4205	24.4765	24.1009	24.3327		P49585;C9JEJ2;C9J050;Q9Y5K3;Q9Y5K3-3;H7BZN1;H7C1T3;Q9Y5K3-2;Q9Y5K3-4;C9J2E1;C9JVS0;C9JPY0;F8WAZ5	P49585;C9JEJ2;C9J050;Q9Y5K3;Q9Y5K3-3;H7BZN1;H7C1T3;Q9Y5K3-2;Q9Y5K3-4	6	6	6	25.6	25.6	25.6	41.731	0	24.351	839730000
LRPPRC	Leucine-rich PPR motif-containing protein, mitochondrial	25.8258	25.611	26.0395	26.1502	25.9067	25.8859	25.9612	26.3729	25.7092	25.9823		P42704;B8ZZ38;A0A0C4DG06;C9JCA9;Q9NP80;H7C3W8;A0A0C4DG51;Q9NP80-3;Q9NP80-2	P42704	82	82	82	65.5	65.5	65.5	157.9	0	323.31	74262000000
SEC63	Translocation protein SEC63 homolog	25.9739	25.6965	26.1257	25.8299	25.9065	26.1945	25.9846	26.3566	25.64	26.044	2	Q9UGP8;A6PVC9	Q9UGP8	16	16	16	27.8	27.8	27.8	87.996	0	55.265	7640600000
SCAMP3	Secretory carrier-associated membrane protein 3	26.1237	25.8618	26.1225	25.5025	25.9027	28.0078	28.1816	28.2794	27.8243	28.0733		O14828;O14828-2	O14828;O14828-2	9	9	9	39.5	39.5	39.5	38.287	0	323.31	18457000000
IGF2BP1	Insulin-like growth factor 2 mRNA-binding protein 1	25.8594	25.6762	25.9741	26.0989	25.9022	27.45	27.7764	27.8036	27.4859	27.629		Q9NZI8;Q9NZI8-2	Q9NZI8;Q9NZI8-2	24	24	22	43.8	43.8	39.9	63.48	0	225.25	52430000000
SENP3;SENP3-EIF4A1	Sentrin-specific protease 3	26.025	25.7622	25.9422	25.8789	25.9021	25.4668	25.5036	25.6082	25.332	25.4777		Q9H4L4;A0A087X0R7;J3QL36;A0A087WV50;J3QRE4;J3KSF5	Q9H4L4;A0A087X0R7	11	11	11	33.8	33.8	33.8	65.009	0	51.627	4053700000
GEMIN4	Gem-associated protein 4	25.8182	25.8272	26.0589	25.8998	25.9011	26.1185	26.7531	26.1313	26.2092	26.3031		P57678;I3L2C7;I3L399;I3L4A4;I3L4M4;I3L1J7;E7EN12	P57678;I3L2C7	14	14	14	17.5	17.5	17.5	120.04	0	109.47	7344000000
ZMYM3	Zinc finger MYM-type protein 3	25.9435	25.8407	26.1001	25.7059	25.8976	25.6824	25.62	25.636	25.0485	25.4968		Q14202;A6NHB5;Q14202-2;A6NHN7;A6NL54;Q14202-3;A6NC58	Q14202;A6NHB5;Q14202-2;A6NHN7	13	12	12	13.6	12.9	12.9	152.38	0	41.211	2870000000
DNAJA2	DnaJ homolog subfamily A member 2	25.9813	25.832	25.9554	25.8208	25.8974	25.8028	25.9272	25.5854	25.7524	25.767		O60884;A0A087WT48;I3L320	O60884	17	17	17	55.1	55.1	55.1	45.745	0	177.71	15731000000
MAT2A	S-adenosylmethionine synthase isoform type-2	26.061	25.6448	26.005	25.8707	25.8954	25.897	26.027	25.9255	25.8331	25.9207		P31153;P31153-2;Q00266	P31153;P31153-2	11	11	11	32.9	32.9	32.9	43.66	0	35.475	4173100000
POGZ	Pogo transposable element with ZNF domain	25.856	25.9059	26.0364	25.7759	25.8936	25.2788	25.2405	25.4986	25.0753	25.2733		Q7Z3K3;Q7Z3K3-5;Q7Z3K3-7;Q7Z3K3-2;Q7Z3K3-3;Q7Z3K3-6;H0YCT3;M0R2X2;Q7Z3K3-4;H7C238	Q7Z3K3;Q7Z3K3-5;Q7Z3K3-7;Q7Z3K3-2;Q7Z3K3-3;Q7Z3K3-6	28	28	28	25	25	25	155.34	0	222.61	10046000000
PSIP1	PC4 and SFRS1-interacting protein	25.9022	25.9645	25.9494	25.7574	25.8934	25.9332	25.8647	26.3066	25.7186	25.9558	2	O75475;O75475-2;O75475-3	O75475;O75475-2;O75475-3	11	10	10	20	18.5	18.5	60.103	0	56.337	7878000000
VTA1	Vacuolar protein sorting-associated protein VTA1 homolog	25.8413	25.5262	26.102	26.0911	25.8902	26.711	26.6035	26.6525	26.3529	26.58		Q9NP79;A0A087WY55;Q5TGM0;Q9NP79-2	Q9NP79;A0A087WY55;Q5TGM0;Q9NP79-2	10	10	10	47.2	47.2	47.2	33.879	0	64.432	7599200000
GSTO1	Glutathione S-transferase omega-1	26.0857	25.5943	25.8879	25.9617	25.8824	26.5878	26.5046	26.3846	26.1025	26.3949		P78417;Q5TA02;P78417-3;P78417-2;Q5TA01	P78417;Q5TA02;P78417-3;P78417-2;Q5TA01	12	12	12	42.3	42.3	42.3	27.566	0	64.464	14818000000
TRAP1	Heat shock protein 75 kDa, mitochondrial	25.9271	25.6836	25.8859	26.0171	25.8785	26.2205	26.2345	26.7127	25.8787	26.2616		Q12931;Q12931-2;I3L0K7;I3L239;I3L253;I3L2D5	Q12931;Q12931-2;I3L0K7	35	35	35	56.2	56.2	56.2	80.109	0	323.31	59866000000
CHORDC1	Cysteine and histidine-rich domain-containing protein 1	25.8679	25.5851	25.997	26.0553	25.8764	26.7635	27.0304	26.9719	26.7973	26.8908		Q9UHD1;Q9UHD1-2;E9PHZ2;E9PPQ5;E9PIZ4;E9PSD5	Q9UHD1;Q9UHD1-2;E9PHZ2;E9PPQ5	12	12	12	52.7	52.7	52.7	37.489	0	87.157	14271000000
COPB1	Coatomer subunit beta	25.8916	25.7609	25.8883	25.9604	25.8753	26.991	27.0928	27.0511	26.8816	27.0042		P53618;E9PP73;E9PP63;E9PKQ1	P53618	41	41	41	50.4	50.4	50.4	107.14	0	323.31	38108000000
NKTR	NK-tumor recognition protein;Putative peptidyl-prolyl cis-trans isomerase	25.6203	26.337	25.8768	25.666	25.8751	25.2535	25.2015	25.5136	25.023	25.2479		P30414;A0A087WYW3	P30414;A0A087WYW3	9	9	9	9.5	9.5	9.5	165.67	0	27.522	1906300000
CBS	Cystathionine beta-synthase	25.8414	25.6737	25.8049	26.1671	25.8718	26.3589	26.5665	26.582	26.2272	26.4337		P35520;P0DN79;P35520-2;C9JMA6;H7C2H4;H7C1W6;H7C2W0	P35520;P0DN79;P35520-2	26	26	26	67.2	67.2	67.2	60.586	0	323.31	39905000000
DNAJC8	DnaJ homolog subfamily C member 8	25.657	26.1326	26.0951	25.5984	25.8708	25.0118	25.5208	25.0615	24.7361	25.0826		O75937;S4R3J5	O75937	7	7	7	35.2	35.2	35.2	29.841	0	24.328	1158100000
RPL34	60S ribosomal protein L34	26.0685	25.33	26.019	26.0559	25.8684	26.3769	25.2813	26.5592	25.2136	25.8578		P49207	P49207	5	5	5	23.1	23.1	23.1	13.293	0	37.832	56659000000
SNRNP40	U5 small nuclear ribonucleoprotein 40 kDa protein	25.238	26.1546	26.0209	26.0475	25.8653	25.6554	26.0505	26.0543	25.468	25.8071		Q96DI7;Q96DI7-2;Q9NSS8	Q96DI7;Q96DI7-2	9	9	9	40.1	40.1	40.1	39.31	0	148.02	8888100000
C1orf52	UPF0690 protein C1orf52	24.8682	25.8791	26.4318	26.2676	25.8617	23.5712	23.6815	23.4882	23.7249	23.6165	2	Q8N6N3;Q8N6N3-2;Q8N6N3-3	Q8N6N3;Q8N6N3-2;Q8N6N3-3	4	4	4	24.7	24.7	24.7	20.599	0.00029913	7.5011	619950000
RBMXL1	RNA binding motif protein, X-linked-like-1	25.9115	25.783	26.0035	25.7398	25.8595	25.3609	25.2538	25.6533	25.7275	25.4989		Q96E39;A0A1B0GUK8	Q96E39	24	5	5	49.7	10	10	42.141	0.0003013	7.6495	2321800000
CSTF2;CSTF2T	Cleavage stimulation factor subunit 2;Cleavage stimulation factor subunit 2 tau variant	25.579	26.1168	26.1565	25.584	25.8591	25.3418	25.3948	25.8621	25.8141	25.6032		P33240;P33240-2;E9PID8;E7EWR4;Q9H0L4;A0A0A0MT56	P33240;P33240-2;E9PID8;E7EWR4;Q9H0L4	11	11	11	29.8	29.8	29.8	60.959	0	102.73	3130100000
PUF60	Poly(U)-binding-splicing factor PUF60	25.6318	25.9918	25.9543	25.8439	25.8555	25.3173	25.5749	25.5039	25.4716	25.467		Q9UHX1;Q9UHX1-6;A0A0J9YXX5;Q9UHX1-2;Q9UHX1-3;Q9UHX1-4;A0A0J9YVP6;A0A0J9YXJ8;Q9UHX1-5;A0A0J9YYL3;A0A0J9YWM1;A0A0J9YVR6;E9PQ56;H0YEM1;E9PN18;E9PMU7;H0YCP8;E9PL19	Q9UHX1;Q9UHX1-6;A0A0J9YXX5;Q9UHX1-2;Q9UHX1-3;Q9UHX1-4;A0A0J9YVP6;A0A0J9YXJ8;Q9UHX1-5;A0A0J9YYL3;A0A0J9YWM1;A0A0J9YVR6;E9PQ56;H0YEM1;E9PN18	16	16	16	44.5	44.5	44.5	59.875	0	158.21	10106000000
TMEM161A	Transmembrane protein 161A	25.7072	NaN	25.7761	26.077	25.8535	25.2196	25.1665	25.3299	25.3018	25.2545		Q9NX61;K7EPA3;Q9NX61-2;K7EQ34;U3KQT6;K7EQE7	Q9NX61;K7EPA3;Q9NX61-2;K7EQ34;U3KQT6	3	3	3	7.7	7.7	7.7	53.601	0.0016116	4.8094	1089200000
CDC40	Pre-mRNA-processing factor 17	25.8515	25.5034	26.0305	26.0258	25.8528	25.1695	25.4992	25.6754	24.6695	25.2534		O60508;Q5SRN1	O60508;Q5SRN1	14	14	14	40.1	40.1	40.1	65.521	0	108.22	6689300000
GPATCH4	G patch domain-containing protein 4	25.7035	26.0955	25.8114	25.7959	25.8516	25.5721	26.2331	26.1116	25.3701	25.8218	2	Q5T3I0;Q5T3I0-3;A0A0A0MRK1;E9PAV9;F8W895;E9PPY4;F2Z3C6;Q5T3I0-2	Q5T3I0;Q5T3I0-3;A0A0A0MRK1;E9PAV9;F8W895	12	12	12	34.1	34.1	34.1	50.381	0	80.973	3723300000
SIN3A	Paired amphipathic helix protein Sin3a	26.1356	25.6016	25.7755	25.8915	25.8511	25.2903	25.0462	25.5042	25.1136	25.2386		Q96ST3;H3BP90;H3BNZ3;H3BT34;H3BQ76;H3BQ88;H3BNA0;H3BQL7;H3BMA2	Q96ST3	27	27	27	27.5	27.5	27.5	145.17	0	137.86	7427600000
PRPF19	Pre-mRNA-processing factor 19	25.8314	25.6588	26.1102	25.8032	25.8509	25.8565	26.0537	26.3035	25.8882	26.0255		Q9UMS4;F5GY56;H0YGF3;F5H2I0;H0YGZ5	Q9UMS4	19	19	19	62.7	62.7	62.7	55.18	0	242.59	33033000000
CTPS1	CTP synthase 1;CTP synthase	26.0081	25.677	25.5195	26.1901	25.8487	27.0607	27.3018	27.1633	26.8835	27.1024		P17812;A0A3B3IRI2;B4E1E0;P17812-2;A0A3B3IRQ8;A0A3B3ITF6;A0A3B3ITB8;A0A3B3ISY3;A0A3B3ITH9	P17812;A0A3B3IRI2;B4E1E0;P17812-2;A0A3B3IRQ8;A0A3B3ITF6	18	18	16	43.1	43.1	38.7	66.69	0	125.61	7107900000
CCNT1	Cyclin-T1	25.788	25.6696	26.0513	25.8689	25.8445	24.6426	24.6066	24.7634	24.3742	24.5967		O60563;A0A1W2PQ16;O60563-2;O60583;O60583-2;F8WDY7;F2Z2C9	O60563	10	10	10	21.3	21.3	21.3	80.684	0	64.544	2908800000
PPP1R10	Serine/threonine-protein phosphatase 1 regulatory subunit 10	25.7927	25.6715	26.0115	25.9014	25.8443	25.4053	25.4693	25.3685	24.8002	25.2609		Q96QC0	Q96QC0	15	15	15	23.5	23.5	23.5	99.057	0	69.761	4185400000
DKC1	H/ACA ribonucleoprotein complex subunit 4	25.8728	25.6653	26.0095	25.8168	25.8411	26.0505	26.2064	26.3315	25.7455	26.0835		O60832;O60832-2;C9IYT0;H7C0M1;H7C2Q9;H7C2Q2;H7BZF2	O60832;O60832-2;C9IYT0;H7C0M1	16	16	16	39.3	39.3	39.3	57.673	0	149.3	17333000000
PRRC2B	Protein PRRC2B	25.9117	25.7151	25.7189	26.0143	25.84	26.5655	26.5021	26.4774	26.417	26.4905		Q5JSZ5;Q5JSZ5-5;A0A494C0D3;H0Y412;A0A494C065;A0A1W2PQP5;Q5JT00;A0A2R8YET3;H3BLU0;Q5JSZ5-4;Q5JSZ5-2;Q5JSZ5-3	Q5JSZ5;Q5JSZ5-5	35	32	31	23.6	22.7	22.3	242.96	0	119.6	15051000000
CNN2	Calponin-2;Calponin	25.8842	25.433	26.1327	25.9095	25.8399	26.6932	26.827	26.8105	26.4124	26.6858		Q99439;H3BVI6;B4DDF4;B4DUT8;Q99439-2;A0A087X271;K7ES69;A0A087X1X5;H3BQH0;A0A087WV51;U3KPS3;P51911;K7EQ72;K7ER02;B7Z7E1;P51911-2	Q99439;H3BVI6;B4DDF4;B4DUT8;Q99439-2;A0A087X271;K7ES69;A0A087X1X5	10	8	8	36.9	31.1	31.1	33.697	0	72.044	2936500000
DSTN	Destrin	25.0419	26.0927	26.3807	NaN	25.8385	NaN	26.6234	26.179	26.1048	26.3024		P60981;P60981-2;F6RFD5	P60981;P60981-2;F6RFD5	4	4	4	32.1	32.1	32.1	18.506	0	23.243	2625700000
ZC3H11A	Zinc finger CCCH domain-containing protein 11A	25.8857	25.7678	25.8555	25.8394	25.8371	25.4165	25.5313	25.9104	25.5109	25.5923		O75152;E9PQ61;E9PBY7;A0A1B0GTU1;A0A494C0C4;A0A1W2PPR9	O75152;E9PQ61;E9PBY7	22	22	22	34.7	34.7	34.7	89.13	0	52.027	9972600000
CBX3	Chromobox protein homolog 3	25.9822	25.7619	25.7473	25.8515	25.8358	25.501	25.6535	25.5223	25.331	25.502		Q13185;B8ZZ43;C9JMM0;S4R2Y4	Q13185;B8ZZ43;C9JMM0;S4R2Y4	6	5	4	31.1	24.6	15.8	20.811	0	39.205	5155100000
THOC5	THO complex subunit 5 homolog	25.7011	26.1585	25.6822	25.8008	25.8357	24.8288	25.7535	25.5274	25.1421	25.313		Q13769;H7C072;F8WCP5;C9JXG5;H7C441;C9JXU6;F5GZF3;C9JCL9	Q13769	15	15	15	34	34	34	78.507	0	66.106	5683500000
RAB2A	Ras-related protein Rab-2A	25.9032	25.748	25.9243	25.7636	25.8348	25.7986	25.8215	26.333	25.7123	25.9164		P61019;P61019-2;E9PKL7;Q8WUD1;H7C125;A0A3B3ITL1;H0YD31;E9PE37;Q8WUD1-2;A0A1D5RMT4;Q6PIK3	P61019;P61019-2;E9PKL7	12	12	12	67.9	67.9	67.9	23.545	0	223.68	10315000000
PDIA3	Protein disulfide-isomerase A3	25.9706	25.6064	25.8272	25.9344	25.8347	25.8497	26.0586	26.3831	26.0204	26.078		P30101	P30101	35	35	29	65.1	65.1	56	56.782	0	323.31	81180000000
PHF8	Histone lysine demethylase PHF8	25.6401	26.0569	25.6124	26.0254	25.8337	24.9565	25.6252	25.1894	25.0423	25.2034		Q9UPP1;H0Y3N9;Q9UPP1-5;Q9UPP1-2;Q9UPP1-3;H0Y589;Q9UPP1-4;H0Y7M8;H7BZB7;B0QZE1;E7ET14;A0A087WW48	Q9UPP1;H0Y3N9;Q9UPP1-5;Q9UPP1-2;Q9UPP1-3;H0Y589;Q9UPP1-4	12	12	11	15.7	15.7	14.3	117.86	0	27.172	3107300000
MAP1B	Microtubule-associated protein 1B;MAP1B heavy chain;MAP1 light chain LC1	25.7568	25.6695	25.9183	25.9712	25.829	28.0338	28.1804	28.1287	27.8972	28.0601		P46821;D6RA32;D6RA40;D6RGJ3;D6RCL2	P46821	75	75	74	46.5	46.5	46.1	270.63	0	323.31	68560000000
RTCB	tRNA-splicing ligase RtcB homolog	25.8401	25.6719	25.9223	25.854	25.8221	25.9028	26.0785	26.1907	25.8863	26.0146		Q9Y3I0	Q9Y3I0	25	25	25	57.4	57.4	57.4	55.21	0	193.13	22894000000
CENPV	Centromere protein V	25.9638	25.7399	25.8592	25.7155	25.8196	25.4513	25.6309	26.0576	25.2306	25.5926		Q7Z7K6-3;Q7Z7K6;A0A0M3HER2;Q7Z7K6-2	Q7Z7K6-3;Q7Z7K6;A0A0M3HER2;Q7Z7K6-2	6	6	6	34.6	34.6	34.6	29.73	0	213.29	6638900000
WBP11	WW domain-binding protein 11	25.7496	25.7268	25.7614	26.0178	25.8139	25.5505	25.526	26.1796	25.1247	25.5952		Q9Y2W2;F5H5G4;F5GXS9	Q9Y2W2	11	11	11	24.3	24.3	24.3	69.997	0	49.633	3130600000
THOC2	THO complex subunit 2	26.0824	25.5993	25.7577	25.7998	25.8098	25.6466	25.2346	25.3665	25.1903	25.3595		Q8NI27;A0A0C4DG98;H0Y815;H7C477;H0Y7U4;Q8NI27-2;F2Z2V2;H0Y594	Q8NI27;A0A0C4DG98	33	33	33	24.8	24.8	24.8	182.77	0	151.15	11258000000
PTPN11	Tyrosine-protein phosphatase non-receptor type 11	25.8573	25.6443	25.7081	26.0106	25.8051	26.2084	26.0813	26.1303	25.904	26.081		Q06124;Q06124-2;Q06124-3;A0A1W2PPU4;H0YF12;A0A0U1RRI0	Q06124;Q06124-2;Q06124-3;A0A1W2PPU4	18	18	18	38.5	38.5	38.5	68.436	0	63.881	6684700000
CYC1	Cytochrome c1, heme protein, mitochondrial	25.9101	25.6076	25.7867	25.9117	25.8041	25.979	26.5648	26.5433	25.8881	26.2438		P08574	P08574	12	12	12	52.9	52.9	52.9	35.422	0	232.19	18114000000
SART3	Squamous cell carcinoma antigen recognized by T-cells 3	25.9173	25.5981	25.9229	25.7728	25.8028	24.628	24.4487	24.5853	24.1299	24.448		Q15020;Q15020-4;F8VV04;Q15020-2;F8VVK9;F8VZM2;A0A494C0L2;F8W667;H0YHU8	Q15020;Q15020-4;F8VV04	33	33	33	45.6	45.6	45.6	109.93	0	199.73	16420000000
DHCR24	Delta(24)-sterol reductase	25.6116	25.882	26.1809	25.5287	25.8008	26.0291	26.123	26.3242	25.573	26.0124		Q15392;Q15392-2;A0A0A0MTI1;H7C4B7	Q15392;Q15392-2;A0A0A0MTI1	11	11	11	28.1	28.1	28.1	60.101	0	174.5	6043500000
TBL2	Transducin beta-like protein 2	25.8867	25.488	25.6877	26.1403	25.8007	25.142	25.6773	25.8384	25.6076	25.5664		Q9Y4P3;E9PF19;Q96E41;F8WCR3;F8WDI9	Q9Y4P3;E9PF19;Q96E41	9	9	9	22.8	22.8	22.8	49.797	0	24.394	4805800000
YTHDF2	YTH domain-containing family protein 2	25.7912	NaN	25.7299	25.8657	25.7956	29.3051	29.5459	29.4894	29.1155	29.364		Q9Y5A9;Q9Y5A9-2;S4R3J8;S4R3V3;Q9BYJ9-2	Q9Y5A9;Q9Y5A9-2	14	10	9	30.9	25.4	25.4	62.333	0	323.31	17474000000
PRPF38B	Pre-mRNA-splicing factor 38B	25.983	25.6474	25.8462	25.7029	25.7949	25.473	25.3725	25.3985	25.1014	25.3364		Q5VTL8;A0A0A0MRN0;Q5VTL8-2	Q5VTL8;A0A0A0MRN0;Q5VTL8-2	13	13	13	23.6	23.6	23.6	64.467	0	80.116	12838000000
POLR2B	DNA-directed RNA polymerase II subunit RPB2;DNA-directed RNA polymerase	25.8274	25.7313	25.9076	25.7091	25.7939	26.5332	26.6723	26.7585	26.4429	26.6018		P30876;C9J2Y9;A0A1W2PPT5;C9J4M6;C9JMN3;C9JZW8	P30876;C9J2Y9;A0A1W2PPT5;C9J4M6	29	29	29	32	32	32	133.9	0	187.81	21343000000
ATAD3A	ATPase family AAA domain-containing protein 3A	25.7989	25.5866	25.7479	26.0418	25.7938	26.0974	26.3267	26.7771	25.9406	26.2855		Q9NVI7-2;Q9NVI7;H0Y2W2;Q9NVI7-3;Q5SV16;Q5T9A4-2	Q9NVI7-2;Q9NVI7;H0Y2W2;Q9NVI7-3	33	33	11	59.6	59.6	23.4	66.217	0	253.95	40595000000
PHF14	PHD finger protein 14	26.1814	25.2975	25.9459	25.7415	25.7916	25.3686	25.242	24.9337	NaN	25.1815		O94880;O94880-2;B4DG57;A0A0U1RRH6	O94880;O94880-2;B4DG57;A0A0U1RRH6	3	3	3	5	5	5	100.05	0.00036603	14.295	1484000000
METTL16	Methyltransferase-like protein 16	25.9587	NaN	25.7981	25.6166	25.7912	25.5147	25.7684	25.9157	NaN	25.733		Q86W50;I3L362;Q86W50-2;I3L3W3;I3L4V1;K7EKQ8	Q86W50	7	7	7	16.4	16.4	16.4	63.62	0.00037216	15.106	2742700000
AIFM1	Apoptosis-inducing factor 1, mitochondrial	25.9224	25.5438	25.8234	25.8725	25.7906	26.0419	26.287	26.5372	25.7201	26.1466		O95831;O95831-3;O95831-2;E9PMA0;O95831-5;O95831-6;O95831-4	O95831;O95831-3;O95831-2;E9PMA0;O95831-5	23	23	23	52.9	52.9	52.9	66.9	0	154.17	24010000000
PARN	Poly(A)-specific ribonuclease PARN	26.1563	25.6875	25.6789	25.6355	25.7896	25.1145	25.6755	25.7325	24.612	25.2837		O95453;A0A494C1G3;A0A494C0K5;A0A494C1N1;A0A494C0Q2;A0A494C1K5;A0A494C0P9;A0A494BZW7;A0A494C0W0;O95453-2;O95453-3;A0A494BZU6;O95453-4;A0A494C156;A0A494C002;A0A494C0Q6;H3BRK1	O95453;A0A494C1G3;A0A494C0K5;A0A494C1N1;A0A494C0Q2;A0A494C1K5;A0A494C0P9;A0A494BZW7;A0A494C0W0;O95453-2;O95453-3;A0A494BZU6;O95453-4;A0A494C156;A0A494C002;A0A494C0Q6	4	4	4	7.8	7.8	7.8	73.45	0.00031596	8.9135	1151300000
RPF2	Ribosome production factor 2 homolog	25.6629	25.901	25.8437	25.741	25.7872	25.8319	26.1325	26.4869	25.9631	26.1036		Q9H7B2;Q5VXN0	Q9H7B2;Q5VXN0	9	9	9	37.9	37.9	37.9	35.582	0	54.251	8625500000
ACP1	Low molecular weight phosphotyrosine protein phosphatase	25.82	25.7031	26.0343	25.5811	25.7847	25.6634	25.739	25.591	24.9517	25.4863		P24666;G5E9R5;P24666-4;F2Z2Q9;P24666-2;P24666-3;D3YTI2	P24666;G5E9R5;P24666-4;F2Z2Q9	6	6	6	38.6	38.6	38.6	18.042	0	32.375	1928000000
RBM15B	Putative RNA-binding protein 15B	25.6266	25.7787	25.8786	25.8544	25.7846	25.1375	25.0582	26.0369	25.3656	25.3996		Q8NDT2;Q8NDT2-2	Q8NDT2;Q8NDT2-2	9	8	8	14.4	13.3	13.3	97.204	0.00035945	13.495	3320300000
PAXBP1	PAX3- and PAX7-binding protein 1	25.7743	25.6373	26.5085	25.2157	25.784	24.927	24.7879	25.3241	24.7403	24.9449		Q9Y5B6;Q9Y5B6-2;Q9Y5B6-3;Q9Y5B6-4	Q9Y5B6;Q9Y5B6-2	13	13	13	21.5	21.5	21.5	104.8	0	46.837	2852100000
WDR33	pre-mRNA 3 end processing protein WDR33	25.8399	26.2161	25.4282	25.6505	25.7837	24.9745	25.4724	25.6011	25.0009	25.2623		Q9C0J8;Q9C0J8-3;Q9C0J8-2;C9J8B4;B9A053	Q9C0J8	17	17	17	19.2	19.2	19.2	145.89	0	63.453	5985700000
LIMD1	LIM domain-containing protein 1	25.7198	25.7368	26.0391	25.6337	25.7824	26.626	27.1724	27.1527	26.9288	26.97		Q9UGP4;C9JRJ5	Q9UGP4;C9JRJ5	10	10	10	23.5	23.5	23.5	72.189	0	72.98	4903600000
RRP12	RRP12-like protein	25.8773	25.6487	25.8553	25.7463	25.7819	25.9299	25.9466	26.1802	25.8256	25.9706		Q5JTH9;Q5JTH9-2;Q5JTH9-3;A0A087X1U8;H7C1M8;A0A087X0G0	Q5JTH9;Q5JTH9-2;Q5JTH9-3	37	37	36	36.9	36.9	36.9	143.7	0	274.81	23698000000
SMU1	WD40 repeat-containing protein SMU1;WD40 repeat-containing protein SMU1, N-terminally processed	25.6208	25.7237	26.015	25.727	25.7717	25.1076	24.5758	25.483	24.3918	24.8896		Q2TAY7;Q2TAY7-2	Q2TAY7;Q2TAY7-2	16	16	16	44.4	44.4	44.4	57.543	0	110.72	9107600000
RANBP1	Ran-specific GTPase-activating protein	25.9765	25.2663	26.1535	25.6794	25.769	26.4207	26.8635	26.8689	26.6525	26.7014		P43487;P43487-2;C9JJ34;F6WQW2;C9JXG8;C9JDM3;C9JGV6;C9JIC6	P43487;P43487-2;C9JJ34;F6WQW2;C9JXG8;C9JDM3;C9JGV6	4	4	4	32.3	32.3	32.3	23.31	0	67.376	5716000000
DDB1	DNA damage-binding protein 1	25.726	25.6763	25.933	25.738	25.7684	25.6765	25.5808	25.6281	25.375	25.5651		Q16531;F5GY55;Q16531-2;F5H2L3;F5GWI0;F5GZY8;F5GYG8;F5H198	Q16531;F5GY55	38	38	38	41	41	41	126.97	0	316.26	40729000000
TCERG1	Transcription elongation regulator 1	25.7501	25.7678	25.7741	25.7589	25.7628	25.2518	25.3029	25.6062	24.9276	25.2722		O14776;O14776-2;G3V220;Q5VWI1	O14776;O14776-2;G3V220	27	27	27	26	26	26	123.9	0	67.099	10884000000
RRM1	Ribonucleoside-diphosphate reductase large subunit	25.7553	25.4661	25.7546	26.0614	25.7594	27.1131	27.1626	27.2854	27.0312	27.1481		P23921;E9PL69;E9PP77;H0YCY7	P23921;E9PL69	33	33	33	48.6	48.6	48.6	90.069	0	323.31	43797000000
DDX41	Probable ATP-dependent RNA helicase DDX41	25.9662	25.6877	26.013	25.3687	25.7589	24.786	24.9774	24.3475	24.2198	24.5827		Q9UJV9;J3KNN5;H0Y8L8;H0YA06;D6RGI7	Q9UJV9;J3KNN5	20	20	20	39.5	39.5	39.5	69.837	0	44.459	5033900000
GATAD2B	Transcriptional repressor p66-beta	26.005	25.851	25.6752	25.485	25.7541	24.6813	24.7233	25.0979	24.5335	24.759		Q8WXI9;A0A0U1RRM1;A0A0U1RR30;A0A0U1RR34;A0A0U1RRK3;A0A1B0GW07	Q8WXI9;A0A0U1RRM1	14	12	12	39	35.4	35.4	65.26	0	100.62	4396800000
CAD	CAD protein;Glutamine-dependent carbamoyl-phosphate synthase;Aspartate carbamoyltransferase;Dihydroorotase	25.9204	25.4969	25.6649	25.9236	25.7515	26.3008	26.2111	26.2549	26.1487	26.2289		P27708;F8VPD4;H7C2E4;H7BZB3;H7C3Z5	P27708;F8VPD4	85	85	83	55.3	55.3	54.7	242.98	0	323.31	65803000000
IGBP1	Immunoglobulin-binding protein 1	25.6983	25.4262	25.9008	25.9691	25.7486	25.5172	25.3333	25.2165	24.9601	25.2568		P78318;A0A1W2PR95	P78318	8	8	8	31.6	31.6	31.6	39.221	0	52.814	1978600000
RAB10	Ras-related protein Rab-10	26.0817	25.425	25.6012	25.8646	25.7432	25.5408	25.8103	26.1232	25.4559	25.7326		P61026	P61026	9	8	7	50.5	45	41.5	22.541	0	39.868	8358600000
NAP1L1	Nucleosome assembly protein 1-like 1	25.7237	25.8194	25.7982	25.6074	25.7372	27.9725	28.1846	27.9747	27.6412	27.9433		P55209;P55209-2;H0YIV4;F5H4R6;F8W0J6;F8VY35;F8VV59;F8W543;F8W118;B7Z9C2;H0YH88;H0YHC3;F8W020;F8VUX1;P55209-3;F8VXI6;F8VRJ2;F8VVB5;B7Z4K9	P55209;P55209-2;H0YIV4;F5H4R6;F8W0J6;F8VY35;F8VV59;F8W543;F8W118;B7Z9C2;H0YH88;H0YHC3;F8W020;F8VUX1;P55209-3;F8VXI6;F8VRJ2;F8VVB5	12	12	10	48.6	48.6	46	45.374	0	150.44	15091000000
HADHA	Trifunctional enzyme subunit alpha, mitochondrial;Long-chain enoyl-CoA hydratase;Long chain 3-hydroxyacyl-CoA dehydrogenase	25.8665	25.4013	25.7714	25.9077	25.7368	25.9785	26.2365	26.517	25.8606	26.1482		P40939;H0YFD6;A0A2R8Y4F5;A0A2R8YG21;A0A2R8Y688;P40939-2	P40939;H0YFD6;A0A2R8Y4F5;A0A2R8YG21	39	39	39	63	63	63	82.999	0	323.31	44850000000
SCAF4	Splicing factor, arginine/serine-rich 15	25.7156	25.8912	25.8093	25.5104	25.7317	25.5139	25.2987	25.5887	25.2801	25.4204		O95104;O95104-3;O95104-2	O95104;O95104-3;O95104-2	11	11	8	17.5	17.5	15.3	125.87	0	283.44	5467900000
CAPZA1	F-actin-capping protein subunit alpha-1	25.8062	25.6089	25.7298	25.7771	25.7305	26.9593	27.2991	27.4059	26.7973	27.1154		P52907	P52907	14	14	11	60.1	60.1	48.3	32.922	0	134.86	13142000000
MYH10	Myosin-10	25.7841	25.3422	25.7926	25.9977	25.7292	27.0352	27.3156	27.1585	27.3368	27.2116		P35580;P35580-3;P35580-2;P35580-5;P35580-4;E7ERA5	P35580;P35580-3;P35580-2;P35580-5;P35580-4	119	100	91	60.9	53.3	49.2	229	0	323.31	76025000000
PDIA4	Protein disulfide-isomerase A4	25.8871	25.4129	25.7187	25.8913	25.7275	26.0082	26.086	26.7036	25.6848	26.1207		P13667	P13667	33	33	33	49.3	49.3	49.3	72.932	0	182.49	32243000000
THOC3	THO complex subunit 3	25.6884	25.7393	25.5745	25.8906	25.7232	26.0799	25.7569	25.0445	25.3888	25.5676		Q96J01;Q96J01-2;D6RGZ2;D6REC9;H7C0C5	Q96J01;Q96J01-2;D6RGZ2	10	10	10	31.9	31.9	31.9	38.771	0	23.102	6977200000
PFAS	Phosphoribosylformylglycinamidine synthase	25.7637	25.6044	25.6556	25.8524	25.7191	25.7605	25.8807	25.7718	25.578	25.7478		O15067;H0YGH1;J3QSG0;J3QSH6;J3KT98;J3KTL4;J3KTQ5;J3QL39	O15067	44	44	44	53.1	53.1	53.1	144.73	0	323.31	39236000000
LCLAT1	Lysocardiolipin acyltransferase 1	25.6358	25.694	25.6232	25.9129	25.7165	25.5156	25.515	25.7685	25.211	25.5026		Q6UWP7;Q6UWP7-3;C9K0C3;Q6UWP7-2;C9J5S5;C9JA02;C9JMW2;C9JUV9;C9JXY8;C9J6F4	Q6UWP7;Q6UWP7-3	9	9	9	23.7	23.7	23.7	48.92	0	46.69	5418300000
PES1	Pescadillo homolog	25.9031	25.3895	25.7969	25.751	25.7102	25.762	25.7724	25.9198	25.5274	25.7454		O00541;B5MCF9;O00541-2;B3KXD6;H7C267	O00541;B5MCF9;O00541-2;B3KXD6	16	16	16	32.3	32.3	32.3	68.002	0	41.093	9453100000
CSNK2A1;CSNK2A3	Casein kinase II subunit alpha;Casein kinase II subunit alpha 3	25.6298	25.5969	25.7277	25.8812	25.7089	25.7133	25.9765	26.2538	25.5761	25.88		P68400;E7EU96;A0A2R8YD58;A0A2R8Y5A0;A0A2R8YFU2;A0A2R8YF43;A0A2R8YDP2;Q8NEV1;P68400-2;A0A2R8Y4H0;A0A2R8Y4D6;A0A2R8YEW1;V9GYA2;A0A2R8YDY7;A0A2R8Y7T1;A0A2R8YCK2;A0A2R8YF47;V9GY80;A0A2R8YEL7;A0A2R8Y797;A0A2R8Y3W6;A0A087WY74;V9GYW6;A0A2R8YCC9	P68400;E7EU96;A0A2R8YD58;A0A2R8Y5A0;A0A2R8YFU2;A0A2R8YF43;A0A2R8YDP2;Q8NEV1;P68400-2;A0A2R8Y4H0;A0A2R8Y4D6	15	15	15	49.6	49.6	49.6	45.143	0	171.62	29961000000
HUWE1	E3 ubiquitin-protein ligase HUWE1	25.7367	25.6102	25.6849	25.8027	25.7087	26.0201	26.0105	25.9012	25.9012	25.9583		Q7Z6Z7;Q7Z6Z7-3;Q7Z6Z7-2;H0Y659;A0A087X146	Q7Z6Z7;Q7Z6Z7-3;Q7Z6Z7-2	120	120	115	38.7	38.7	37.4	481.89	0	323.31	55287000000
UIMC1	BRCA1-A complex subunit RAP80	25.913	26.0881	26.025	24.8072	25.7084	NaN	25.736	25.973	26.0134	25.9075		Q96RL1;Q96RL1-2;Q96RL1-3;D6RC40;D6RCQ3;Q96RL1-5;Q96RL1-4	Q96RL1;Q96RL1-2;Q96RL1-3;D6RC40;D6RCQ3	4	4	4	8.6	8.6	8.6	79.727	0	28.841	1077100000
GOLGB1	Golgin subfamily B member 1	25.8915	25.4189	25.6983	25.8245	25.7083	27.3566	27.3503	27.3664	27.8546	27.482		Q14789;Q14789-2;Q14789-4;Q14789-3;E7EU81;H0Y867;F8WF12;C9J8Q0;REV__Q8N884-2;REV__Q8N884	Q14789;Q14789-2;Q14789-4;Q14789-3;E7EU81	82	82	81	35	35	34.8	376.01	0	323.31	15978000000
NOLC1	Nucleolar and coiled-body phosphoprotein 1	25.641	26.0044	25.7413	25.4261	25.7032	25.3619	25.8051	25.5574	25.7617	25.6216		A0A0A0MRM9;Q14978-2;Q14978;S4R349;S4R3C2;S4R402	A0A0A0MRM9;Q14978-2;Q14978	11	11	2	16.8	16.8	4.5	74.543	0	88.591	3504400000
DNAJC1	DnaJ homolog subfamily C member 1	25.8052	25.248	25.8116	25.9447	25.7024	25.2436	25.3707	25.2635	25.3666	25.3111	1	Q96KC8	Q96KC8	5	5	5	10.3	10.3	10.3	63.882	0.00033091	10.396	1340200000
TPI1	Triosephosphate isomerase	25.8968	25.3635	25.6622	25.8563	25.6947	25.3326	25.0798	24.7213	25.4866	25.1551		P60174;P60174-1;P60174-4;U3KPZ0;U3KQF3;U3KPS5	P60174;P60174-1;P60174-4;U3KPZ0	16	16	16	67.5	67.5	67.5	30.791	0	110.47	10400000000
SYMPK	Symplekin	25.867	25.4307	25.804	25.6754	25.6943	25.2477	25.2127	25.4588	24.6166	25.134		Q92797;A0A087WUE9;M0R3C7;Q92797-2;M0R1C2;M0R180;M0QXP5;M0R033;M0R039	Q92797;A0A087WUE9;M0R3C7;Q92797-2	23	23	23	28.3	28.3	28.3	141.15	0	111.16	5238200000
KPNA6	Importin subunit alpha-7	25.8177	25.6038	25.8061	25.5481	25.694	25.2454	26.0077	25.8504	25.6559	25.6899		O60684;Q5TFJ7;S4R3E5	O60684;Q5TFJ7	17	17	7	36.8	36.8	15.5	60.029	0	170.52	5862600000
STAG2	Cohesin subunit SA-2	25.4741	25.6076	25.9243	25.7599	25.6915	24.7988	24.6359	24.8013	24.7001	24.7341		Q8N3U4;Q8N3U4-2;B1AMT4;Q8WVM7;Q8WVM7-2;B1AMT2;B1AMT3;B1AMT1;Q68DW7;Q9UJ98;D6W5U7;Q9UJ98-2;Q9UJ98-3;C9J3T3	Q8N3U4;Q8N3U4-2	28	28	28	31.2	31.2	31.2	141.32	0	120.03	6731700000
NCAPH	Condensin complex subunit 2	25.6907	25.6408	25.8002	25.6257	25.6894	26.8277	26.9363	26.7121	26.4124	26.7222		Q15003;E9PHA2;Q15003-2;C9J470;H7C415;C9JZP1	Q15003;E9PHA2;Q15003-2;C9J470	22	22	22	40.8	40.8	40.8	82.562	0	265.2	20163000000
COPA	Coatomer subunit alpha;Xenin;Proxenin	25.7247	25.5078	25.6752	25.8424	25.6876	27.0755	27.1482	27.216	26.9613	27.1003		P53621;P53621-2;A0A3B3IT15;A0A3B3IS84;A0A3B3ISC6;A0A3B3IU89;A0A3B3ITV3;A0A3B3ISK1;A0A3B3ITI7;A0A3B3IU78;A0A3B3IS23;A0A3B3ITX2;A0A3B3IU84	P53621;P53621-2;A0A3B3IT15;A0A3B3IS84;A0A3B3ISC6;A0A3B3IU89	64	64	64	62.7	62.7	62.7	138.34	0	323.31	85433000000
SAMHD1	Deoxynucleoside triphosphate triphosphohydrolase SAMHD1	25.7145	25.7732	25.6718	25.5889	25.6871	24.4452	24.819	25.0993	24.6384	24.7505		Q9Y3Z3;A0A2R8YCS7;Q9Y3Z3-4;Q9Y3Z3-3;A0A2R8YD90;A0A2R8YF51;A0A2R8Y5D2;A0A2R8Y586;A0A2R8Y6J9;A0A2R8YG48;A0A2R8Y7R5;A0A2R8Y755;A0A2R8YFV6;A0A2R8YF18	Q9Y3Z3;A0A2R8YCS7;Q9Y3Z3-4;Q9Y3Z3-3;A0A2R8YD90	15	15	15	29.1	29.1	29.1	72.2	0	67.246	6009800000
ITGB1	Integrin beta-1	25.5722	25.7362	25.7836	25.6414	25.6834	26.3798	26.0705	26.5425	26.3012	26.3235	2	P05556;P05556-2;P05556-5;P05556-4;P05556-3;C9JPK5;Q5T3E6;E9PLR6;E7EUI6;E7EQW5;E7ERX5	P05556;P05556-2;P05556-5;P05556-4;P05556-3	9	9	9	14.5	14.5	14.5	88.414	0	25.271	3649700000
TSR1	Pre-rRNA-processing protein TSR1 homolog	25.5943	25.5866	25.721	25.8182	25.6801	25.6062	25.6695	25.898	25.2487	25.6056	2	Q2NL82;I3L1Q5;I3L4T0	Q2NL82	25	25	25	38.9	38.9	38.9	91.809	0	108.99	18178000000
SKIV2L2	Superkiller viralicidic activity 2-like 2	25.6972	25.514	25.8947	25.6113	25.6793	25.157	25.163	25.3846	25.0283	25.1833		P42285;D6REC7;H0YAC4;H0Y8U3	P42285	41	41	41	50.5	50.5	50.5	117.8	0	208.44	18367000000
HSD17B4	Peroxisomal multifunctional enzyme type 2;(3R)-hydroxyacyl-CoA dehydrogenase;Enoyl-CoA hydratase 2	25.5012	25.4024	25.8501	25.957	25.6777	25.9446	26.1859	26.6797	25.7989	26.1523		P51659;A0A2R8YD50;E7EWE5;P51659-3;P51659-2;G5E9S2;E7ET17;A0A2R8Y7L2;E7ER27;E7EPL9;A0A2R8YDT8;A0A2R8YF45;A0A2R8Y7W2;A0A2R8YEG2;A0A2R8YF39	P51659;A0A2R8YD50;E7EWE5;P51659-3;P51659-2;G5E9S2;E7ET17;A0A2R8Y7L2;E7ER27;E7EPL9	29	29	29	61.1	61.1	61.1	79.685	0	323.31	24140000000
SMARCD2	SWI/SNF-related matrix-associated actin-dependent regulator of chromatin subfamily D member 2	25.9652	25.5129	25.6893	25.5362	25.6759	24.8297	24.9614	24.7321	24.7527	24.819		Q92925;J3KMX2;B9EGA3;Q92925-3;Q92925-2;J3QWB6	Q92925;J3KMX2;B9EGA3;Q92925-3;Q92925-2;J3QWB6	10	8	8	25.6	22	22	58.92	0	29.519	4928000000
TTF2	Transcription termination factor 2	25.7838	25.3253	25.8652	25.7285	25.6757	26.3253	26.9145	26.5828	26.6208	26.6109		Q9UNY4;Q9UNY4-2	Q9UNY4;Q9UNY4-2	17	17	17	20.7	20.7	20.7	129.59	0	35.295	3876900000
EDC4	Enhancer of mRNA-decapping protein 4	25.6412	25.4987	25.6481	25.9131	25.6753	26.9457	27.1035	27.1802	26.8626	27.023		Q6P2E9;Q6P2E9-2;I3L2F4;I3L3M2;I3L0V0	Q6P2E9;Q6P2E9-2	39	39	39	42.3	42.3	42.3	151.66	0	323.31	29900000000
INCENP	Inner centromere protein	25.6526	25.7536	25.8044	25.4895	25.6751	25.8412	26.2099	26.3643	25.9834	26.0997	2	Q9NQS7;Q9NQS7-2;E9PM67	Q9NQS7;Q9NQS7-2	14	14	14	19.8	19.8	19.8	105.43	0	28.09	5268200000
MAVS	Mitochondrial antiviral-signaling protein	26.0279	25.6781	25.9019	25.0921	25.675	27.1623	27.1618	27.2932	27.0645	27.1705		Q7Z434;Q7Z434-4;Q7Z434-5;Q7Z434-2	Q7Z434;Q7Z434-4	13	13	13	39.4	39.4	39.4	56.527	0	112.63	7342000000
ACBD3	Golgi resident protein GCP60	25.8139	25.679	25.5999	25.605	25.6745	26.7876	27.0286	26.8385	26.5879	26.8107		Q9H3P7	Q9H3P7	14	14	14	39	39	39	60.593	0	165.34	13189000000
DFFA	DNA fragmentation factor subunit alpha	25.9205	25.389	25.7758	25.6048	25.6726	26.0967	26.0979	25.7247	25.7605	25.92		O00273;O00273-2;K7ERT1	O00273;O00273-2	7	7	7	28.1	28.1	28.1	36.521	0	31.834	2162800000
SLC16A1	Monocarboxylate transporter 1	25.826	25.5484	25.6382	25.6728	25.6714	27.2239	27.5859	27.6996	27.4484	27.4895		P53985;Q5T8R5;Q5T8R3;P53985-2	P53985;Q5T8R5;Q5T8R3;P53985-2	6	6	6	12.6	12.6	12.6	53.944	0	72.172	11821000000
KIAA1429	Protein virilizer homolog	25.6142	25.8489	25.7634	25.4533	25.67	25.6096	25.1377	25.346	25.2493	25.3357		Q69YN4;Q69YN4-3;Q69YN4-2;Q69YN4-4;H0YBN5;H0YB68	Q69YN4;Q69YN4-3;Q69YN4-2;Q69YN4-4	26	26	26	19.2	19.2	19.2	202.02	0	132.87	5896200000
PRDX3	Thioredoxin-dependent peroxide reductase, mitochondrial	25.6617	25.9955	25.4776	25.543	25.6695	26.0316	25.8032	25.2879	26.1383	25.8153		P30048;P30048-2	P30048;P30048-2	12	12	12	55.9	55.9	55.9	27.692	0	90.834	24823000000
RPRD1A	Regulation of nuclear pre-mRNA domain-containing protein 1A	25.8435	25.5319	25.7625	25.5284	25.6666	24.8132	25.0788	24.9383	24.7844	24.9037		Q96P16;Q96P16-3;A0A0C4DGQ6;K7EP82;K7ER50;K7EQR8	Q96P16;Q96P16-3;A0A0C4DGQ6	12	12	9	47.8	47.8	35.6	35.719	0	67.957	6351700000
SAE1	SUMO-activating enzyme subunit 1;SUMO-activating enzyme subunit 1, N-terminally processed	25.5835	25.6411	25.6905	25.7479	25.6658	24.6119	24.1826	24.4978	23.8109	24.2758		Q9UBE0;M0QZS6;Q9UBE0-3;M0QX65;B3KNJ4;Q9UBE0-2;M0QYM8;M0R054;M0R286	Q9UBE0;M0QZS6;Q9UBE0-3;M0QX65;B3KNJ4;Q9UBE0-2	9	9	9	40.8	40.8	40.8	38.449	0	90.507	2608300000
STX5	Syntaxin-5	25.9262	25.5402	25.9011	25.2873	25.6637	26.7458	27.1244	27.1049	26.957	26.9831	2	Q13190;Q13190-2;Q13190-3;Q13190-4;H7C3X5;E9PNU4	Q13190;Q13190-2;Q13190-3;Q13190-4;H7C3X5;E9PNU4	10	10	10	41.7	41.7	41.7	39.672	0	67.353	6086300000
RBM5	RNA-binding protein 5	26.1478	25.6977	25.2694	25.5016	25.6542	25.1337	25.9288	26.22	25.3487	25.6578		P52756;C9JFQ5;P52756-4;P52756-2;P52756-5;F8WE23;C9JR02;C9J9P7;F8W910;P52756-3	P52756	13	10	10	20	17.4	17.4	92.153	0	49.454	2990900000
TLK2	Serine/threonine-protein kinase tousled-like 2	25.6418	25.9283	25.1242	25.9192	25.6534	25.4661	25.3675	25.5991	25.7256	25.5396		Q86UE8;Q86UE8-3;J3KRK0;Q86UE8-2;J3QLK5;J3KT82;Q9UKI8-3;J3QR10;J3QS73;J3KST4;J3QS44;F8W7X8	Q86UE8;Q86UE8-3;J3KRK0;Q86UE8-2;J3QLK5	7	7	3	10.5	10.5	5.8	87.66	0	31.114	3123800000
DCUN1D5	DCN1-like protein 5;DCN1-like protein	25.6393	25.3396	25.6844	25.95	25.6534	24.7594	24.0687	24.1277	23.2694	24.0563		Q9BTE7;E9PM04;H0YCN4;E9PQV9;E9PLH8;J3QQL8;E9PM78;H0YD80;E9PLS2	Q9BTE7;E9PM04	7	7	7	38	38	38	27.508	0	75.784	2032000000
FAM208A	Protein FAM208A	25.6878	25.6469	25.8225	25.4561	25.6534	25.2287	24.9101	25.2433	25.1338	25.129		Q9UK61;Q9UK61-3;Q9UK61-4;Q9UK61-2;A0A087X0F1	Q9UK61;Q9UK61-3;Q9UK61-4;Q9UK61-2;A0A087X0F1	27	27	27	19.5	19.5	19.5	189.03	0	80.478	5391900000
GBE1	1,4-alpha-glucan-branching enzyme	25.8163	NaN	25.7309	25.4108	25.6527	25.3657	25.8239	25.4447	26.011	25.6614		Q04446;E9PGM4	Q04446;E9PGM4	7	7	7	14.7	14.7	14.7	80.473	0	22.47	1661900000
YTHDF3	YTH domain-containing family protein 3	25.7249	25.5129	25.781	25.586	25.6512	28.9974	29.1546	29.1234	28.962	29.0594		Q7Z739;A0A087X0Q1;A0A024R7W5;A0A087WY31;S4R373;A0A087X0C3	Q7Z739;A0A087X0Q1;A0A024R7W5;A0A087WY31	17	17	11	39.1	39.1	31.1	63.86	0	266.57	13362000000
POLDIP3	Polymerase delta-interacting protein 3	25.582	25.6398	25.8054	25.5684	25.6489	25.3556	25.4414	25.7661	25.0384	25.4004		Q9BY77;F6VRR5;Q9BY77-2;F8WCX5;Q8WUT1;Q6R954;F8WEE2	Q9BY77;F6VRR5;Q9BY77-2;F8WCX5	13	13	13	46.1	46.1	46.1	46.089	0	67.024	6999000000
KAT6A;MYST3	Histone acetyltransferase KAT6A;Histone acetyltransferase	25.314	25.7027	25.7723	25.8045	25.6484	24.4375	25.5491	25.3551	25.0566	25.0996		Q92794;A0A3F2YNX6;A0A3B3IS53;A5PLL3;A0A3B3ITI3;C9JJY6;A0A3B3ISU5;A0A3B3ISZ3	Q92794;A0A3F2YNX6;A0A3B3IS53;A5PLL3;A0A3B3ITI3	9	9	9	7.7	7.7	7.7	225.03	0	27.702	1475900000
ENSA	Alpha-endosulfine	25.6541	25.5928	25.6371	25.7068	25.6477	25.5446	25.9652	26.0791	25.6646	25.8134		O43768;O43768-3;A0A1W2PRU0;A6NMQ3;Q5T5H1;O43768-2;O43768-9;O43768-4;O43768-6;O43768-5;O43768-7;O43768-8	O43768;O43768-3;A0A1W2PRU0;A6NMQ3;Q5T5H1;O43768-2;O43768-9;O43768-4;O43768-6;O43768-5;O43768-7;O43768-8	5	5	5	58.7	58.7	58.7	13.389	0	74.104	1398700000
CBX2	Chromobox protein homolog 2	25.9041	25.3941	25.8297	25.4588	25.6467	25.0882	24.0851	24.3887	24.6061	24.5421		Q14781;Q14781-2	Q14781	13	13	13	31	31	31	56.08	0	26.175	1977400000
TARS	Threonine--tRNA ligase, cytoplasmic	25.6237	25.328	25.6735	25.9605	25.6465	26.4872	26.5308	26.7613	26.3756	26.5388		P26639;P26639-2;D6RCA5;D6R9F8;D6RDJ6;D6RBR8;D6RJ97;D6RHV7;D6RCS6	P26639;P26639-2	24	24	22	38.5	38.5	35.1	83.434	0	75.498	13321000000
RFC1	Replication factor C subunit 1	25.7894	25.596	25.6838	25.5123	25.6454	25.1103	24.502	25.19	24.5672	24.8424	2	P35251;P35251-2;A0A1W2PP02;H0Y8U4;H0Y9P8;D6RAD2	P35251;P35251-2	19	19	19	21.2	21.2	21.2	128.25	0	46.863	4992900000
RNF20	E3 ubiquitin-protein ligase BRE1A	25.1507	25.8432	26.0423	25.5291	25.6414	23.8436	24.2495	23.6077	23.5549	23.814		Q5VTR2;C9J0A5;C9JXC9;C9JWJ4	Q5VTR2	21	17	17	29.5	25.7	25.7	113.66	0	65.246	3413500000
ZW10	Centromere/kinetochore protein zw10 homolog	25.8456	25.4892	25.5827	25.6443	25.6405	26.6972	26.9123	26.6983	26.5124	26.7051		O43264;O43264-2;F5H3C1	O43264;O43264-2	22	22	22	40.2	40.2	40.2	88.828	0	117.77	6740400000
SMCHD1	Structural maintenance of chromosomes flexible hinge domain-containing protein 1	25.6169	25.4826	25.7363	25.6949	25.6327	25.147	24.8013	24.9802	24.8289	24.9394		A6NHR9;A6NHR9-2;J3KTL8;A6NHR9-3;A0A2R8YCU7;J3KRK8;J3QSH1;A0A2R8YE92	A6NHR9;A6NHR9-2;J3KTL8	31	31	31	18.8	18.8	18.8	226.37	0	82.433	7310100000
SFXN1	Sideroflexin-1	25.923	25.06	25.6513	25.8744	25.6272	25.8922	25.4877	26.7091	25.56	25.9123		Q9H9B4;D6RFI0;D6RDG7;S4R2X2;D6RAE9	Q9H9B4	13	13	12	50	50	44.1	35.619	0	99.875	21100000000
ZNF346	Zinc finger protein 346	25.6487	NaN	25.7764	25.4557	25.627	25.4949	25.634	25.1529	26.0168	25.5747		Q9UL40;D6RJ07;Q9UL40-3;B7Z4J8;Q9UL40-2;B7Z4N4;B7Z6B6;B7Z6Q2	Q9UL40;D6RJ07;Q9UL40-3;B7Z4J8;Q9UL40-2;B7Z4N4	5	5	5	22.1	22.1	22.1	32.932	0	21.566	3048400000
POP1	Ribonucleases P/MRP protein subunit POP1	25.9604	25.4432	25.6909	25.4081	25.6257	25.3955	25.2237	25.2197	24.6362	25.1188		Q99575;E5RK39	Q99575;E5RK39	10	10	10	14.1	14.1	14.1	114.71	0	26.301	3151200000
NAT10	N-acetyltransferase 10	25.7554	25.4053	25.8149	25.526	25.6254	25.8025	25.8463	26.3236	25.6216	25.8985		Q9H0A0;Q9H0A0-2;A0A087WV29;E9PMU0;E9PJN6	Q9H0A0;Q9H0A0-2;A0A087WV29	34	34	34	43	43	43	115.73	0	225.11	17313000000
ZMPSTE24	CAAX prenyl protease 1 homolog	25.7333	25.4679	25.8185	25.4793	25.6248	24.6738	25.3724	25.5771	24.9403	25.1409		O75844	O75844	16	16	16	34.9	34.9	34.9	54.812	0	188.77	10385000000
DBN1	Drebrin	25.7348	25.6021	25.5682	25.587	25.6231	28.5329	28.6259	28.8729	28.591	28.6557		Q16643;Q16643-3;Q16643-2;D6R9W4;D6R9Q9;D6RFI1;D6RCR4	Q16643;Q16643-3;Q16643-2;D6R9W4	25	25	25	50.4	50.4	50.4	71.428	0	323.31	32303000000
ADSL	Adenylosuccinate lyase	25.6697	25.3331	25.6723	25.805	25.6201	26.0813	26.1105	26.078	25.8236	26.0234		P30566;A0A1B0GTJ7;A0A1B0GWJ0;A0A0A6YY92;A0A096LNY6;P30566-2;A0A1B0GWF8;A0A1B0GTG9;A0A096LNY5;A0A096LPA2;A0A096LNY4;A0A096LP92;A0A096LP72;B4DEP1;A0A096LP76;A0A1W2PRX2;A0A096LNT0;V9GY96	P30566;A0A1B0GTJ7;A0A1B0GWJ0;A0A0A6YY92;A0A096LNY6;P30566-2;A0A1B0GWF8;A0A1B0GTG9	17	17	17	46.9	46.9	46.9	54.889	0	195.41	19339000000
BAG4	BAG family molecular chaperone regulator 4	25.5861	25.6872	25.5864	NaN	25.6199	24.8929	25.1551	25.4563	24.7691	25.0684		O95429;O95429-2;H0YBT1	O95429;O95429-2	6	6	6	19.7	19.7	19.7	49.593	0	129.28	2104500000
WDR3	WD repeat-containing protein 3	25.7459	25.4744	25.7443	25.4718	25.6091	25.4094	25.6458	25.6828	25.1746	25.4782		Q9UNX4;Q6PDA5	Q9UNX4	21	21	21	32.9	32.9	32.9	106.1	0	129.77	7818900000
RRS1	Ribosome biogenesis regulatory protein homolog	25.4291	25.0122	25.9159	26.0758	25.6083	25.2938	25.6979	26.1989	24.8454	25.509		Q15050	Q15050	12	12	12	37.8	37.8	37.8	41.193	0	151.82	2328400000
TSG101	Tumor susceptibility gene 101 protein	24.9053	25.7365	26.2152	25.5705	25.6069	27.5701	27.7613	27.8886	27.4034	27.6559		Q99816;F5H442;Q99816-2;J3QKS4;J3QRU6	Q99816;F5H442;Q99816-2	13	13	13	41	41	41	43.944	0	67.766	16021000000
UBA3	NEDD8-activating enzyme E1 catalytic subunit	25.4849	25.4991	25.5813	25.857	25.6056	24.9213	24.8068	25.1564	24.2151	24.7749		Q8TBC4;Q8TBC4-2;F8W8D4;F8WF86	Q8TBC4;Q8TBC4-2;F8W8D4	9	9	9	23.5	23.5	23.5	51.852	0	54.571	2668500000
MT-ATP8	ATP synthase protein 8	NaN	25.4473	25.645	25.7235	25.6053	25.2368	25.2906	25.9489	25.7643	25.5602		P03928	P03928	2	2	2	36.8	36.8	36.8	7.9916	0.0079729	3.0146	3088000000
BAIAP2	Brain-specific angiogenesis inhibitor 1-associated protein 2	NaN	26.0474	24.667	26.0958	25.6034	30.1252	29.5473	30.4132	29.4909	29.8942		Q9UQB8;Q9UQB8-2;Q9UQB8-4;Q9UQB8-5;Q9UQB8-6;Q9UQB8-3;I3L4C2;B4DWA1;I3L3C6;I3L327;I3L0M4;I3L2M4;I3L526;I3L3J7;I3L125;I3L1C8;I3L113;I3L3C5;I3L2J6;I3L4A3;I3L0Y9	Q9UQB8;Q9UQB8-2;Q9UQB8-4;Q9UQB8-5;Q9UQB8-6;Q9UQB8-3;I3L4C2	17	17	17	41.3	41.3	41.3	60.867	0	47.511	12267000000
CCBL2	Kynurenine--oxoglutarate transaminase 3	25.5941	25.3885	25.7308	25.698	25.6029	26.1337	26.176	26.018	24.6011	25.7322		Q6YP21;Q6YP21-3;A0A0A0MRN7;Q6YP21-2	Q6YP21;Q6YP21-3;A0A0A0MRN7	11	11	11	29.1	29.1	29.1	51.4	0	48.567	5632300000
DNAJC9	DnaJ homolog subfamily C member 9	25.5599	25.4283	25.7554	25.6321	25.594	24.9312	24.6019	NaN	24.1249	24.5527		Q8WXX5	Q8WXX5	5	5	5	29.2	29.2	29.2	29.909	0	29.296	1414900000
ATL2	Atlastin-2	25.9801	25.3628	25.377	25.6508	25.5927	26.791	26.8121	27.1714	26.7092	26.871		Q8NHH9;Q8NHH9-5;Q8NHH9-2;Q8NHH9-3;Q8NHH9-4;B5MCN0;C9JQQ5;H7C3A2;Q8WXF7;Q8WXF7-2	Q8NHH9;Q8NHH9-5;Q8NHH9-2;Q8NHH9-3;Q8NHH9-4;B5MCN0	13	13	13	28.8	28.8	28.8	66.228	0	110.42	4779900000
POLA1	DNA polymerase alpha catalytic subunit;DNA polymerase	25.4623	25.533	25.7967	25.5782	25.5926	24.6876	24.7512	24.5076	24.657	24.6509		P09884;A0A087WU64;A6NMQ1	P09884;A0A087WU64;A6NMQ1	34	34	34	28.9	28.9	28.9	165.91	0	116.28	11859000000
NAMPT	Nicotinamide phosphoribosyltransferase	25.6263	25.4902	25.4799	25.772	25.5921	26.1081	26.4154	26.2396	25.8113	26.1436		P43490;A0A0C4DFS8	P43490;A0A0C4DFS8	16	16	16	45.4	45.4	45.4	55.52	0	165.23	11292000000
ATAD2	ATPase family AAA domain-containing protein 2	25.6614	25.5952	25.8193	25.2716	25.5869	24.4227	25.5646	25.0898	24.9616	25.0097		Q6PL18;Q6PL18-2;A0A0B4J211	Q6PL18	17	17	14	18.9	18.9	16.3	158.55	0	59.707	2218800000
TPM3;DKFZp686J1372	Tropomyosin alpha-3 chain	25.7191	25.4149	25.6452	25.5534	25.5832	27.3116	27.749	27.449	27.6458	27.5389		P06753-2;P06753-5;A0A087WWU8;P06753-3;P06753-6;Q5HYB6;P06753-4;D6R904;A0A494C0G0;Q5VU61	P06753-2;P06753-5;A0A087WWU8;P06753-3;P06753-6;Q5HYB6;P06753-4;D6R904	21	21	7	64.1	64.1	17.7	29.032	0	129.24	11106000000
WDR77	Methylosome protein 50	25.6264	25.4715	25.5472	25.6731	25.5796	26.3429	26.1128	26.5105	25.1215	26.022		Q9BQA1;Q9BQA1-2;H0Y711	Q9BQA1;Q9BQA1-2;H0Y711	9	9	9	42.1	42.1	42.1	36.724	0	54.661	9761600000
KIF4A	Chromosome-associated kinesin KIF4A	25.746	25.3545	25.6811	25.53	25.5779	24.7557	24.7925	24.8629	24.9273	24.8346		O95239;O95239-2;Q2VIQ3;Q6ZMV9;Q5JRK0;H0Y718;Q6ZMV9-3	O95239;O95239-2	31	31	30	27	27	26.1	139.88	0	167.28	10851000000
RPL35A	60S ribosomal protein L35a	25.5989	25.1725	25.7022	25.8365	25.5776	25.8152	25.6039	26.0316	25.2252	25.669		P18077;F8WBS5;F8WB72;C9K025	P18077;F8WBS5;F8WB72;C9K025	9	9	9	36.4	36.4	36.4	12.538	0	28.713	25529000000
NSUN2	tRNA (cytosine(34)-C(5))-methyltransferase	25.6276	25.3403	25.5183	25.8111	25.5744	25.3274	25.2292	25.0888	24.7231	25.0922		Q08J23;Q08J23-2;Q08J23-3;A0A140T9Y7	Q08J23;Q08J23-2;Q08J23-3	33	33	33	56.6	56.6	56.6	86.47	0	221.22	17384000000
CHTOP	Chromatin target of PRMT1 protein	25.3051	25.4075	25.7694	25.8006	25.5707	25.3705	26.0215	26.4609	25.4137	25.8167		Q9Y3Y2;X6R700;Q9Y3Y2-4;Q9Y3Y2-3;A0A087X1B7;Q5T7Y7	Q9Y3Y2;X6R700;Q9Y3Y2-4;Q9Y3Y2-3;A0A087X1B7	6	6	6	29.8	29.8	29.8	26.396	0	61.558	11903000000
DBR1	Lariat debranching enzyme	25.2106	25.787	25.4075	25.8684	25.5684	24.1051	NaN	24.0176	23.7208	23.9479		Q9UK59;Q9UK59-2;F8WAY1	Q9UK59;Q9UK59-2	4	4	4	7.9	7.9	7.9	61.554	0.00036023	13.595	1024500000
ATXN2L	Ataxin-2-like protein	25.6825	25.4728	25.5328	25.5839	25.568	28.13	28.1619	28.159	28.2251	28.169		Q8WWM7;Q8WWM7-6;Q8WWM7-8;Q8WWM7-5;Q8WWM7-4;Q8WWM7-9;Q8WWM7-2;Q8WWM7-3;H3BRB0;A0A0C4DGL7	Q8WWM7;Q8WWM7-6;Q8WWM7-8;Q8WWM7-5;Q8WWM7-4;Q8WWM7-9;Q8WWM7-2;Q8WWM7-3	34	34	3	38.4	38.4	4.3	113.37	0	323.31	51066000000
IST1	IST1 homolog	25.753	25.4412	25.4959	25.568	25.5646	26.6778	26.5915	26.5032	26.2997	26.5181		P53990;P53990-2;H3BMU1;H3BUI0;P53990-3;P53990-4;P53990-5;H3BQF7;J3KR23;F5GXM3;H3BRE2;P53990-6;H3BPP6	P53990;P53990-2;H3BMU1;H3BUI0;P53990-3;P53990-4;P53990-5;H3BQF7;J3KR23;F5GXM3	10	10	10	32.1	32.1	32.1	39.75	0	82.641	7389000000
NCAPD2	Condensin complex subunit 1	25.8229	25.396	25.4553	25.5761	25.5626	25.9716	25.9586	25.8887	25.8355	25.9136		Q15021;E7EN77;F5GZK7;F5H431;REV__Q02790	Q15021;E7EN77	50	50	50	46.6	46.6	46.6	157.18	0	323.31	30459000000
PSMD2	26S proteasome non-ATPase regulatory subunit 2	25.5279	25.3963	25.6561	25.6672	25.5619	25.4326	25.4426	25.6658	25.3709	25.478		Q13200;Q13200-3;Q13200-2;H7C1H2;C9JPC0;F8WBS8	Q13200;Q13200-3;Q13200-2	42	42	35	64.6	64.6	54.8	100.2	0	323.31	43237000000
TMED2	Transmembrane emp24 domain-containing protein 2	25.9169	24.812	25.795	25.7179	25.5605	NaN	26.0635	26.2	25.5444	25.936		Q15363;F5GX39;E7EQ72	Q15363;F5GX39;E7EQ72	5	5	5	30.8	30.8	30.8	22.761	0	28.458	3725600000
IARS	Isoleucine--tRNA ligase, cytoplasmic	25.5878	25.1656	25.7068	25.7808	25.5603	26.821	27.0262	27.012	26.8006	26.915		P41252;A0A0A0MSX9;J3KR24;Q5TCD1;Q5TCC6;Q5TCC9	P41252;A0A0A0MSX9;J3KR24	60	60	60	51.7	51.7	51.7	144.5	0	323.31	97928000000
DDX6	Probable ATP-dependent RNA helicase DDX6	25.4347	25.4113	25.7694	25.6254	25.5602	26.8091	27.35	27.5296	27.0676	27.1891		P26196;Q8IV96	P26196	22	22	22	62.9	62.9	62.9	54.416	0	223.77	27521000000
MARS	Methionine--tRNA ligase, cytoplasmic	25.7803	25.1935	25.5905	25.6743	25.5597	27.0084	27.1048	27.2354	26.8931	27.0605		P56192;P56192-2;H0YIP0;H0YHV5;F5H2V6;F8VS26;F8W0M7;F8W0S4;F8VZZ9;H0YI94;H0YIC2;H0YHL6;H0YI27	P56192;P56192-2	34	34	34	50.2	50.2	50.2	101.11	0	323.31	36505000000
MAPK1	Mitogen-activated protein kinase 1	25.7991	25.2039	25.6231	25.6109	25.5593	26.0737	26.0694	26.1757	26.0685	26.0969		P28482;P28482-2	P28482;P28482-2	22	22	17	72.5	72.5	57.2	41.389	0	153.62	29912000000
AASDHPPT	L-aminoadipate-semialdehyde dehydrogenase-phosphopantetheinyl transferase	25.5325	25.2579	25.6713	25.7689	25.5577	25.2077	25.4544	25.3575	24.66	25.1699		Q9NRN7;E9PLW6;E9PNF3;Q9NRN7-2	Q9NRN7;E9PLW6;E9PNF3	12	12	12	55.3	55.3	55.3	35.776	0	74.781	6529500000
NEK9	Serine/threonine-protein kinase Nek9	25.6749	25.4873	25.4317	25.6294	25.5559	26.2506	26.6684	26.6558	26.3231	26.4745		Q8TD19;G3V459;G3V5V0;G3V2Z5;REV__Q5SQT3;REV__Q9P0M6	Q8TD19	20	20	20	25.8	25.8	25.8	107.17	0	115.59	12443000000
WDHD1	WD repeat and HMG-box DNA-binding protein 1	25.445	25.3686	25.6899	25.7188	25.5556	23.8883	23.3571	24.1847	24.0803	23.8776		O75717;O75717-2;C9JYB3	O75717;O75717-2	19	19	19	23.6	23.6	23.6	125.97	0	73.805	7381800000
RAD21	Double-strand-break repair protein rad21 homolog	25.582	25.6053	25.501	25.512	25.5501	25.4428	25.5425	25.6053	25.1384	25.4323		O60216;E5RI01;E5RFZ5;E5RG18;E5RFV8;E5RIN7;Q9H4I0;E5RJW1;E5RJK5;A0A140T8W2;Q9H4I0-2	O60216	17	17	17	41.5	41.5	41.5	71.689	0	56.947	7500000000
GTPBP1	GTP-binding protein 1	25.239	25.4543	25.5422	25.9639	25.5499	25.3756	25.7149	25.9822	25.199	25.568		O00178;F5H716;B0QY59;F5H257	O00178	12	12	12	30.8	30.8	30.8	72.453	0	55.489	3069400000
SLC25A6	ADP/ATP translocase 3;ADP/ATP translocase 3, N-terminally processed	25.9616	25.2086	25.3239	25.6894	25.5459	25.7885	26.1825	26.5767	25.4893	26.0093		P12236	P12236	20	8	5	61.7	31.2	22.5	32.866	0	62.874	14172000000
SLC1A5	Neutral amino acid transporter B(0);Amino acid transporter	25.6988	25.3318	25.703	25.445	25.5447	27.7384	27.9451	27.8297	27.5061	27.7549		Q15758;M0QXM4;Q15758-3;Q15758-2;M0QX44;M0R144	Q15758;M0QXM4;Q15758-3;Q15758-2	9	9	9	21.4	21.4	21.4	56.598	0	70.027	6601300000
PRRC2A	Protein PRRC2A	25.6329	25.4443	25.4859	25.6009	25.541	27.2742	27.4691	27.441	27.4262	27.4027		P48634;P48634-3;P48634-2;P48634-4	P48634;P48634-3;P48634-2;P48634-4	52	49	49	35.6	34.6	34.6	228.86	0	323.31	27741000000
SMARCD1	SWI/SNF-related matrix-associated actin-dependent regulator of chromatin subfamily D member 1	25.6481	25.5357	25.7218	25.2516	25.5393	24.8634	24.6655	24.9765	24.2409	24.6866		Q96GM5;Q96GM5-2;F8VZ70;F8VUB0;F8VRQ4;F8VW95;H0YHV1;C9JYI7	Q96GM5;Q96GM5-2;F8VZ70;F8VUB0;F8VRQ4	14	14	11	35	35	27	58.232	0	58.537	5111300000
RPL36	60S ribosomal protein L36	25.0941	NaN	25.7227	25.7992	25.5387	25.8426	25.9062	26.5774	25.2281	25.8886		Q9Y3U8;J3QSB5;J3KTD3	Q9Y3U8;J3QSB5	7	7	7	40	40	40	12.254	0	47.566	71582000000
PDS5A	Sister chromatid cohesion protein PDS5 homolog A	25.7786	25.3053	25.7151	25.3553	25.5386	24.9944	25.265	25.2604	24.9783	25.1246		Q29RF7;Q29RF7-3;H0Y9L6;H0Y9L9;H0Y9X6	Q29RF7	34	34	30	35.8	35.8	34.2	150.83	0	145.24	11330000000
BMS1	Ribosome biogenesis protein BMS1 homolog	25.7011	25.5569	25.6035	25.2735	25.5338	25.7346	25.611	25.8725	25.6633	25.7204		Q14692	Q14692	28	28	28	32.3	32.3	32.3	145.81	0	150.79	11233000000
RFX1	MHC class II regulatory factor RFX1	25.6348	25.5616	25.1113	25.815	25.5307	23.9007	24.3923	24.0931	23.8672	24.0634		P22670;P48378;P48378-2;P48380;H0Y7W5;K7EQA0;P48380-2	P22670	10	10	10	15.9	15.9	15.9	104.76	0	32.278	2200600000
EXOSC3	Exosome complex component RRP40	25.3206	25.6317	25.4835	25.6862	25.5305	25.3426	25.4281	25.6834	24.9979	25.363		Q9NQT5;Q9NQT5-2	Q9NQT5;Q9NQT5-2	7	7	7	50.5	50.5	50.5	29.572	0	19.923	2115700000
EIF3C;EIF3CL	Eukaryotic translation initiation factor 3 subunit C;Eukaryotic translation initiation factor 3 subunit C-like protein	25.5826	25.275	25.5283	25.6975	25.5209	28.3581	28.4792	28.5227	28.2741	28.4086		Q99613;B5ME19;Q99613-2;H3BPE3;H3BPE4;H3BTY8	Q99613;B5ME19;Q99613-2	36	36	36	46.3	46.3	46.3	105.34	0	323.31	106000000000
YIF1A	Protein YIF1A	25.6475	25.5399	25.425	25.4454	25.5145	26.4633	26.6378	27.1679	25.8589	26.532		O95070;A6NGW1;E9PIZ0;C9JST7;E9PS11	O95070;A6NGW1;E9PIZ0;C9JST7	4	4	4	16	16	16	32.011	0	63.717	2304400000
NIP7	60S ribosome subunit biogenesis protein NIP7 homolog	25.7854	25.0969	25.8642	25.3066	25.5133	25.6784	25.4563	24.935	25.3709	25.3602		Q9Y221;Q9Y221-2;J3QLW7;J3QRD6;J3QRR4	Q9Y221;Q9Y221-2;J3QLW7	6	6	6	40.6	40.6	40.6	20.462	0	48.869	3623800000
NIPSNAP1	Protein NipSnap homolog 1	25.3821	25.0539	NaN	26.096	25.5107	25.3205	26.2064	26.3845	24.8528	25.6911		Q9BPW8;H7C2U6;C9JDV8;F8WCR5	Q9BPW8;H7C2U6	7	7	7	36.3	36.3	36.3	33.31	0	23.511	5048300000
DDOST	Dolichyl-diphosphooligosaccharide--protein glycosyltransferase 48 kDa subunit	25.648	25.2501	25.3559	25.7868	25.5102	26.0521	25.751	26.4933	25.6811	25.9944		P39656;A0A0C4DGS1;P39656-3;P39656-2;U3KQ84	P39656;A0A0C4DGS1;P39656-3;P39656-2;U3KQ84	16	16	16	53.5	53.5	53.5	50.8	0	308.99	32374000000
CUL4B	Cullin-4B	25.5553	25.3209	25.6449	25.5065	25.5069	25.2703	25.0084	25.2018	24.5164	24.9993		Q13620-1;Q13620;K4DI93;Q13620-3;Q13619;A6NE76;A0A0A0MR50;Q13619-2	Q13620-1;Q13620;K4DI93;Q13620-3	22	22	22	27.7	27.7	27.7	102.3	0	96.829	5970600000
QSER1	Glutamine and serine-rich protein 1	24.8166	25.6089	25.9317	25.6691	25.5066	23.8898	24.0649	24.0246	23.9536	23.9833		A0A3B3IRW6;Q2KHR3;Q2KHR3-2;H0YCQ7	A0A3B3IRW6;Q2KHR3;Q2KHR3-2	20	20	20	15.6	15.6	15.6	202.89	0	85.876	3081900000
GTF3C2	General transcription factor 3C polypeptide 2	25.5533	25.4227	25.5064	25.5436	25.5065	24.7583	25.0107	25.1208	24.5949	24.8712		Q8WUA4;H0Y4Q6;A0A087WZD8;Q8WUA4-2;H7C318;H7C1A9;H7C3X9	Q8WUA4;H0Y4Q6;A0A087WZD8;Q8WUA4-2	12	12	12	21.6	21.6	21.6	100.68	0	45.94	4865000000
GATAD2A	Transcriptional repressor p66-alpha	25.5566	25.3981	25.2986	25.753	25.5016	24.6267	24.0991	24.938	24.1637	24.4569		Q86YP4;Q86YP4-3;Q86YP4-2;C9JVY3;V9GY85;H7C3H1;C9JMI3;C9JGN4;C9JHD7;C9JJK9;V9GYX5	Q86YP4;Q86YP4-3;Q86YP4-2	15	15	13	30.6	30.6	27.3	68.062	0	101.95	4853500000
DNMT3A	DNA (cytosine-5)-methyltransferase 3A	25.037	25.8227	25.5027	25.6244	25.4967	24.7201	24.5308	25.1196	23.6723	24.5107		Q9Y6K1;A0A0C4DG02;Q9Y6K1-2;F8WE91	Q9Y6K1;A0A0C4DG02;Q9Y6K1-2;F8WE91	9	9	8	13.9	13.9	13	101.86	0	21.086	1360500000
PRKAR2A	cAMP-dependent protein kinase type II-alpha regulatory subunit	25.4572	25.4252	25.3517	25.7441	25.4946	26.8936	26.9757	27.2169	26.5463	26.9082		P13861;P13861-2;H7C1L0;H7C330;H7C4A9;C9J830	P13861;P13861-2	15	15	13	48.5	48.5	41.3	45.518	0	205.77	7817400000
HDLBP	Vigilin	25.4867	25.2304	25.6263	25.622	25.4914	27.1652	27.3293	27.2901	27.1077	27.2231		A0A024R4E5;Q00341;Q00341-2;H0Y394;H7C0A4;C9JIZ1;H7C2D1;C9J5E5;C9JZI8;H7BZC3;C9JHZ8;C9JES8;C9JHS7;C9JK79;C9JT62;C9JHN6;C9JEJ8;C9JBS3;C9JQ82;C9JMQ6;C9J739;C9JHS9	A0A024R4E5;Q00341;Q00341-2;H0Y394	52	52	52	51.1	51.1	51.1	141.44	0	323.31	50385000000
RABL3	Rab-like protein 3	25.7484	25.1937	25.7671	25.2554	25.4912	25.1656	25.0529	25.2131	NaN	25.1439		Q5HYI8;C9JXM3;F8WF50;F8WDC7;H7C533;F8WAX9	Q5HYI8;C9JXM3;F8WF50;F8WDC7	4	4	4	21.2	21.2	21.2	26.422	0.00031817	9.1228	785800000
HLTF	Helicase-like transcription factor	25.4476	25.4667	25.5759	25.4549	25.4863	24.3534	24.5455	24.348	24.1838	24.3577	2	Q14527;A0A0C4DGA6;Q14527-2;H7C5K0	Q14527;A0A0C4DGA6;Q14527-2	21	21	21	28.6	28.6	28.6	113.93	0	52.816	4295100000
SLIRP	SRA stem-loop-interacting RNA-binding protein, mitochondrial	25.8603	NaN	25.3659	25.227	25.4844	25.4256	NaN	25.8984	25.3621	25.5621		Q9GZT3;A0A087WUN7;H0YJ40;G3V4X6;G3V2S9;Q9GZT3-2;H0YJW7;H0YJ07;H0YJU7;H0YJI1	Q9GZT3;A0A087WUN7;H0YJ40;G3V4X6;G3V2S9;Q9GZT3-2;H0YJW7	5	5	5	55	55	55	12.349	0	24.611	2607700000
NOP2	Probable 28S rRNA (cytosine(4447)-C(5))-methyltransferase	25.5604	25.3073	25.493	25.5713	25.483	25.9401	26.144	26.6379	25.9552	26.1693		P46087;P46087-4;P46087-2;P46087-3;F5GWB7;F5H709;F5H5X6;F5GYR3;F5H359;F5H8G6	P46087;P46087-4;P46087-2;P46087-3	29	29	29	39.5	39.5	39.5	89.301	0	179.45	20345000000
KMT2A	Histone-lysine N-methyltransferase 2A;MLL cleavage product N320;MLL cleavage product C180	25.4862	25.2643	25.4784	25.6784	25.4769	25.2877	25.2119	25.3875	24.8069	25.1735		Q03164;Q03164-2;Q03164-3;E9PR05;A0A3B3ITZ1;H7C5W4	Q03164;Q03164-2;Q03164-3	18	18	18	7.4	7.4	7.4	431.76	0	40.681	3606400000
EBP	3-beta-hydroxysteroid-Delta(8),Delta(7)-isomerase	25.6178	25.593	25.7949	24.8999	25.4764	25.3049	25.3426	26.565	25.4832	25.674		Q15125;C9J719;C9JJ78;A0A494C0F3	Q15125;C9J719;C9JJ78;A0A494C0F3	3	3	3	16.5	16.5	16.5	26.352	0	21.344	10652000000
HELLS	Lymphoid-specific helicase	25.4327	25.4331	25.572	25.456	25.4735	25.0196	24.7167	25.0112	24.6874	24.8588	2	Q9NRZ9;A0A0B4J1V9;Q9NRZ9-3;Q9NRZ9-2;F6XU50;Q9NRZ9-6;Q9NRZ9-5;Q9NRZ9-4;A0A087WSW7;Q9NW36;Q9NRZ9-8;Q9NRZ9-7;B1ALG6;Q9NRZ9-9	Q9NRZ9;A0A0B4J1V9;Q9NRZ9-3;Q9NRZ9-2;F6XU50;Q9NRZ9-6;Q9NRZ9-5;Q9NRZ9-4;A0A087WSW7	19	19	19	24.5	24.5	24.5	97.073	0	32.389	6142700000
SQSTM1	Sequestosome-1	24.9691	25.4216	25.7921	25.7039	25.4717	24.5496	25.9904	26.2682	23.9595	25.192		Q13501;Q13501-2;E7EMC7;E9PFW8;C9JRJ8;E3W990	Q13501;Q13501-2;E7EMC7;E9PFW8	5	5	5	21.1	21.1	21.1	47.687	0	129.58	2517200000
OTUB1	Ubiquitin thioesterase OTUB1	25.4307	25.3319	25.546	25.5691	25.4695	26.3605	26.5422	26.1964	25.9137	26.2532		Q96FW1;J3KR44;F5GYN4;F5H6Q1;F5GYJ8;F5H3F0	Q96FW1;J3KR44;F5GYN4;F5H6Q1;F5GYJ8	14	14	8	67.5	67.5	27.7	31.284	0	232.97	14667000000
SYNGR2	Synaptogyrin-2	25.7309	25.4885	25.3297	25.3146	25.466	28.1881	27.0798	27.4783	26.9761	27.4306		O43760;O43760-2;K7ELD9;K7ENG9;K7ELS8;K7EJ35	O43760;O43760-2;K7ELD9;K7ENG9;K7ELS8	4	4	4	12.9	12.9	12.9	24.81	0.00030741	8.0786	7680200000
CD2BP2	CD2 antigen cytoplasmic tail-binding protein 2	25.4024	25.6632	25.7194	25.0784	25.4659	23.8182	23.9337	23.984	23.7613	23.8743		O95400	O95400	9	9	9	33.4	33.4	33.4	37.646	0	27.746	1868800000
FEN1	Flap endonuclease 1	25.4379	25.0894	25.5642	25.7706	25.4656	25.2235	25.2653	25.6934	24.8983	25.2702		P39748;P39748-2;I3L3E9;F5H1Y3;CON__P01030;CON__ENSEMBL:ENSBTAP00000007350	P39748;P39748-2;I3L3E9	15	15	15	50.3	50.3	50.3	42.592	0	162.07	43547000000
ACAT1	Acetyl-CoA acetyltransferase, mitochondrial	25.5731	25.2264	25.4118	25.6475	25.4647	25.606	25.7079	25.9746	25.7057	25.7486		P24752;H0YEL7;P24752-2;E9PRQ6;E9PKF3	P24752	21	21	21	58.3	58.3	58.3	45.199	0	308.9	40496000000
COPS3	COP9 signalosome complex subunit 3	24.728	25.5521	25.8541	25.7154	25.4624	25.7949	26.2676	26.588	25.6772	26.082		Q9UNS2;Q9UNS2-2;H7C3P9;C9JLV5;J3QKR0;J3KTQ1;K7ES36;J3QL22;J3QS85;K7ELN6	Q9UNS2;Q9UNS2-2;H7C3P9	13	13	13	43.5	43.5	43.5	47.873	0	120.45	23016000000
EIF4G2	Eukaryotic translation initiation factor 4 gamma 2	25.5678	25.3289	25.3339	25.615	25.4614	27.0902	27.2982	27.2958	27.0417	27.1815		P78344;D3DQV9;P78344-2;H0Y3P2;H0YCH5;E9PKF8;H0YD77;H0YEC5;H0YE22;H0YEW3;H0YEI7;H0YD99;H0YEN8;H0YDC0;H0YCF8	P78344;D3DQV9;P78344-2;H0Y3P2	35	35	35	49.1	49.1	49.1	102.36	0	303.69	31928000000
CCAR2	Cell cycle and apoptosis regulator protein 2	25.475	25.3097	25.5843	25.4748	25.461	25.2667	25.3442	25.6254	25.1047	25.3353		Q8N163;Q8N163-2;H0YB24;G3V119;H0YC69;E5RFJ3;H0YC58;E5RHJ4;E5RGU7;A0A087X2B6	Q8N163;Q8N163-2;H0YB24;G3V119	21	21	21	34	34	34	102.9	0	83.487	13925000000
SRSF11	Serine/arginine-rich splicing factor 11	25.2374	25.3401	25.7015	25.5612	25.4601	24.776	24.4521	24.6973	23.9317	24.4643		Q05519;Q05519-2;Q5T760;B4DWT1;Q5T757;S4R3C4	Q05519;Q05519-2;Q5T760	7	7	7	18.6	18.6	18.6	53.542	0	32.77	6497300000
KDM1A	Lysine-specific histone demethylase 1A	25.3925	25.4606	25.4548	25.521	25.4573	24.3043	24.1204	24.8317	24.034	24.3226		O60341;O60341-2;R4GMQ1;R4GMP9	O60341;O60341-2;R4GMQ1	19	19	19	30.3	30.3	30.3	92.902	0	183.09	8562300000
GLOD4	Glyoxalase domain-containing protein 4	25.6667	25.4093	24.6094	26.1382	25.4559	25.8591	25.8416	26.173	24.9911	25.7162		Q9HC38;Q9HC38-2;F6TLX2;I3L3Q4;Q9HC38-3;I3NI27;I3NI24;I3L2C2;I3L1F4;I3L277;I3L1I0	Q9HC38;Q9HC38-2;F6TLX2;I3L3Q4;Q9HC38-3	12	12	12	45.7	45.7	45.7	34.793	0	71.533	10442000000
PPME1	Protein phosphatase methylesterase 1	25.6556	25.1292	25.4184	25.6191	25.4556	25.21	24.85	24.7521	24.3441	24.7891		Q9Y570;Q9Y570-4;Q9Y570-2;Q9Y570-3	Q9Y570;Q9Y570-4;Q9Y570-2	13	13	13	42.5	42.5	42.5	42.315	0	94.144	5926000000
CDKN2A	Tumor suppressor ARF	25.5046	25.3393	25.6814	25.2855	25.4527	27.4783	27.3621	26.414	27.0655	27.08		Q8N726;Q8N726-2	Q8N726;Q8N726-2	3	3	3	26.5	26.5	26.5	13.903	0	32.84	3924700000
ANP32E	Acidic leucine-rich nuclear phosphoprotein 32 family member E	24.2806	26.4794	24.6092	26.4368	25.4515	25.3964	24.9095	23.9541	22.9318	24.298		Q9BTT0;Q9BTT0-3;E9PPH5;Q5TB19;E9PLC4;Q9BTT0-2	Q9BTT0;Q9BTT0-3;E9PPH5;Q5TB19;E9PLC4	6	6	6	29.5	29.5	29.5	30.692	0	65.835	5454500000
CMTR1	Cap-specific mRNA (nucleoside-2-O-)-methyltransferase 1	25.2855	25.3512	25.363	25.8019	25.4504	24.217	23.855	24.1982	23.2781	23.8871	2	Q8N1G2;Q5T7F5;H0YCQ1;H0Y4T0	Q8N1G2	16	16	16	24.4	24.4	24.4	95.32	0	58.149	3411600000
PSMA4	Proteasome subunit alpha type-4;Proteasome subunit alpha type	25.1574	25.3174	25.6711	25.649	25.4488	26.2523	26.148	26.3291	25.7353	26.1162		P25789;H0YMZ1;H0YN18;H0YL69;P25789-2;H0YMI6;H0YMA1;H0YLC2;H0YKT8;H0YKS0;H0YLS6;H0YMV3	P25789;H0YMZ1;H0YN18;H0YL69;P25789-2;H0YMI6;H0YMA1	11	11	11	49.8	49.8	49.8	29.483	0	67.104	14786000000
WARS	Tryptophan--tRNA ligase, cytoplasmic;T1-TrpRS;T2-TrpRS	25.0954	25.1075	25.6173	25.9633	25.4459	26.5624	26.538	26.8252	26.3546	26.5701		P23381;P23381-2;G3V3Y5;G3V3H8;G3V277;G3V456;G3V5U1;G3V423;H0YJP3;G3V227;G3V3P2;G3V2Y7;G3V3X0;G3V3S7;G3V5W1;G3V4N8;G3V4C7;G3V2C0;G3V339;G3V313;G3V4S4;G3V3R3;G3V2F2;P78534;G3V4N0;G3V4Q0;G3V4A3;G3V5H5	P23381;P23381-2;G3V3Y5;G3V3H8	23	23	23	65.8	65.8	65.8	53.165	0	323.31	22191000000
H1FX	Histone H1x	NaN	25.0844	25.7897	25.4628	25.4457	25.7357	25.3863	26.7594	25.8091	25.9227		Q92522	Q92522	5	5	5	23	23	23	22.487	0	29.676	6129200000
NOP14	Nucleolar protein 14	25.5613	25.3327	25.5225	25.3629	25.4449	25.5303	25.4371	25.7802	25.233	25.4952		P78316;E9PFK5;P78316-2	P78316;E9PFK5;P78316-2	17	17	17	24.4	24.4	24.4	97.667	0	83.509	8980200000
GARS	Glycine--tRNA ligase	25.3792	25.2595	25.548	25.5817	25.4421	25.9401	26.1907	26.36	25.7866	26.0694		P41250;H7C443	P41250	20	20	20	36.8	36.8	36.8	83.165	0	106.8	7917300000
UTP20	Small subunit processome component 20 homolog	25.4754	25.4255	25.539	25.3061	25.4365	25.0473	24.737	25.1024	24.8624	24.9373		O75691	O75691	47	47	47	22.1	22.1	22.1	318.38	0	133.5	8705900000
UBQLN1;UBQLN2	Ubiquilin-1;Ubiquilin-2	25.5541	25.2714	25.4837	25.4233	25.4332	26.5076	26.5893	26.6663	26.4389	26.5506		Q9UMX0;Q9UMX0-2;Q9UHD9;Q9UMX0-4	Q9UMX0;Q9UMX0-2;Q9UHD9	6	6	4	14.6	14.6	10.2	62.518	0	48.399	2242900000
MGST3	Microsomal glutathione S-transferase 3	25.4115	25.3598	25.4475	25.4925	25.4279	26.2659	26.2586	26.7508	26.0538	26.3323		O14880;Q5VV89;Q5VV87	O14880;Q5VV89;Q5VV87	6	6	6	52	52	52	16.516	0	27.61	3575400000
SMAP;C11orf58	Small acidic protein	25.8197	25.056	25.1939	25.6397	25.4274	23.6795	24.0818	23.6658	NaN	23.8091		O00193;E9PM92;E9PRZ9;E9PQA1	O00193;E9PM92;E9PRZ9	3	3	3	25.1	25.1	25.1	20.332	0	123.03	687420000
ACTN1	Alpha-actinin-1	25.3897	25.5362	25.2279	25.5511	25.4263	27.6266	27.8949	27.7859	27.759	27.7666		P12814;P12814-2;P12814-3;P12814-4;H9KV75;G3V2N5;H7C5W8;G3V2W4;H0YJW3;H0YJ11;G3V5M4;G3V2X9;G3V2E8;G3V380	P12814;P12814-2;P12814-3;P12814-4;H9KV75	54	34	32	72.1	52.6	50.8	103.06	0	323.31	42247000000
THOC1	THO complex subunit 1	25.3437	25.2975	25.5649	25.4868	25.4233	25.2936	25.0001	25.453	25.0135	25.1901		Q96FV9;A0A087WWS1;R4GMN4;A0A087WY84;Q96FV9-2;R4GN58;J3KT14;J3KRD7;J3QQZ3	Q96FV9;A0A087WWS1;R4GMN4	18	18	18	41.7	41.7	41.7	75.665	0	109.55	4146700000
LCOR	Ligand-dependent corepressor	25.0361	25.3435	25.942	25.3695	25.4228	24.9152	24.7474	25.1213	24.413	24.7993		Q96JN0-3;A0A1P0AZG4;Q96JN0;Q96JN0-2	Q96JN0-3;A0A1P0AZG4	11	11	11	10.4	10.4	10.4	170.48	0	45.526	1361600000
UBR5	E3 ubiquitin-protein ligase UBR5	25.548	25.4963	25.497	25.1448	25.4216	22.5346	21.4588	21.7628	22.2949	22.0128		O95071;O95071-2;E7EMW7;E7ET84;E5RFK7;H0YBB4;H0YAV7	O95071;O95071-2;E7EMW7	31	31	31	15.4	15.4	15.4	309.35	0	116.29	5718200000
PRPF31	U4/U6 small nuclear ribonucleoprotein Prp31	25.6025	25.2689	25.5635	25.2482	25.4208	25.0167	24.921	24.673	24.4692	24.77		Q8WWY3;E7EVX8;Q8WWY3-4;Q8WWY3-2;E7EU94;E7ESX0;E7EN72;Q8WWY3-3	Q8WWY3;E7EVX8;Q8WWY3-4;Q8WWY3-2;E7EU94;E7ESX0;E7EN72;Q8WWY3-3	14	14	14	42.3	42.3	42.3	55.455	0	47.321	6042800000
PSMD11	26S proteasome non-ATPase regulatory subunit 11	25.6106	25.1137	25.4759	25.4818	25.4205	26.2108	26.0955	26.3493	25.9342	26.1475		O00231;O00231-2;J3QRY4;J3QS13;J3KSW3	O00231;O00231-2	27	27	27	62.3	62.3	62.3	47.463	0	118.58	25492000000
CDKAL1	Threonylcarbamoyladenosine tRNA methylthiotransferase	25.5545	25.4384	25.3471	25.3369	25.4193	25.9771	26.3211	26.3872	25.7146	26.1	1,2	Q5VV42;Q5VV42-2;Q5VV42-3	Q5VV42;Q5VV42-2	14	14	14	32.3	32.3	32.3	65.111	0	98.119	3171100000
STT3A	Dolichyl-diphosphooligosaccharide--protein glycosyltransferase subunit STT3A	25.7894	25.1217	25.4047	25.358	25.4185	25.2534	25.3756	25.9083	25.0272	25.3912		P46977;P46977-2;A0A0C4DH80;E9PN73;E9PI32;H0YET6	P46977;P46977-2	18	18	17	26	26	25	80.529	0	112.32	18590000000
EIF3D	Eukaryotic translation initiation factor 3 subunit D	25.2689	25.1043	25.5742	25.7165	25.416	26.5559	26.8246	26.865	26.5744	26.705		O15371;O15371-3;O15371-2;B0QYA5;B0QYA6;B0QYA4;B0QYA8;A0A0D9SGB5	O15371;O15371-3;O15371-2;B0QYA5	21	21	21	52.9	52.9	52.9	63.972	0	323.31	29976000000
POLR3A	DNA-directed RNA polymerase III subunit RPC1	25.3879	25.2779	25.3139	25.6802	25.415	24.7268	24.5013	24.8567	24.4753	24.6401		O14802;Q7Z755;R4GMX2	O14802	26	25	25	24.5	23.9	23.9	155.64	0	73.934	4708100000
IMMT	MICOS complex subunit MIC60	25.5729	25.1631	25.4131	25.5086	25.4145	25.9234	26.2393	26.5314	25.8667	26.1402		Q16891;Q16891-2;B9A067;Q16891-4;Q16891-3;C9J406;H7C463;A0A087WYS0;D6RAW4	Q16891;Q16891-2;B9A067;Q16891-4;Q16891-3;C9J406;H7C463	38	38	38	51.3	51.3	51.3	83.677	0	323.31	38448000000
GSR	Glutathione reductase, mitochondrial	25.8651	24.8975	25.0156	25.8768	25.4138	25.6229	25.3396	25.8179	24.9601	25.4352		P00390;P00390-2;P00390-3;P00390-5;P00390-4;A0A2R8YF59;H0YC68	P00390;P00390-2;P00390-3;P00390-5;P00390-4	15	15	15	42.1	42.1	42.1	56.256	0	93.819	12123000000
AGTRAP	Type-1 angiotensin II receptor-associated protein	25.5328	NaN	25.353	25.3505	25.4121	26.7952	27.216	27.3777	27.0157	27.1012		Q6RW13;Q6RW13-2;D6RB40;D6RBK6;X6R9H3;Q6RW13-4;Q6RW13-3;Q6RW13-5	Q6RW13;Q6RW13-2	3	3	3	30.2	30.2	30.2	17.419	0	64.898	3112300000
NUDC	Nuclear migration protein nudC	25.2916	25.2083	25.3277	25.8205	25.4121	26.3857	26.598	26.4819	26.3166	26.4456		Q9Y266;A0A0A0MSU9;A0A0A0MSS4	Q9Y266;A0A0A0MSU9	13	13	13	39.9	39.9	39.9	38.242	0	29.045	7595900000
HOXA10	Homeobox protein Hox-A10	25.1224	25.224	25.7225	25.5737	25.4107	24.8924	24.7537	24.8564	24.9312	24.8585		P31260;Q5I0Y5	P31260	4	4	4	22	22	22	42.414	0	18.479	886580000
PRKAA2	5-AMP-activated protein kinase catalytic subunit alpha-2	25.1102	25.2654	25.5342	25.7322	25.4105	26.3572	26.5602	26.391	25.9521	26.3152		P54646;A0A087WXX9	P54646;A0A087WXX9	10	10	8	25.7	25.7	19.7	62.319	0	30.241	4854200000
SRPK1	SRSF protein kinase 1	25.4272	25.2121	25.4405	25.5576	25.4094	26.0535	26.3721	26.3093	26.1062	26.2103		Q96SB4;Q96SB4-3;H3BLV9;Q96SB4-4;D6RBF8;D6RBM8;Q9UPE1;A8MPP7;A8MPY5;E7ETV6;Q9UPE1-2;Q9UPE1-3;Q9UPE1-4;H0Y932	Q96SB4;Q96SB4-3;H3BLV9;Q96SB4-4	19	19	15	37.7	37.7	32.1	74.324	0	117.31	10095000000
TTC1	Tetratricopeptide repeat protein 1	25.5283	25.1909	25.3747	25.5304	25.4061	26.364	26.675	26.5285	26.4258	26.4984		Q99614;H0YB37	Q99614;H0YB37	5	5	5	17.8	17.8	17.8	33.526	0.00035714	13.175	1770700000
CRK	Adapter molecule crk	25.5338	24.9752	25.5878	25.5152	25.403	24.5217	24.7961	24.6747	24.9497	24.7356	1	P46108;P46108-2;I3L297	P46108;P46108-2;I3L297	6	6	6	24.7	24.7	24.7	33.83	0	15.771	1172100000
SERPINH1	Serpin H1	25.6738	25.0028	25.3872	25.5446	25.4021	25.5775	25.9318	26.4107	25.4834	25.8509		P50454;E9PPV6;E9PR70;E9PKH2;E9PK86;E9PMI5;E9PNX1;E9PJH8;E9PIG2;E9PRS3;E9PQ34;E9PLA6;H0YEP8	P50454;E9PPV6;E9PR70;E9PKH2;E9PK86;E9PMI5	19	19	19	59.8	59.8	59.8	46.44	0	323.31	24162000000
DEGS1	Sphingolipid delta(4)-desaturase DES1	25.3372	25.4431	25.5788	25.2407	25.4	25.0383	25.4013	25.8708	25.5456	25.464		O15121;E7EMA0	O15121	6	6	6	26.3	26.3	26.3	37.866	0	37.752	4581200000
CPSF3	Cleavage and polyadenylation specificity factor subunit 3	25.6055	24.9313	25.7577	25.2928	25.3969	25.2328	25.3419	25.4918	25.149	25.3039		Q9UKF6;G5E9W3;C9JZH6	Q9UKF6;G5E9W3	17	17	17	38.6	38.6	38.6	77.485	0	51.757	3683200000
RAD54L2	Helicase ARIP4	25.4927	25.1337	25.4896	25.4535	25.3924	23.8157	23.9086	23.886	23.7244	23.8337		Q9Y4B4;H0Y760	Q9Y4B4;H0Y760	9	9	9	9.7	9.7	9.7	162.77	0	27.257	1471300000
UQCRC2	Cytochrome b-c1 complex subunit 2, mitochondrial	25.7599	25.3057	24.955	25.5346	25.3888	25.2634	26.2993	26.7508	25.5717	25.9713		P22695;H3BRG4;H3BSJ9;H3BP04;H3BUE4;H3BUI9;A0A087WVZ4	P22695;H3BRG4;H3BSJ9	16	16	16	53.6	53.6	53.6	48.442	0	147.32	14004000000
TFRC	Transferrin receptor protein 1;Transferrin receptor protein 1, serum form	25.4344	25.0929	25.5133	25.4989	25.3849	25.6909	25.9859	26.0392	25.7539	25.8675		P02786;G3V0E5;F8WBE5;H7C3V5;Q9UP52;Q9UP52-2;Q9UP52-3	P02786;G3V0E5	21	21	21	35.4	35.4	35.4	84.87	0	105.28	9964400000
AARS	Alanine--tRNA ligase, cytoplasmic	25.3136	25.2906	25.5024	25.415	25.3804	26.3802	26.6264	26.5579	26.7234	26.572		P49588;P49588-2;H3BPK7	P49588;P49588-2	44	44	44	58.3	58.3	58.3	106.81	0	323.31	51427000000
MTDH	Protein LYRIC	25.3304	25.3385	25.4928	25.3557	25.3794	26.2731	26.4003	26.6372	26.2359	26.3867	1	Q86UE4;E5RJU9;H0YB56;H0YBJ8	Q86UE4;E5RJU9	15	15	14	39	39	37.1	63.836	0	200.75	14944000000
EIF5	Eukaryotic translation initiation factor 5	25.551	24.7217	25.4916	25.7482	25.3782	27.0359	27.2784	27.2135	26.9403	27.1171	1	P55010;H0YMJ8;H0YM54;H0YLZ1;H0YN40;H0YK11;H0YK29	P55010	13	13	13	39.2	39.2	39.2	49.222	0	175.72	13186000000
SMC3	Structural maintenance of chromosomes protein 3	25.5333	25.1699	25.3703	25.4266	25.3751	25.0149	25.2158	25.2599	24.8641	25.0887		Q9UQE7	Q9UQE7	42	42	42	38.9	38.9	38.9	141.54	0	138.26	15839000000
MYL6	Myosin light polypeptide 6	25.5418	25.119	25.4979	25.3386	25.3744	26.5467	26.8328	26.798	26.638	26.7039		P60660;P60660-2;F8W1R7;J3KND3;G8JLA2;G3V1V0;B7Z6Z4;F8VPF3;G3V1Y7;F8VZU9;F8W180;P14649;H0YI43;F8W1I5;F8VXL3	P60660;P60660-2;F8W1R7;J3KND3;G8JLA2;G3V1V0;B7Z6Z4;F8VPF3;G3V1Y7;F8VZU9;F8W180	7	7	7	47.7	47.7	47.7	16.93	0	49.542	12149000000
USP5	Ubiquitin carboxyl-terminal hydrolase 5	25.3862	25.2473	25.2997	25.5612	25.3736	25.3294	25.521	25.2527	24.9178	25.2553		P45974;P45974-2;F5H571	P45974;P45974-2	28	28	28	48.5	48.5	48.5	95.785	0	147.47	13835000000
WHSC1	Histone-lysine N-methyltransferase NSD2	25.6796	25.0735	25.7234	25.0167	25.3733	24.7301	25.2139	25.6426	25.3708	25.2394		O96028;O96028-5;O96028-3;D6R9V2;O96028-6;O96028-7;D6RIS1;O96028-4;O96028-2;H0Y9U6;H0Y9L4	O96028;O96028-5;O96028-3;D6R9V2;O96028-6	13	13	13	12.2	12.2	12.2	152.26	0	26.175	2216700000
PDLIM7	PDZ and LIM domain protein 7	25.0347	25.5694	25.7021	25.1839	25.3726	26.2715	26.215	26.4992	26.2742	26.315		Q9NR12;Q9NR12-2;Q9NR12-6;D6RH06;Q9NR12-5;Q9NR12-4;D6RF83;H7BYK4;Q9NR12-3;D6RAN1;H0Y8W6	Q9NR12;Q9NR12-2;Q9NR12-6;D6RH06;Q9NR12-5;Q9NR12-4;D6RF83;H7BYK4;Q9NR12-3	8	8	8	26.9	26.9	26.9	49.844	0	39.284	2814500000
USMG5	Up-regulated during skeletal muscle growth protein 5	25.4503	NaN	25.1207	25.5402	25.3704	25.1761	25.3167	25.8132	25.2344	25.3851		Q96IX5	Q96IX5	3	3	3	44.8	44.8	44.8	6.4575	0	34.591	3251000000
PITPNB	Phosphatidylinositol transfer protein beta isoform	25.6098	24.9683	25.3182	25.5821	25.3696	25.4185	25.6674	25.7252	25.5143	25.5814		P48739;P48739-3;A0A0A0MSW4;P48739-2;B3KYB6;B3KYB7	P48739;P48739-3;A0A0A0MSW4;P48739-2;B3KYB6	18	18	16	65.7	65.7	62.4	31.54	0	113.11	27103000000
AURKB	Aurora kinase B	25.2617	25.0875	25.3922	25.7239	25.3664	26.5032	26.1753	25.5208	25.9596	26.0398		Q96GD4;Q96GD4-4;Q96GD4-5;J3QLN8;J3KT86;Q96GD4-2;J3QR41;J3KTD6;J3KRJ2;Q96GD4-3;J3KRF8;Q9UQB9-2;Q9UQB9-3;Q9UQB9;A0A0A0MSY3;B4DXA6;Q5Y191	Q96GD4;Q96GD4-4;Q96GD4-5;J3QLN8;J3KT86;Q96GD4-2;J3QR41;J3KTD6	7	7	6	25.9	25.9	23.5	39.31	0	20.413	3269700000
EIF5B	Eukaryotic translation initiation factor 5B	25.2181	25.3479	25.3854	25.5036	25.3638	26.5443	26.7682	26.9234	26.6246	26.7152		O60841;A0A087WUT6	O60841;A0A087WUT6	49	49	49	47	47	47	138.83	0	323.31	42741000000
BSG	Basigin	25.4135	25.14	25.3338	25.5608	25.3621	25.3682	26.216	26.7315	25.0572	25.8433		P35613;A0A087X2B5;P35613-2;P35613-4;I3L192;A0A087WUV8;P35613-3;R4GN83;R4GMX5;A0A2R8YDZ0	P35613;A0A087X2B5;P35613-2;P35613-4;I3L192;A0A087WUV8;P35613-3;R4GN83;R4GMX5	4	4	4	16.1	16.1	16.1	42.2	0	43.951	3278000000
CHD7	Chromodomain-helicase-DNA-binding protein 7	25.3923	25.2472	25.5907	25.2065	25.3592	24.4657	24.2546	24.4291	23.7357	24.2213		Q9P2D1;Q3L8U1;H3BTW3;Q3L8U1-2;Q3L8U1-3;Q9P2D1-2;Q9P2D1-3;A0A087WU44;Q9P2D1-4	Q9P2D1	19	18	13	8.3	8	6.4	335.92	0	29.057	2566500000
PTDSS1	Phosphatidylserine synthase 1	25.1675	24.9345	25.2612	26.0543	25.3544	25.2115	25.6626	25.2767	25.2666	25.3544		P48651;P48651-3;P48651-2;J3KNR6	P48651;P48651-3;P48651-2	4	4	4	9.5	9.5	9.5	55.527	0.00036284	13.986	2182900000
SLC7A5	Large neutral amino acids transporter small subunit 1	25.7543	25.0881	25.4741	25.0978	25.3536	26.1843	26.2793	25.9545	26.2188	26.1593		Q01650;Q9UM01;H0YJ95;A0A0C4DGL4;G3V4Z6	Q01650	5	5	4	11.2	11.2	9.9	55.01	0.00036576	14.276	6087900000
BRD4	Bromodomain-containing protein 4	25.141	25.4015	25.7427	25.1259	25.3528	23.7144	24.2023	24.1953	23.3991	23.8778		O60885;O60885-2;O60885-3;M0QZD9;Q58F21;M0R0H4;M0QYW0;Q58F21-5;Q58F21-4;Q58F21-3;Q58F21-2	O60885;O60885-2;O60885-3	16	16	10	13.1	13.1	8.7	152.22	0	46.99	6271200000
ATL3	Atlastin-3	25.2975	25.7316	25.2546	25.105	25.3472	24.4776	25.8874	25.7523	25.0922	25.3024		Q6DD88;F5H6I7;F5GWF8	Q6DD88;F5H6I7;F5GWF8	7	7	7	23.7	23.7	23.7	60.541	0	23.141	1536400000
KMT2D	Histone-lysine N-methyltransferase 2D	25.635	25.2439	25.208	25.3001	25.3468	23.9553	23.7625	23.9673	23.9934	23.9197		O14686;O14686-3;F8VWW4;A0A3B3ISC8;H0YEF2	O14686;O14686-3	13	13	13	4.2	4.2	4.2	593.38	0	23.008	1215600000
DHX30	Putative ATP-dependent RNA helicase DHX30	25.3752	25.3313	25.4337	25.2284	25.3422	25.8535	26.0012	26.0836	25.906	25.9611		Q7L2E3;Q7L2E3-2;H7BXY3;Q7L2E3-3	Q7L2E3;Q7L2E3-2;H7BXY3;Q7L2E3-3	50	50	50	52.8	52.8	52.8	133.94	0	323.31	29914000000
HSPA4L	Heat shock 70 kDa protein 4L	25.4117	25.263	25.2482	25.4447	25.3419	25.4648	25.7062	25.6791	25.5877	25.6095		O95757;E9PDE8;D6RJ96	O95757;E9PDE8;D6RJ96	32	28	28	47	40.6	40.6	94.511	0	175.06	13608000000
EEF1D	Elongation factor 1-delta	25.3987	25.2702	25.195	25.4989	25.3407	28.0488	28.4041	28.2393	27.8902	28.1456		P29692;E9PRY8;E9PK01;P29692-2;A0A087X1X7;P29692-3;P29692-4;E9PQZ1;E9PI39;E9PQ49;E9PPR1;E9PL12;E9PL71;E9PMW7;E9PIZ1;H0YCK7;E9PK06;H0YE72;H0YE58;E9PN91;E9PK72;E9PKK3;E9PQC9;E9PJD0;E9PNW6	P29692;E9PRY8;E9PK01;P29692-2;A0A087X1X7;P29692-3;P29692-4;E9PQZ1;E9PI39;E9PQ49;E9PPR1;E9PL12;E9PL71;E9PMW7	13	13	12	60.5	60.5	57.3	31.121	0	189.09	29376000000
ESF1	ESF1 homolog	25.1708	NaN	25.5641	25.2825	25.3392	25.0263	25.0948	25.3344	24.3972	24.9632		Q9H501;A0A087WX71	Q9H501	5	5	5	10.2	10.2	10.2	98.795	0.00034518	11.849	883880000
RHEB	GTP-binding protein Rheb	25.3636	25.1876	25.3268	25.4715	25.3374	24.866	24.7907	24.6497	24.1542	24.6152		Q15382;C9J931;C9J469;F8WBL3	Q15382;C9J931	5	5	5	28.3	28.3	28.3	20.497	0	30.721	993610000
VPRBP	Protein VPRBP	25.4279	25.2168	25.4578	25.2458	25.3371	23.649	23.6538	23.9063	23.4101	23.6548		Q9Y4B6;Q9Y4B6-2;Q9Y4B6-3	Q9Y4B6;Q9Y4B6-2;Q9Y4B6-3	11	11	11	12.9	12.9	12.9	169.01	0	21.611	3284300000
NPEPPS	Puromycin-sensitive aminopeptidase	25.3558	24.9268	25.4419	25.6169	25.3354	25.7433	25.71	25.7807	25.465	25.6748		P55786;E9PLK3;P55786-2;A6NEC2;E9PP11;A6NEC2-2;H0YDG0;E9PJY4;E9PJ74;E9PPD4;H0YCQ5;E9PRQ5;E9PJF9;E9PPZ2;A6NEC2-3;E9PI82	P55786;E9PLK3;P55786-2	44	44	44	59.2	59.2	59.2	103.28	0	323.31	43466000000
LDB1	LIM domain-binding protein 1	25.3422	NaN	25.6162	25.0382	25.3322	24.6497	25.2196	24.9277	24.8354	24.9081		Q86U70;Q86U70-3;Q86U70-2	Q86U70;Q86U70-3;Q86U70-2	3	3	3	8.8	8.8	8.8	46.532	0.00057159	6.2608	1173400000
TRIP13	Pachytene checkpoint protein 2 homolog	25.3425	25.2045	25.2393	25.538	25.3311	25.8346	26.0349	26.1798	25.8693	25.9797		Q15645;H0YAL2;Q15645-2	Q15645	17	17	17	50.5	50.5	50.5	48.55	0	150.15	11679000000
RAB35	Ras-related protein Rab-35	25.3018	25.1639	25.4508	25.4064	25.3308	25.1061	25.757	26.0367	25.6477	25.6369		Q15286;F5H157;Q15286-2;F5H7F8	Q15286;F5H157	8	8	8	45.3	45.3	45.3	23.025	0	87.548	2548300000
SCAF1	Splicing factor, arginine/serine-rich 19	25.2392	25.3491	25.647	25.0789	25.3286	25.5997	25.6883	25.3397	25.4626	25.5226		Q9H7N4	Q9H7N4	10	10	9	7.3	7.3	6.7	139.27	0	21.441	3331200000
SURF6	Surfeit locus protein 6	25.6531	25.4105	25.2074	25.0171	25.3221	26.1673	25.9912	26.0344	25.1706	25.8409		O75683	O75683	11	11	11	41.3	41.3	41.3	41.45	0	42.8	2891900000
WDR36	WD repeat-containing protein 36	25.4382	25.0306	25.4333	25.3856	25.322	25.3041	25.2862	25.5652	24.8764	25.258		Q8NI36;A0A0A0MTB8	Q8NI36;A0A0A0MTB8	23	23	23	31	31	31	105.32	0	100.04	8103500000
TLN1	Talin-1	25.4512	25.2089	24.833	25.7746	25.317	26.7352	27.0116	26.8865	26.8637	26.8743		Q9Y490	Q9Y490	104	104	93	55.3	55.3	51.1	269.76	0	323.31	74259000000
HSPB1	Heat shock protein beta-1	25.4736	25.2913	25.1106	25.3815	25.3143	25.5219	26.3763	26.2387	24.6005	25.6844		P04792;F8WE04;C9J3N8	P04792;F8WE04	6	6	6	33.7	33.7	33.7	22.782	0	49.181	3333200000
NELFA	Negative elongation factor A	25.3368	25.2756	25.4062	25.2227	25.3104	24.7152	24.4987	24.5056	23.893	24.4032		Q9H3P2;A0A0C4DFX9;H0Y3X6;Q9H3P2-7;C9JHL4;H7C2C7;C9JEM7;F8W954;F8WF98;H7C0W2;H7C3C2;H7C2M8	Q9H3P2;A0A0C4DFX9;H0Y3X6;Q9H3P2-7	11	11	11	31.1	31.1	31.1	57.276	0	46.633	4730300000
ACO2	Aconitate hydratase, mitochondrial	25.1933	25.0858	25.3107	25.6502	25.31	25.2198	25.4438	25.9053	25.2097	25.4447		Q99798;A2A274	Q99798;A2A274	28	28	28	46.8	46.8	46.8	85.424	0	237.77	21736000000
UQCR10	Cytochrome b-c1 complex subunit 9	25.0709	25.2106	25.3814	25.5405	25.3009	25.7271	25.1519	26.264	25.3939	25.6343		Q9UDW1;Q9UDW1-2	Q9UDW1;Q9UDW1-2	2	2	2	38.1	38.1	38.1	7.3084	0	21.149	3518800000
PARK7	Protein deglycase DJ-1	25.22	25.5613	25.6714	24.7353	25.297	25.3787	25.8666	25.765	25.6075	25.6545		Q99497;K7ELW0;K7EN27	Q99497;K7ELW0;K7EN27	11	11	11	63.5	63.5	63.5	19.891	0	323.31	12624000000
XRCC1	DNA repair protein XRCC1	25.4021	24.7114	25.5533	25.5155	25.2956	24.6259	24.1577	24.0483	24.0288	24.2152		P18887;F5H8D7;M0QZ96;M0R0D2;M0R1U8;M0QYS5	P18887;F5H8D7	6	6	6	14.1	14.1	14.1	69.476	0	32.877	2344400000
PCNA	Proliferating cell nuclear antigen	25.2537	25.3433	25.0138	25.5687	25.2949	24.9969	25.08	25.0822	24.9523	25.0279		P12004	P12004	13	13	13	70.5	70.5	70.5	28.768	0	323.31	26574000000
PDHB	Pyruvate dehydrogenase E1 component subunit beta, mitochondrial	25.348	24.9464	25.5037	25.3771	25.2938	25.4574	25.6593	25.7647	25.473	25.5886		P11177;P11177-2;P11177-3;C9J634;F8WF02	P11177;P11177-2;P11177-3;C9J634	15	15	15	58.5	58.5	58.5	39.233	0	232.48	22993000000
GNL2	Nucleolar GTP-binding protein 2	25.2151	25.2817	25.38	25.2955	25.2931	25.318	25.4525	25.569	24.9034	25.3108	1	Q13823;H0YG10	Q13823	15	15	15	23.7	23.7	23.7	83.654	0	27.126	5849300000
USP15	Ubiquitin carboxyl-terminal hydrolase 15	25.3195	25.0441	25.4273	25.372	25.2908	25.2835	25.3223	25.4559	24.6644	25.1816	1	Q9Y4E8;Q9Y4E8-2;Q9Y4E8-3;Q9Y4E8-4;H0YI31;F8W0H4;F8VZG8;F8VVY7;H0YHM4;H0YI26	Q9Y4E8;Q9Y4E8-2;Q9Y4E8-3	17	17	16	25.4	25.4	24.5	112.42	0	38.485	2681200000
TTLL12	Tubulin--tyrosine ligase-like protein 12	25.5031	24.98	25.3499	25.3258	25.2897	25.5918	25.7257	25.6786	25.3844	25.5952		Q14166	Q14166	24	24	24	53.9	53.9	53.9	74.403	0	143.96	20319000000
ATG4B	Cysteine protease ATG4B	25.4088	25.1267	25.1698	25.4409	25.2866	25.5059	25.2574	25.4425	25.0236	25.3074		Q9Y4P1;Q9Y4P1-6;Q9Y4P1-2;C9JQ72;C9JIK8;Q9Y4P1-3;Q9Y4P1-4;H0Y2Y0;F2Z2K8;C9JVD5;C9J3C0;C9J1C1;H7C2A6	Q9Y4P1;Q9Y4P1-6;Q9Y4P1-2;C9JQ72;C9JIK8;Q9Y4P1-3;Q9Y4P1-4	7	7	7	26.2	26.2	26.2	44.294	0	26.372	2849700000
MSH2	DNA mismatch repair protein Msh2	25.2784	25.2684	25.3545	25.2436	25.2863	24.6026	24.2185	23.9581	24.1446	24.231		P43246;A0A2R8YFH0;E9PHA6;A0A2R8Y6P0;A0A2R8YG02;P43246-2;A0A2R8Y7S8;C9J809;A0A2R8Y713	P43246;A0A2R8YFH0;E9PHA6;A0A2R8Y6P0;A0A2R8YG02;P43246-2;A0A2R8Y7S8	35	35	35	51	51	51	104.74	0	199.16	13250000000
PCF11	Pre-mRNA cleavage complex 2 protein Pcf11	25.3628	25.1492	25.3326	25.2966	25.2853	24.9144	24.5884	25.4609	24.6179	24.8954		O94913;E9PQ01;E9PKN0;E9PNY7;E9PQF9	O94913;E9PQ01;E9PKN0	11	11	11	10.4	10.4	10.4	173.05	0	30.181	3052700000
DARS	Aspartate--tRNA ligase, cytoplasmic	25.3994	24.9443	25.285	25.5103	25.2848	25.824	26.0053	26.4745	25.8293	26.0333		P14868;P14868-2;H7BZ35;C9J7S3;C9JLC1;H7C278;C9JQM9	P14868;P14868-2;H7BZ35	24	24	24	55.5	55.5	55.5	57.136	0	111.45	19408000000
REEP4	Receptor expression-enhancing protein 4;Receptor expression-enhancing protein	24.8614	25.194	25.5205	25.5605	25.2841	25.071	25.4508	25.548	NaN	25.3566		Q9H6H4;E5RGS2;Q9H6H4-2	Q9H6H4;E5RGS2;Q9H6H4-2	6	6	6	28.8	28.8	28.8	29.395	0.00034423	11.747	2748800000
NUP88	Nuclear pore complex protein Nup88	25.3431	25.1087	25.425	25.2555	25.2831	26.22	26.2812	26.1913	26.1882	26.2202		Q99567;J3KMX1;I3L4K7;I3L245;I3L2W3	Q99567;J3KMX1	15	15	15	35.9	35.9	35.9	83.541	0	77.467	7364200000
C17orf85	Uncharacterized protein C17orf85	25.1951	25.5662	25.1511	25.2166	25.2823	24.2879	24.9292	24.608	24.5782	24.6009		Q53F19;Q53F19-2;K7ELP6	Q53F19;Q53F19-2	7	7	7	12.9	12.9	12.9	70.592	0	17.93	989910000
LARP4B	La-related protein 4B	25.3022	25.1116	25.3183	25.3965	25.2822	27.1642	27.4642	27.2247	27.0475	27.2252		Q92615;H0Y4V9;H0Y641;A0A087X183;B5MCU2;X6RCG6	Q92615	20	20	19	37.3	37.3	36.3	80.551	0	148.3	10492000000
UCHL1	Ubiquitin carboxyl-terminal hydrolase isozyme L1;Ubiquitin carboxyl-terminal hydrolase	25.0273	25.4298	25.3886	NaN	25.2819	26.2243	25.9701	24.7399	25.5596	25.6235		P09936;D6RE83;D6R956;D6R974;D6RF53	P09936;D6RE83;D6R956;D6R974	14	14	14	82.5	82.5	82.5	24.824	0	323.31	28228000000
PDLIM5	PDZ and LIM domain protein 5	24.4577	25.8331	25.7571	25.0727	25.2802	26.8142	26.8923	26.9257	26.7266	26.8397		Q96HC4;Q96HC4-4;Q96HC4-7;Q96HC4-6;Q96HC4-2;Q96HC4-3;H0Y8Y3;H0YBI4;A0A0A0MSP3;A0A0D9SFR4;H0Y929;D6RAA1;A0A0D9SFW3;D6RGG6;Q96HC4-5	Q96HC4;Q96HC4-4;Q96HC4-7;Q96HC4-6;Q96HC4-2;Q96HC4-3	15	15	15	32.7	32.7	32.7	63.944	0	55.768	7831700000
PWP2	Periodic tryptophan protein 2 homolog	25.2351	25.386	25.2791	25.2111	25.2779	25.4309	25.5574	25.4078	25.3911	25.4468		Q15269;A0A0B4J2E5;C9J544;A0A0J9YX21	Q15269;A0A0B4J2E5	16	16	14	20.1	20.1	17.8	102.45	0	51.308	4102500000
EIF2S1	Eukaryotic translation initiation factor 2 subunit 1	25.3786	25.0422	25.312	25.3744	25.2768	26.3788	26.6206	26.6259	26.1917	26.4543		P05198;G3V4T5;H0YJS4	P05198;G3V4T5;H0YJS4	21	21	21	70.5	70.5	70.5	36.112	0	197.21	22298000000
WDR12	Ribosome biogenesis protein WDR12	25.4687	25.2485	25.1171	25.2491	25.2709	24.8685	25.0672	25.0578	24.7521	24.9364		Q9GZL7	Q9GZL7	7	7	7	25.8	25.8	25.8	47.707	0	35.832	2290900000
PLK1	Serine/threonine-protein kinase PLK1	25.3671	25.1463	25.2522	25.3131	25.2697	25.7882	25.6777	25.9195	25.6623	25.762		P53350;I3L2H5;I3L387;I3L309	P53350	12	12	12	26	26	26	68.254	0	45.964	6199800000
USP39	U4/U6.U5 tri-snRNP-associated protein 2	25.2707	24.9323	25.4779	25.3903	25.2678	24.7148	25.1439	25.6319	24.5154	25.0015		Q53GS9;B9A018;A0A087X1B2;Q53GS9-2;Q53GS9-3;F8WC91;A0A087WW31;C9JIU2	Q53GS9;B9A018;A0A087X1B2;Q53GS9-2;Q53GS9-3	15	15	15	35.9	35.9	35.9	65.38	0	96.299	8288000000
GRWD1	Glutamate-rich WD repeat-containing protein 1	25.544	25.2692	24.8706	25.3783	25.2656	25.3573	26.0092	25.2861	25.2277	25.4701		Q9BQ67;M0QX71	Q9BQ67;M0QX71	9	9	9	25.3	25.3	25.3	49.419	0	47.242	3946300000
POR	NADPH--cytochrome P450 reductase	25.3993	24.4893	25.6898	25.4625	25.2603	24.7954	25.4573	25.4639	25.0765	25.1983		P16435;H0Y4R2;E7EMD0;E7EWU0;C9JU80	P16435;H0Y4R2;E7EMD0	22	22	22	42.7	42.7	42.7	76.689	0	190.53	7278900000
CKAP4	Cytoskeleton-associated protein 4	25.28	25.0323	25.3531	25.3742	25.2599	25.5142	25.5555	25.9685	25.4497	25.622		Q07065;Q96K21;Q96K21-3;H3BUW6;H3BN64;H3BRM1;H3BRF9;Q96K21-4;Q96K21-2	Q07065	28	28	28	54.3	54.3	54.3	66.022	0	243.67	20791000000
TBL3	Transducin beta-like protein 3	25.1832	25.1634	25.3595	25.3219	25.257	24.826	25.0821	25.5074	24.5406	24.9891		Q12788;J3KNP2;A0A087WYP7	Q12788;J3KNP2	15	15	15	28.3	28.3	28.3	89.034	0	81.969	3130500000
KDM3B	Lysine-specific demethylase 3B	25.4516	24.9327	25.3994	25.2439	25.2569	24.6768	24.0893	24.5751	24.2084	24.3874		Q7LBC6;Q7LBC6-2;Q7LBC6-3;H0Y9V5	Q7LBC6;Q7LBC6-2	22	22	20	18.9	18.9	17.5	191.58	0	73.563	6833700000
AHSA1	Activator of 90 kDa heat shock protein ATPase homolog 1	25.1434	25.2641	25.3166	25.2973	25.2554	25.6975	25.8718	25.9476	25.3575	25.7186		O95433;O95433-2;H0YJG7;H0YJU2;G3V438;H0YJ63;G3V3W9	O95433;O95433-2;H0YJG7;H0YJU2;G3V438	18	18	18	61.2	61.2	61.2	38.274	0	199.95	22115000000
EIF3G	Eukaryotic translation initiation factor 3 subunit G	24.6533	25.1538	25.468	25.7365	25.2529	26.8919	27.1378	27.1376	26.7125	26.97		O75821;K7ER90;K7EL20;K7ENA8;K7EP16;K7EL60;K7ENH0	O75821;K7ER90;K7EL20;K7ENA8	15	15	15	53.8	53.8	53.8	35.611	0	284.07	22077000000
CIZ1	Cip1-interacting zinc finger protein	25.578	25.1708	25.177	25.0724	25.2496	24.4372	24.788	24.8899	NaN	24.7051		Q9ULV3;H0Y5D5;Q9BTG3;Q5SYW2;F5H2X7;Q9ULV3-5;Q9ULV3-2;Q9ULV3-3;Q9ULV3-4;A0A494C0L7;A0A0U1RQR2	Q9ULV3;H0Y5D5;Q9BTG3;Q5SYW2;F5H2X7;Q9ULV3-5;Q9ULV3-2;Q9ULV3-3;Q9ULV3-4;A0A494C0L7	11	11	11	17.8	17.8	17.8	100.04	0	22.477	1386500000
PSMD1	26S proteasome non-ATPase regulatory subunit 1	25.1447	25.1917	25.2617	25.388	25.2466	25.7369	25.7723	25.6998	25.5417	25.6877		Q99460;Q99460-2;A0A087WW66;H7C378;H7BZR6;F8WCE3	Q99460;Q99460-2;A0A087WW66	38	38	30	63.7	63.7	52.5	105.84	0	323.31	52470000000
SNRPA1	U2 small nuclear ribonucleoprotein A	25.4546	24.7559	25.4227	25.3496	25.2457	25.3297	25.6017	26.1218	25.0205	25.5185		P09661;H0YKK0;H0YMA0;H0YLR3	P09661;H0YKK0	11	11	11	46.7	46.7	46.7	28.415	0	70.698	3561800000
TRMT1	tRNA (guanine(26)-N(2))-dimethyltransferase	25.3326	25.1168	24.9308	25.599	25.2448	24.1169	24.5273	NaN	24.1114	24.2519		Q9NXH9;Q9NXH9-2;K7EQQ8;K7EQU7;K7EQY6;K7ENI9;K7EMZ2;K7ERR5;K7EJX9	Q9NXH9;Q9NXH9-2;K7EQQ8	14	14	14	28.5	28.5	28.5	72.233	0	48.349	3463000000
DDX47	Probable ATP-dependent RNA helicase DDX47	25.2325	24.9531	25.3957	25.3885	25.2425	25.3427	24.8233	25.7913	24.6008	25.1396		Q9H0S4;Q9H0S4-2;F5H1N9	Q9H0S4;Q9H0S4-2	14	14	14	40.7	40.7	40.7	50.646	0	38.638	5282600000
OLA1	Obg-like ATPase 1	25.3	24.8371	25.2154	25.6146	25.2418	26.0181	26.1654	26.1647	25.7738	26.0305	2	Q9NTK5;J3KQ32;Q9NTK5-2;Q9NTK5-3;C9JCJ9;C9JTK6	Q9NTK5;J3KQ32;Q9NTK5-2	19	19	19	60.9	60.9	60.9	44.743	0	124.03	12201000000
USP9X	Probable ubiquitin carboxyl-terminal hydrolase FAF-X	25.3638	25.1781	25.3029	25.1139	25.2397	26.969	27.1706	27.1067	27.2232	27.1174		Q93008;Q93008-1;O00507;O00507-2;H7C2M9	Q93008;Q93008-1	71	71	71	35.8	35.8	35.8	292.28	0	323.31	55755000000
FERMT2	Fermitin family homolog 2	25.3659	25.0003	25.3367	25.2543	25.2393	26.639	26.8291	26.8017	26.4911	26.6903		Q96AC1;Q96AC1-3;Q96AC1-2;H0YJ34;A0A0U1RRM8;G3V281;H0YJB6;G3V5R2;G3V3J0;Q9BQL6;G3V1L6;Q9BQL6-4;Q9BQL6-2	Q96AC1;Q96AC1-3;Q96AC1-2;H0YJ34;A0A0U1RRM8	18	18	17	39.7	39.7	37.8	77.86	0	150.47	9187500000
EIF6	Eukaryotic translation initiation factor 6	25.234	25.0912	NaN	25.3925	25.2393	25.7336	25.1721	25.5218	24.8582	25.3215		P56537;P56537-2;A0A0U1RQV5;B7ZBH1	P56537;P56537-2;A0A0U1RQV5	3	3	3	22.9	22.9	22.9	26.599	0.00035894	13.434	935630000
FOXC1	Forkhead box protein C1	24.8544	24.7028	25.6719	25.7186	25.237	24.3126	24.7843	24.6638	24.0514	24.4531		Q12948;Q99958;O43638	Q12948	7	7	7	31.8	31.8	31.8	56.788	0	85.341	840990000
SEC24B	Protein transport protein Sec24B	25.2508	24.8701	25.4142	25.4126	25.237	27.3954	27.3114	27.4625	27.4735	27.4107		O95487;O95487-3;O95487-2	O95487;O95487-3;O95487-2	29	29	27	28	28	26.7	137.42	0	323.31	15958000000
SNAP29	Synaptosomal-associated protein 29;Synaptosomal-associated protein	25.2228	24.9902	25.4589	25.2665	25.2346	27.573	27.671	27.6098	27.3941	27.562		O95721;C9JAF7	O95721;C9JAF7	12	12	12	58.1	58.1	58.1	28.97	0	101.79	6199500000
ATP5O	ATP synthase subunit O, mitochondrial	25.4958	25.0439	25.1138	25.2842	25.2345	25.5554	25.639	26.1103	25.4967	25.7004		P48047;A0A494C0K9;H7C0C1;H7C086;H7C068	P48047;A0A494C0K9;H7C0C1	11	11	11	66.2	66.2	66.2	23.277	0	174.55	24550000000
ATP5F1	ATP synthase F(0) complex subunit B1, mitochondrial	25.76	24.4555	24.9479	25.7641	25.2319	25.3366	25.5886	26.3364	25.1979	25.6149		P24539;Q5QNZ2	P24539;Q5QNZ2	15	15	15	53.9	53.9	53.9	28.908	0	162.35	28336000000
GIPC1	PDZ domain-containing protein GIPC1	25.3362	24.8292	25.6006	25.1609	25.2318	25.0004	24.8815	24.6088	25.62	25.0277		O14908;K7EM11;O14908-2;K7ESN1	O14908;K7EM11;O14908-2	7	7	7	31.8	31.8	31.8	36.049	0	22.223	2463700000
TRMT1L	TRMT1-like protein	25.4964	25.099	25.2249	25.105	25.2314	24.6882	24.7067	24.2754	24.4314	24.5255		Q7Z2T5;Q7Z2T5-2;X6RK96	Q7Z2T5	13	13	13	26.5	26.5	26.5	81.746	0	148.02	2729900000
UQCRFS1;UQCRFS1P1	Cytochrome b-c1 complex subunit Rieske, mitochondrial;Cytochrome b-c1 complex subunit 11;Putative cytochrome b-c1 complex subunit Rieske-like protein 1	25.4414	24.3787	NaN	25.8683	25.2295	26.0375	25.6317	26.3173	26.4581	26.1112		P47985;P0C7P4	P47985;P0C7P4	7	7	7	36.9	36.9	36.9	29.668	0	43.582	6603400000
SEC24C	Protein transport protein Sec24C	25.1879	25.1754	25.2304	25.3224	25.2291	27.6008	27.5459	27.6261	27.6235	27.5991		P53992;G5EA31;P53992-2;A0A0U1RR49	P53992;G5EA31	21	21	20	25.3	25.3	24.7	118.32	0	275.1	25492000000
DSG2	Desmoglein-2	24.8876	24.9526	25.5018	25.5554	25.2244	28.4834	28.8604	28.883	28.5314	28.6896		Q14126;J3KSI6	Q14126	32	32	32	48.2	48.2	48.2	122.29	0	323.31	23404000000
G3BP1	Ras GTPase-activating protein-binding protein 1	25.7705	24.7606	24.8831	25.4659	25.2201	28.2729	28.4943	28.6131	28.1838	28.3911		Q13283;E5RIZ6;E5RIF8;E5RH42;E5RJU8;Q13283-2;E5RI46;E5RH00	Q13283	22	22	21	53.6	53.6	51.1	52.164	0	323.31	85871000000
FANCI	Fanconi anemia group I protein	25.1424	25.0757	25.2836	25.3755	25.2193	23.9951	24.1208	24.1512	24.1669	24.1085		Q9NVI1;Q9NVI1-1;Q9NVI1-2;F8W7R3;H3BP78;Q9NVI1-4;H3BMG4;H3BT54;H3BN35;H3BQE2;H3BS60	Q9NVI1;Q9NVI1-1;Q9NVI1-2;F8W7R3;H3BP78	36	36	36	39.2	39.2	39.2	149.32	0	295.81	9990300000
RPP30	Ribonuclease P protein subunit p30	25.25	24.64	25.5795	25.404	25.2184	25.1183	24.4272	24.9258	24.3286	24.7		P78346;P78346-2;Q5VU10;Q5VU11	P78346;P78346-2;Q5VU10;Q5VU11	8	8	8	45.9	45.9	45.9	29.321	0	47.836	1557200000
PSME2	Proteasome activator complex subunit 2	25.5491	24.5692	25.2305	25.5165	25.2164	26.1402	25.7416	26.2277	25.071	25.7952		Q9UL46;A0A087X1Z3;H0YM70;H0YLG1;H0YLD2;H0YKU2	Q9UL46;A0A087X1Z3;H0YM70	9	9	9	51.5	51.5	51.5	27.401	0	99.06	6605900000
RABGGTB	Geranylgeranyl transferase type-2 subunit beta	24.5943	25.3408	25.6853	25.2281	25.2122	24.7734	25.1905	25.4704	24.4976	24.983		P53611;Q5T4U8	P53611;Q5T4U8	3	3	3	12.4	12.4	12.4	36.924	0.00057241	6.2917	1785500000
ATXN10	Ataxin-10	25.3508	24.9526	25.0874	25.4404	25.2078	25.8353	26.0322	25.8473	25.5602	25.8188		Q9UBB4;Q9UBB4-2;A0A1W2PQD2;B1AHE3;B1AHE4	Q9UBB4;Q9UBB4-2;A0A1W2PQD2	14	14	14	35.6	35.6	35.6	53.488	0	129.97	7986800000
PRPF4B	Serine/threonine-protein kinase PRP4 homolog	25.047	25.2445	25.475	25.0532	25.205	24.6042	25.077	25.2275	24.7076	24.9041		Q13523;H0YDJ3	Q13523;H0YDJ3	24	24	24	21.6	21.6	21.6	116.99	0	133.26	11905000000
EHMT1	Histone-lysine N-methyltransferase EHMT1	25.3631	25.2113	25.3828	24.8618	25.2048	24.4318	24.7604	25.0679	24.715	24.7438		Q9H9B1;A0A1B0GV09;Q9H9B1-3;A0A1B0GU48;Q9H9B1-4;A0A0C4DGF8;A0A1B0GUD1;A0A1B0GVZ8;A0A0D9SEQ1;A0A1B0GWF6;A0A1B0GW79;A0A0D9SFX4;A0A1W2PPZ7;A0A1B0GV89;A0A0D9SER9;A0A0D9SF38;A0A0D9SFG7;A0A0D9SER3;A0A0D9SFS4;A0A0D9SEP2	Q9H9B1;A0A1B0GV09;Q9H9B1-3;A0A1B0GU48;Q9H9B1-4	7	7	7	8	8	8	141.46	0	20.826	1536900000
SRBD1	S1 RNA-binding domain-containing protein 1	25.2013	25.1974	25.2946	25.1227	25.204	24.6219	24.4482	24.5736	24.6854	24.5823		Q8N5C6;Q8N5C6-2	Q8N5C6;Q8N5C6-2	14	14	14	17.8	17.8	17.8	111.77	0	44.48	2983000000
PTBP3	Polypyrimidine tract-binding protein 3	25.0001	25.3529	25.4863	24.9757	25.2038	26.0504	25.5354	26.3699	26.2379	26.0484		O95758;O95758-2;O95758-4;O95758-1;O95758-6;O95758-5;O95758-7;X6R242	O95758;O95758-2;O95758-4;O95758-1;O95758-6;O95758-5;O95758-7	9	7	7	24.6	21.9	21.9	59.689	0	96.733	3635200000
CTNNBL1	Beta-catenin-like protein 1	25.2591	24.6343	25.5839	25.3365	25.2035	24.1675	24.7843	25.5707	24.4183	24.7352		Q8WYA6;A0A087WUB9;Q8WYA6-4;Q8WYA6-3;Q8WYA6-2;A2A2P1	Q8WYA6;A0A087WUB9;Q8WYA6-4;Q8WYA6-3;Q8WYA6-2	8	8	8	16.9	16.9	16.9	65.173	0.000373	15.186	1543300000
PFN2	Profilin-2;Profilin	24.9362	25.5065	25.0487	25.3022	25.1984	25.9382	25.795	25.5967	25.4492	25.6948		P35080-2;G5E9Q6;C9J0J7;C9JQ45;C9J2N0	P35080-2;G5E9Q6;C9J0J7;C9JQ45;C9J2N0	7	7	2	60.7	60.7	12.1	15.088	0	103.53	4220900000
OGT	UDP-N-acetylglucosamine--peptide N-acetylglucosaminyltransferase 110 kDa subunit	25.3648	25.1704	25.4756	24.7826	25.1984	25.4342	25.1735	25.0826	25.2874	25.2445		O15294;O15294-3;O15294-4;C9JZL3	O15294;O15294-3;O15294-4	29	29	7	35.1	35.1	8.3	116.92	0	78.983	8922900000
FADS2	Fatty acid desaturase 2	25.047	25.8178	24.9403	24.983	25.1971	25.9649	26.6892	26.1906	26.1706	26.2539		O95864;O95864-3;O95864-4;O95864-2;E5RGD8;E5RGZ5	O95864;O95864-3;O95864-4;O95864-2	6	6	6	15.8	15.8	15.8	52.259	0	18.772	1420600000
BRAT1	BRCA1-associated ATM activator 1	25.5632	24.8632	25.3636	24.9963	25.1966	25.2869	25.3264	24.4499	25.0265	25.0225		Q6PJG6;Q6PJG6-3;Q6PJG6-2	Q6PJG6;Q6PJG6-3	12	12	12	20.7	20.7	20.7	88.118	0	73.602	3302200000
RCN1	Reticulocalbin-1	25.7695	25.0976	25.2012	24.7168	25.1963	25.4238	26.2847	25.8558	24.9831	25.6369		Q15293;Q15293-2;E9PP27	Q15293;Q15293-2	5	5	5	22.4	22.4	22.4	38.89	0	31.66	1950300000
KNOP1	Lysine-rich nucleolar protein 1	25.2141	25.3618	25.6016	24.5973	25.1937	25.2128	25.2716	25.3986	25.2007	25.271	2	Q1ED39;H3BPL4;H3BMC9;H3BNU8	Q1ED39	7	7	7	25.3	25.3	25.3	51.588	0	40.43	2563400000
MAP4K4;MINK1	Mitogen-activated protein kinase kinase kinase kinase 4;Misshapen-like kinase 1	25.1477	25.1315	25.2361	25.2483	25.1909	26.5869	26.7595	26.8921	26.9067	26.7863		O95819;O95819-2;G3XAA2;E7ENQ1;A0A0D9SEY1;E7EN19;O95819-3;G5E948;H7C360;O95819-6;O95819-4;O95819-5;E7EX83;A0A0D9SG62;C9J840;H7C0P6;Q8N4C8-5;Q8N4C8;Q8N4C8-2;Q8N4C8-3;Q8N4C8-4;H7C3Z6;E7ETN6;I3L2I2;I3L1U1;I3L203	O95819;O95819-2;G3XAA2;E7ENQ1;A0A0D9SEY1;E7EN19;O95819-3;G5E948;H7C360;O95819-6;O95819-4;O95819-5;E7EX83;A0A0D9SG62;C9J840;H7C0P6;Q8N4C8-5;Q8N4C8;Q8N4C8-2;Q8N4C8-3;Q8N4C8-4	10	10	5	10.7	10.7	6.4	142.1	0	49.231	5200400000
ATIC	Bifunctional purine biosynthesis protein PURH;Phosphoribosylaminoimidazolecarboxamide formyltransferase;IMP cyclohydrolase	25.1809	24.7256	25.2252	25.6176	25.1874	25.4322	24.8036	25.797	25.2567	25.3224		P31939;P31939-2;H7C1S2;C9JLK0;F8WEF0	P31939;P31939-2	40	40	40	82.3	82.3	82.3	64.615	0	323.31	88123000000
PSMA5	Proteasome subunit alpha type-5	24.8774	25.3768	25.8148	24.6771	25.1866	25.0632	24.7704	23.844	24.6538	24.5829		P28066;P28066-2	P28066;P28066-2	9	9	9	52.3	52.3	52.3	26.411	0	87.626	12584000000
SEC11A	Signal peptidase complex catalytic subunit SEC11A;Signal peptidase complex catalytic subunit SEC11;Signal peptidase I	25.5117	24.6113	25.2205	25.3948	25.1846	24.9012	25.3037	25.4707	24.4198	25.0239		P67812;H0YNG3;P67812-4;P67812-3;H0YNX5;H0YNA5;P67812-2;H0YKT4	P67812;H0YNG3;P67812-4;P67812-3;H0YNX5;H0YNA5;P67812-2	6	6	6	34.6	34.6	34.6	20.625	0	23.083	3144100000
TFCP2	Alpha-globin transcription factor CP2	25.218	24.9592	25.0553	25.4995	25.183	26.7686	27.4845	27.6328	26.1424	27.0071		Q12800;Q12800-2;Q12800-3;Q12800-4;F8VX55;F8VWL0;Q9NZI6;C9JWL3	Q12800;Q12800-2;Q12800-3;Q12800-4;F8VX55;F8VWL0	6	6	5	18.7	18.7	15.1	57.255	0	39.933	3019100000
STAT1	Signal transducer and activator of transcription 1-alpha/beta;Signal transducer and activator of transcription	24.6584	25.0738	NaN	25.7955	25.1759	26.5655	26.4769	26.6507	26.1128	26.4515		P42224;J3KPM9;P42224-2;E7EPD2;D2KFR9;E7ENM1;H7BZB5;E9PH66	P42224;J3KPM9;P42224-2	20	20	20	34.4	34.4	34.4	87.334	0	63.321	7719200000
CENPC	Centromere protein C	24.7543	25.3316	25.3836	25.231	25.1752	24.0059	23.98	24.5761	24.0346	24.1492		Q03188;H0Y8J2;Q03188-2	Q03188;H0Y8J2;Q03188-2	5	5	5	7.5	7.5	7.5	106.83	0	17.67	710840000
NBN	Nibrin	25.2965	25.0874	25.1795	25.137	25.1751	24.1479	24.1368	24.7917	24.2582	24.3337		O60934;A0A0C4DG07;A0A087X1V5;E5RGU1;E5RGR7;E2QRP0;E5RGN7	O60934;A0A0C4DG07	14	14	14	28.4	28.4	28.4	84.958	0	51.495	3837900000
GNB2	Guanine nucleotide-binding protein G(I)/G(S)/G(T) subunit beta-2	25.2055	25.3378	25.3564	24.7826	25.1706	26.4666	26.4894	26.7052	26.304	26.4913		P62879;C9JZN1;C9JIS1;C9JXA5;E7EP32;P16520;C9JD14;F5H8J8;F5H100;F5H0S8;E9PCP0;P16520-2	P62879;C9JZN1;C9JIS1;C9JXA5;E7EP32	7	7	2	21.5	21.5	5.9	37.331	0	43.448	9993600000
GCLM	Glutamate--cysteine ligase regulatory subunit	25.1979	25.0017	25.141	25.337	25.1694	25.2198	23.973	24.9043	24.2892	24.5966		P48507;P48507-2	P48507;P48507-2	8	8	8	43.4	43.4	43.4	30.727	0	42.706	4412100000
CKAP5	Cytoskeleton-associated protein 5	25.0842	25.0551	25.2871	25.2501	25.1692	26.134	26.2157	26.1961	26.1901	26.184		Q14008;Q14008-2;Q14008-3;H0YDX5;E9PQH5;H0YCF6;H0YEK7	Q14008;Q14008-2;Q14008-3	81	81	81	47.9	47.9	47.9	225.49	0	323.31	51240000000
RRP1	Ribosomal RNA processing protein 1 homolog A	25.3433	24.9538	25.2847	25.0924	25.1686	25.7286	25.8313	26.1579	25.5613	25.8198		P56182;D6RE82	P56182	15	15	15	39.9	39.9	39.9	52.839	0	58.733	6071800000
ZNF106	Zinc finger protein 106	25.028	24.9534	25.4713	25.2136	25.1666	24.3667	25.0317	25.0082	24.7369	24.7859		Q9H2Y7;H3BSS6;A0A0C4DGM5;Q9H2Y7-2;H3BS99;U3KQH7;H3BNX5	Q9H2Y7;H3BSS6;A0A0C4DGM5;Q9H2Y7-2;H3BS99	6	6	6	5.7	5.7	5.7	208.88	0.00035137	12.351	1179400000
TSFM	Elongation factor Ts, mitochondrial;Elongation factor Ts	24.657	NaN	25.5485	25.2889	25.1648	24.7178	25.2344	25.9461	25.0381	25.2341		P43897;C9JT21;C9JG32;F8VPA7;F8VS27;P43897-4	P43897;C9JT21	8	8	2	29.8	29.8	9.5	35.39	0	123.06	6950000000
PSMD6	26S proteasome non-ATPase regulatory subunit 6	24.7425	24.9941	25.1206	25.7999	25.1643	25.8988	25.9632	26.0373	24.8739	25.6933		Q15008;Q15008-4;Q15008-3;Q15008-2;C9J0E9;C9J7B7;H7C531	Q15008;Q15008-4;Q15008-3;Q15008-2	32	32	32	70.7	70.7	70.7	45.531	0	176.9	34152000000
WDR82	WD repeat-containing protein 82	25.381	NaN	25.117	24.9867	25.1616	24.583	25.8386	24.9509	25.2541	25.1567		Q6UXN9;C9JBU3	Q6UXN9	11	11	11	39.6	39.6	39.6	35.079	0	120.21	7802000000
CORO1C	Coronin-1C;Coronin	24.9983	24.898	25.2291	25.507	25.1581	26.2775	26.173	26.5331	25.5317	26.1289		Q9ULV4-3;Q9ULV4;Q9ULV4-2;B4E3S0;H0YHL7;F8W1H8;F8VUX3;F8VSA4;F8VRE9;F8VTT6;F8VVB7;F8VV53;Q6QEF8-3;Q6QEF8-4;Q6QEF8-2	Q9ULV4-3;Q9ULV4;Q9ULV4-2;B4E3S0;H0YHL7	16	16	15	37.2	37.2	35.1	58.947	0	85.812	16979000000
RAD50	DNA repair protein RAD50	25.1527	25.396	25.0193	25.061	25.1573	24.3282	23.7248	24.3046	23.8498	24.0519		Q92878;Q92878-2;A0A1W2PQ90;Q92878-3;A0A494C1B7;E7EN38;A0A494BZX5;A0A494C122;E7ESD9;A0A494C0Y7;A0A494BZX8;E9PM98;A0A494BZW0;C9JNH8;H7C0V2;H7C0P8	Q92878;Q92878-2;A0A1W2PQ90;Q92878-3;A0A494C1B7	30	30	30	27.1	27.1	27.1	153.89	0	135.63	8279400000
PHF2	Lysine-specific demethylase PHF2	25.1804	25.3251	25.3966	24.7231	25.1563	24.9637	24.9298	24.6826	NaN	24.8587		O75151	O75151	8	7	7	9.4	8.1	8.1	120.77	0.00031908	9.2205	914260000
ORC3	Origin recognition complex subunit 3	25.0533	25.291	25.145	25.1277	25.1543	24.4117	24.399	24.5467	24.4841	24.4604		Q9UBD5-2;Q9UBD5;Q9UBD5-3	Q9UBD5-2;Q9UBD5;Q9UBD5-3	12	12	12	27.9	27.9	27.9	82.324	0	36.938	1972700000
EHMT2	Histone-lysine N-methyltransferase EHMT2	25.306	25.276	25.2905	24.7237	25.1491	24.5805	24.3218	24.6482	24.4177	24.4921		A2ABF8;Q96KQ7-2;A0A0G2JIS2;A0A0G2JIR1;Q96KQ7;A0A0G2JRR0;A2ABF9;A0A0G2JK64;A0A0G2JRN8;H0Y4K5	A2ABF8;Q96KQ7-2;A0A0G2JIS2;A0A0G2JIR1;Q96KQ7;A0A0G2JRR0;A2ABF9;A0A0G2JK64;A0A0G2JRN8	9	9	9	10	10	10	135.42	0	18.807	1875400000
HLA-A	HLA class I histocompatibility antigen, A-2 alpha chain;HLA class I histocompatibility antigen, A-69 alpha chain;HLA class I histocompatibility antigen, A-74 alpha chain;HLA class I histocompatibility antigen, A-68 alpha chain;HLA class I histocompatibility antigen, A-32 alpha chain;HLA class I histocompatibility antigen, A-34 alpha chain;HLA class I histocompatibility antigen, A-31 alpha chain	25.446	25.1725	25.2926	24.6827	25.1485	25.9316	26.4247	26.5683	25.846	26.1927		P01892;A0A140T933;A0A140T955;A0A1W2PRT9;A0A140T9I0;A0A140T9X5;A0A140T913;A0A1W2PPQ2;P10316;P30459;P01891;A0A140T975;Q9GJ45;A0A1W2PS39;P10314;P30453;P16189;A0A140T9Z6;P16190;A0A1W2PQS8;Q5SRN5;Q5SRN7;A0A1W2PS24;P30457;A0A140T941;B0UXQ0;P04439;P30512;P16188;P05534;A0A140T8Y4;A0A1W2PSE7;A0A0G2JL56;P13746-2;A0A140T8W8;P13746;P30443;A0A1W2PR61;P18462;A0A0G2JI36;P30447;A0A0G2JIF2;A0A0G2JPD3;A0A1W2PPF8;P…	P01892;A0A140T933;A0A140T955;A0A1W2PRT9;A0A140T9I0;A0A140T9X5;A0A140T913;A0A1W2PPQ2;P10316;P30459;P01891;A0A140T975;Q9GJ45;A0A1W2PS39;P10314;P30453;P16189	13	13	6	48.8	48.8	20.8	40.921	0	120.48	5799400000
PUM1	Pumilio homolog 1	25.1921	25.0612	25.09	25.2477	25.1478	27.5173	27.7472	27.5817	27.6161	27.6156		Q14671;Q14671-2;H0YEH2;Q5T1Z4;Q5T1Z8;Q14671-3;Q14671-4;E9PR38;H0YDK8;H0YC97;E9PM68;E9PL65;E9PMX1;H0YDC5	Q14671;Q14671-2;H0YEH2;Q5T1Z4;Q5T1Z8;Q14671-3;Q14671-4;E9PR38;H0YDK8	25	25	22	27.4	27.4	25	126.47	0	208.52	29065000000
CUX1	Homeobox protein cut-like 1	25.068	24.8831	25.2262	25.4121	25.1474	24.6382	24.9085	25.1917	25.3109	25.0124		P39880;A0A2R8YDI1;A0A2R8Y852;P39880-6;P39880-4;P39880-5;P39880-2;P39880-3;O14529;A0A2R8Y8D0	P39880;A0A2R8YDI1;A0A2R8Y852;P39880-6;P39880-4;P39880-5;P39880-2;P39880-3	11	11	3	11.4	11.4	3.3	164.19	0	28.064	1709000000
NAA15	N-alpha-acetyltransferase 15, NatA auxiliary subunit	25.1436	24.8706	25.152	25.4187	25.1463	26.4052	26.4333	26.3576	26.2602	26.3641		Q9BXJ9;A0A0B4J1W3;Q9BXJ9-4	Q9BXJ9;A0A0B4J1W3;Q9BXJ9-4	50	50	44	59.2	59.2	53.7	101.27	0	306.1	63917000000
DOCK7	Dedicator of cytokinesis protein 7	24.8157	25.0556	25.3911	25.3204	25.1457	26.8637	27.0391	26.8321	26.835	26.8925		Q96N67;Q96N67-3;Q96N67-2;Q96N67-4;Q96N67-6;Q96N67-5;A0A1B0GUE9;Q96N67-7;A0A1B0GWE0;A0A1B0GVW2;A0A0C4DGY6;A0A0U1RQT6;A0A0U1RR97;A0A0U1RQJ5;A0A0U1RRC1;K7ESB7;A0A0U1RQG7	Q96N67;Q96N67-3;Q96N67-2;Q96N67-4;Q96N67-6;Q96N67-5	42	42	39	26.6	26.6	24.6	242.56	0	150.69	16266000000
MARCKS	Myristoylated alanine-rich C-kinase substrate	25.5872	24.8733	25.3563	24.7572	25.1435	27.6142	27.8919	26.7913	26.2775	27.1438		P29966	P29966	6	6	6	28.6	28.6	28.6	31.554	0	147.45	3840000000
DDX52	Probable ATP-dependent RNA helicase DDX52	25.1476	25.071	25.2252	25.127	25.1427	25.6547	25.2614	25.7083	24.9957	25.4051		Q9Y2R4;A0A087X1P7;A0A087WTD6;A0A087X069;A0A087X121	Q9Y2R4	13	13	13	36.6	36.6	36.6	67.497	0	144.49	3573100000
UPF3B	Regulator of nonsense transcripts 3B	25.2099	25.1323	25.0572	25.169	25.1421	26.4614	26.5	26.6068	26.651	26.5548		Q9BZI7;Q9BZI7-2;A0A087WYC8;A0A1B0GVA2	Q9BZI7;Q9BZI7-2;A0A087WYC8	16	16	16	38.5	38.5	38.5	57.761	0	54.03	9279000000
ARL1	ADP-ribosylation factor-like protein 1	24.9959	24.9506	25.4167	25.196	25.1398	25.2508	25.3683	25.2365	24.7713	25.1568		P40616;P40616-2;B4DZG7;F8VYN9;F8VP99;F8W1Z8;F8VP63	P40616;P40616-2;B4DZG7;F8VYN9	4	4	4	27.6	27.6	27.6	20.417	0	94.099	1908500000
ARID3B	AT-rich interactive domain-containing protein 3B	24.7278	25.3236	25.4075	25.1002	25.1398	24.6111	25.0798	25.3089	24.6261	24.9065		Q8IVW6;Q8IVW6-3;Q8IVW6-4;H3BQ92	Q8IVW6;Q8IVW6-3;Q8IVW6-4	7	7	6	18.9	18.9	16	60.636	0	16.101	1995000000
TNPO3	Transportin-3	24.8189	25.0648	25.475	25.1809	25.1349	25.6856	25.5837	25.7268	25.8978	25.7235		Q9Y5L0;Q9Y5L0-3;C9J7E5;Q9Y5L0-1;Q9Y5L0-5;E9PFH4	Q9Y5L0;Q9Y5L0-3;C9J7E5;Q9Y5L0-1;Q9Y5L0-5;E9PFH4	16	16	16	26.7	26.7	26.7	104.2	0	135.12	5019800000
TOMM22	Mitochondrial import receptor subunit TOM22 homolog	25.3139	24.7881	25.0044	25.4225	25.1323	25.1011	25.76	26.1881	25.3672	25.6041		Q9NS69	Q9NS69	4	4	4	51.4	51.4	51.4	15.521	0	120.81	3338300000
HEATR1	HEAT repeat-containing protein 1;HEAT repeat-containing protein 1, N-terminally processed	25.1754	25.1144	25.1137	25.1187	25.1306	25.3788	25.244	25.4144	25.2338	25.3178		Q9H583;Q5T3Q7;Q6P664	Q9H583;Q5T3Q7	44	44	44	28.5	28.5	28.5	242.37	0	198.55	11347000000
CCDC47	Coiled-coil domain-containing protein 47	25.0436	24.9457	25.2166	25.3159	25.1305	24.6583	25.4141	25.9272	24.9213	25.2303	1,2	Q96A33;Q96A33-2;A0A087WYW6;J3QR89	Q96A33;Q96A33-2;A0A087WYW6	21	21	21	44.9	44.9	44.9	55.873	0	323.31	28496000000
RAD23B	UV excision repair protein RAD23 homolog B	25.059	24.8913	25.1882	25.3668	25.1264	25.0802	25.2957	25.2505	25.2242	25.2127		P54727;P54727-2;Q5W0S5;P54725;Q5W0S4;H0Y579;K7ENJ0;K7ELW1;A0A494C0B4;P54725-2;P54725-3	P54727;P54727-2	7	7	7	19.1	19.1	19.1	43.171	0	19.45	1953600000
PYCR2	Pyrroline-5-carboxylate reductase 2;Pyrroline-5-carboxylate reductase	25.2354	24.875	25.197	25.1908	25.1246	25.095	25.3891	25.6776	24.8926	25.2636		Q96C36;A0A087WTV6;A0A087WZR9;J3KR12;A0A087WX69;A0A087WZF0	Q96C36;A0A087WTV6;A0A087WZR9;J3KR12	16	16	15	48.8	48.8	44.7	33.637	0	113.22	13273000000
ZCCHC17	Nucleolar protein of 40 kDa	25.3391	25.0081	24.9482	25.1989	25.1236	24.4779	24.694	25.195	25.0999	24.8667		Q9NP64;A0A0D9SEW3;A0A087WXF8;Q9NP64-2;Q9NP64-3;A0A087WYV3;A0A087WXU5;A0A087WYF0	Q9NP64;A0A0D9SEW3;A0A087WXF8;Q9NP64-2;Q9NP64-3;A0A087WYV3;A0A087WXU5	4	4	4	23.7	23.7	23.7	27.569	0.000369	14.757	1475400000
YWHAG	14-3-3 protein gamma;14-3-3 protein gamma, N-terminally processed	25.4565	25.0958	25.4681	24.466	25.1216	26.0924	26.1408	26.4396	26.2625	26.2339		P61981	P61981	14	10	10	62.8	53	53	28.302	0	290.73	14580000000
CSTF1	Cleavage stimulation factor subunit 1	25.4439	24.9062	25.0967	25.0134	25.1151	25.3031	25.1092	25.8231	24.2194	25.1137		Q05048;A0A0A0MSZ9;A3KFI9	Q05048;A0A0A0MSZ9	8	8	8	29	29	29	48.357	0	55.028	3705800000
TCF25	Transcription factor 25	25.1742	24.8439	25.4769	24.9649	25.115	25.6464	25.898	26.1078	26.086	25.9346		Q9BQ70;H3BQ53;Q9H384;Q9H7D3;H3BSP8;H3BSS3;H3BS87;H3BMJ8;H3BTU3;H3BRP4	Q9BQ70;H3BQ53	14	14	14	31.1	31.1	31.1	76.666	0	99.646	6709500000
WDR75	WD repeat-containing protein 75	25.0993	25.1849	25.0839	25.09	25.1146	26.0728	26.1648	26.2255	25.7978	26.0653		Q8IWA0	Q8IWA0	13	13	13	22.3	22.3	22.3	94.498	0	45.321	4152700000
ACTR1A	Alpha-centractin	25.1831	25.1231	24.8658	25.2798	25.113	26.8285	27.0611	27.0258	26.6246	26.885		P61163;R4GMT0;A0A1B0GVS3	P61163;R4GMT0;A0A1B0GVS3	19	19	10	58.5	58.5	35.9	42.613	0	323.31	34449000000
UTP3	Something about silencing protein 10	25.2717	25.1048	25.1031	24.9696	25.1123	25.3372	25.1656	25.8229	25.0599	25.3464		Q9NQZ2	Q9NQZ2	7	7	7	25.7	25.7	25.7	54.557	0	49.34	3903400000
PRR12	Proline-rich protein 12	25.3939	25.229	25.0382	24.7868	25.112	24.7273	24.5717	25.372	25.2486	24.9799		Q9ULL5;Q9ULL5-2;A0A3Q5ADB5	Q9ULL5;Q9ULL5-2;A0A3Q5ADB5	10	10	10	8.2	8.2	8.2	211.04	0	17.236	1247700000
GLUD1;GLUD2	Glutamate dehydrogenase 1, mitochondrial;Glutamate dehydrogenase 2, mitochondrial	24.9549	24.9463	25.2298	25.3128	25.111	25.0339	25.3492	25.7446	24.9805	25.2771		P00367;P00367-3;P00367-2;P49448	P00367;P00367-3;P00367-2;P49448	24	24	24	56.1	56.1	56.1	61.397	0	232.57	23103000000
ABCD3	ATP-binding cassette sub-family D member 3	25.1504	24.9808	25.1641	25.1459	25.1103	26.4066	26.4447	26.7199	26.2801	26.4629		P28288;P28288-2;P28288-3	P28288;P28288-2	21	21	21	36.4	36.4	36.4	75.475	0	270.36	20999000000
CALU	Calumenin	24.4224	25.5135	25.3946	NaN	25.1102	25.525	24.2152	24.9092	24.9435	24.8983		O43852;O43852-3;O43852-5;O43852-6;O43852-4;O43852-15;O43852-10;O43852-2;H0Y875;O43852-13;O43852-14;O43852-11;O43852-9;O43852-8	O43852;O43852-3;O43852-5;O43852-6;O43852-4;O43852-15;O43852-10;O43852-2	7	7	7	37.5	37.5	37.5	37.106	0	22.746	2511500000
RNPS1	RNA-binding protein with serine-rich domain 1	25.1065	25.0665	25.2046	25.0615	25.1098	24.849	25.2531	25.3048	25.0535	25.1151		Q15287;H3BV80;H3BMM9;H3BTC0;Q15287-3;Q15287-2;H3BPG5;H3BMS0	Q15287;H3BV80;H3BMM9;H3BTC0;Q15287-3;Q15287-2;H3BPG5;H3BMS0	6	6	6	24.6	24.6	24.6	34.208	0	31.395	3773600000
ITPA	Inosine triphosphate pyrophosphatase	24.0741	25.314	25.3943	25.6525	25.1088	25.3205	25.2312	25.2242	24.7923	25.1421		Q9BY32;Q9BY32-3;Q9BY32-2	Q9BY32;Q9BY32-3	7	7	7	36.6	36.6	36.6	21.445	0	85.777	8385100000
PHIP	PH-interacting protein	25.259	25.1958	25.2465	24.729	25.1076	24.3925	24.7391	25.225	24.5282	24.7212		Q8WWQ0	Q8WWQ0	9	9	9	7.5	7.5	7.5	206.69	0	17.956	1892900000
VBP1	Prefoldin subunit 3	25.4395	25.0949	25.1114	24.779	25.1062	25.1863	24.9713	24.7077	24.5754	24.8602		P61758;P61758-2	P61758;P61758-2	6	6	6	38.1	38.1	38.1	22.626	0	55.694	1013900000
RAB18	Ras-related protein Rab-18	25.5805	24.8198	24.9142	25.1034	25.1045	25.229	25.0557	25.3053	24.3578	24.987		Q9NP72;Q9NP72-2;A0A087X163;H0Y6T8;Q5W0J0;Q9NP72-3	Q9NP72;Q9NP72-2;A0A087X163;H0Y6T8;Q5W0J0	8	8	8	49.5	49.5	49.5	22.977	0	25.56	2874000000
WDR18	WD repeat-containing protein 18	25.2321	24.731	25.3741	25.069	25.1016	24.8315	25.0366	25.2413	24.7499	24.9649		Q9BV38;U3KQC1;A0A0A0MQU0;K7EIR0;K7EML4;A0A087X237;K7EKX5	Q9BV38;U3KQC1;A0A0A0MQU0;K7EIR0	8	8	8	23.4	23.4	23.4	47.405	0	18.753	1997800000
NOP16	Nucleolar protein 16	25.0728	NaN	25.1014	25.1297	25.1013	25.4155	25.3544	25.833	NaN	25.5343		Q9Y3C1;Q9Y3C1-3;Q9Y3C1-2;D6RIC3;A0A0C4DGU5;A0A087X2G6;A0A087WU10;D6RC60	Q9Y3C1;Q9Y3C1-3;Q9Y3C1-2;D6RIC3;A0A0C4DGU5;A0A087X2G6	7	7	7	39.3	39.3	39.3	21.188	0	48.537	4267900000
MSL1	Male-specific lethal 1 homolog	24.8568	25.8326	24.9772	24.7378	25.1011	24.1634	24.2551	24.914	NaN	24.4442		Q68DK7;J3QQY0;J3KSZ8;J3KTC2;Q68DK7-3;Q68DK7-2	Q68DK7;J3QQY0;J3KSZ8	3	3	3	8.1	8.1	8.1	67.128	0.0005531	5.5453	511940000
LRRC40	Leucine-rich repeat-containing protein 40	25.1862	24.8772	25.2006	25.1381	25.1006	25.2063	25.0995	25.1474	24.8849	25.0846		Q9H9A6	Q9H9A6	20	20	20	42.4	42.4	42.4	68.249	0	64.483	5916100000
RAB8A	Ras-related protein Rab-8A	25.4086	24.9167	24.9725	NaN	25.0993	25.0643	25.3654	25.5964	NaN	25.3421		P61006;P61006-2;Q92930;H0YNE9;H0YMN7	P61006;P61006-2	8	6	6	39.6	34.3	34.3	23.668	0	18.49	2667500000
GPD2	Glycerol-3-phosphate dehydrogenase, mitochondrial	25.3022	25.1408	25.0379	24.9026	25.0959	25.737	25.4769	25.6349	25.2992	25.537		P43304;P43304-2;F5GYK7	P43304;P43304-2	20	20	20	36.2	36.2	36.2	80.852	0	102.78	5756600000
GNL3L	Guanine nucleotide-binding protein-like 3-like protein	25.1129	24.939	25.2566	25.0618	25.0926	25.2095	25.0944	25.3596	25.1455	25.2023		Q9NVN8	Q9NVN8	14	14	14	33.8	33.8	33.8	65.572	0	31.391	3919700000
SMARCA1	Probable global transcription activator SNF2L1	25.0143	24.8445	24.9584	25.5509	25.0921	24.6376	24.1394	24.2807	23.9132	24.2428		P28370;A0A0A0MRP6;B7ZLQ5;P28370-2	P28370;A0A0A0MRP6;B7ZLQ5;P28370-2	26	10	10	24.4	11.1	11.1	122.6	0	17.009	1914500000
BRD2	Bromodomain-containing protein 2	25.2052	25.0969	24.9309	25.1136	25.0867	24.2501	24.2042	23.9207	24.2664	24.1604		P25440;A0A0G2JK44;A0A140T9E9;H0Y6K2;P25440-2;P25440-3;P25440-4;U3KQA6;A0A0G2JHL0;A0A140T9F7;A0A140T9V2;E9PIQ3;A0A0G2JHN8;A0A140T9I1;H0Y799;A0A140T9X8;U3KPW0;H0YDJ7;E9PKQ9	P25440;A0A0G2JK44;A0A140T9E9;H0Y6K2;P25440-2;P25440-3;P25440-4;U3KQA6;A0A0G2JHL0;A0A140T9F7;A0A140T9V2	15	13	12	28.2	25.6	24.3	88.06	0	30.262	4662000000
LARP7	La-related protein 7	24.4762	25.2597	25.3914	25.216	25.0859	24.5163	24.2592	24.4814	24.2769	24.3835		Q4G0J3;Q4G0J3-3;H0YA82;Q4G0J3-2;D6R9Z6;D6RFF0	Q4G0J3;Q4G0J3-3;H0YA82;Q4G0J3-2	6	6	6	14.3	14.3	14.3	66.898	0.00036443	14.181	1204000000
ZNF148	Zinc finger protein 148	25.0211	25.2502	25.0577	25.0073	25.0841	24.7339	24.541	25.1465	24.86	24.8204	2	Q9UQR1;C9K0U4;C9J6Y6;C9JRX0;G5E9X2;Q9UQR1-2	Q9UQR1	11	11	11	20.7	20.7	20.7	88.975	0	38.764	1532600000
ZC3H18	Zinc finger CCCH domain-containing protein 18	25.346	25.3299	25.0195	24.6369	25.0831	23.6422	23.8638	23.9462	23.8507	23.8258		E7ERS3;Q86VM9;Q86VM9-2;H3BP01;H3BRN6;H3BRH3	E7ERS3;Q86VM9;Q86VM9-2	6	6	6	10.3	10.3	10.3	108.94	0	20.072	2027500000
EIF2S3;EIF2S3L	Eukaryotic translation initiation factor 2 subunit 3;Putative eukaryotic translation initiation factor 2 subunit 3-like protein	25.0837	24.6822	25.329	25.2255	25.0801	25.7464	25.8033	25.9841	25.6215	25.7889		P41091;Q2VIR3;Q2VIR3-2;H7BZU1	P41091;Q2VIR3;Q2VIR3-2	18	18	18	52.1	52.1	52.1	51.109	0	113.51	21294000000
NUP62	Nuclear pore glycoprotein p62	25.2231	25.1613	24.8367	25.0945	25.0789	24.9459	25.6995	25.4881	25.1265	25.315		P37198;M0QXN5	P37198;M0QXN5	11	11	11	25.1	25.1	25.1	53.254	0	110.31	5552200000
GTF3C3	General transcription factor 3C polypeptide 3	25.0681	25.1211	25.0553	25.0614	25.0765	24.4216	24.6086	24.8438	23.4463	24.3301		Q9Y5Q9;A0A494C1S7;Q9Y5Q9-2;H7C0C0;F8WC64;H0YFI7;H7BZV8;H7C143	Q9Y5Q9;A0A494C1S7;Q9Y5Q9-2	15	15	15	23.9	23.9	23.9	101.27	0	68.563	3413200000
DYNC1H1	Cytoplasmic dynein 1 heavy chain 1	25.0999	24.8873	25.0649	25.253	25.0763	26.0468	26.0642	26.0013	26.121	26.0584		Q14204;A0A2R8Y706;A0A2R8YFZ7;A0A2R8Y5T0;A0A2R8Y6H2;A0A2R8Y542;A0A2R8YGC7;A0A2R8Y6I5;H0YJ21	Q14204	246	246	246	62.2	62.2	62.2	532.4	0	323.31	214000000000
IRF2BP1	Interferon regulatory factor 2-binding protein 1	25.5518	25.0347	25.114	24.6021	25.0757	24.2827	24.0592	24.6238	24.3715	24.3343		Q8IU81	Q8IU81	13	13	13	32.5	32.5	32.5	61.687	0	66.78	2913800000
THOP1	Thimet oligopeptidase	25.0495	24.5686	25.3065	25.3751	25.075	24.819	24.7276	24.5899	23.2423	24.3447		P52888;K7EP46;K7EKB6;K7EIK4;K7EL32;K7EL02;P52888-2;K7EMU4	P52888;K7EP46	15	15	15	27.3	27.3	27.3	78.839	0	108.42	7395900000
CLPTM1L	Cleft lip and palate transmembrane protein 1-like protein	25.4846	25.0899	24.7242	24.9874	25.0716	NaN	23.5467	25.1162	24.7442	24.4691		Q96KA5;Q96KA5-2;G5E9Z2	Q96KA5;Q96KA5-2;G5E9Z2	5	5	5	15.4	15.4	15.4	62.228	0	29.65	1130100000
LARS	Leucine--tRNA ligase, cytoplasmic	25.1424	24.6963	25.2117	25.2343	25.0712	26.0539	26.2546	26.3335	26.062	26.176		Q9P2J5;Q9P2J5-2;Q9P2J5-3;A0A087WXY1	Q9P2J5;Q9P2J5-2	54	54	54	51.3	51.3	51.3	134.46	0	323.31	60118000000
PA2G4	Proliferation-associated protein 2G4	25.3133	24.3366	25.4064	25.2207	25.0693	25.3702	25.599	25.9891	25.5103	25.6172		Q9UQ80;Q9UQ80-2;F8VR77;F8W0A3;H0YIN7;F8VZ69	Q9UQ80;Q9UQ80-2;F8VR77	23	23	23	63.2	63.2	63.2	43.786	0	172.58	19387000000
ARHGDIA	Rho GDP-dissociation inhibitor 1	25.1996	24.7748	25.2238	NaN	25.0661	24.7762	25.0894	25.3547	25.4905	25.1777		P52565;J3QQX2;J3KTF8;J3KRE2;J3KRY1;P52565-2;J3KS60	P52565;J3QQX2;J3KTF8;J3KRE2;J3KRY1;P52565-2	8	8	8	71.1	71.1	71.1	23.207	0	71.081	2683700000
PPP2R2A	Serine/threonine-protein phosphatase 2A 55 kDa regulatory subunit B alpha isoform	25.125	25.2425	24.9655	24.9122	25.0613	25.6034	25.9508	26.0506	25.5523	25.7893		P63151;P63151-2;E5RIY1;Q66LE6;E5RFR9;Q00005-5;Q00005-4;Q00005-7;Q00005-6;Q00005-3;Q00005-2;Q00005;Q9Y2T4-4;A0A1W2PQI2;Q9Y2T4-3;Q9Y2T4-2;H0YB06	P63151;P63151-2	15	15	13	50.6	50.6	45.9	51.691	0	62.296	9941800000
SPDL1	Protein Spindly	25.1195	25.0361	25.0664	25.0079	25.0575	25.0515	24.9814	24.872	24.6622	24.8918		Q96EA4;H0YBG5;Q96EA4-2;Q96EA4-3;D6RC83;D6RIF7;D6RIB8	Q96EA4;H0YBG5;Q96EA4-2;Q96EA4-3	7	7	7	12.2	12.2	12.2	70.171	0.00029568	7.1411	1352900000
RAB13	Ras-related protein Rab-13	24.9085	25.2466	24.7583	25.3043	25.0545	24.9393	25.3088	25.1634	25.6057	25.2543		P51153;A0A087WWB9;P59190;P59190-2;A0A2R8YDI9;H0YLJ8;H0YL94;G3V196;A0A2R8YFB8	P51153;A0A087WWB9	6	4	4	28.6	19.7	19.7	22.774	0.00031969	9.262	1419800000
DHX16	Putative pre-mRNA-splicing factor ATP-dependent RNA helicase DHX16	25.0832	25.0668	25.1016	24.9527	25.0511	24.4497	23.8318	23.9811	23.7043	23.9918		O60231;A0A140T947;Q5SQH5;A0A140T8Y5;A0A140T9T4;A2AB15	O60231;A0A140T947;Q5SQH5	16	15	15	19.7	18.8	18.8	119.26	0	25.709	2621400000
SUZ12	Polycomb protein SUZ12	25.1022	24.926	25.1605	25.0145	25.0508	25.0609	25.1868	25.4758	24.5028	25.0566		Q15022;J3QQW9	Q15022;J3QQW9	10	10	10	18.5	18.5	18.5	83.054	0	19.122	2230400000
TRIP6	Thyroid receptor-interacting protein 6	24.6404	25.4202	24.6565	25.4726	25.0475	26.99	26.9482	26.9262	27.0132	26.9694		Q15654;H7BZE2	Q15654	5	5	5	22.9	22.9	22.9	50.287	0	65.462	3095800000
EPB41	Protein 4.1	24.9978	24.8665	25.0629	25.2413	25.0422	26.9852	27.2219	27.1938	27.0379	27.1097		P11171;P11171-2;A0A2U3TZH6;A0A2R8YD30;P11171-3;Q4VB86;P11171-4;P11171-5;A0A2R8Y7Y3;A0A2R8Y5Z6;A0A2R8Y5G2;A0A2R8YCW8;P11171-7;A0A2R8Y570;A0A3B3IU06;P11171-6;A0A2R8YFR9;A0A2R8Y6G5;A0A2R8Y420;A0A3B3ITP0;A0A3B3IUD6;A0A2R8Y7N0;A0A2R8Y6D0;A0A1B0GWG0;A0A3B3ITC5;A0A2R8Y4N6;A0A2R8Y6T6;A0A2R8Y5C8;A0A2R8Y783;A0A2R8YFU8;Q4VXN1	P11171;P11171-2;A0A2U3TZH6;A0A2R8YD30;P11171-3;Q4VB86;P11171-4;P11171-5;A0A2R8Y7Y3;A0A2R8Y5Z6;A0A2R8Y5G2;A0A2R8YCW8;P11171-7;A0A2R8Y570;A0A3B3IU06;P11171-6;A0A2R8YFR9;A0A2R8Y6G5;A0A2R8Y420;A0A3B3ITP0;A0A3B3IUD6;A0A2R8Y7N0;A0A2R8Y6D0;A0A1B0GWG0	29	27	26	42.5	40.2	38.4	97.016	0	135.91	13061000000
RHBDD2	Rhomboid domain-containing protein 2	25.4756	25.0298	25.1499	24.5124	25.042	23.8827	24.9612	24.9765	23.6123	24.3582		Q6NTF9;Q6NTF9-2;Q9UDT1	Q6NTF9;Q6NTF9-2	3	3	2	11.8	11.8	8.8	39.202	0	23.033	564430000
GNAS	Guanine nucleotide-binding protein G(s) subunit alpha isoforms XLas;Guanine nucleotide-binding protein G(s) subunit alpha isoforms short	25.1398	24.7337	24.9908	25.2917	25.039	28.3068	28.4322	28.7135	28.0564	28.3773		Q5JWF2-2;Q5JWF2;P63092;P63092-3;P63092-2;P63092-4;S4R3E3;H0Y7F4;Q5JWE9;A0A0A0MR13;S4R3V9;P38405-2;P38405;Q5JWF2-3;K7EQ80;X6R7U9;K7EPE2	Q5JWF2-2;Q5JWF2;P63092;P63092-3;P63092-2;P63092-4	14	14	13	16.4	16.4	15.3	109.62	0	48.514	8637700000
DDX54	ATP-dependent RNA helicase DDX54	25.0302	24.9627	25.2398	24.9199	25.0382	25.4161	25.5947	25.8041	25.412	25.5568		Q8TDD1;Q8TDD1-2;F8VRX4;H0YHH7;H0YHZ9	Q8TDD1;Q8TDD1-2	25	25	25	36.1	36.1	36.1	98.594	0	84.867	9188700000
CLIC1	Chloride intracellular channel protein 1	25.0787	24.8386	25.0951	25.1329	25.0364	24.2032	25.2444	25.2483	25.075	24.9428		O00299	O00299	14	14	14	71	71	71	26.922	0	172.7	15314000000
CKAP2	Cytoskeleton-associated protein 2	24.8522	24.7639	25.3261	25.1957	25.0345	26.321	26.7369	26.7029	26.4598	26.5552		Q8WWK9;Q8WWK9-5;Q8WWK9-6;Q8WWK9-4;C9J649;C9J7Y4	Q8WWK9;Q8WWK9-5;Q8WWK9-6;Q8WWK9-4	18	18	18	38.7	38.7	38.7	76.986	0	116.19	17756000000
CDC27	Cell division cycle protein 27 homolog	24.9317	24.8343	25.2855	25.0839	25.0339	25.2679	25.7845	25.7264	25.2259	25.5012		P30260;P30260-2;G5EA36;I3L394;F6QPS0;I3L328;I3L3H6;K7EMA6;I3L2Z8;E9PRZ6	P30260;P30260-2;G5EA36	15	15	15	28.3	28.3	28.3	91.866	0	76.453	6064700000
UBE2L3	Ubiquitin-conjugating enzyme E2 L3	25.398	24.4619	25.0694	25.204	25.0334	25.0256	24.9984	24.7496	24.9116	24.9213		P68036;P68036-3;P68036-2;A0A1B0GUS4	P68036;P68036-3;P68036-2	7	7	7	63.6	63.6	63.6	17.861	0	96.855	6815700000
APEX1	DNA-(apurinic or apyrimidinic site) lyase;DNA-(apurinic or apyrimidinic site) lyase, mitochondrial	25.1995	24.9191	24.9355	25.0739	25.032	24.521	24.2038	25.4417	25.3575	24.881		P27695;G3V3M6;G3V5Q1;G3V3C7;A0A0C4DGK8;G3V5M0;G3V359;H7C4A8;G3V5D9;G3V3Y6	P27695;G3V3M6;G3V5Q1;G3V3C7;A0A0C4DGK8;G3V5M0;G3V359	18	18	18	76.1	76.1	76.1	35.554	0	241.56	12556000000
KIF23	Kinesin-like protein KIF23;Kinesin-like protein	25.0134	25.0468	25.2715	24.7905	25.0306	25.3265	25.2512	25.2996	25.1251	25.2506		Q02241;Q02241-2;A0A2U3TZL8;H7BYN4;Q02241-3;H0YME6;A0A2R8Y531;H0YMJ4	Q02241;Q02241-2;A0A2U3TZL8;H7BYN4;Q02241-3	15	15	15	21.1	21.1	21.1	110.06	0	57.533	5132400000
H2AFY2	Core histone macro-H2A.2;Histone H2A	25.3086	24.9882	25.2015	24.61	25.0271	25.2007	25.3481	25.8064	25.076	25.3578		Q9P0M6;Q5SQT3	Q9P0M6;Q5SQT3	15	13	13	52.7	45.7	45.7	40.058	0	158.17	11439000000
TBC1D15	TBC1 domain family member 15	24.9686	25.1179	24.9206	25.0821	25.0223	25.5271	25.5916	25.5853	25.882	25.6465		Q8TC07;Q8TC07-2;Q8TC07-3;C9JA93;F8VV61;F8WDJ1;F8WF35;F8WCB5	Q8TC07;Q8TC07-2;Q8TC07-3;C9JA93	14	14	14	22.1	22.1	22.1	79.49	0	38.549	3582400000
SLC25A13	Calcium-binding mitochondrial carrier protein Aralar2	25.0998	24.9428	24.6874	25.354	25.021	25.4139	25.5911	25.9133	24.7381	25.4141		Q9UJS0;Q9UJS0-2;R4GN64	Q9UJS0;Q9UJS0-2	24	24	21	48.4	48.4	44.1	74.175	0	71.34	8923300000
ACTR3	Actin-related protein 3	25.2441	25.0035	25.0572	24.7784	25.0208	26.4679	26.8257	26.9328	26.5576	26.696		P61158;B4DXW1;Q9P1U1;F8WDR7;Q9P1U1-2;Q9P1U1-3;Q9C0K3;A0A0A0MTI9;H7C4J1;C9IZN3	P61158;B4DXW1	23	23	23	68.4	68.4	68.4	47.371	0	268.17	33219000000
RRBP1	Ribosome-binding protein 1	25.0994	24.9637	24.8723	25.1238	25.0148	25.9866	25.9012	26.2159	26.2619	26.0914		Q9P2E9;Q9P2E9-3;A0A087WVV2;F8W7S5;A0A087WU26;A2A2S5;V9GY78;Q8N4C6-6;Q8N4C6-11	Q9P2E9;Q9P2E9-3;A0A087WVV2;F8W7S5	39	39	38	34.4	34.4	33.8	152.45	0	323.31	30198000000
GLO1	Lactoylglutathione lyase	24.9911	24.9242	24.7735	25.3475	25.0091	25.7773	25.6793	25.9188	26.1806	25.889		Q04760;Q04760-2	Q04760;Q04760-2	7	7	7	42.4	42.4	42.4	20.777	0	50.151	3299300000
WAC	WW domain-containing adapter protein with coiled-coil	24.4835	25.7452	24.7237	25.0821	25.0087	23.9563	24.6956	24.4644	24.1183	24.3087		Q9BTA9;Q9BTA9-2;Q9BTA9-5;A0A0A0MRT2;Q9BTA9-3;C9JD58;J3QTA0;A0A494C0B7;A0A494C0C1;A0A494C0S5;C9JVK6	Q9BTA9;Q9BTA9-2;Q9BTA9-5;A0A0A0MRT2;Q9BTA9-3	6	6	6	17.9	17.9	17.9	70.723	0	17.919	2615200000
HP1BP3	Heterochromatin protein 1-binding protein 3	25.697	25.0034	23.7906	25.5232	25.0036	24.0488	25.6864	26.4749	24.2978	25.127	1	Q5SSJ5;Q5SSJ5-2;B0QZK4;Q5SSJ5-3;X6RGJ2;Q5SWC8;B0QZK9;B0QZK8;Q5SSJ5-5	Q5SSJ5;Q5SSJ5-2;B0QZK4;Q5SSJ5-3;X6RGJ2	19	19	19	36.9	36.9	36.9	61.206	0	50.195	5790100000
COASY	Bifunctional coenzyme A synthase;Phosphopantetheine adenylyltransferase;Dephospho-CoA kinase	25.1766	25.0531	24.6673	25.0685	24.9914	25.2844	25.1197	25.2828	24.6113	25.0746		Q13057;Q13057-2;K7EQ60;K7ESK6;K7ES73;K7EN91;K7EP09;K7EPT0	Q13057;Q13057-2	11	11	11	29.3	29.3	29.3	62.328	0	38.862	3327300000
DCAF13	DDB1- and CUL4-associated factor 13	25.2309	24.6995	25.014	25.0196	24.991	25.4664	NaN	25.9621	25.8398	25.7561		Q9NV06;A0A087WT20;E5RHM4;B3KME9;A0A087X1F8;Q9NV06-2	Q9NV06;A0A087WT20;E5RHM4;B3KME9	8	8	8	22.7	22.7	22.7	51.402	0.00037175	15.033	3755600000
EIF3K	Eukaryotic translation initiation factor 3 subunit K	24.9711	25.1124	25.1679	24.7031	24.9887	26.2895	25.8267	26.7004	25.7236	26.1351		Q9UBQ5;Q9UBQ5-2;K7ERF1;K7ES31;K7EQM4;A0A087WVB9;B4DQ48;K7EK53	Q9UBQ5;Q9UBQ5-2;K7ERF1;K7ES31;K7EQM4;A0A087WVB9	8	8	8	53.2	53.2	53.2	25.059	0	28.755	5087600000
ZC3H8	Zinc finger CCCH domain-containing protein 8	25.6416	24.2407	25.4898	24.5748	24.9868	23.7412	24.893	24.9876	NaN	24.5406		Q8N5P1;A0A0C4DGZ1	Q8N5P1;A0A0C4DGZ1	3	3	3	17.2	17.2	17.2	33.575	0	32.289	592540000
POLD1	DNA polymerase delta catalytic subunit;DNA polymerase	25.016	24.991	25.0098	24.9264	24.9858	24.0697	24.4442	24.0142	24.5535	24.2704		P28340;M0R2B7;M0QZR8;A0A2R8Y7K6;A0A2R8Y705;M0QXE6;M0QZB4;M0QXQ2;M0R3H8;M0R2I8	P28340;M0R2B7;M0QZR8;A0A2R8Y7K6	27	27	27	32.2	32.2	32.2	123.63	0	61.92	4203700000
UFSP2	Ufm1-specific protease 2	25.4499	25.1913	24.9318	24.3682	24.9853	25.0874	25.4101	25.3182	25.1187	25.2336		Q9NUQ7;D6RGX2;H0YA18;D6RB53;D6RA67;D6R9J7;H0Y9B0	Q9NUQ7;D6RGX2;H0YA18	10	10	10	38.6	38.6	38.6	53.261	0	28.077	2548100000
KARS	Lysine--tRNA ligase	24.9856	24.5323	25.0883	25.3155	24.9805	26.093	26.174	26.2679	25.8796	26.1037		Q15046;Q15046-2;H3BVA8;J3KRL2;H3BPV7	Q15046;Q15046-2	24	24	24	36.2	36.2	36.2	68.047	0	153.48	22850000000
PPP1CB	Serine/threonine-protein phosphatase PP1-beta catalytic subunit;Serine/threonine-protein phosphatase	25.2375	24.8801	25.3542	24.4462	24.9795	25.3105	24.3983	25.5837	25.1532	25.1115		P62140;C9J9S3;C9JP48;E7ETD8	P62140;C9J9S3;C9JP48;E7ETD8	12	5	5	47.4	28.7	28.7	37.186	0	16.636	1530300000
PRMT5	Protein arginine N-methyltransferase 5;Protein arginine N-methyltransferase 5, N-terminally processed	25.0404	24.6224	25.1043	25.1398	24.9768	25.984	26.2195	26.0813	25.7607	26.0114		O14744;O14744-2;O14744-5;O14744-3;H0YJX6;O14744-4;G3V580;G3V5L5;G3V2X6;C9JSX3;G3V2L6;H0YJ77;H0YJD3;H7BZ44;G3V5T6;G3V2F5;G3V507	O14744;O14744-2;O14744-5;O14744-3;H0YJX6;O14744-4	24	24	24	41.9	41.9	41.9	72.683	0	169.28	26617000000
EDC3	Enhancer of mRNA-decapping protein 3	25.2348	24.8433	24.8888	24.9316	24.9747	26.2905	26.6014	26.5011	26.5047	26.4745		Q96F86;H3BSQ0;H3BPN4;H3BPW9;H3BQP5;H3BU87;H3BQ37;H3BMB8;H3BTH0;H3BTF8;H3BNJ7	Q96F86;H3BSQ0;H3BPN4	19	19	19	48	48	48	56.077	0	73.604	12563000000
TTK	Dual specificity protein kinase TTK	24.8272	24.9453	25.1593	24.9522	24.971	25.5931	26.3343	26.178	25.8382	25.9859		P33981;P33981-2;D6RF82;D6REX1;D6RIC6;D6RFY1	P33981;P33981-2	18	18	18	35.4	35.4	35.4	97.071	0	52.457	3551300000
PAPOLA	Poly(A) polymerase alpha	24.8755	24.9066	25.1997	24.9013	24.9708	23.8904	23.7145	23.7483	23.1998	23.6383	1	P51003;G3XAH6;G3V3I9;A0A0C4DGK1;G3V2A0;P51003-2;G3V457;Q9NRJ5;Q9BWT3;H7C3W0;H0YJL4;H0YJ00;F8WAT4;Q9BWT3-2	P51003;G3XAH6;G3V3I9;A0A0C4DGK1;G3V2A0;P51003-2	10	10	10	18	18	18	82.842	0	27.796	3509300000
OSBP	Oxysterol-binding protein 1	24.9054	NaN	24.6596	25.3465	24.9705	25.5313	26.3352	26.1889	25.9458	26.0003		P22059;H0YCV6;Q969R2-5	P22059	15	15	13	26.8	26.8	23.4	89.42	0	89.413	5404800000
NANS	Sialic acid synthase	24.9886	24.4188	25.2472	25.2169	24.9679	24.7977	24.34	NaN	23.7089	24.2822		Q9NR45;Q5TBR0;Q5TBR1	Q9NR45	11	11	11	41.8	41.8	41.8	40.307	0	119.08	9101800000
ABCF2	ATP-binding cassette sub-family F member 2	24.9812	24.8149	24.8665	25.1732	24.959	26.7168	26.8504	26.9198	26.6943	26.7954		Q9UG63;Q9UG63-2;C9JHK9;C9JZV3	Q9UG63;Q9UG63-2;C9JHK9;C9JZV3	29	29	29	49.6	49.6	49.6	71.289	0	121.91	27230000000
RFT1	Protein RFT1 homolog	25.6827	24.5061	24.3325	25.3143	24.9589	23.7766	23.6729	24.0413	23.5859	23.7692		Q96AA3;B5MDE0;C9JP01	Q96AA3;B5MDE0;C9JP01	4	4	4	8.3	8.3	8.3	60.335	0.00033069	10.361	1615000000
XPC	DNA repair protein complementing XP-C cells	24.9187	24.7886	25.3243	24.8004	24.958	24.4415	24.8578	24.8056	24.4944	24.6499		Q01831;Q01831-2;E7EUB5	Q01831;Q01831-2	8	8	8	12	12	12	105.95	0	19.668	1270300000
GEMIN2	Gem-associated protein 2	24.9003	24.6212	24.7885	25.5177	24.957	24.6919	24.5552	24.4948	24.5064	24.5621		A0A3B3IU42;O14893;H0YEL0;O14893-3;O14893-2;H0YDP6;G5EA29	A0A3B3IU42;O14893;H0YEL0;O14893-3;O14893-2;H0YDP6	5	5	5	22.9	22.9	22.9	30.761	0.00036657	14.343	1467600000
CCDC6	Coiled-coil domain-containing protein 6	24.961	24.9679	24.6463	25.2428	24.9545	26.2235	26.333	26.2189	26.1257	26.2253		Q16204	Q16204	11	11	11	36.3	36.3	36.3	53.29	0	96.375	3656400000
GAPVD1	GTPase-activating protein and VPS9 domain-containing protein 1	25.0034	24.8099	24.7535	25.248	24.9537	26.5904	26.822	26.6166	26.6706	26.6749		Q14C86;Q14C86-6;Q14C86-3;Q14C86-5;Q14C86-2;F8W9S7;Q14C86-4;C9IZ08;H0Y7I9;B4DGD8;H0Y4E7;B0QZ65;A0A0A0MQV8;C9IZX9	Q14C86;Q14C86-6;Q14C86-3;Q14C86-5;Q14C86-2;F8W9S7;Q14C86-4;C9IZ08	32	32	32	29.8	29.8	29.8	164.98	0	205.46	20534000000
PLIN3	Perilipin-3	24.9335	24.7135	24.8393	25.322	24.9521	25.5659	25.6565	25.7651	25.2898	25.5694		O60664;O60664-4;O60664-3;K7EL96;K7ERZ3;K7ER39;O60664-2	O60664;O60664-4;O60664-3;K7EL96;K7ERZ3	11	11	11	41.7	41.7	41.7	47.074	0	80.584	2861900000
UCK2	Uridine-cytidine kinase 2	25.155	24.7037	25.1844	24.7516	24.9487	25.1685	25.2911	25.0431	25.039	25.1355		Q9BZX2;A0A2R8Y653;Q9BZX2-2;Q9HA47;Q9HA47-3;Q9HA47-4	Q9BZX2;A0A2R8Y653	8	8	8	48.7	48.7	48.7	29.299	0	28.563	2112400000
TST	Thiosulfate sulfurtransferase	25.2027	24.854	24.386	25.3494	24.9481	25.5135	25.9941	25.7662	24.9598	25.5584		Q16762;B1AH48	Q16762	8	8	8	31.3	31.3	31.3	33.429	0	87.112	6148300000
STIM2	Stromal interaction molecule 2	25.2689	24.9274	24.7358	24.8544	24.9467	25.8384	26.2077	25.164	26.2524	25.8657		Q9P246;Q9P246-2;H7C5C6;H7C5A5;A0A1X7SBY3;H0Y860;A0A1W2PRA1;Q9P246-3;H7C5K2;R4GN82;R4GMP0;R4GNC5	Q9P246;Q9P246-2;H7C5C6;H7C5A5;A0A1X7SBY3;H0Y860;A0A1W2PRA1;Q9P246-3;H7C5K2	6	6	6	9.8	9.8	9.8	83.97	0.00035224	12.502	1981000000
RFC2	Replication factor C subunit 2	25.167	24.9266	24.8148	24.8646	24.9433	25.2651	25.0611	25.2947	24.7853	25.1016		P35250;P35250-2;A0A087WVY3;H7C5P4;H7C5P1;H7C5Q7;F8WC37;H7C5A0;H7C5G4;H7C5S7;H7C596	P35250;P35250-2;A0A087WVY3	11	11	11	41	41	41	39.157	0	85.389	5749300000
ATP6V1A	V-type proton ATPase catalytic subunit A	25.0356	24.7287	24.9818	25.0207	24.9417	26.3246	26.3776	26.418	25.8651	26.2464		P38606;P38606-2;C9JVW8;C9JA17	P38606;P38606-2	22	22	22	56.4	56.4	56.4	68.303	0	222.6	14478000000
ANKRD17	Ankyrin repeat domain-containing protein 17	25.0881	24.9083	25.1814	24.5719	24.9375	26.9279	26.9067	26.9675	27.1011	26.9758		O75179;H0YM23;O75179-7;O75179-2;O75179-6;O75179-4;H0YLQ3;O75179-3;A0A1W2PQ15;O75179-5	O75179;H0YM23;O75179-7;O75179-2;O75179-6;O75179-4;H0YLQ3	32	32	18	17.8	17.8	11.6	274.25	0	220.11	14387000000
ATP1B3	Sodium/potassium-transporting ATPase subunit beta-3	25.1314	24.2012	25.0413	25.3745	24.9371	25.9354	25.4464	26.6655	24.6205	25.667		P54709;C9JA36;P54709-2;C9JXZ1;H7C547;F8WBY4;H7C4L9;C9J6S2	P54709;C9JA36;P54709-2	12	12	12	48.7	48.7	48.7	31.512	0	62.564	15158000000
SCYL1	N-terminal kinase-like protein	NaN	24.64	25.0033	25.1604	24.9346	24.5848	24.9311	25.1625	24.8267	24.8763		Q96KG9;Q96KG9-2;E9PS17;Q96KG9-3;E9PK59;Q96KG9-4;Q96KG9-5;Q96KG9-6;E9PPN3;A0A0A0MQX4;H0YCI6;H0YDH0	Q96KG9;Q96KG9-2;E9PS17;Q96KG9-3;E9PK59;Q96KG9-4;Q96KG9-5;Q96KG9-6;E9PPN3	18	18	18	37.5	37.5	37.5	89.63	0	96.295	4384800000
NDUFA9	NADH dehydrogenase [ubiquinone] 1 alpha subcomplex subunit 9, mitochondrial	24.996	24.4604	24.9242	25.3505	24.9328	24.6959	25.2803	25.8259	25.0785	25.2202		Q16795;A0A3B3ISG8;F5H0J3;F5GY40;H3BRM9	Q16795;A0A3B3ISG8	13	13	13	42.4	42.4	42.4	42.509	0	61.556	6000100000
HBS1L	HBS1-like protein	24.9765	25.183	25.1609	24.4096	24.9325	26.9	27.2326	26.7754	26.9016	26.9524		Q9Y450;Q9Y450-4;B7Z524;H0YDX7;J3QT46;E9PHZ9;H0YES5;Q9Y450-2;E9PN23;G5E991;E9PMN1;E9PLR4;E9PJ90;E9PS53	Q9Y450;Q9Y450-4;B7Z524;H0YDX7;J3QT46	20	20	20	45.5	45.5	45.5	75.472	0	136.31	4559200000
RALA	Ras-related protein Ral-A	24.9644	24.6784	24.9865	25.0953	24.9312	28.2048	28.3439	28.0863	27.6782	28.0783		P11233;H7C3P7;C9JPE8	P11233;H7C3P7	8	4	4	40.3	19.4	19.4	23.567	0	31.82	4042600000
KRI1	Protein KRI1 homolog	24.9183	24.8692	25.0382	24.8547	24.9201	25.377	25.46	25.8063	25.0573	25.4252		Q8N9T8;A0A494C108;H0YFD2;F8WFC1;H0YG91;H0YH26	Q8N9T8;A0A494C108	9	9	9	19.3	19.3	19.3	82.597	0	36.735	3593800000
UQCRQ	Cytochrome b-c1 complex subunit 8	24.8253	24.5668	25.0068	25.2705	24.9174	25.3765	24.697	25.9947	25.0598	25.282		O14949	O14949	5	5	5	45.1	45.1	45.1	9.9062	0	41.365	14578000000
CBR1	Carbonyl reductase [NADPH] 1	24.929	24.6483	24.8513	25.2381	24.9167	24.6896	24.9456	25.0784	24.3826	24.7741		P16152;E9PQ63;A8MTM1;P16152-2	P16152;E9PQ63;A8MTM1;P16152-2	14	14	12	65.3	65.3	54.9	30.375	0	253.57	21917000000
SRP68	Signal recognition particle subunit SRP68	24.9115	24.6854	24.9064	25.1443	24.9119	26.1985	26.4125	26.4427	26.1957	26.3124		Q9UHB9;Q9UHB9-4;Q9UHB9-2;Q9UHB9-3	Q9UHB9;Q9UHB9-4;Q9UHB9-2	27	27	27	51.2	51.2	51.2	70.729	0	323.31	19955000000
C9orf114	Putative methyltransferase C9orf114	24.9276	NaN	24.9048	24.9032	24.9119	24.4143	25.8363	24.6985	24.5327	24.8705		Q5T280	Q5T280	2	2	2	10.1	10.1	10.1	42.008	0	22.438	851170000
GGT7	Gamma-glutamyltransferase 7;Gamma-glutamyltransferase 7 heavy chain;Gamma-glutamyltransferase 7 light chain	25.1204	24.9733	25.0334	24.5107	24.9095	24.232	24.3771	24.7638	24.1525	24.3814		Q9UJ14;Q9UJ14-4;Q9UJ14-5	Q9UJ14	6	6	6	15.4	15.4	15.4	70.466	0	45.474	772790000
TIMM44	Mitochondrial import inner membrane translocase subunit TIM44	24.781	24.5004	25.1493	25.2043	24.9088	24.6292	24.9408	25.9495	24.1622	24.9205		O43615;M0QXU7;M0QXM9;M0R301;M0R124	O43615;M0QXU7	16	16	16	36.7	36.7	36.7	51.355	0	51.113	7981400000
MARC1	Mitochondrial amidoxime-reducing component 1	25.2169	24.3322	25.1956	24.8902	24.9088	27.1969	27.1159	27.4539	26.5091	27.069		Q5VT66;Q5VT66-2;A0A494C1P3;H7BYZ9;Q5VT66-3;H0YDX4;X6RIL1	Q5VT66;Q5VT66-2;A0A494C1P3;H7BYZ9;Q5VT66-3	7	7	6	31.5	31.5	27	37.499	0	115.89	3520600000
PML	Protein PML	25.1738	25.2791	24.7303	24.4407	24.906	25.0634	24.3718	24.6581	24.3381	24.6079	1	P29590-3;P29590-8;P29590;P29590-2;P29590-5;P29590-9;P29590-13;P29590-4;P29590-11;P29590-12;P29590-14;P29590-10;H3BT57;H3BT29;H3BVD2;H3BUJ5	P29590-3;P29590-8;P29590;P29590-2;P29590-5;P29590-9;P29590-13;P29590-4;P29590-11;P29590-12;P29590-14;P29590-10;H3BT57	7	7	7	11.8	11.8	11.8	90.241	0.00035348	12.677	1366900000
TFAM	Transcription factor A, mitochondrial	25.3147	23.7969	25.3	25.2014	24.9033	25.1441	25.942	26.1949	25.09	25.5928		Q00059;Q00059-2;H7BYN3	Q00059;Q00059-2;H7BYN3	14	14	14	45.9	45.9	45.9	29.096	0	55.289	30980000000
VARS	Valine--tRNA ligase	24.796	24.7563	25.0219	25.0343	24.9022	26	26.0812	26.1297	25.9951	26.0515		P26640;A0A140T936;A0A140T954;P26640-2;A2ABF4;A0A0G2JJT9;H0Y426;A0A140T904	P26640;A0A140T936	47	47	47	45.8	45.8	45.8	140.47	0	323.31	47639000000
MTHFD1L	Monofunctional C1-tetrahydrofolate synthase, mitochondrial	24.9563	24.8284	24.793	25.0237	24.9004	24.56	24.9399	25.6975	24.7137	24.9778		Q6UB35;A0A087WVM4;B7ZM99;H0Y327;Q4VXM0;Q6UB35-2;Q5JYA8;Q5JYA3;Q4VXM1;Q4VXV2	Q6UB35;A0A087WVM4;B7ZM99	24	24	24	30.5	30.5	30.5	105.79	0	85.887	9112500000
YEATS2	YEATS domain-containing protein 2	25.0953	25.0057	24.7204	24.7725	24.8985	24.1091	23.6438	24.1859	23.7046	23.9109		Q9ULM3	Q9ULM3	11	11	11	11.8	11.8	11.8	150.78	0	25.882	1580700000
RNF219	RING finger protein 219	25.1825	24.4629	24.9911	24.9512	24.897	25.1144	24.3946	25.2947	24.8049	24.9022		Q5W0B1	Q5W0B1	4	4	4	8.8	8.8	8.8	81.116	0.00030321	7.8085	1336200000
PSAT1	Phosphoserine aminotransferase	24.8947	24.493	25.0125	25.1864	24.8967	25.0872	25.2205	25.466	24.7614	25.1338		Q9Y617;Q9Y617-2	Q9Y617;Q9Y617-2	21	21	21	65.9	65.9	65.9	40.422	0	240.87	67147000000
RAE1	mRNA export factor	24.4284	24.9687	25.1243	25.0592	24.8952	24.8181	24.543	25.2351	24.646	24.8106		P78406;E9PPG9;E9PQ57;B0QZ36	P78406;E9PPG9;E9PQ57	5	5	5	18.5	18.5	18.5	40.968	0.00035778	13.263	1907200000
HADHB	Trifunctional enzyme subunit beta, mitochondrial;3-ketoacyl-CoA thiolase	24.9513	23.9971	25.2002	25.4293	24.8945	25.427	25.7442	26.1398	25.2452	25.6391		P55084;P55084-2;F5GZQ3;B5MD38;C9JEY0;C9JE81;C9K0M0	P55084;P55084-2;F5GZQ3;B5MD38	29	29	29	69.2	69.2	69.2	51.294	0	164.45	40338000000
ANLN	Actin-binding protein anillin	24.9871	24.7021	25.0366	24.848	24.8935	25.3804	25.7609	25.7458	25.3462	25.5584	1,2	Q9NQW6;Q9NQW6-2;H7C1K5;H7C3S1;C9JJT6	Q9NQW6;Q9NQW6-2	14	14	14	15.7	15.7	15.7	124.2	0	26.64	3234400000
PNO1	RNA-binding protein PNO1	24.7243	25.086	25.1082	24.6547	24.8933	24.3851	24.086	24.7681	23.8798	24.2798		Q9NRX1;F8WBJ6	Q9NRX1;F8WBJ6	9	9	9	38.9	38.9	38.9	27.924	0	33.041	3643400000
JUN	Transcription factor AP-1	25.2919	24.6266	24.9395	24.6973	24.8889	24.4551	24.3906	24.4137	24.1988	24.3646		P05412	P05412	4	4	4	22.4	22.4	22.4	35.675	0	27.91	1141100000
PSMC6	26S protease regulatory subunit 10B	24.4944	24.6237	25.4063	25.0152	24.8849	25.0031	25.088	25.0313	24.0504	24.7932		P62333;A0A087X2I1;H0YJC0;H0YJS8;H0YJX2;H0YJE9;H0YJT1	P62333;A0A087X2I1;H0YJC0	22	22	22	64.5	64.5	64.5	44.172	0	285.74	30005000000
IDE	Insulin-degrading enzyme	24.9103	24.686	24.8125	25.1288	24.8844	25.9616	26.0165	25.9392	25.7215	25.9097		P14735;A0A3B3ISG5;P14735-2;Q5T5N3	P14735;A0A3B3ISG5;P14735-2	24	24	24	28.6	28.6	28.6	117.97	0	73.407	12407000000
TNKS1BP1	182 kDa tankyrase-1-binding protein	24.8901	24.2686	25.1533	25.2184	24.8826	26.4597	26.9786	26.8097	26.8528	26.7752		Q9C0C2;Q9C0C2-2;E9PKK0;A0A2R8Y5C4;E9PKE7	Q9C0C2;Q9C0C2-2	36	36	36	30.9	30.9	30.9	181.79	0	198.78	8206800000
CSNK1E;CSNK1D	Casein kinase I isoform epsilon;Casein kinase I isoform delta	25.023	24.956	25.0839	24.4536	24.8792	25.3448	25.5989	25.4156	25.9041	25.5659		P49674;B0QY35;B0QY34;P48730;P48730-2;B0QY36;H7BYT1;H0Y645;J3QQI9;H0Y2N6;H0Y5S9;B4DLF1;H0Y682	P49674;B0QY35;B0QY34;P48730;P48730-2;B0QY36;H7BYT1;H0Y645;J3QQI9	13	13	13	30.3	30.3	30.3	47.315	0	30.368	6585300000
RNH1	Ribonuclease inhibitor	24.899	24.8999	24.9355	24.7809	24.8789	25.345	25.572	25.1287	25.434	25.37		P13489;H0YCR7;E9PMJ3;E9PLZ3;E9PIM9;E9PMA9;E9PMN0;E9PIK5	P13489;H0YCR7	8	8	8	24.1	24.1	24.1	49.973	0	55.474	6520300000
PRPS1;PRPS1L1	Ribose-phosphate pyrophosphokinase 1;Ribose-phosphate pyrophosphokinase 3	24.895	24.5491	24.9518	25.1091	24.8763	25.0977	25.1284	25.0447	24.8504	25.0303		P60891;B1ALA9;A0A2R8Y7H4;P60891-2;P21108;A0A0B4J207;B7ZB02;B1ALA7;H7C540;Q15244	P60891;B1ALA9;A0A2R8Y7H4;P60891-2;P21108;A0A0B4J207	10	10	4	37.7	37.7	13.5	34.834	0	61.354	13122000000
VRK3	Inactive serine/threonine-protein kinase VRK3	25.2125	25.3026	24.2101	24.7785	24.876	23.515	23.4696	23.174	NaN	23.3862		Q8IV63;Q8IV63-3;Q8IV63-2;M0R073;M0QYA8;M0R3H2;M0QXV1;M0QXD7;M0QX88;M0R025;M0R200;M0QYG0	Q8IV63;Q8IV63-3;Q8IV63-2;M0R073;M0QYA8	4	4	4	11.2	11.2	11.2	52.881	0	28.203	558630000
AMMECR1	AMME syndrome candidate gene 1 protein	24.7614	24.5799	24.7646	25.3887	24.8737	24.1667	24.4021	24.2927	24.1503	24.253		Q9Y4X0;Q9Y4X0-4;Q9Y4X0-3;Q6DCA0	Q9Y4X0;Q9Y4X0-4;Q9Y4X0-3	3	3	3	10.2	10.2	10.2	35.463	0.00034037	11.309	625240000
CSNK2A2	Casein kinase II subunit alpha	24.9356	24.7156	24.8171	25.0237	24.873	24.4254	24.038	24.9865	24.4996	24.4874		P19784;H3BSA1;H3BV19;H3BNI9	P19784;H3BSA1	20	20	20	66	66	66	41.213	0	131.43	19429000000
MGA	MAX gene-associated protein	24.6682	25.1888	24.9439	24.6895	24.8726	24.0294	24.8247	24.9687	24.5074	24.5826		Q8IWI9;Q8IWI9-3;H3BP52;H3BTF4;H3BTN2	Q8IWI9;Q8IWI9-3	22	22	16	10.9	10.9	8.3	336.16	0	49.442	1913800000
DUSP11	RNA/RNP complex-1-interacting phosphatase	25.007	25.0421	24.9495	24.4813	24.87	24.9845	25.3242	25.5136	24.6455	25.117		O75319;O75319-2;H7C0E6	O75319;O75319-2	5	5	5	18.6	18.6	18.6	43.71	0.00032733	10.041	1074100000
LASP1	LIM and SH3 domain protein 1	24.118	24.3145	25.3808	25.6644	24.8695	27.0348	26.8599	26.9949	26.6061	26.874		Q14847;Q14847-2;C9J9W2;Q14847-3;F6S2S5;K7ESD6	Q14847;Q14847-2;C9J9W2;Q14847-3	7	7	7	26.4	26.4	26.4	29.717	0	46.157	2535400000
SPTBN1	Spectrin beta chain, non-erythrocytic 1	24.8952	24.8213	24.8827	24.8747	24.8685	27.8304	27.9575	28.0461	27.9659	27.95		Q01082;A0A087WUZ3;Q01082-2;Q01082-3;F8W6C1;A0A494C1G7	Q01082;A0A087WUZ3;Q01082-2;Q01082-3	117	117	108	61.7	61.7	57.5	274.61	0	323.31	80194000000
CENPF	Centromere protein F	25.0129	24.965	25.07	24.4147	24.8657	25.1594	25.1747	25.432	25.5423	25.3271		P49454;A0A087WTY4	P49454	34	34	34	14.4	14.4	14.4	357.52	0	89.796	4689300000
RRP15	RRP15-like protein	24.8899	24.9238	25.0581	24.5885	24.8651	24.8141	24.5186	24.7918	24.0412	24.5415		Q9Y3B9	Q9Y3B9	3	3	3	12.4	12.4	12.4	31.484	0.00029317	6.8654	1474900000
CECR5	Cat eye syndrome critical region protein 5	24.9239	24.3	24.992	25.2353	24.8628	24.532	25.2015	25.2028	24.7013	24.9094		Q9BXW7;Q9BXW7-2;A8MYZ9	Q9BXW7;Q9BXW7-2	12	12	12	42.3	42.3	42.3	46.321	0	81.266	6898500000
TOX4;TOX3	TOX high mobility group box family member 4;TOX high mobility group box family member 3	24.9436	24.8981	25.0267	24.5718	24.8601	24.4885	24.0701	24.5236	NaN	24.3608		O94842;O94842-3;O94842-2;O15405;O15405-2;O94900;Q96NM4;Q96NM4-4;Q96NM4-2;Q96NM4-3	O94842;O94842-3;O94842-2;O15405;O15405-2	3	3	3	6.4	6.4	6.4	66.194	0	20.795	979650000
PRDX5	Peroxiredoxin-5, mitochondrial	25.3569	24.7211	24.7417	24.6163	24.859	24.4082	24.5184	24.3216	24.3409	24.3973		P30044;P30044-2;P30044-3;P30044-4	P30044;P30044-2;P30044-3;P30044-4	7	7	7	36.4	36.4	36.4	22.086	0	15.635	1208400000
NMD3	60S ribosomal export protein NMD3	24.8756	24.802	25.1216	24.6344	24.8584	25.9031	25.714	26.0698	25.6729	25.84		Q96D46;C9JA08;C9J0B9;C9IY70;C9IZW9;C9K0C2	Q96D46;C9JA08	7	7	7	22.3	22.3	22.3	57.603	0	29.765	2379800000
ATAD2B	ATPase family AAA domain-containing protein 2B	24.8053	24.8439	25.2883	24.4612	24.8497	NaN	24.0847	23.7342	23.943	23.9207		Q9ULI0;Q9ULI0-2;H7BYF1;C9J1G9;C9JG15	Q9ULI0;Q9ULI0-2	15	12	12	14.2	11.7	11.7	164.91	0	20.058	480580000
PSMA1	Proteasome subunit alpha type-1;Proteasome subunit alpha type	25.4105	23.111	25.5542	25.3204	24.8491	25.4039	25.6996	25.7442	25.5159	25.5909		P25786;P25786-2;F5GX11;B4DEV8	P25786;P25786-2;F5GX11;B4DEV8	14	14	14	60.5	60.5	60.5	29.555	0	57.747	10938000000
ACAT2	Acetyl-CoA acetyltransferase, cytosolic	24.9753	24.6917	24.9804	24.7479	24.8489	25.9488	25.7398	25.8588	25.0576	25.6513		Q9BWD1;Q9BWD1-2	Q9BWD1;Q9BWD1-2	13	13	13	51.6	51.6	51.6	41.35	0	116.74	10630000000
ABCF1	ATP-binding cassette sub-family F member 1	24.6942	24.8247	24.8103	25.0595	24.8472	26.0707	26.0306	26.1438	26.0958	26.0853		Q8NE71;Q8NE71-2;H0YGW7;A0A0G2JIC2;Q5STZ8;F5GYK6	Q8NE71;Q8NE71-2;H0YGW7	31	30	30	39.9	39.1	39.1	95.925	0	258.09	20219000000
AUP1	Ancient ubiquitous protein 1	24.9088	24.9844	25.0828	24.3882	24.8411	25.2445	24.7589	25.4464	24.2583	24.9271		Q9Y679;Q9Y679-3	Q9Y679;Q9Y679-3	8	8	8	22.2	22.2	22.2	45.786	0	24.609	1946500000
PHRF1	PHD and RING finger domain-containing protein 1	24.9011	24.904	24.9863	24.5565	24.837	24.2491	NaN	24.4285	24.9914	24.5564		Q9P1Y6;E9PJ24;B7ZM65;F8WEF5;A0A0J9YYB5;A0A0J9YWD5;Q9P1Y6-3;A0A0J9YX88;Q9P1Y6-2	Q9P1Y6;E9PJ24;B7ZM65;F8WEF5;A0A0J9YYB5;A0A0J9YWD5;Q9P1Y6-3;A0A0J9YX88;Q9P1Y6-2	3	2	2	2.2	1.7	1.7	178.66	0.0026151	4.2471	650080000
CTNNA1	Catenin alpha-1	NaN	24.0064	25.2415	25.263	24.837	27.3869	28.2043	28.0066	28.0312	27.9073		P35221;P35221-2;G3XAM7;P35221-3;E5RIB1;E5RIE0;E5RGD2;E5RJ41;E5RG03;E5RGY6;E5RFM3;E5RJL0;E5RHV7;E5RGY7;E5RJP7;H0YBB8;E5RGG4;E5RJ43;Q9UI47;E5RFK9;E5RFG3;E5RHJ5;E5RGU3;A0A087WZL6;E5RGS1;E5RFM5	P35221;P35221-2;G3XAM7;P35221-3	20	20	18	33.1	33.1	29.8	100.07	0	104.65	4615000000
TJP1	Tight junction protein ZO-1	24.9671	24.9969	24.7518	24.6255	24.8354	28.9429	28.8896	28.9385	29.0073	28.9446		G5E9E7;Q07157-2;A0A087X0K9;G3V1L9;Q07157;H0YKB1;H0Y3R8;H0YLT6	G5E9E7;Q07157-2;A0A087X0K9;G3V1L9;Q07157	67	67	67	54.4	54.4	54.4	189.67	0	323.31	47126000000
SEC23A	Protein transport protein Sec23A	24.8914	24.5002	24.7931	25.1557	24.8351	26.9333	27.0623	27.0642	27.2915	27.0879		Q15436;F5H365;Q15436-2;G3V4V1;G3V1W4;G3V3G5;G3V2R6;G3V5X8;G3V4Q2;A0A2R8YF30;G3V5K1	Q15436;F5H365;Q15436-2	23	23	20	38	38	35.2	86.16	0	323.31	15911000000
DDX27	Probable ATP-dependent RNA helicase DDX27	24.8831	24.6428	25.0335	24.7797	24.8348	25.0066	25.1801	25.5996	25.1796	25.2415		Q96GQ7;B7Z6D5;A0A087X059;A0A087WYH5	Q96GQ7;B7Z6D5	19	19	19	28.1	28.1	28.1	89.834	0	38.445	6712400000
PSMD7	26S proteasome non-ATPase regulatory subunit 7	24.991	24.6074	24.8566	24.8836	24.8347	25.0987	25.575	25.4617	25.2075	25.3358		P51665;H3BNT7;H3BTM8;H3BQV2	P51665;H3BNT7;H3BTM8	17	17	17	72.8	72.8	72.8	37.025	0	318.96	20989000000
AAR2	Protein AAR2 homolog	24.6066	24.5715	NaN	25.3242	24.8341	24.2598	23.5376	24.2963	23.6807	23.9436		Q9Y312;A2A2Q9	Q9Y312;A2A2Q9	9	9	9	34.1	34.1	34.1	43.472	0	95.228	1995400000
PDE12	2,5-phosphodiesterase 12	24.9666	24.6758	24.6902	25.0028	24.8339	24.7412	25.1875	25.2233	24.5633	24.9289		Q6L8Q7;Q6L8Q7-2;F6T1Q0	Q6L8Q7;Q6L8Q7-2;F6T1Q0	19	19	19	49.1	49.1	49.1	67.351	0	229.84	15000000000
PTRH2	Peptidyl-tRNA hydrolase 2, mitochondrial	25.453	24.6182	24.4633	24.7899	24.8311	25.2684	25.2934	25.1944	24.4773	25.0584		Q9Y3E5;J3KQ48	Q9Y3E5;J3KQ48	6	6	6	52	52	52	19.193	0	44.41	3933800000
TOMM70A	Mitochondrial import receptor subunit TOM70	25.0268	24.3614	25.0443	24.8882	24.8302	25.8372	26.0367	26.3353	25.6777	25.9718		O94826	O94826	19	19	19	42.9	42.9	42.9	67.454	0	118.86	13990000000
RNASEH2B	Ribonuclease H2 subunit B	24.9656	24.4575	24.7005	25.1964	24.83	23.3615	23.8863	23.9732	22.8551	23.5191		Q5TBB1;A0A2R8Y7R8;A0A2R8Y6Y1;A0A2R8YGP2;A0A2R8Y6Q6;A0A2R8YCJ4;A0A2R8Y459;A0A087WZJ6;A0A2R8Y761;A0A087WXR7;A0A2R8YCX2;A0A2R8Y883;A0A2R8YEH2;A0A2R8Y6M7;A0A2R8Y687;A0A2R8Y4S2;Q5TBB1-2;A0A2R8YCP1;A0A2R8Y7Q3;A0A2R8YE60;A0A2R8YEC1;A0A2R8YEU9;A0A2R8YEB4;A0A2R8YEQ4;A0A2R8Y4Y9;A0A2R8YEK5;A0A2R8Y7A3	Q5TBB1;A0A2R8Y7R8;A0A2R8Y6Y1;A0A2R8YGP2;A0A2R8Y6Q6;A0A2R8YCJ4;A0A2R8Y459;A0A087WZJ6;A0A2R8Y761;A0A087WXR7;A0A2R8YCX2;A0A2R8Y883;A0A2R8YEH2;A0A2R8Y6M7;A0A2R8Y687;A0A2R8Y4S2;Q5TBB1-2;A0A2R8YCP1;A0A2R8Y7Q3;A0A2R8YE60;A0A2R8YEC1	8	8	8	27.2	27.2	27.2	35.138	0	55.498	6075500000
P4HB	Protein disulfide-isomerase	25.1269	25.3276	24.5128	24.3502	24.8294	25.172	24.3533	24.5148	25.0992	24.7849		P07237;H7BZ94;H0Y3Z3;I3L312;I3L398;I3L0S0;I3NI03;I3L3U6;I3L4M2;I3L3P5;I3L514;I3L1Y5	P07237;H7BZ94	27	27	27	58.9	58.9	58.9	57.116	0	323.31	27860000000
NR2F2	COUP transcription factor 2	25.2661	25.1372	24.3145	24.5991	24.8293	24.5007	24.0139	24.0266	24.3851	24.2316		P24468;P24468-3;P24468-2;H3BTC2	P24468;P24468-3;P24468-2	5	5	2	14.3	14.3	6.8	45.571	0.00056322	5.9191	858460000
TTC4	Tetratricopeptide repeat protein 4	24.8446	24.6641	25.0674	24.7301	24.8266	25.2925	25.3178	25.6516	25.4904	25.4381		O95801	O95801	13	13	13	44.2	44.2	44.2	44.678	0	79.236	8329100000
USP48	Ubiquitin carboxyl-terminal hydrolase 48	24.9405	24.5679	24.9532	24.8428	24.8261	24.175	24.5844	24.4394	24.0316	24.3076		Q86UV5;Q86UV5-8;Q86UV5-2;Q86UV5-3;Q86UV5-7;Q86UV5-4;A0A0A0MRS6;Q86UV5-5;Q86UV5-6;H3BLX5;E9PJH5;E9PJ93;E9PRY5	Q86UV5;Q86UV5-8;Q86UV5-2;Q86UV5-3;Q86UV5-7	18	18	18	22.4	22.4	22.4	119.03	0	97.446	3993300000
PSMD13	26S proteasome non-ATPase regulatory subunit 13	24.7293	24.6143	24.9523	25.0017	24.8244	24.7889	24.7715	24.9303	24.4908	24.7454		Q9UNM6;A0A087WUL9;J3KNQ3;Q9UNM6-2;E9PL38;H0YD73;E9PQG3;E9PPD2;F8W8J6	Q9UNM6;A0A087WUL9;J3KNQ3;Q9UNM6-2;E9PL38	18	18	18	59.6	59.6	59.6	42.945	0	126.41	11350000000
ALDH3A2	Fatty aldehyde dehydrogenase	24.9483	24.7045	24.8979	24.7454	24.8241	24.9651	24.9152	25.4057	24.3427	24.9072	1,2	P51648-2;P51648;J3QRD1;I3L1M4;J3QS00;J3KTG1;J3KTD9;C9JGJ2;I3L0X1;J3QKK9;I3L2W1;P43353-2;E9PJV0;C9JMC5;C9JKT2;P48448;I3L3I9;A8MYB8;P43353;E9PNN6;P30838	P51648-2;P51648;J3QRD1	12	12	12	28	28	28	57.669	0	54.09	8742900000
RPRD1B	Regulation of nuclear pre-mRNA domain-containing protein 1B	24.9087	24.7205	24.8956	24.7689	24.8235	24.1588	23.7784	24.3162	23.4408	23.9236		Q9NQG5;E9PIQ9;E9PQF3;A2A2M0	Q9NQG5	10	7	7	45.7	34	34	36.899	0	53.198	2830100000
PSMA7	Proteasome subunit alpha type-7	24.9611	24.3436	25.0236	24.9629	24.8228	24.2994	24.5695	24.9695	23.7861	24.4062		O14818;O14818-4;O14818-2;H0Y586;Q8TAA3;Q8TAA3-2;Q8TAA3-5;A0A087WYS6;F5GY34	O14818;O14818-4;O14818-2	13	13	13	61.3	61.3	61.3	27.887	0	134.62	22519000000
HSD17B12	Very-long-chain 3-oxoacyl-CoA reductase	24.5662	24.8838	24.9145	24.9106	24.8188	24.7556	24.9845	24.9903	24.5222	24.8132		Q53GQ0;A0A1B0GV93;A0A1B0GVY6;E9PI21;Q53GQ0-2;A0A1B0GW85;A0A1B0GU83	Q53GQ0;A0A1B0GV93;A0A1B0GVY6	13	13	13	46.8	46.8	46.8	34.324	0	133.84	13702000000
SCFD1	Sec1 family domain-containing protein 1	24.839	25.0023	25.0498	24.3831	24.8186	25.4715	25.7788	25.9006	25.4473	25.6496		Q8WVM8;Q8WVM8-2;Q8WVM8-3;J3KNG4;G3V2M8;G3V363;H0YJS6;H0YJY1;G3V4I1;G3V5F3;G3V3K9;G3V5E2	Q8WVM8;Q8WVM8-2;Q8WVM8-3	19	19	19	53.6	53.6	53.6	72.379	0	107.64	5070900000
NPLOC4	Nuclear protein localization protein 4 homolog	24.7068	24.7831	24.6292	25.1506	24.8175	25.1501	25.7153	25.8887	25.2817	25.509	1	Q8TAT6;Q8TAT6-2;I3L3I1;I3L283;A0A0D9SFI9;I3L4U9;I3L281	Q8TAT6;Q8TAT6-2	11	11	11	20.2	20.2	20.2	68.119	0	84.11	5110500000
C8orf33	UPF0488 protein C8orf33	25.171	24.5107	24.6839	24.8945	24.8151	25.2223	25.0998	25.981	24.8471	25.2876		Q9H7E9;Q9H7E9-2;A0A3B3IT54;A0A3B3IRR6;A0A3B3ITA3	Q9H7E9;Q9H7E9-2;A0A3B3IT54;A0A3B3IRR6;A0A3B3ITA3	6	6	6	26.6	26.6	26.6	24.992	0.00030479	7.9014	1670000000
ETFA	Electron transfer flavoprotein subunit alpha, mitochondrial	24.8352	24.7678	24.8944	24.7444	24.8105	24.8131	24.9695	25.1048	25.0206	24.977		P13804;P13804-2;H0YK49;H0YLU7;H0YNX6;H0YL12;H0YKF0;H0YL83;H0YM12	P13804;P13804-2;H0YK49;H0YLU7;H0YNX6;H0YL12;H0YKF0	13	13	13	55.9	55.9	55.9	35.079	0	113.75	8629800000
HSPBP1	Hsp70-binding protein 1	24.8744	24.4708	25.0249	24.8711	24.8103	24.4014	24.5475	24.6451	24.0259	24.405		Q9NZL4;Q9NZL4-3;Q9NZL4-2;K7EL16;K7EN20;K7ERT9;K7EKM6;K7EMM7	Q9NZL4;Q9NZL4-3;Q9NZL4-2	9	9	9	32.3	32.3	32.3	39.302	0	40.985	4067500000
TRIM25	E3 ubiquitin/ISG15 ligase TRIM25	24.8915	24.6662	24.7205	24.9563	24.8087	25.7834	26.1628	25.948	25.843	25.9343		Q14258;A0A3B3IUA7	Q14258;A0A3B3IUA7	18	18	18	35.9	35.9	35.9	70.973	0	105.5	10780000000
LRRFIP1	Leucine-rich repeat flightless-interacting protein 1	25.1377	24.8107	24.6156	24.6695	24.8084	26.6139	26.7719	26.6918	26.2858	26.5909		Q32MZ4-3;Q32MZ4-2;Q32MZ4;C9JTC6	Q32MZ4-3;Q32MZ4-2;Q32MZ4	17	17	12	29.3	29.3	20.2	82.688	0	107.36	7823400000
MTF2	Metal-response element-binding transcription factor 2	25.1984	24.9902	NaN	24.2347	24.8078	24.7534	24.9408	24.9705	24.5797	24.8111		Q9Y483;B4DZG1;Q9Y483-3;Q9Y483-4;Q9Y483-2	Q9Y483;B4DZG1;Q9Y483-3;Q9Y483-4;Q9Y483-2	7	7	7	16.7	16.7	16.7	67.089	0	15.759	1629500000
ERCC6L	DNA excision repair protein ERCC-6-like	24.6989	24.7879	24.8358	24.8975	24.8051	25.3896	25.584	25.4499	25.0769	25.3751		Q2NKX8;B5MDQ0	Q2NKX8;B5MDQ0	14	14	14	15.6	15.6	15.6	141.1	0	48.53	3530900000
TMEM263	Transmembrane protein 263	24.9113	24.8117	24.7923	24.6889	24.8011	NaN	23.7452	24.061	23.819	23.8751		Q8WUH6	Q8WUH6	3	3	3	44	44	44	11.748	0.00034083	11.364	784150000
SMARCB1	SWI/SNF-related matrix-associated actin-dependent regulator of chromatin subfamily B member 1	24.8484	24.3414	25.2345	24.7731	24.7994	24.0269	24.0246	24.5727	23.2851	23.9774		Q12824-2;G5E975;Q12824;A0A0G2JRV3;C9JTA6;B5MCL5;A0A0G2JSE9;A0A0U1RQQ2;A0A2R8YEE8;A0A2R8Y5N5;A0A0U1RRB8	Q12824-2;G5E975;Q12824;A0A0G2JRV3;C9JTA6	11	11	11	43.9	43.9	43.9	43.158	0	58.609	5407600000
FAM103A1	RNMT-activating mini protein	24.8431	24.8684	NaN	24.6861	24.7992	23.7596	23.9361	23.7509	NaN	23.8156		Q9BTL3;A0A3B3IU46	Q9BTL3;A0A3B3IU46	4	4	4	39	39	39	14.381	0.00030665	8.0556	308140000
TMEM33	Transmembrane protein 33	25.0192	24.518	24.8039	24.8521	24.7983	25.2314	24.9458	25.3068	24.5512	25.0088		P57088;D6RAA6;H0Y8N0	P57088;D6RAA6;H0Y8N0	8	8	8	32	32	32	27.978	0	48.864	11463000000
EIF3A	Eukaryotic translation initiation factor 3 subunit A	25.0113	23.8582	25.0716	25.2516	24.7982	26.2202	26.4659	26.5097	26.4325	26.4071		Q14152;Q14152-2	Q14152;Q14152-2	76	76	76	52.1	52.1	52.1	166.57	0	323.31	136000000000
FAM120B	Constitutive coactivator of peroxisome proliferator-activated receptor gamma	24.855	24.7405	24.6897	24.8878	24.7933	25.535	25.73	25.4413	24.8884	25.3987		Q96EK7;A0A0D9SEJ5;F5GY05;Q96EK7-2;Q96EK7-3	Q96EK7;A0A0D9SEJ5;F5GY05;Q96EK7-2	17	17	17	23.5	23.5	23.5	103.78	0	56.261	4196900000
RTCA	RNA 3-terminal phosphate cyclase	25.2271	24.2925	24.5796	25.0646	24.791	25.5703	23.9526	NaN	25.0003	24.8411		O00442;O00442-2;A6NIC1	O00442;O00442-2	11	11	11	39.9	39.9	39.9	39.336	0	41.413	2216300000
ELAC2	Zinc phosphodiesterase ELAC protein 2	24.8988	24.4592	24.9864	24.8178	24.7906	24.6084	24.6509	24.9388	24.3555	24.6384		Q9BQ52;G5E9D5;Q9BQ52-4;E7ES68;Q9BQ52-3;Q9BQ52-2;H7C2I4;V9GYS7;J3QRS2;V9GYU5;J3QL08;V9GZ72;J3QLK4	Q9BQ52;G5E9D5;Q9BQ52-4;E7ES68;Q9BQ52-3	18	18	18	32	32	32	92.218	0	105.89	5235900000
TWF2	Twinfilin-2	24.7038	24.4433	25.3686	24.6093	24.7813	24.5658	25.8646	25.6785	24.4418	25.1377		Q6IBS0;D6RG15;H0Y858;H7C5I2;Q9NR96-4	Q6IBS0;D6RG15;H0Y858	9	7	7	44.4	40.4	40.4	39.548	0	93.081	3881900000
ERP29	Endoplasmic reticulum resident protein 29	23.936	24.9169	25.2012	25.0598	24.7785	23.838	23.5645	23.8069	25.2069	24.1041		P30040;F8VY02;F8W1G0;P30040-2	P30040;F8VY02	8	8	8	39.1	39.1	39.1	28.993	0	87.217	4614700000
RTN1	Reticulon-1;Reticulon	24.8504	24.6278	24.8549	NaN	24.7777	26.2399	26.5913	26.4208	26.5347	26.4467		Q16799;Q2NKQ5;Q16799-2;Q16799-3;A8MT72	Q16799;Q2NKQ5	9	9	9	16.9	16.9	16.9	83.617	0	89.378	3471400000
UTP18	U3 small nucleolar RNA-associated protein 18 homolog	24.7389	24.6943	24.7508	24.9189	24.7758	24.9234	25.0804	25.1748	24.7757	24.9886		Q9Y5J1;J3KSR7;J3QR85;F6VJE8;J3QLD6;J3QRG0	Q9Y5J1	15	15	15	41.4	41.4	41.4	62.003	0	65.723	5150200000
PSMB1	Proteasome subunit beta type-1	25.1975	23.8378	25.2544	24.8103	24.775	25.0885	25.3658	25.9299	25.2889	25.4183		P20618	P20618	13	13	13	54.8	54.8	54.8	26.489	0	323.31	16298000000
CTDSPL2	CTD small phosphatase-like protein 2	24.8597	24.6153	24.9488	24.6749	24.7747	24.2547	24.0206	24.0861	23.6584	24.005		Q05D32;Q05D32-2;H0YMH7;H0YMB4	Q05D32;Q05D32-2	5	5	5	11.6	11.6	11.6	52.998	0.00056354	5.9242	917800000
AKAP17A	A-kinase anchor protein 17A	24.8099	24.6207	24.8986	24.7597	24.7723	24.7862	24.3572	24.4878	24.1115	24.4357		Q02040;X6RAJ1;Q02040-2;Q02040-3	Q02040;X6RAJ1;Q02040-2;Q02040-3	8	8	8	12.1	12.1	12.1	80.735	0	16.483	1276800000
DCTN4	Dynactin subunit 4	24.7662	24.7794	24.7643	24.7768	24.7717	25.8638	25.8753	26.1342	25.5823	25.8639		Q9UJW0;Q9UJW0-2;Q9UJW0-3;H9KVE0;E5RK21;E5RGG1;E5RI97	Q9UJW0;Q9UJW0-2;Q9UJW0-3	10	10	10	32	32	32	52.337	0	58.427	5267100000
ELMOD2	ELMO domain-containing protein 2	25.4478	24.415	25.5302	23.689	24.7705	24.5437	24.6398	24.1662	23.1954	24.1363		Q8IZ81;D6RBS5;D6RHX2;V9GY58	Q8IZ81;D6RBS5;D6RHX2	7	7	7	31.7	31.7	31.7	34.96	0	17.116	1881000000
OCIAD1	OCIA domain-containing protein 1	24.9231	24.6355	24.8237	24.6979	24.7701	27.601	27.3715	27.7801	27.3706	27.5308		Q9NX40;D6RG39;Q9NX40-4;Q9NX40-3;Q9NX40-2;D6RBN5;D6RDK6;D6RIT9;D6RC55;D6RA54;D6RDI5;D6R918;D6RBC5;D6RIV2;D6RDK1;D6R9T5;D6RI08;D6RF07	Q9NX40;D6RG39;Q9NX40-4;Q9NX40-3;Q9NX40-2;D6RBN5;D6RDK6;D6RIT9;D6RC55;D6RA54;D6RDI5	12	12	12	54.7	54.7	54.7	27.626	0	72.822	13798000000
VPS4A	Vacuolar protein sorting-associated protein 4A	24.8644	24.6033	24.6047	25.0044	24.7692	25.2189	NaN	24.9347	24.9602	25.038		Q9UN37;I3L4J1	Q9UN37;I3L4J1	6	6	5	18.8	18.8	16	48.897	0	19.927	3549900000
PDS5B	Sister chromatid cohesion protein PDS5 homolog B	24.8652	24.4576	24.8494	24.9042	24.7691	24.409	24.6893	25.1074	24.2744	24.6201		Q9NTI5;Q9NTI5-2;Q9NTI5-3;A9IYQ1;Q9NTI5-5	Q9NTI5;Q9NTI5-2	25	21	21	24.9	23.5	23.5	164.67	0	94.001	7363700000
MED1	Mediator of RNA polymerase II transcription subunit 1	24.3813	24.6482	25.2297	24.8153	24.7687	24.0432	23.7413	24.4411	23.8587	24.0211		Q15648;Q15648-3;J3QKZ7	Q15648;Q15648-3	13	13	13	11.4	11.4	11.4	168.48	0	29.838	2678300000
KDM2A	Lysine-specific demethylase 2A	24.8512	24.9124	24.4413	24.8661	24.7678	24.3974	24.4514	24.4223	24.3913	24.4156	2	Q9Y2K7;I3VM54;Q9Y2K7-5;Q9Y2K7-2;Q9Y2K7-4;Q9Y2K7-3	Q9Y2K7;I3VM54;Q9Y2K7-5;Q9Y2K7-2;Q9Y2K7-4	8	8	8	8.4	8.4	8.4	132.79	0.00035804	13.281	1430400000
SSR4	Translocon-associated protein subunit delta	24.5438	24.1566	25.4699	24.8948	24.7663	24.8331	24.9511	25.6431	24.6965	25.031		P51571;A6NLM8	P51571;A6NLM8	6	6	6	37	37	37	18.998	0	60.464	12165000000
WDR46	WD repeat-containing protein 46	24.9936	24.5902	24.9873	24.4784	24.7624	24.6151	25.056	25.2061	NaN	24.9591		O15213;H0Y6G3	O15213	13	13	8	30	30	18.7	68.07	0	40.239	6729800000
CGGBP1	CGG triplet repeat-binding protein 1	25.1523	25.241	24.1799	24.4718	24.7613	24.3459	24.1693	24.3946	23.8953	24.2013		Q9UFW8;C9JUJ0	Q9UFW8;C9JUJ0	8	8	8	43.7	43.7	43.7	18.82	0	18.951	2630700000
UQCRC1	Cytochrome b-c1 complex subunit 1, mitochondrial	24.2351	24.744	25.2332	24.8204	24.7582	25.0602	25.1441	25.2042	25.0288	25.1094		P31930	P31930	21	21	20	53.8	53.8	52.3	52.645	0	232.3	19760000000
PSMA3	Proteasome subunit alpha type-3	25.116	24.9235	23.8729	25.1109	24.7559	25.2938	23.9682	25.5115	25.302	25.0189		P25788;P25788-2;G3V4X5;G3V3W4;G3V5N4	P25788;P25788-2;G3V4X5	7	7	7	25.1	25.1	25.1	28.433	0	21.452	6752700000
SRP14	Signal recognition particle 14 kDa protein	24.5295	24.5412	24.8045	25.1475	24.7557	24.5695	24.6451	25.7204	24.2357	24.7927		P37108;H0YLA2	P37108;H0YLA2	7	7	7	44.1	44.1	44.1	14.57	0	45.56	2802500000
MRPS5	28S ribosomal protein S5, mitochondrial	24.3402	24.3786	25.1915	25.106	24.7541	24.9189	24.9678	24.5474	NaN	24.8114		P82675;P82675-2	P82675	10	10	10	26.7	26.7	26.7	48.006	0	23.557	4857800000
CREBBP	CREB-binding protein	24.6594	24.6738	24.9819	24.6896	24.7512	23.5719	23.7271	23.4585	23.4851	23.5607		Q92793;Q92793-2;I3L466;I3L0Q1;I3L3I5	Q92793;Q92793-2;I3L466	11	11	5	5.6	5.6	2.2	265.35	0	21.605	1337000000
XAB2	Pre-mRNA-splicing factor SYF1	24.6667	24.5251	25.1219	24.6798	24.7484	24.2446	24.2135	24.7824	24.0005	24.3103		Q9HCS7	Q9HCS7	16	16	16	23.9	23.9	23.9	100.01	0	57.14	2203400000
CXorf57	Uncharacterized protein CXorf57	25.1741	24.8781	24.0045	24.9317	24.7471	25.7961	25.6971	25.7687	24.9162	25.5446		Q6NSI4;Q6NSI4-4;B1AQ74;Q6NSI4-3;Q6NSI4-2	Q6NSI4;Q6NSI4-4;B1AQ74;Q6NSI4-3	9	9	9	14.5	14.5	14.5	97.553	0.00035361	12.68	2051500000
EIF2AK2	Interferon-induced, double-stranded RNA-activated protein kinase	24.8886	24.2841	24.8277	24.9878	24.7471	25.9675	26.028	26.2169	25.8529	26.0164		P19525;P19525-2;F8WBH4;C9JZT2	P19525;P19525-2	16	16	16	31.2	31.2	31.2	62.094	0	53.17	8893700000
STX12	Syntaxin-12	25.4243	23.8055	24.901	24.8503	24.7453	27.8545	28.1128	28.3558	27.8922	28.0539		Q86Y82;B1AJQ6	Q86Y82;B1AJQ6	11	11	11	64.5	64.5	64.5	31.642	0	206.66	8430600000
TMED10	Transmembrane emp24 domain-containing protein 10	24.7474	24.3206	NaN	25.1628	24.7436	25.6339	25.2203	26.1026	25.1319	25.5222		P49755;G3V2K7	P49755;G3V2K7	12	12	12	42.5	42.5	42.5	24.976	0	173.76	14092000000
CA2	Carbonic anhydrase 2	25.0601	24.1437	24.3971	25.3719	24.7432	24.6479	24.9995	25.0961	24.2133	24.7392		P00918;E5RID5;E5RK37	P00918	17	17	17	74.6	74.6	74.6	29.246	0	237.08	45639000000
EPHX1	Epoxide hydrolase 1	25.0672	24.5028	24.7866	24.6143	24.7428	24.6545	25.1505	25.4179	24.4766	24.9249		P07099;B1AQP9;B1AQP8	P07099	20	20	20	53	53	53	52.948	0	140.84	13801000000
ZMYM2	Zinc finger MYM-type protein 2	24.7625	24.6153	25.0794	24.513	24.7426	24.2828	24.2248	24.2516	24.2789	24.2596		Q9UBW7;Q9UBW7-2;A0A087X151	Q9UBW7	12	12	12	10.2	10.2	10.2	154.91	0	22.891	1774400000
SAMM50	Sorting and assembly machinery component 50 homolog	24.8774	24.7693	24.6345	24.6889	24.7426	25.2703	25.6789	25.905	25.315	25.5423		Q9Y512	Q9Y512	10	10	10	20.7	20.7	20.7	51.976	0	17.5	5928800000
PRC1	Protein regulator of cytokinesis 1	24.2318	24.9173	25.0984	24.7222	24.7425	25.4306	25.4536	25.3311	24.7401	25.2389		O43663-4;O43663;O43663-2;O43663-3;H0YL53;H0YLA0;H0YM42;G3V3N7	O43663-4;O43663;O43663-2;O43663-3	13	13	13	24.8	24.8	24.8	70.19	0	27.736	5617000000
GNAI3	Guanine nucleotide-binding protein G(k) subunit alpha	24.8259	24.6717	24.8214	24.642	24.7403	27.1472	27.3839	27.616	27.0859	27.3083		P08754;P09471-2;P09471;A8MTJ3;A0A1W2PRE1;A2A2R6;A0A1W2PQK2;A0A087WTB6;Q5JWD1;H0Y7E8;A0A1W2PRJ7;A0A087WZE5;A0A1W2PS82;H3BTM2;A0A1W2PP38;P38405-3	P08754	13	12	7	45.5	42.4	26.3	40.532	0	90.591	10351000000
MTX1	Metaxin-1	24.7026	24.5453	NaN	24.9537	24.7339	25.7576	26.3568	26.2872	25.4986	25.9751		Q13505;Q13505-3;A0A0C4DFQ1;Q13505-2	Q13505;Q13505-3;A0A0C4DFQ1;Q13505-2	9	9	9	21.9	21.9	21.9	51.462	0	47.114	5566900000
TCEA1	Transcription elongation factor A protein 1	24.7504	24.6357	24.8619	24.6777	24.7315	23.7271	23.5886	NaN	23.6915	23.6691		P23193;A0A1W2PPZ5;P23193-2;A0A1W2PRL9;E5RIS7;E5RJ93;E5RK46;A0A1W2PS15;E5RFI1;A0A1W2PPV7;B7Z4S1	P23193;A0A1W2PPZ5;P23193-2;A0A1W2PRL9;E5RIS7	8	8	8	27.9	27.9	27.9	33.969	0.0003635	14.055	1253800000
HARS	Histidine--tRNA ligase, cytoplasmic	24.8484	24.4747	24.7484	24.8247	24.7241	24.8077	25.1958	25.1761	24.73	24.9774		P12081;P12081-4;P12081-3;P12081-2;B4DDD8;B4E1C5;B3KWE1;E7ETE2;D6RF05;A0A2R8YCI2;A0A2R8YFR1	P12081;P12081-4;P12081-3;P12081-2;B4DDD8;B4E1C5;B3KWE1;E7ETE2	15	15	9	33.6	33.6	22.2	57.41	0	33.037	4422200000
EMC2	ER membrane protein complex subunit 2	24.8258	24.7004	24.5589	24.811	24.7241	24.4793	NaN	23.9839	23.7231	24.0621		Q15006;H0YAS9;E5RGJ2	Q15006	7	7	7	36.7	36.7	36.7	34.833	0	66.789	1483500000
CDK11B;CDK11A	Cyclin-dependent kinase 11B;Cyclin-dependent kinase 11A	24.7664	24.554	24.5822	24.9906	24.7233	23.8273	NaN	23.6025	23.5718	23.6672		P21127;P21127-2;A0A0D9SER5;A0A0D9SEN2;A0A0D9SEI3;P21127-8;P21127-3;P21127-4;P21127-5;P21127-9;P21127-10;P21127-12;P21127-6;Q9UQ88-2;Q9UQ88-3;Q5QPR3;Q9UQ88-4;Q9UQ88;Q9UQ88-5;Q5QPR4;Q9UQ88-10;Q9UQ88-9;Q9UQ88-8;J3KS35;Q5QPQ9;A0A087WYI9;A0A087X1I0;E7ESP2;E9PFJ2	P21127;P21127-2;A0A0D9SER5;A0A0D9SEN2;A0A0D9SEI3;P21127-8;P21127-3;P21127-4;P21127-5;P21127-9;P21127-10;P21127-12;P21127-6;Q9UQ88-2;Q9UQ88-3;Q5QPR3;Q9UQ88-4;Q9UQ88;Q9UQ88-5;Q5QPR4;Q9UQ88-10	12	12	12	18.7	18.7	18.7	92.619	0	19.241	2959600000
THOC6	THO complex subunit 6 homolog	24.4861	24.6915	24.8172	24.8777	24.7182	25.3664	25.1967	25.6225	25.4828	25.4171		Q86W42;Q86W42-3;Q86W42-2	Q86W42;Q86W42-3;Q86W42-2	8	8	8	36.7	36.7	36.7	37.535	0	19.997	2893000000
UTP6	U3 small nucleolar RNA-associated protein 6 homolog	24.667	24.5873	25.0041	24.6	24.7146	25.1525	25.3154	25.3915	24.9345	25.1985		Q9NYH9;J3KRR8	Q9NYH9	9	9	9	19.9	19.9	19.9	70.193	0	19.034	2566800000
EIF3B	Eukaryotic translation initiation factor 3 subunit B	24.5314	24.5883	24.8167	24.9216	24.7145	25.9061	26.033	26.0433	25.8598	25.9606		P55884;P55884-2;C9JZG1;C9JQN7	P55884;P55884-2	31	31	31	42.3	42.3	42.3	92.48	0	242.93	21983000000
FBXO22	F-box only protein 22	24.9561	24.6467	24.2651	24.9899	24.7145	24.3194	24.2195	24.6088	23.6085	24.1891		Q8NEZ5;Q8NEZ5-3;H3BTH6;H3BRE0;H3BVA4;H3BUC1;Q8NEZ5-2;H3BTR7	Q8NEZ5;Q8NEZ5-3;H3BTH6	6	6	6	20.3	20.3	20.3	44.508	0	19.119	885870000
KIF22	Kinesin-like protein KIF22;Kinesin-like protein	24.9785	24.592	24.7249	24.5608	24.7141	25.1634	25.0853	25.4464	24.968	25.1658		Q14807;H3BRB3;Q14807-2;H3BTH5;I3L306	Q14807;H3BRB3;Q14807-2	16	16	16	36.2	36.2	36.2	73.261	0	46.819	3928000000
STOML2	Stomatin-like protein 2, mitochondrial	24.6874	24.932	24.6378	24.592	24.7123	24.9437	25.1355	25.1408	24.7863	25.0016		Q9UJZ1;Q9UJZ1-2;A0A087WYB4;F2Z2I8	Q9UJZ1;Q9UJZ1-2;A0A087WYB4	13	13	13	47.5	47.5	47.5	38.534	0	207.75	9327400000
DUSP3	Dual specificity protein phosphatase 3	24.5247	24.5664	25.2189	24.52	24.7075	NaN	23.8533	24.6592	23.8303	24.1143		P51452;P51452-2;K7ES89;K7ELG5	P51452;P51452-2;K7ES89;K7ELG5	6	6	6	37.3	37.3	37.3	20.478	0	20.587	1353300000
CEBPZ	CCAAT/enhancer-binding protein zeta	24.7413	24.6127	24.7552	24.7181	24.7069	25.0389	25.1864	25.5209	24.7805	25.1317		Q03701;C9J9W7	Q03701	16	16	16	23	23	23	120.97	0	114.47	3480500000
PSMC3	26S protease regulatory subunit 6A	25.0672	24.5056	24.855	24.3979	24.7065	25.4221	25.1773	25.1299	25.1221	25.2129		R4GNH3;P17980;E9PM69;E9PKD5;E9PMD8;E9PN50;E9PLG2	R4GNH3;P17980;E9PM69;E9PKD5;E9PMD8;E9PN50	34	34	34	77.1	77.1	77.1	47.352	0	323.31	39141000000
C20orf27	UPF0687 protein C20orf27	25.5412	23.909	24.7206	24.6458	24.7042	23.936	23.9211	24.3529	24.5412	24.1878		Q9GZN8;Q9GZN8-2;H7BYU9	Q9GZN8;Q9GZN8-2;H7BYU9	4	4	4	31.6	31.6	31.6	19.291	0.00033422	10.735	2914800000
TSN	Translin	24.5789	24.8903	25.0214	24.3168	24.7019	23.6872	24.2251	24.3894	24.8791	24.2952		Q15631;E9PGT1;H7C1D4;Q15631-2;A0A0J9YVW2	Q15631;E9PGT1;H7C1D4;Q15631-2	13	13	13	55.7	55.7	55.7	26.183	0	150.66	9591700000
TDRKH	Tudor and KH domain-containing protein	24.4352	24.9393	24.48	24.9478	24.7006	25.6389	26.5156	25.0113	25.6898	25.7139		Q9Y2W6;Q5SZR4;F6TB26;Q9Y2W6-3;E9PKN8;B7ZAG4	Q9Y2W6;Q5SZR4;F6TB26;Q9Y2W6-3	6	6	6	16.4	16.4	16.4	62.045	0.00035436	12.764	1459000000
SH3GL1	Endophilin-A2	24.8819	24.5808	24.8182	24.5201	24.7003	26.0092	26.0925	25.9929	25.9133	26.002		Q99961;M0QYE0;M0R0I3;Q99961-3;Q99961-2;Q99962;M0R2K6	Q99961;M0QYE0;M0R0I3;Q99961-3;Q99961-2	12	12	12	42.4	42.4	42.4	41.489	0	113.52	4435700000
STAT3	Signal transducer and activator of transcription 3;Signal transducer and activator of transcription	24.6648	24.5923	24.9193	24.6203	24.6992	25.0962	25.5702	25.8511	25.4361	25.4884		P40763;P40763-2;P40763-3;G8JLH9;K7EP08	P40763;P40763-2;P40763-3;G8JLH9	10	10	10	22.1	22.1	22.1	88.067	0	38.198	3244900000
H1F0	Histone H1.0;Histone H1.0, N-terminally processed	24.811	24.49	25.102	24.3876	24.6977	24.7491	25.3975	NaN	24.788	24.9782		P07305;P07305-2	P07305;P07305-2	5	5	5	27.3	27.3	27.3	20.863	0.00036456	14.192	3033700000
NVL	Nuclear valosin-containing protein-like	24.4838	24.8578	24.9644	24.4717	24.6945	24.4164	24.3027	24.7356	24.5689	24.5059		O15381;O15381-5;O15381-2;O15381-3;O15381-4;C9J6P7;E7EWK7;E9PH71;C9JP83;E9PGD8;F8WF01	O15381;O15381-5;O15381-2;O15381-3;O15381-4	20	20	20	31.1	31.1	31.1	95.05	0	70.633	5146700000
PRPF39	Pre-mRNA-processing factor 39	25.0732	24.3535	24.6337	24.7168	24.6943	24.4573	23.5332	23.1639	23.3535	23.627		Q86UA1;Q86UA1-2;H0YJY9;F8WB90	Q86UA1	12	12	12	27.2	27.2	27.2	78.429	0	32.148	1799700000
FN3KRP	Ketosamine-3-kinase	24.5603	24.7165	NaN	24.8012	24.6927	24.2032	24.4323	NaN	24.2505	24.2954		Q9HA64;I3L2G3;I3L139;I3L3W5;I3L378	Q9HA64;I3L2G3;I3L139	4	4	4	20.1	20.1	20.1	34.412	0.00032031	9.3165	1706200000
UBE2I	SUMO-conjugating enzyme UBC9	24.5558	NaN	23.7015	25.8204	24.6926	24.0312	23.445	24.3444	24.369	24.0474		P63279;H3BQQ9;B0QYN7;H3BPC4	P63279;H3BQQ9;B0QYN7;H3BPC4	6	6	6	44.9	44.9	44.9	18.007	0	20.989	6383100000
FTO	Alpha-ketoglutarate-dependent dioxygenase FTO	24.6885	24.2464	24.9945	24.8357	24.6913	23.3035	23.3676	23.1817	22.886	23.1847		Q9C0B1;A0A1B0GUC3;A0A1B0GV98;A0A1B0GTC5;A0A1B0GU26;A0A1B0GTC3;A0A1B0GVH5;A0A1B0GTY1;A0A1B0GTI3;A0A1B0GTZ8;A0A1B0GUY7;Q9C0B1-4;F8WCB8;X6R3I0;Q9C0B1-2	Q9C0B1;A0A1B0GUC3;A0A1B0GV98;A0A1B0GTC5;A0A1B0GU26;A0A1B0GTC3;A0A1B0GVH5;A0A1B0GTY1	8	8	8	21.8	21.8	21.8	58.281	0	46.036	1423600000
SLC25A11	Mitochondrial 2-oxoglutarate/malate carrier protein	24.7576	24.0588	25.0002	24.9401	24.6892	25.3148	25.4891	26.0869	24.857	25.437		Q02978;I3L1P8;Q02978-2	Q02978;I3L1P8;Q02978-2	17	17	17	65	65	65	34.061	0	158.89	17331000000
IRAK1	Interleukin-1 receptor-associated kinase 1	24.6741	24.3877	24.8739	24.8194	24.6888	25.6787	25.6755	25.5273	25.4855	25.5918		P51617;D3YTB5;P51617-2;P51617-3;P51617-4;H7C2I6;F8WAB6;H7C3C1;P51955;P51955-2;H7C3G8;H7C1F0;F6U4U2;P51955-3;P51955-4	P51617;D3YTB5;P51617-2;P51617-3;P51617-4	11	11	3	23	23	6	76.536	0	29.419	2852100000
NOC2L	Nucleolar complex protein 2 homolog	24.8915	24.35	25.1445	24.3665	24.6882	25.2333	24.9154	25.4742	24.8265	25.1124		Q9Y3T9	Q9Y3T9	13	13	13	18.3	18.3	18.3	84.918	0	45.62	4913200000
UBA6	Ubiquitin-like modifier-activating enzyme 6	24.6467	24.6053	24.7305	24.7687	24.6878	25.1561	25.2286	25.1842	25.1922	25.1903		A0AVT1;A0AVT1-2;H0Y8S8;A0AVT1-3;A0AVT1-4;H0Y9U5	A0AVT1;A0AVT1-2	35	35	35	44.5	44.5	44.5	117.97	0	110.03	16257000000
PSMC5	26S protease regulatory subunit 8	24.9583	24.0977	24.8259	24.8692	24.6878	25.626	25.0784	25.3945	25.4557	25.3887		P62195;P62195-2;J3QSA9;J3QQM1;J3KRP2;J3QLH6;J3QRW1;J3QSE0;J3QRR3	P62195;P62195-2;J3QSA9;J3QQM1;J3KRP2;J3QLH6	25	25	24	64.5	64.5	61.6	45.626	0	323.31	30464000000
PSMB5	Proteasome subunit beta type-5	24.3509	24.2101	24.6178	25.5707	24.6874	24.9574	25.3731	25.389	24.8099	25.1324		P28074;P28074-3;P28074-2;H0YJM8	P28074;P28074-3	14	14	14	60.5	60.5	60.5	28.48	0	277.77	46105000000
KIF5B	Kinesin-1 heavy chain	24.9431	24.1816	24.3545	25.2581	24.6844	25.9994	26.1657	26.2781	26.1091	26.1381		P33176	P33176	37	37	28	49.8	49.8	41	109.68	0	295.22	23571000000
SAP18	Histone deacetylase complex subunit SAP18	24.5704	23.9497	25.094	25.1189	24.6833	25.2365	25.5813	25.5206	24.0623	25.1002		O00422;O00422-2;H7BZW6;U3KPY7;U3KQ12	O00422;O00422-2;H7BZW6;U3KPY7	9	9	9	57.5	57.5	57.5	17.561	0	103.98	6425300000
GFPT1	Glutamine--fructose-6-phosphate aminotransferase [isomerizing] 1	24.8116	24.4261	24.784	24.7092	24.6828	25.7958	25.785	25.7542	25.6861	25.7553		Q06210;Q06210-2;O94808;E5RJP4	Q06210;Q06210-2	25	25	25	46.2	46.2	46.2	78.806	0	109.03	13092000000
GLYR1	Putative oxidoreductase GLYR1	24.5892	24.9457	24.7518	24.4415	24.6821	24.3441	24.6589	24.8067	24.5197	24.5824		Q49A26;Q49A26-2;Q49A26-3;K7EMM8;Q49A26-5;K7EQB2;Q49A26-4;K7EPU6;K7ELL0	Q49A26;Q49A26-2;Q49A26-3;K7EMM8;Q49A26-5;K7EQB2;Q49A26-4	10	10	10	21.7	21.7	21.7	60.547	0	21.303	2545900000
CLASP2	CLIP-associating protein 2	24.517	24.6117	24.8006	24.7914	24.6802	26.1422	26.102	26.2412	26.112	26.1494		O75122-3;E7ERI8;E7EW49	O75122-3;E7ERI8;E7EW49	40	40	5	35.5	35.5	4.4	165.85	0	191.04	13159000000
KIF2A	Kinesin-like protein KIF2A	24.8327	24.461	24.6579	24.7636	24.6788	24.5684	24.9564	24.9577	24.609	24.7729		O00139;O00139-2;O00139-1;O00139-5;O00139-4;D6R9M0	O00139;O00139-2;O00139-1;O00139-5;O00139-4	13	13	13	17.7	17.7	17.7	79.954	0	43.994	4084300000
IKBKAP	Elongator complex protein 1	24.7349	24.6006	24.678	24.6994	24.6783	25.5894	25.6732	25.5759	25.731	25.6424		O95163;F5H2T0;H0YDF3	O95163;F5H2T0	38	38	38	41.7	41.7	41.7	150.25	0	239.51	13990000000
HEATR3	HEAT repeat-containing protein 3	25.077	24.6103	24.3994	24.6233	24.6775	24.2964	24.1523	24.0275	23.4655	23.9855		Q7Z4Q2;Q7Z4Q2-2;Q7Z4Q2-3	Q7Z4Q2;Q7Z4Q2-2	10	10	10	21	21	21	74.582	0	20.766	1856900000
LIG3	DNA ligase 3	24.8463	24.655	24.5628	24.6407	24.6762	23.5803	23.6895	23.7283	23.6428	23.6603		P49916;P49916-4;P49916-3;P49916-2;K7EQB6;K7ERZ5;K7EJR4;K7ENR9	P49916;P49916-4;P49916-3;P49916-2	16	16	16	18.4	18.4	18.4	112.91	0	25.155	2689600000
PBK	Lymphokine-activated killer T-cell-originated protein kinase	24.8164	24.2567	25.0068	24.6197	24.6749	24.8752	NaN	25.2845	24.9444	25.0347		Q96KB5;E5RFX4;Q96KB5-2	Q96KB5;E5RFX4;Q96KB5-2	7	7	7	18.3	18.3	18.3	36.085	0.00036417	14.153	3274800000
GTF3C4	General transcription factor 3C polypeptide 4	24.9397	24.2773	24.7704	24.7092	24.6742	24.2105	NaN	24.555	24.3325	24.366		Q9UKN8;F2Z356	Q9UKN8	12	12	12	17.6	17.6	17.6	91.981	0	62.64	2111700000
FAM120A	Constitutive coactivator of PPAR-gamma-like protein 1	24.6358	24.5554	24.5889	24.9112	24.6729	26.6314	27.0501	26.9907	26.7929	26.8663		Q9NZB2;Q9NZB2-6;Q9NZB2-4;A0A0C4DG79;Q9NZB2-5;Q9NZB2-2;A0A0C4DH52;A0A494C0Y9;Q5T035	Q9NZB2;Q9NZB2-6;Q9NZB2-4;A0A0C4DG79;Q9NZB2-5	29	29	29	34.9	34.9	34.9	121.89	0	177.72	12377000000
QARS	Glutamine--tRNA ligase	24.9367	23.9792	24.8169	24.956	24.6722	25.5878	25.8888	26.1001	25.6495	25.8066		P47897;P47897-2;A0A1B0GVU9;B4DDN1;A0A0U1RQT0;C9J165;H7C0R3;A0A0U1RQE9;A0A0U1RRI9;A0A0U1RQM8;A0A0U1RQL2;A0A0U1RQU2;A0A0U1RR66;A0A0U1RQQ5;A0A1B0GTT3;A0A0U1RQX5;A0A0U1RRC8;A0A0U1RQJ6;F2Z2V6;A0A0U1RRJ7;A0A0U1RQX9;A0A0U1RQC3;A0A0U1RR79	P47897;P47897-2;A0A1B0GVU9;B4DDN1	43	43	43	65.5	65.5	65.5	87.798	0	236.67	29812000000
PRMT3	Protein arginine N-methyltransferase 3	24.5674	24.4489	24.6555	25.0166	24.6721	25.9887	25.978	26.1855	25.4751	25.9069		O60678;O60678-2	O60678;O60678-2	12	12	12	28.8	28.8	28.8	59.902	0	55.562	5446600000
AATF	Protein AATF	24.6691	24.6691	24.5452	24.795	24.6696	25.3995	24.2363	25.9369	24.508	25.0202		Q9NY61;A0A087WWS8;A0A087WTH8	Q9NY61	5	5	5	17.1	17.1	17.1	63.132	0	16.825	1239000000
DDX51	ATP-dependent RNA helicase DDX51	24.7336	24.765	24.6656	24.5057	24.6675	24.8444	24.9436	25.5227	24.7091	25.005		Q8N8A6	Q8N8A6	4	4	4	8.1	8.1	8.1	72.456	0.00033245	10.584	1287100000
PKN2	Serine/threonine-protein kinase N2	24.6149	24.4466	24.6984	24.8904	24.6626	26.4036	26.4618	26.5445	26.3221	26.433		Q16513;Q16513-2;Q16513-3;Q16513-4;Q16513-5;B1AL79;H0Y5V5;H0Y429	Q16513;Q16513-2;Q16513-3;Q16513-4;Q16513-5	27	27	26	36.8	36.8	36	112.03	0	90.973	8578800000
NT5DC2	5-nucleotidase domain-containing protein 2	24.4775	24.8391	24.738	24.5929	24.6619	25.355	25.5059	25.8153	25.18	25.4641		Q9H857-2;Q9H857;Q9H857-3;Q9H857-4;H7C519;H7C4G8;C9J036	Q9H857-2;Q9H857;Q9H857-3;Q9H857-4	19	19	19	46	46	46	64.144	0	55.505	7538000000
SOAT1	Sterol O-acyltransferase 1	25.0261	24.5059	24.6047	24.5098	24.6617	NaN	24.8098	25.1746	24.6922	24.8922		P35610;B1APM4;P35610-3;P35610-2	P35610;B1APM4;P35610-3;P35610-2	4	4	4	10.4	10.4	10.4	64.734	0	24.23	2029400000
SPTAN1	Spectrin alpha chain, non-erythrocytic 1	24.8438	24.3457	24.5948	24.8564	24.6602	27.2846	27.3467	27.2915	27.505	27.357		Q13813-3;Q13813;A0A0D9SF54;Q13813-2;A0A0D9SGF6;A0A0D9SFF6;A0A0D9SFH4;A0A1B0GTB7;A0A1B0GUH3;A0A1B0GV13	Q13813-3;Q13813;A0A0D9SF54;Q13813-2;A0A0D9SGF6	115	115	115	57	57	57	282.28	0	323.31	48083000000
EIF2A	Eukaryotic translation initiation factor 2A;Eukaryotic translation initiation factor 2A, N-terminally processed	24.705	24.354	24.7268	24.8467	24.6582	26.1473	26.7106	26.6951	26.2978	26.4627		Q9BY44;Q9BY44-3;F8WAE5;Q9BY44-4;Q9BY44-2;H7C5R5;C9IZE1;H7C5Q3;F8WF18;F8WAT3	Q9BY44;Q9BY44-3;F8WAE5;Q9BY44-4;Q9BY44-2	24	24	24	62.7	62.7	62.7	64.989	0	166.91	22966000000
RAB3D	Ras-related protein Rab-3D	24.3903	24.9201	24.732	24.5789	24.6554	23.4731	24.4867	24.4174	24.1061	24.1209		O95716;M0R257	O95716	4	4	3	26	26	17.4	24.267	0.00033445	10.764	885140000
DDX31	Probable ATP-dependent RNA helicase DDX31	24.6211	24.5073	24.907	24.5816	24.6543	24.3578	24.7313	24.8433	24.8508	24.6958		Q9H8H2;F8WAJ0;Q9H8H2-2;Q9H8H2-4;Q9H8H2-3	Q9H8H2;F8WAJ0;Q9H8H2-2;Q9H8H2-4	13	13	13	20.3	20.3	20.3	94.086	0	19.075	2828900000
CUL3	Cullin-3	24.8746	24.5066	24.648	24.5737	24.6508	24.5388	24.3686	24.7012	24.2878	24.4741		Q13618;Q13618-2;Q13618-3;A0A087WTG3;H7C1L6;A0A087X1R9;H7C399	Q13618;Q13618-2;Q13618-3	23	23	23	37	37	37	88.929	0	124.89	7864700000
HYOU1	Hypoxia up-regulated protein 1	24.8653	24.0389	24.718	24.9791	24.6504	24.9744	24.9239	25.6248	24.4276	24.9877		A0A494C039;Q9Y4L1;A0A087X054;K7EQK2;E9PJ21;A0A087WWI4;Q9Y4L1-2;J3KTF1;J3QL06;Q9BST8;J3QQH7;J3QLE9;A0A087X214;A0A087WW13;A0A1W2PS94;A0A2R8Y358;Q9BXT5	A0A494C039;Q9Y4L1;A0A087X054;K7EQK2;E9PJ21;A0A087WWI4;Q9Y4L1-2	25	25	25	40.3	40.3	40.3	111.41	0	183.66	7545900000
PRPF3	U4/U6 small nuclear ribonucleoprotein Prp3	24.7936	24.5381	24.9133	24.3459	24.6478	24.324	24.6139	24.7166	24.1908	24.4614		O43395;O43395-3	O43395	13	13	13	24.5	24.5	24.5	77.528	0	26.41	4696800000
SEH1L	Nucleoporin SEH1	24.7435	24.4459	NaN	24.752	24.6472	NaN	24.327	24.5497	24.2501	24.3756		Q96EE3-1;Q96EE3;K7ELV2;K7ENI5;K7EP88;K7EPZ5	Q96EE3-1;Q96EE3;K7ELV2	5	5	5	17.3	17.3	17.3	46.578	0.00033807	11.09	781740000
KIF20A	Kinesin-like protein KIF20A	24.6674	25.2084	24.5821	24.1012	24.6398	24.6174	25.2656	25.3032	24.1643	24.8377		O95235;O95235-2;D6RBN1;D6R9E4	O95235;O95235-2	8	8	8	11.2	11.2	11.2	100.28	0.00036873	14.695	1211200000
SCRIB	Protein scribble homolog	24.5808	24.7403	24.4908	24.7389	24.6377	26.7549	27.0329	26.9104	27.0192	26.9294		Q14160;Q14160-3;A0A0G2JNZ2;A0A0G2JPP5;Q14160-2;A0A0G2JMS7;H0YCG0;H0YDF9	Q14160;Q14160-3;A0A0G2JNZ2;A0A0G2JPP5;Q14160-2;A0A0G2JMS7	38	38	36	37.7	37.7	36.3	174.88	0	323.31	13264000000
POLA2	DNA polymerase alpha subunit B	24.5625	24.8552	24.9796	24.1505	24.637	23.826	23.9504	NaN	23.6113	23.7959		Q14181;A0A3B3ITS5;E9PIQ6;Q14181-2;H0YDR7	Q14181;A0A3B3ITS5	10	10	10	27.1	27.1	27.1	65.947	0	30.554	3581800000
NOC3L	Nucleolar complex protein 3 homolog	24.5294	24.3825	24.8036	24.8303	24.6365	25.3504	25.5401	25.9033	25.0929	25.4717		Q8WTT2	Q8WTT2	19	19	19	27	27	27	92.547	0	86.535	7775700000
URB1	Nucleolar pre-ribosomal-associated protein 1	24.673	24.4026	24.9864	24.4782	24.6351	23.008	23.8734	23.4248	24.9133	23.8049		O60287	O60287	24	24	24	15.2	15.2	15.2	254.39	0	62.986	2596000000
EXOSC7	Exosome complex component RRP42	24.4278	24.2198	25.0175	24.855	24.6301	24.5059	23.7543	24.893	23.9766	24.2825		Q15024	Q15024	5	5	5	26.8	26.8	26.8	31.821	0	16.105	1204200000
RALB	Ras-related protein Ral-B	23.9791	23.781	25.2223	25.5365	24.6298	27.1867	27.4064	27.0778	27.1077	27.1947		P11234;P11234-2;P11234-3;C9J6B1;C9JQB3;C9JYR1;F8WEQ6	P11234;P11234-2;P11234-3;C9J6B1;C9JQB3	9	9	5	46.1	46.1	25.2	23.408	0	22.663	3177100000
TJP2	Tight junction protein ZO-2	23.7972	24.3727	24.0796	26.2583	24.627	30.1994	30.2453	30.222	28.7659	29.8582		Q9UDY2;A0A3B3ITE1;A0A2R8YDH4;A0A1B0GTW1;A0A3B3ISZ5;Q9UDY2-7;Q9UDY2-6;Q9UDY2-3;A0A3B3IRI3;Q9UDY2-2;Q9UDY2-5;A0A3B3ISF1;A0A3B3IU51;Q9UDY2-4;A0A3B3IRV6;A0A3B3IT83;A0A3B3IS03;B1AN86;A0A3B3IU26;U3KQJ2	Q9UDY2;A0A3B3ITE1;A0A2R8YDH4;A0A1B0GTW1;A0A3B3ISZ5;Q9UDY2-7;Q9UDY2-6;Q9UDY2-3;A0A3B3IRI3;Q9UDY2-2;Q9UDY2-5;A0A3B3ISF1;A0A3B3IU51;Q9UDY2-4;A0A3B3IRV6;A0A3B3IT83;A0A3B3IS03	36	36	36	37.1	37.1	37.1	133.96	0	168.22	13574000000
DNAJB1	DnaJ homolog subfamily B member 1	24.7966	24.3195	24.7277	24.6615	24.6264	24.3249	24.3375	24.1986	23.8349	24.174		P25685;M0R080;P25685-2;M0QYT3;M0QXK0;M0R1D6;M0QZD0;M0R128;A0A1B0GX60	P25685;M0R080;P25685-2;M0QYT3;M0QXK0	10	10	9	31.8	31.8	28.2	38.044	0	27.144	3076600000
YARS	Tyrosine--tRNA ligase, cytoplasmic;Tyrosine--tRNA ligase, cytoplasmic, N-terminally processed;Tyrosine--tRNA ligase	24.5447	24.4475	24.7407	24.7662	24.6248	25.0994	25.2033	25.1834	24.9749	25.1153		P54577;A0A0C4DGZ5	P54577;A0A0C4DGZ5	42	42	42	72.7	72.7	72.7	59.143	0	323.31	62604000000
DARS2	Aspartate--tRNA ligase, mitochondrial	24.5752	24.5453	24.6019	24.7643	24.6217	24.0071	25.0177	25.0774	24.551	24.6633		Q6PI48;A0A3B3ISK7;A0A3B3IS01;A0A3B3IT01;A0A3B3ITS3;A0A3B3ITK9;A0A3B3IS54	Q6PI48;A0A3B3ISK7;A0A3B3IS01;A0A3B3IT01;A0A3B3ITS3;A0A3B3ITK9;A0A3B3IS54	14	14	14	31.2	31.2	31.2	73.562	0	71.755	5862400000
PPAT	Amidophosphoribosyltransferase	24.4629	24.2439	24.9413	24.8303	24.6196	25.6144	25.9681	25.8005	25.909	25.823		Q06203;D6RCC8;D6RE15	Q06203	9	9	9	19.7	19.7	19.7	57.398	0	34.141	3633200000
SYAP1	Synapse-associated protein 1	24.824	24.8649	23.877	24.9093	24.6188	25.9104	26.7681	26.0884	25.4785	26.0614		Q96A49	Q96A49	9	9	9	31.2	31.2	31.2	39.933	0	47.855	4079900000
IDH3A	Isocitrate dehydrogenase [NAD] subunit alpha, mitochondrial	24.5982	24.4808	24.7249	24.6507	24.6137	24.288	23.8852	24.7912	24.598	24.3906		P50213;H0YL72;P50213-2;H0YLI6;H0YMU3;H0YKD0;H0YM64;H0YNF5;H0YM46	P50213;H0YL72;P50213-2;H0YLI6;H0YMU3	12	12	12	38.8	38.8	38.8	39.591	0	169.36	10496000000
POLR1A	DNA-directed RNA polymerase I subunit RPA1;DNA-directed RNA polymerase	24.483	24.7012	24.734	24.5316	24.6125	24.6964	24.9088	25.2802	24.867	24.9381		O95602;B9ZVN9	O95602;B9ZVN9	27	27	26	22.7	22.7	22.2	194.81	0	121.33	7115800000
ETFB	Electron transfer flavoprotein subunit beta	24.7301	NaN	24.6049	24.5001	24.6117	24.7133	24.8273	25.2714	24.6548	24.8667		P38117;P38117-2;M0QY67	P38117;P38117-2;M0QY67	8	8	8	33.3	33.3	33.3	27.843	0.00036377	14.061	2835300000
SSR1	Translocon-associated protein subunit alpha	24.779	24.4307	24.493	24.7416	24.6111	23.5414	24.467	24.3449	NaN	24.1178		P43307;C9J3L8;C9J5W0;A0A3B3IRT8;E9PAL7;C9IZQ1;P43307-2	P43307;C9J3L8;C9J5W0;A0A3B3IRT8;E9PAL7;C9IZQ1;P43307-2	3	3	3	11.9	11.9	11.9	32.235	0.00031556	8.8751	1358100000
HSD17B10	3-hydroxyacyl-CoA dehydrogenase type-2	24.5544	24.3727	24.5446	24.9673	24.6098	24.5194	24.6878	25.1432	24.3735	24.681		Q99714;Q99714-2;Q5H928	Q99714;Q99714-2;Q5H928	16	16	16	89.3	89.3	89.3	26.923	0	200.24	4847700000
PELP1	Proline-, glutamic acid- and leucine-rich protein 1	24.9699	24.3925	24.6057	24.4702	24.6096	24.325	24.3522	24.5249	23.964	24.2916		Q8IZL8;C9JFV4;E7EV54;I3L445;I3L1P4;I3L4M7;I3L4P1	Q8IZL8;C9JFV4;E7EV54	12	12	12	16.8	16.8	16.8	119.7	0	40.374	4199300000
CBX8	Chromobox protein homolog 8	24.7398	24.5518	24.5702	24.5552	24.6043	24.0229	24.4396	24.4795	23.5928	24.1337		Q9HC52;C9J6K3;C9JM54	Q9HC52	5	5	5	15.7	15.7	15.7	43.395	0	44.841	1572000000
TIMM50	Mitochondrial import inner membrane translocase subunit TIM50	25.1204	24.196	24.6041	24.495	24.6039	24.7952	24.6642	25.0982	24.3871	24.7362		Q3ZCQ8;Q3ZCQ8-2;Q3ZCQ8-3;M0R0C3;M0R2F8;M0R003;M0R1Y4;M0R047;M0QXC3;M0R2Z3;M0R303;M0R2D2;M0R2Q2	Q3ZCQ8;Q3ZCQ8-2;Q3ZCQ8-3;M0R0C3;M0R2F8;M0R003	7	7	7	28.6	28.6	28.6	39.646	0	141.92	4058200000
ZC3H15	Zinc finger CCCH domain-containing protein 15	24.4191	24.4385	24.4765	25.0779	24.603	25.6713	26.3756	26.3836	25.7725	26.0508		Q8WU90;Q8WU90-2;H7C466;F8WB26	Q8WU90;Q8WU90-2	11	11	11	31.9	31.9	31.9	48.602	0	124.04	9757800000
SLC25A1	Tricarboxylate transport protein, mitochondrial	24.5392	24.1521	24.8255	24.8883	24.6013	24.2741	24.6649	24.9045	24.0953	24.4847		P53007;B4DP62	P53007;B4DP62	9	9	9	36.7	36.7	36.7	34.012	0	49.76	9786400000
AP1B1	AP-1 complex subunit beta-1	24.7665	24.2058	24.6224	24.8092	24.601	26.4131	26.7408	26.7413	26.5369	26.6081		Q10567-3;Q10567;Q10567-2;Q10567-4;C9J1E7;H7C034	Q10567-3;Q10567;Q10567-2;Q10567-4;C9J1E7	39	39	26	52.4	52.4	39.1	103.56	0	306.45	24324000000
NARS	Asparagine--tRNA ligase, cytoplasmic	24.4087	24.0642	24.6963	25.2242	24.5984	25.579	25.8231	25.9496	25.3581	25.6775		O43776;K7EQ35;K7EIU7;O43776-2;K7EJ19;K7EPK2;K7EMQ6	O43776	16	16	16	32.3	32.3	32.3	62.942	0	86.549	10170000000
MECP2	Methyl-CpG-binding protein 2	24.8988	23.9815	25.0243	24.4874	24.598	24.324	24.3931	24.6469	24.3836	24.4369	2	P51608;P51608-2;A0A087X1U4;I6LM39;A0A087WVW7;A0A0D9SFX7;B5MCB4;A0A1B0GTV0	P51608;P51608-2;A0A087X1U4	11	11	11	29.8	29.8	29.8	52.44	0	30.849	2382800000
PTGES3	Prostaglandin E synthase 3	NaN	24.1905	25.11	24.4702	24.5903	24.6465	25.7941	26.9214	24.6158	25.4945		Q15185;A0A087WYT3;Q15185-4;Q15185-3;B4DDC6;Q15185-2	Q15185;A0A087WYT3;Q15185-4;Q15185-3;B4DDC6	4	4	4	32.5	32.5	32.5	18.697	0	49.101	4092100000
CMAS	N-acylneuraminate cytidylyltransferase	24.9116	24.0579	24.6012	24.7791	24.5875	24.5917	24.5213	24.0753	24.6213	24.4524		Q8NFW8;Q8NFW8-2;F5H296;F5GYM0	Q8NFW8;Q8NFW8-2	5	5	5	20.5	20.5	20.5	48.379	0.00036166	13.797	1791600000
REEP5	Receptor expression-enhancing protein 5	24.8235	24.3008	24.3762	24.8404	24.5853	24.6692	24.7049	25.8797	24.571	24.9562		Q00765;E2QRG8;B7Z332;B7Z510;H0Y8J8;Q00765-2	Q00765	5	5	5	20.6	20.6	20.6	21.493	0.00035149	12.368	4460700000
MAGED2	Melanoma-associated antigen D2	24.648	24.2367	24.826	24.6262	24.5843	26.2108	26.1635	26.3315	25.8606	26.1416		Q9UNF1;Q5H909;Q9UNF1-2;Q5H907;Q12816;A0A087X070;G5E9N2;Q12816-5;Q12816-2;Q12816-4;Q12816-3;B1AKE8	Q9UNF1;Q5H909;Q9UNF1-2;Q5H907	20	20	19	39.6	39.6	37.6	64.953	0	321.59	9302300000
ETF1	Eukaryotic peptide chain release factor subunit 1	24.5033	24.3732	24.7059	24.7432	24.5814	25.7993	26.1453	26.1153	25.6365	25.9241		P62495;B7Z7P8;P62495-2;I3L492;D6RJE8;D6RCB3	P62495;B7Z7P8;P62495-2	31	31	31	70.3	70.3	70.3	49.03	0	323.31	39913000000
HOXB6;HOXB7	Homeobox protein Hox-B6;Homeobox protein Hox-B7	24.669	24.4003	24.6631	24.5922	24.5812	23.8798	23.9239	24.2473	NaN	24.017		P17509;P09629	P17509;P09629	2	2	2	14.3	14.3	14.3	25.432	0	33.4	487080000
AP3D1	AP-3 complex subunit delta-1	24.8731	24.4241	24.4362	24.5784	24.578	26.0681	26.1922	26.2114	26.1884	26.1651		O14617;O14617-5;O14617-4;O14617-2;O14617-3;A0A2R8Y611;A0A2R8Y4J3;K7ELX8;A0A087WYN6;K7ERW8	O14617;O14617-5;O14617-4;O14617-2;O14617-3;A0A2R8Y611	28	28	28	33.3	33.3	33.3	130.16	0	127.5	17547000000
MRPS34	28S ribosomal protein S34, mitochondrial	24.557	24.1698	24.5435	25.0343	24.5762	25.0699	25.3414	25.6831	24.5329	25.1569		P82930;C9JJ19	P82930;C9JJ19	12	12	12	61.5	61.5	61.5	25.65	0	79.976	10327000000
CDK5	Cyclin-dependent-like kinase 5	24.7138	24.1	24.5348	24.9555	24.5761	23.8516	24.877	25.0705	23.8146	24.4035		Q00535;Q00535-2	Q00535;Q00535-2	10	9	9	35.3	32.5	32.5	33.304	0	36.741	6461800000
BID	BH3-interacting domain death agonist;BH3-interacting domain death agonist p15;BH3-interacting domain death agonist p13;BH3-interacting domain death agonist p11	24.4039	24.412	24.4459	25.0109	24.5682	24.1125	24.4835	24.9102	23.8982	24.3511		P55957;P55957-2;B2ZP78;P55957-4;P55957-3	P55957;P55957-2	4	4	4	34.4	34.4	34.4	21.994	0	88.699	913820000
COMT	Catechol O-methyltransferase	24.5451	24.653	24.5525	24.5182	24.5672	24.7893	24.78	25.1096	24.3393	24.7546		P21964;P21964-2;E7EMS6;E7EUU8;H7BZ45;F8WBW9	P21964;P21964-2;E7EMS6;E7EUU8	12	12	12	58.7	58.7	58.7	30.037	0	42.315	3346600000
SDHA	Succinate dehydrogenase [ubiquinone] flavoprotein subunit, mitochondrial	23.8782	24.4596	24.6446	25.2684	24.5627	23.9836	24.8677	24.9714	24.672	24.6237		P31040;D6RFM5;P31040-2;A0A087X1I3;P31040-3;A0A494C1T6;H0Y8X1	P31040;D6RFM5;P31040-2;A0A087X1I3;P31040-3	23	23	23	45	45	45	72.691	0	323.31	32124000000
VPS35	Vacuolar protein sorting-associated protein 35	24.4438	24.484	24.6812	24.6417	24.5627	25.9655	26.2573	26.2216	26.042	26.1216		Q96QK1;I3L4S0;A0A1W2PP10;A0A3B3ITD4	Q96QK1	23	23	23	40.3	40.3	40.3	91.706	0	323.31	19416000000
POLR1C	DNA-directed RNA polymerases I and III subunit RPAC1	24.5085	24.5656	24.5292	24.6455	24.5622	23.2427	24.4418	23.5299	24.127	23.8354		O15160;E7EQB9;A0A2R8YEZ4;A0A2R8Y5D3;O15160-2;A0A2R8YEY5;D6RDJ3;H0Y723;A0A2R8Y8D6	O15160;E7EQB9;A0A2R8YEZ4;A0A2R8Y5D3;O15160-2;A0A2R8YEY5;D6RDJ3;H0Y723;A0A2R8Y8D6	9	9	9	44.5	44.5	44.5	39.249	0	158.48	3181300000
EIF3H	Eukaryotic translation initiation factor 3 subunit H	24.8154	24.4985	24.0368	24.8903	24.5603	27.2248	26.7743	27.238	26.9355	27.0432		O15372;A0A087WZK9;B3KS98;E5RJT0;E5RGU4;E5RFH0;E5RFW7	O15372;A0A087WZK9;B3KS98;E5RJT0	18	18	18	59.9	59.9	59.9	39.93	0	139.74	12183000000
PGLS	6-phosphogluconolactonase	24.676	24.252	24.5097	24.7881	24.5565	23.9516	24.1499	24.5072	23.3672	23.994		O95336;M0R261;M0R0U3;M0R1L2	O95336;M0R261;M0R0U3	10	10	10	58.5	58.5	58.5	27.547	0	41.781	2842200000
PSMC1	26S protease regulatory subunit 4	24.5044	24.0112	24.8712	24.8286	24.5539	25.0805	25.1747	25.4044	25.0227	25.1706		P62191;P62191-2;G3V4X1	P62191;P62191-2	27	27	27	61.6	61.6	61.6	49.184	0	323.31	52869000000
TBC1D4	TBC1 domain family member 4	24.8387	24.4698	24.2888	24.5864	24.546	25.6372	25.1978	25.1517	24.9207	25.2269		O60343;O60343-2;O60343-3;A0A3B3IRT3;Q5JU47;O60343-5;O60343-4;Q86TI0;A0JNU9;H0Y8P0	O60343;O60343-2;O60343-3;A0A3B3IRT3	21	21	21	17.6	17.6	17.6	146.56	0	68.753	5337800000
MBD3	Methyl-CpG-binding domain protein 3	24.4798	24.7045	24.4589	24.5241	24.5419	24.6463	23.7604	23.9815	24.4175	24.2015		O95983;O95983-2;K7EIE8;A0A0A0MTS6;A0A087X1H1;A0A087WT34	O95983;O95983-2;K7EIE8;A0A0A0MTS6	8	8	8	45.4	45.4	45.4	32.844	0	44.86	2120100000
TES	Testin	24.3499	24.4465	24.5403	24.8262	24.5408	25.9482	26.5254	26.4304	25.9377	26.2105		Q9UGI8;Q9UGI8-2;F8W7T0;H7BYK1	Q9UGI8;Q9UGI8-2;F8W7T0	6	6	6	18.5	18.5	18.5	47.996	0	15.834	2591500000
CYB5R1	NADH-cytochrome b5 reductase 1	NaN	23.0726	24.9538	25.586	24.5375	24.2161	24.2912	25.6151	24.6893	24.703		Q9UHQ9;H7C0R7	Q9UHQ9;H7C0R7	6	6	6	24.9	24.9	24.9	34.094	0	20.047	3038100000
PROSC	Proline synthase co-transcribed bacterial homolog protein	NaN	24.7707	24.5356	24.2847	24.5304	24.3868	24.455	23.9825	24.8227	24.4118		O94903;E5RFX7;E5RG77;H0YBG2;E5RFZ4	O94903;E5RFX7;E5RG77	7	7	7	34.2	34.2	34.2	30.344	0	18.995	1436800000
PSMA2	Proteasome subunit alpha type-2;Proteasome subunit alpha type	24.7775	23.8876	24.4595	24.9958	24.5301	24.5569	24.9217	25.1933	24.3984	24.7676		P25787;A0A024RA52;C9JCK5;H3BT36;H7C402	P25787;A0A024RA52;C9JCK5	10	10	10	61.1	61.1	61.1	25.898	0	217.93	17967000000
CPSF1	Cleavage and polyadenylation specificity factor subunit 1	24.3805	24.5385	24.9189	24.2784	24.5291	23.8757	24.2377	24.1527	24.1863	24.1131		Q10570;A0A087X101;E9PIM1	Q10570	20	20	20	20	20	20	160.88	0	89.257	6142600000
METAP1	Methionine aminopeptidase 1	24.9332	23.7191	24.5588	24.9039	24.5288	25.6777	25.2705	26.1139	26.1879	25.8125		P53582;H0Y955;H0Y903	P53582;H0Y955	9	9	9	34.7	34.7	34.7	43.215	0	42.851	3306500000
RREB1	Ras-responsive element-binding protein 1	24.7321	24.4301	24.5707	24.3789	24.528	23.5951	23.5009	23.6513	23.7913	23.6347		Q92766;Q92766-2;Q92766-5;Q92766-3;C9JU34;A0A087X055;Q92766-6	Q92766;Q92766-2;Q92766-5;Q92766-3;C9JU34	6	6	6	5.7	5.7	5.7	181.42	0.00035286	12.587	539030000
RNPEP	Aminopeptidase B	24.1866	24.3585	24.529	25.033	24.5268	24.5802	24.7286	24.465	24.7271	24.6253		Q9H4A4;A6NKB8;C9JMZ3;A0A087WU27;A0A087WUS4;H7C2T3	Q9H4A4;A6NKB8	29	29	29	70.3	70.3	70.3	72.595	0	99.132	19096000000
CISD1	CDGSH iron-sulfur domain-containing protein 1	24.6541	24.3031	24.5084	24.6342	24.525	25.8099	25.9163	25.9709	25.1853	25.7206		Q9NZ45	Q9NZ45	2	2	2	25.9	25.9	25.9	12.199	0	19.615	2060500000
GIGYF2	PERQ amino acid-rich with GYF domain-containing protein 2	24.1264	24.642	24.6438	24.6865	24.5247	26.9332	26.9879	27.0622	26.9489	26.9831		Q6Y7W6;Q6Y7W6-4;Q6Y7W6-5;Q6Y7W6-3;I1E4Y6;E7ESB6;C9JHW1;C9JHT0;C9JRZ2;C9J0V6;C9JXQ0;C9JPV7;F8WCD5;C9JH18;C9JW88;C9IYH5;C9JH78;A0A1U8QZH8;C9J7G1;B8ZZD2;C9JZC0;C9J1A6	Q6Y7W6;Q6Y7W6-4;Q6Y7W6-5;Q6Y7W6-3;I1E4Y6;E7ESB6;C9JHW1	32	32	32	32.6	32.6	32.6	150.07	0	323.31	16732000000
COPB2	Coatomer subunit beta	24.5294	24.6394	24.4656	24.4498	24.5211	26.0548	26.1361	26.1461	26.0981	26.1088		P35606;P35606-2;H0Y938;D6RBZ7;D6RCL6;D6RBG7;D6RBT6;H0YAC7;D6R997	P35606;P35606-2	24	24	24	37	37	37	102.49	0	115.46	14039000000
BCCIP	BRCA2 and CDKN1A-interacting protein	24.4685	24.5108	24.3786	24.7189	24.5192	23.8917	24.0371	24.3929	23.4336	23.9389		Q9P287;Q9P287-2;Q9P287-4;Q9P287-3	Q9P287;Q9P287-2;Q9P287-4;Q9P287-3	4	4	4	20.4	20.4	20.4	35.979	0	45.6	675600000
GAR1	H/ACA ribonucleoprotein complex subunit 1	24.6404	24.1901	24.4682	24.7758	24.5187	24.8676	24.7608	24.9882	24.5127	24.7824		Q9NY12;Q9NY12-2	Q9NY12;Q9NY12-2	4	4	4	20.7	20.7	20.7	22.348	0.00031037	8.4122	2886400000
EBNA1BP2	Probable rRNA-processing protein EBP2	24.643	24.2774	24.6161	24.534	24.5177	24.6722	25.4481	25.7095	25.0618	25.2229		Q99848;H7C2Q8	Q99848;H7C2Q8	10	10	10	34.6	34.6	34.6	34.852	0	83.367	5728000000
PRPF38A	Pre-mRNA-splicing factor 38A	24.5083	24.3213	24.7313	24.5033	24.5161	24.7395	24.4164	24.8764	NaN	24.6775		Q8NAV1	Q8NAV1	4	4	4	12.5	12.5	12.5	37.476	0	61.708	2617600000
NFYC	Nuclear transcription factor Y subunit gamma	24.3308	24.6535	24.8728	24.1887	24.5115	24.0901	NaN	23.5034	24.0878	23.8938		Q13952;Q5T6K7;E9PI99;Q5T6K5;Q13952-6;Q13952-7;Q13952-2;Q13952-5;Q13952-3;A0A0A0MT00;Q13952-4;E9PJA8;E9PQR2;E9PL11	Q13952;Q5T6K7;E9PI99;Q5T6K5;Q13952-6;Q13952-7;Q13952-2;Q13952-5;Q13952-3;A0A0A0MT00;Q13952-4	4	4	4	9.2	9.2	9.2	50.302	0.00029886	7.4839	593760000
TRIM24	Transcription intermediary factor 1-alpha	25.3359	23.665	24.6795	24.36	24.5101	23.2951	23.1999	NaN	23.655	23.3834		O15164;O15164-2	O15164;O15164-2	8	8	8	12.7	12.7	12.7	116.83	0	37.054	1421200000
USP14	Ubiquitin carboxyl-terminal hydrolase 14;Ubiquitin carboxyl-terminal hydrolase	24.5412	24.3831	24.6407	24.4741	24.5098	25.1744	25.3324	25.4867	25.2179	25.3029		P54578;A6NJA2;P54578-2;P54578-3;J3QQT6;J3KS55	P54578;A6NJA2;P54578-2;P54578-3	16	16	16	45.1	45.1	45.1	56.068	0	59.954	6963600000
SGPL1	Sphingosine-1-phosphate lyase 1	24.0936	24.7299	24.6331	24.5809	24.5094	24.0766	23.8414	24.8093	23.9671	24.1736		O95470;H0Y3V8;H7BXL7	O95470;H0Y3V8;H7BXL7	8	8	8	19.4	19.4	19.4	63.523	0	19.451	2129400000
UNC45A	Protein unc-45 homolog A	24.5481	24.3298	24.5928	24.566	24.5092	25.5805	25.7475	25.7891	25.6223	25.6849		Q9H3U1-2;Q9H3U1;A0A1W2PNX8;Q9H3U1-3	Q9H3U1-2;Q9H3U1;A0A1W2PNX8	23	23	23	32.6	32.6	32.6	101.67	0	262.94	15076000000
CSNK1A1	Casein kinase I isoform alpha	24.0927	24.5377	24.6676	24.7386	24.5092	24.6136	24.9966	25.2577	24.5916	24.8649		P48729;P48729-2;P48729-3;D6REM4;E7ETM0;H0Y9X2;U3KQK7;Q8N752;E5RG27;D6RGE5;U3KPX3;U3KQ83	P48729;P48729-2;P48729-3;D6REM4;E7ETM0	9	9	9	29.4	29.4	29.4	38.914	0.00035461	12.819	2963500000
TOMM5	Mitochondrial import receptor subunit TOM5 homolog	24.6254	24.2823	24.3072	24.7902	24.5013	24.8877	24.6634	25.4099	24.3496	24.8277		Q8N4H5;F8W8Z9;Q8N4H5-3;Q8N4H5-2;H3BUX3;H0YFG9	Q8N4H5;F8W8Z9;Q8N4H5-3;Q8N4H5-2	4	4	4	58.8	58.8	58.8	6.0352	0.00029189	6.7567	2271700000
CTR9	RNA polymerase-associated protein CTR9 homolog	24.4423	24.2015	24.6685	24.6683	24.4952	23.6758	23.7334	24.0888	23.9697	23.867		Q6PD62;H0YCE8	Q6PD62	10	10	10	13.5	13.5	13.5	133.5	0	41.213	1757300000
SDCBP	Syntenin-1	24.6777	24.1823	NaN	24.6244	24.4948	25.1841	25.1015	25.5635	24.9861	25.2088	1	O00560;O00560-2;G5EA09;O00560-3;B4DHN5;E9PBU7	O00560;O00560-2;G5EA09;O00560-3	5	5	5	34.9	34.9	34.9	32.444	0	76.528	1322700000
TMEM189-UBE2V1;UBE2V1;UBE2V2	Ubiquitin-conjugating enzyme E2 variant 1;Ubiquitin-conjugating enzyme E2 variant 2	24.6276	24.2661	NaN	24.5836	24.4925	24.6749	24.4604	23.5948	NaN	24.2434		I3L0A0;Q13404-1;Q13404;Q13404-7;Q13404-2;Q15819;G3V2F7;Q13404-8;E5RIF1;D6RG00;A0A0A0MSL3;G3V113;H0YBX6;Q13404-6;H0YBP9	I3L0A0;Q13404-1;Q13404;Q13404-7;Q13404-2;Q15819;G3V2F7;Q13404-8	6	6	4	16.5	16.5	9.7	42.208	0.00031368	8.6947	715540000
CSK	Tyrosine-protein kinase CSK	24.5521	24.3431	24.3361	24.7372	24.4922	25.2706	25.2807	25.1858	24.9468	25.171		P41240;H3BUM9;P42679;P42679-2;H3BU69;K7ENL8;K7ES68;K7EQY5;P42679-3	P41240	19	19	19	52.7	52.7	52.7	50.704	0	91.352	8663800000
DHX37	Probable ATP-dependent RNA helicase DHX37	24.4247	24.5397	24.3978	24.5975	24.49	23.94	24.2692	24.4215	24.323	24.2385		Q8IY37;F5H3Y4	Q8IY37;F5H3Y4	13	13	13	15.6	15.6	15.6	129.54	0	48.179	2821100000
SDAD1	Protein SDA1 homolog	24.1418	24.408	24.9107	NaN	24.4869	24.83	24.9642	25.3955	24.3574	24.8868		Q9NVU7;E7EW05;Q9NVU7-2;F8W8T7;D6RC74	Q9NVU7;E7EW05;Q9NVU7-2	11	11	11	19.4	19.4	19.4	79.87	0	25.786	2578900000
PLAA	Phospholipase A-2-activating protein	24.5702	24.2689	24.7732	24.3342	24.4867	25.0221	25.3534	25.0643	25.3112	25.1878		Q9Y263;E5RIM3;H0YBW4;H0YC16;H0YAU9	Q9Y263;E5RIM3	16	16	16	26	26	26	87.156	0	39.071	4291400000
PATL1	Protein PAT1 homolog 1	24.6458	24.0299	NaN	24.781	24.4856	26.2895	26.345	26.7715	25.9016	26.3269		Q86TB9;Q86TB9-4;Q86TB9-2;Q86TB9-3	Q86TB9;Q86TB9-4;Q86TB9-2	10	10	10	17.7	17.7	17.7	86.849	0	33.555	2698600000
RINT1	RAD50-interacting protein 1	24.8027	24.127	24.2756	24.7207	24.4815	26.2422	26.1764	26.4916	24.8458	25.939		Q6NUQ1;C9J5S3	Q6NUQ1	10	10	10	15.5	15.5	15.5	90.631	0	25.207	1663700000
RAB21	Ras-related protein Rab-21	23.8528	24.6421	24.9496	NaN	24.4815	23.6796	24.1293	24.3506	23.8223	23.9955		Q9UL25	Q9UL25	6	6	6	32.4	32.4	32.4	24.347	0	23.432	2063500000
EP400	E1A-binding protein p400	24.3277	24.3956	24.4291	24.7701	24.4807	24.459	23.8238	23.7983	23.6171	23.9246		Q96L91;Q96L91-5;Q96L91-2;Q96L91-4;Q96L91-3;A0A0A0MR80;A0A0A0MR72;Q6ZTU2;Q6ZTU2-4;Q6ZTU2-5;Q6ZTU2-2;Q6ZTU2-6	Q96L91;Q96L91-5;Q96L91-2;Q96L91-4;Q96L91-3	14	14	14	7.6	7.6	7.6	343.48	0	30.807	1672200000
MAP2K1	Dual specificity mitogen-activated protein kinase kinase 1	24.0741	24.4631	24.9766	24.3862	24.475	25.2319	25.7224	25.527	25.158	25.4099		Q02750;Q02750-2;H3BRW9	Q02750;Q02750-2	17	17	9	53.4	53.4	36.9	43.439	0	58.237	9346200000
ZNF598	Zinc finger protein 598	24.4109	24.1906	24.9523	24.3341	24.472	25.4669	25.6771	25.5192	25.6775	25.5852		Q86UK7;Q86UK7-2;Q86UK7-3;H3BQQ2;H3BPG6;Q86UK7-4	Q86UK7;Q86UK7-2;Q86UK7-3;H3BQQ2;H3BPG6	10	10	10	16	16	16	98.636	0	19.413	3385300000
NDUFS2	NADH dehydrogenase [ubiquinone] iron-sulfur protein 2, mitochondrial	24.4091	23.9652	24.6433	24.8561	24.4685	24.6913	24.8978	25.4866	24.6334	24.9273		O75306;O75306-2	O75306;O75306-2	12	12	12	43.2	43.2	43.2	52.545	0	139.17	11373000000
NUDCD1	NudC domain-containing protein 1	24.2826	24.2029	24.9763	24.4038	24.4664	24.3115	24.2963	24.4046	23.5607	24.1433		Q96RS6;Q96RS6-2;Q96RS6-3	Q96RS6;Q96RS6-2;Q96RS6-3	3	3	3	7.5	7.5	7.5	66.755	0.00031447	8.7677	1311200000
SPTBN2	Spectrin beta chain, non-erythrocytic 2	24.44	23.817	24.6377	24.9695	24.4661	26.418	26.5478	26.686	26.1906	26.4606		O15020;O15020-2;A4QPE4;E9PJZ2	O15020;O15020-2	42	34	34	23.4	19.7	19.7	271.32	0	80.043	6173300000
AIP	AH receptor-interacting protein	24.3919	24.3827	24.4946	24.5731	24.4606	24.1533	24.8	24.2847	24.6736	24.4779		O00170;E9PMH2;V9GYQ3	O00170	5	5	5	23.6	23.6	23.6	37.636	0.00033456	10.778	971230000
NTPCR	Cancer-related nucleoside-triphosphatase	24.1779	24.2039	24.7292	24.7193	24.4576	23.9651	24.2278	24.6278	24.2394	24.2651		Q9BSD7;Q5TDF0	Q9BSD7;Q5TDF0	7	7	7	47.9	47.9	47.9	20.713	0	31.835	1515100000
CASC5	Protein CASC5	24.0777	24.2845	24.6	24.8645	24.4567	24.9847	24.7541	24.5175	22.9993	24.3139		Q8NG31;Q8NG31-2;E9PPJ1;Q8NG31-3;Q8NG31-4;H0YCZ2;H0YEY7	Q8NG31;Q8NG31-2;E9PPJ1;Q8NG31-3;Q8NG31-4	9	9	9	6.2	6.2	6.2	265.39	0	22.23	1433800000
IDH3B	Isocitrate dehydrogenase [NAD] subunit beta, mitochondrial;Isocitrate dehydrogenase [NAD] subunit, mitochondrial	24.5784	23.9801	24.7198	24.5403	24.4547	24.6417	24.068	24.9529	24.2182	24.4702		O43837;A0A087WZN1;O43837-2;A0A087X2E5;O43837-3;A0A0D9SG66	O43837;A0A087WZN1;O43837-2;A0A087X2E5;O43837-3	13	13	13	37.7	37.7	37.7	42.183	0	79.8	6723100000
RBBP5	Retinoblastoma-binding protein 5	24.633	24.4608	24.3886	24.3358	24.4546	23.7577	23.7603	23.149	22.4323	23.2749		Q15291;Q15291-2	Q15291;Q15291-2	7	7	7	16.5	16.5	16.5	59.152	0	53.013	5074300000
PPP2R5D	Serine/threonine-protein phosphatase 2A 56 kDa regulatory subunit delta isoform	24.481	24.4434	24.4042	24.4808	24.4524	25.3984	25.5476	25.7787	25.2302	25.4888		Q14738;E9PFR3;Q14738-3;Q14738-2;H0Y8C4;H7C5Q9;H0YJ35;H0YN84;H0YJ49	Q14738;E9PFR3;Q14738-3;Q14738-2;H0Y8C4	18	18	13	41.5	41.5	28.7	69.991	0	57.216	5114900000
PLCG1	1-phosphatidylinositol 4,5-bisphosphate phosphodiesterase gamma-1	24.5794	24.1423	24.4802	24.6036	24.4514	24.5424	24.8879	24.669	24.4992	24.6497		P19174;P19174-2;V9GY71;V9GYH5	P19174;P19174-2	14	14	14	12.2	12.2	12.2	148.53	0	39.905	2569600000
TRRAP	Transformation/transcription domain-associated protein	25.3486	23.8552	24.4012	24.1838	24.4472	22.5628	23.2527	22.933	23.5653	23.0785		Q9Y4A5;Q9Y4A5-2;F2Z2U4;H0Y4W2;A0A2R8YFJ4;C9K0N1	Q9Y4A5;Q9Y4A5-2;F2Z2U4;H0Y4W2	45	45	45	15.8	15.8	15.8	437.6	0	97.579	5854200000
FKBP3	Peptidyl-prolyl cis-trans isomerase FKBP3	24.5275	24.0279	24.3776	24.8452	24.4446	25.676	25.9569	25.7433	25.559	25.7338		Q00688;G3V5F2	Q00688	9	9	9	50.9	50.9	50.9	25.177	0	36.626	2015200000
CWF19L1	CWF19-like protein 1	24.2691	24.274	24.7589	24.4751	24.4443	23.1013	23.3272	23.5795	23.2363	23.3111		Q69YN2;Q69YN2-3;Q69YN2-2;A0A286YF56;A0A0S2Z5Q6;A0A286YEP9	Q69YN2;Q69YN2-3	11	11	11	26.6	26.6	26.6	60.618	0	32.458	3705700000
DROSHA	Ribonuclease 3	25.0696	24.8804	23.9316	23.8949	24.4442	23.0609	24.2122	NaN	23.2753	23.5162		Q9NRR4;Q9NRR4-2;Q9NRR4-4;Q9NRR4-3	Q9NRR4;Q9NRR4-2;Q9NRR4-4;Q9NRR4-3	8	8	8	7.4	7.4	7.4	159.31	0.00036536	14.223	622380000
BEND3	BEN domain-containing protein 3	24.5624	24.8522	24.4957	23.8492	24.4399	22.8977	22.8996	23.2595	23.1499	23.0517		Q5T5X7	Q5T5X7	10	10	10	18.4	18.4	18.4	94.474	0	16.744	381810000
C12orf10	UPF0160 protein MYG1, mitochondrial	24.1648	24.5677	24.1639	24.8478	24.4361	24.4157	24.0323	23.7423	22.9679	23.7896		Q9HB07;F8VR84;F8VQQ3;H3BPH3	Q9HB07;F8VR84;F8VQQ3	9	9	9	29.3	29.3	29.3	42.449	0	22.702	4731500000
DMAP1	DNA methyltransferase 1-associated protein 1	NaN	23.9166	25.1303	24.2608	24.4359	24.022	23.8437	23.7483	NaN	23.8714		Q9NPF5;Q5TG40;Q5TG38;Q5TG39;Q5TG37;Q5TG36	Q9NPF5;Q5TG40;Q5TG38;Q5TG39	9	9	9	26.6	26.6	26.6	52.992	0	21.107	1821300000
[truncated: 581 more rows]

## Sheet: in-cis ASAP-ID
Key information
		SunTag-Lamin samples				Lamin samples
[truncated: 2,091 more rows]

## Sheet: Methanol ASAP-ID
Key information
		SunTag-Lamin samples					Lamin samples
[truncated: 2,292 more rows]

## Sheet: PFA ASAP-ID
Key information
		SunTag-Lamin samples					Lamin samples
[truncated: 2,260 more rows]

## Sheet: Biotin-phenol-tyrosine peptides
Key information																	APEX2-Lamin samples				Free APEX2 samples				Methanol ASAP-ID SunTag-Lamin samples				Methanol ASAP-ID Lamin samples				Paraformaldehyde ASAP-ID SunTag-Lamin samples				Paraformaldehyde ASAP-ID Lamin samples
[truncated: 3,607 more rows]

[truncated: 1 more sheets: Biotin-lysine peptides]
