# Supplementary material for: ASAP-ID: Proximity Labelling With Small Tags
Source: Mol Cell Proteomics. 2026 Jun 26;25(8):101616. doi: 10.1016/j.mcpro.2026.101616 (PMC13430183; doi:10.1016/j.mcpro.2026.101616)
Supplement: Supplemental Table S3 [file mmc3.xlsx]

## Sheet: Supplementary Table 3
Supplementary Table 3. Go ontology analysis on the significant proteins from ASAP-ID and directly fusion proteomics experiments on lamin
Experiment	GO cellular component complete	Homo sapiens - REFLIST (20580)	Client Text Box Input	Client Text Box Input (expected)	Client Text Box Input (over/under)	Client Text Box Input (fold Enrichment)	Client Text Box Input (raw P-value)	Client Text Box Input (FDR)
Methanol in-trans ASAP-ID	tRNA (m7G46) methyltransferase complex (GO:0106143)	2	2	0.06	+	34.24	0.000851	0.0137
Methanol in-trans ASAP-ID	nuclear pore outer ring (GO:0031080)	10	7	0.29	+	23.97	1.95e-09	8.01e-08
Methanol in-trans ASAP-ID	CAF-1 complex (GO:0033186)	3	2	0.09	+	22.83	0.0025	0.033
Methanol in-trans ASAP-ID	nuclear pore inner ring (GO:0044611)	3	2	0.09	+	22.83	0.0025	0.0328
Methanol in-trans ASAP-ID	alpha DNA polymerase:primase complex (GO:0005658)	5	3	0.15	+	20.55	0.000237	0.00443
Methanol in-trans ASAP-ID	perichromatin fibrils (GO:0005726)	5	3	0.15	+	20.55	0.000237	0.00439
Methanol in-trans ASAP-ID	nuclear inclusion body (GO:0042405)	12	6	0.35	+	17.12	4.81e-07	1.45e-05
Methanol in-trans ASAP-ID	transcription factor TFIIIC complex (GO:0000127)	6	3	0.18	+	17.12	0.000464	0.00814
Methanol in-trans ASAP-ID	nuclear pore nuclear basket (GO:0044615)	13	6	0.38	+	15.8	8.72e-07	2.51e-05
Methanol in-trans ASAP-ID	CMG complex (GO:0071162)	11	5	0.32	+	15.56	8.34e-06	0.000196
Methanol in-trans ASAP-ID	NURF complex (GO:0016589)	7	3	0.2	+	14.68	0.000794	0.013
Methanol in-trans ASAP-ID	nuclear periphery (GO:0034399)	31	13	0.91	+	14.36	1.26e-12	7.05e-11
Methanol in-trans ASAP-ID	DNA replication preinitiation complex (GO:0031261)	13	5	0.38	+	13.17	2.21e-05	0.000507
Methanol in-trans ASAP-ID	Swr1 complex (GO:0000812)	13	5	0.38	+	13.17	2.21e-05	0.000502
Methanol in-trans ASAP-ID	cyclin/CDK positive transcription elongation factor complex (GO:0008024)	8	3	0.23	+	12.84	0.00124	0.019
Methanol in-trans ASAP-ID	NuRD complex (GO:0016581)	16	6	0.47	+	12.84	3.77e-06	0.0001
Methanol in-trans ASAP-ID	cortical endoplasmic reticulum (GO:0032541)	8	3	0.23	+	12.84	0.00124	0.0189
Methanol in-trans ASAP-ID	CHD-type complex (GO:0090545)	16	6	0.47	+	12.84	3.77e-06	9.89e-05
Methanol in-trans ASAP-ID	MCM complex (GO:0042555)	11	4	0.32	+	12.45	0.000202	0.00384
Methanol in-trans ASAP-ID	chromatin silencing complex (GO:0005677)	14	5	0.41	+	12.23	3.36e-05	0.000737
Methanol in-trans ASAP-ID	nuclear lamina (GO:0005652)	15	5	0.44	+	11.41	4.92e-05	0.00104
Methanol in-trans ASAP-ID	proteasome regulatory particle, base subcomplex (GO:0008540)	12	4	0.35	+	11.41	0.000296	0.00538
Methanol in-trans ASAP-ID	RNA polymerase III transcription regulator complex (GO:0090576)	9	3	0.26	+	11.41	0.00182	0.0261
Methanol in-trans ASAP-ID	ISWI-type complex (GO:0031010)	15	5	0.44	+	11.41	4.92e-05	0.00103
Methanol in-trans ASAP-ID	ESC/E(Z) complex (GO:0035098)	16	5	0.47	+	10.7	6.98e-05	0.00144
Methanol in-trans ASAP-ID	RNA polymerase I complex (GO:0005736)	13	4	0.38	+	10.54	0.000417	0.00739
Methanol in-trans ASAP-ID	nuclear pore (GO:0005643)	95	29	2.77	+	10.45	5.72e-22	5.77e-20
Methanol in-trans ASAP-ID	bBAF complex (GO:0140092)	10	3	0.29	+	10.27	0.00255	0.0328
Methanol in-trans ASAP-ID	replisome (GO:0030894)	24	7	0.7	+	9.99	3.93e-06	0.000102
Methanol in-trans ASAP-ID	mitotic spindle midzone (GO:1990023)	14	4	0.41	+	9.78	0.000571	0.00984
Methanol in-trans ASAP-ID	Prp19 complex (GO:0000974)	14	4	0.41	+	9.78	0.000571	0.00976
Methanol in-trans ASAP-ID	nuclear replisome (GO:0043601)	22	6	0.64	+	9.34	3.03e-05	0.000671
Methanol in-trans ASAP-ID	Set1C/COMPASS complex (GO:0048188)	15	4	0.44	+	9.13	0.00076	0.0126
Methanol in-trans ASAP-ID	pronucleus (GO:0045120)	17	4	0.5	+	8.06	0.00127	0.0189
Methanol in-trans ASAP-ID	nuclear replication fork (GO:0043596)	43	10	1.26	+	7.96	3.37e-07	1.03e-05
Methanol in-trans ASAP-ID	RNA polymerase III complex (GO:0005666)	18	4	0.53	+	7.61	0.00159	0.0232
Methanol in-trans ASAP-ID	SWI/SNF superfamily-type complex (GO:0070603)	95	20	2.77	+	7.21	3.31e-12	1.76e-10
Methanol in-trans ASAP-ID	DNA polymerase complex (GO:0042575)	19	4	0.55	+	7.21	0.00197	0.0278
Methanol in-trans ASAP-ID	carboxy-terminal domain protein kinase complex (GO:0032806)	20	4	0.58	+	6.85	0.0024	0.0325
Methanol in-trans ASAP-ID	endoplasmic reticulum tubular network (GO:0071782)	30	6	0.88	+	6.85	0.000197	0.0038
Methanol in-trans ASAP-ID	replication fork (GO:0005657)	76	15	2.22	+	6.76	4.41e-09	1.71e-07
Methanol in-trans ASAP-ID	nuclear inner membrane (GO:0005637)	57	11	1.66	+	6.61	6.55e-07	1.92e-05
Methanol in-trans ASAP-ID	nuclear cyclin-dependent protein kinase holoenzyme complex (GO:0019908)	26	5	0.76	+	6.59	0.000826	0.0134
Methanol in-trans ASAP-ID	protein folding chaperone complex (GO:0101031)	43	8	1.26	+	6.37	2.97e-05	0.000666
Methanol in-trans ASAP-ID	INO80-type complex (GO:0097346)	27	5	0.79	+	6.34	0.000989	0.0156
Methanol in-trans ASAP-ID	proteasome regulatory particle (GO:0005838)	22	4	0.64	+	6.23	0.00346	0.0421
Methanol in-trans ASAP-ID	histone methyltransferase complex (GO:0035097)	72	13	2.1	+	6.18	1.44e-07	4.69e-06
Methanol in-trans ASAP-ID	ATPase complex (GO:1904949)	127	22	3.71	+	5.93	1.68e-11	8.69e-10
Methanol in-trans ASAP-ID	mRNA cleavage factor complex (GO:0005849)	29	5	0.85	+	5.9	0.00139	0.0204
Methanol in-trans ASAP-ID	SWI/SNF complex (GO:0016514)	30	5	0.88	+	5.71	0.00163	0.0236
Methanol in-trans ASAP-ID	methyltransferase complex (GO:0034708)	109	18	3.18	+	5.65	2.61e-09	1.05e-07
Methanol in-trans ASAP-ID	MLL1 complex (GO:0071339)	31	5	0.91	+	5.52	0.00189	0.0269
Methanol in-trans ASAP-ID	chromosome, telomeric region (GO:0000781)	162	26	4.73	+	5.5	1.5e-12	8.2e-11
Methanol in-trans ASAP-ID	nuclear matrix (GO:0016363)	131	21	3.83	+	5.49	2.19e-10	1.03e-08
Methanol in-trans ASAP-ID	spindle midzone (GO:0051233)	38	6	1.11	+	5.41	0.000753	0.0126
Methanol in-trans ASAP-ID	heterochromatin (GO:0000792)	89	14	2.6	+	5.39	2.87e-07	8.91e-06
Methanol in-trans ASAP-ID	MLL1/2 complex (GO:0044665)	32	5	0.93	+	5.35	0.00219	0.0303
Methanol in-trans ASAP-ID	site of double-strand break (GO:0035861)	103	16	3.01	+	5.32	4.9e-08	1.71e-06
Methanol in-trans ASAP-ID	sex chromosome (GO:0000803)	33	5	0.96	+	5.19	0.00252	0.0328
Methanol in-trans ASAP-ID	nuclear outer membrane (GO:0005640)	33	5	0.96	+	5.19	0.00252	0.0326
Methanol in-trans ASAP-ID	site of DNA damage (GO:0090734)	140	21	4.09	+	5.14	7.76e-10	3.48e-08
Methanol in-trans ASAP-ID	nuclear chromosome (GO:0000228)	236	35	6.89	+	5.08	2.36e-15	1.54e-13
Methanol in-trans ASAP-ID	histone deacetylase complex (GO:0000118)	83	12	2.42	+	4.95	5.04e-06	0.000123
Methanol in-trans ASAP-ID	nuclear membrane (GO:0031965)	328	47	9.58	+	4.91	1.39e-19	1.22e-17
Methanol in-trans ASAP-ID	PML body (GO:0016605)	108	15	3.15	+	4.76	5.75e-07	1.71e-05
Methanol in-trans ASAP-ID	transcription elongation factor complex (GO:0008023)	51	7	1.49	+	4.7	0.000664	0.0113
Methanol in-trans ASAP-ID	proteasome complex (GO:0000502)	66	9	1.93	+	4.67	0.000122	0.00242
Methanol in-trans ASAP-ID	nuclear envelope (GO:0005635)	516	70	15.07	+	4.65	2.72e-27	3.23e-25
Methanol in-trans ASAP-ID	chromosomal region (GO:0098687)	398	52	11.62	+	4.47	9.9e-20	9.08e-18
Methanol in-trans ASAP-ID	DNA-directed RNA polymerase complex (GO:0000428)	115	15	3.36	+	4.47	1.3e-06	3.6e-05
Methanol in-trans ASAP-ID	endopeptidase complex (GO:1905369)	100	13	2.92	+	4.45	6.85e-06	0.000163
Methanol in-trans ASAP-ID	RNA polymerase complex (GO:0030880)	118	15	3.45	+	4.35	1.82e-06	4.95e-05
Methanol in-trans ASAP-ID	nuclear DNA-directed RNA polymerase complex (GO:0055029)	112	14	3.27	+	4.28	4.88e-06	0.00012
Methanol in-trans ASAP-ID	peptidase complex (GO:1905368)	130	16	3.8	+	4.21	1.28e-06	3.59e-05
Methanol in-trans ASAP-ID	PcG protein complex (GO:0031519)	49	6	1.43	+	4.19	0.00291	0.037
Methanol in-trans ASAP-ID	mitochondrial nucleoid (GO:0042645)	49	6	1.43	+	4.19	0.00291	0.0367
Methanol in-trans ASAP-ID	nucleoid (GO:0009295)	49	6	1.43	+	4.19	0.00291	0.0365
Methanol in-trans ASAP-ID	nuclear protein-containing complex (GO:0140513)	1292	149	37.73	+	3.95	4.56e-50	7.67e-48
Methanol in-trans ASAP-ID	kinetochore (GO:0000776)	174	20	5.08	+	3.94	1.93e-07	6.17e-06
Methanol in-trans ASAP-ID	euchromatin (GO:0000791)	62	7	1.81	+	3.87	0.00214	0.0298
Methanol in-trans ASAP-ID	condensed chromosome, centromeric region (GO:0000779)	186	21	5.43	+	3.87	1.3e-07	4.3e-06
Methanol in-trans ASAP-ID	catalytic step 2 spliceosome (GO:0071013)	90	10	2.63	+	3.8	0.000294	0.00539
Methanol in-trans ASAP-ID	spliceosomal complex (GO:0005681)	208	23	6.07	+	3.79	4.86e-08	1.72e-06
Methanol in-trans ASAP-ID	chromosome, centromeric region (GO:0000775)	253	27	7.39	+	3.65	7.21e-09	2.69e-07
Methanol in-trans ASAP-ID	protein-DNA complex (GO:0032993)	209	22	6.1	+	3.6	2.27e-07	7.15e-06
Methanol in-trans ASAP-ID	inclusion body (GO:0016234)	77	8	2.25	+	3.56	0.00181	0.0261
Methanol in-trans ASAP-ID	Sm-like protein family complex (GO:0120114)	87	9	2.54	+	3.54	0.000985	0.0157
Methanol in-trans ASAP-ID	endoplasmic reticulum protein-containing complex (GO:0140534)	121	12	3.53	+	3.4	0.000223	0.00421
Methanol in-trans ASAP-ID	mitotic spindle (GO:0072686)	194	19	5.67	+	3.35	4.41e-06	0.000113
Methanol in-trans ASAP-ID	condensed chromosome (GO:0000793)	288	28	8.41	+	3.33	2.94e-08	1.06e-06
Methanol in-trans ASAP-ID	ficolin-1-rich granule lumen (GO:1904813)	125	12	3.65	+	3.29	0.000302	0.00544
Methanol in-trans ASAP-ID	nuclear speck (GO:0016607)	430	40	12.56	+	3.19	1.18e-10	5.67e-09
Methanol in-trans ASAP-ID	cytoplasmic stress granule (GO:0010494)	98	9	2.86	+	3.14	0.00228	0.0313
Methanol in-trans ASAP-ID	nuclear ribonucleoprotein granule (GO:0140168)	484	44	14.13	+	3.11	2.88e-11	1.45e-09
Methanol in-trans ASAP-ID	nuclear body (GO:0016604)	889	79	25.96	+	3.04	6.98e-19	5.63e-17
Methanol in-trans ASAP-ID	nucleolus (GO:0005730)	1059	92	30.93	+	2.97	2.88e-21	2.76e-19
Methanol in-trans ASAP-ID	protein acetyltransferase complex (GO:0031248)	104	9	3.04	+	2.96	0.00341	0.042
Methanol in-trans ASAP-ID	preribosome (GO:0030684)	104	9	3.04	+	2.96	0.00341	0.0418
Methanol in-trans ASAP-ID	spindle pole (GO:0000922)	185	16	5.4	+	2.96	0.000111	0.00222
Methanol in-trans ASAP-ID	ribonucleoprotein complex (GO:1990904)	689	59	20.12	+	2.93	1.35e-13	8.01e-12
Methanol in-trans ASAP-ID	spindle (GO:0005819)	452	38	13.2	+	2.88	5.91e-09	2.25e-07
Methanol in-trans ASAP-ID	ribonucleoprotein granule (GO:0035770)	731	61	21.35	+	2.86	1.58e-13	9.12e-12
Methanol in-trans ASAP-ID	endoplasmic reticulum-Golgi intermediate compartment (GO:0005793)	138	11	4.03	+	2.73	0.00244	0.0326
Methanol in-trans ASAP-ID	transferase complex, transferring phosphorus-containing groups (GO:0061695)	306	23	8.94	+	2.57	3.68e-05	0.00079
Methanol in-trans ASAP-ID	organelle envelope (GO:0031967)	1320	98	38.55	+	2.54	1.02e-17	7.93e-16
Methanol in-trans ASAP-ID	nucleoplasm (GO:0005654)	4258	310	124.35	+	2.49	5.13e-65	2.07e-62
Methanol in-trans ASAP-ID	chromosome (GO:0005694)	2006	144	58.58	+	2.46	4.55e-25	5.11e-23
Methanol in-trans ASAP-ID	nuclear lumen (GO:0031981)	4648	333	135.74	+	2.45	4.06e-70	8.2e-67
Methanol in-trans ASAP-ID	ficolin-1-rich granule (GO:0101002)	186	13	5.43	+	2.39	0.00331	0.0409
Methanol in-trans ASAP-ID	transferase complex (GO:1990234)	963	67	28.12	+	2.38	4.52e-11	2.22e-09
Methanol in-trans ASAP-ID	catalytic complex (GO:1902494)	1820	124	53.15	+	2.33	1.65e-19	1.39e-17
Methanol in-trans ASAP-ID	cytoplasmic ribonucleoprotein granule (GO:0036464)	266	18	7.77	+	2.32	0.00123	0.019
Methanol in-trans ASAP-ID	organelle outer membrane (GO:0031968)	263	17	7.68	+	2.21	0.00236	0.0321
Methanol in-trans ASAP-ID	intracellular protein-containing complex (GO:0140535)	980	63	28.62	+	2.2	4.26e-09	1.68e-07
Methanol in-trans ASAP-ID	outer membrane (GO:0019867)	265	17	7.74	+	2.2	0.0025	0.0331
Methanol in-trans ASAP-ID	organelle lumen (GO:0043233)	5831	373	170.28	+	2.19	2.84e-68	2.87e-65
Methanol in-trans ASAP-ID	intracellular organelle lumen (GO:0070013)	5831	373	170.28	+	2.19	2.84e-68	1.91e-65
Methanol in-trans ASAP-ID	membrane-enclosed lumen (GO:0031974)	5831	373	170.28	+	2.19	2.84e-68	1.43e-65
Methanol in-trans ASAP-ID	focal adhesion (GO:0005925)	423	26	12.35	+	2.1	0.000364	0.0065
Methanol in-trans ASAP-ID	transcription regulator complex (GO:0005667)	526	32	15.36	+	2.08	0.000103	0.00208
Methanol in-trans ASAP-ID	cell-substrate junction (GO:0030055)	433	26	12.64	+	2.06	0.000694	0.0117
Methanol in-trans ASAP-ID	supramolecular complex (GO:0099080)	1899	114	55.46	+	2.06	9.24e-14	5.65e-12
Methanol in-trans ASAP-ID	chromatin (GO:0000785)	1399	77	40.86	+	1.88	9.33e-08	3.19e-06
Methanol in-trans ASAP-ID	nucleus (GO:0005634)	7765	425	226.76	+	1.87	6.85e-62	1.73e-59
Methanol in-trans ASAP-ID	cytosol (GO:0005829)	5617	307	164.03	+	1.87	4.79e-36	6.44e-34
Methanol in-trans ASAP-ID	intracellular membraneless organelle (GO:0043232)	5875	321	171.57	+	1.87	2.16e-38	3.35e-36
Methanol in-trans ASAP-ID	membraneless organelle (GO:0043228)	5876	321	171.6	+	1.87	2.2e-38	3.17e-36
Methanol in-trans ASAP-ID	protein-containing complex (GO:0032991)	5972	319	174.4	+	1.83	5.27e-36	6.64e-34
Methanol in-trans ASAP-ID	extracellular exosome (GO:0070062)	2102	111	61.38	+	1.81	4.91e-10	2.25e-08
Methanol in-trans ASAP-ID	nuclear outer membrane-endoplasmic reticulum membrane network (GO:0042175)	1285	67	37.53	+	1.79	4.47e-06	0.000111
Methanol in-trans ASAP-ID	extracellular vesicle (GO:1903561)	2131	111	62.23	+	1.78	1.42e-09	6.22e-08
Methanol in-trans ASAP-ID	extracellular organelle (GO:0043230)	2132	111	62.26	+	1.78	1.43e-09	6.13e-08
Methanol in-trans ASAP-ID	extracellular membrane-bounded organelle (GO:0065010)	2132	111	62.26	+	1.78	1.43e-09	6.01e-08
Methanol in-trans ASAP-ID	centrosome (GO:0005813)	768	39	22.43	+	1.74	0.000922	0.0148
Methanol in-trans ASAP-ID	endoplasmic reticulum subcompartment (GO:0098827)	1266	64	36.97	+	1.73	1.99e-05	0.000463
Methanol in-trans ASAP-ID	microtubule cytoskeleton (GO:0015630)	1551	77	45.29	+	1.7	4.44e-06	0.000112
Methanol in-trans ASAP-ID	endoplasmic reticulum membrane (GO:0005789)	1260	62	36.8	+	1.68	6.11e-05	0.00127
Methanol in-trans ASAP-ID	microtubule organizing center (GO:0005815)	993	47	29	+	1.62	0.00131	0.0194
Methanol in-trans ASAP-ID	organelle subcompartment (GO:0031984)	1592	75	46.49	+	1.61	3.6e-05	0.000781
Methanol in-trans ASAP-ID	intracellular membrane-bounded organelle (GO:0043231)	12348	535	360.6	+	1.48	1.15e-57	2.1e-55
Methanol in-trans ASAP-ID	mitochondrion (GO:0005739)	1839	79	53.7	+	1.47	0.000474	0.00825
Methanol in-trans ASAP-ID	membrane-bounded organelle (GO:0043227)	13453	563	392.87	+	1.43	5.03e-63	1.69e-60
Methanol in-trans ASAP-ID	cytoskeleton (GO:0005856)	2568	107	74.99	+	1.43	0.000126	0.00248
Methanol in-trans ASAP-ID	intracellular organelle (GO:0043229)	13467	558	393.28	+	1.42	3.35e-58	6.76e-56
Methanol in-trans ASAP-ID	endomembrane system (GO:0012505)	4956	205	144.73	+	1.42	2.18e-08	7.98e-07
Methanol in-trans ASAP-ID	endoplasmic reticulum (GO:0005783)	2120	87	61.91	+	1.41	0.00105	0.0164
Methanol in-trans ASAP-ID	organelle membrane (GO:0031090)	3879	159	113.28	+	1.4	3.75e-06	0.000101
Methanol in-trans ASAP-ID	organelle (GO:0043226)	14290	577	417.31	+	1.38	1e-62	2.9e-60
Methanol in-trans ASAP-ID	intracellular anatomical structure (GO:0005622)	15126	588	441.73	+	1.33	1.33e-61	2.99e-59
Methanol in-trans ASAP-ID	cytoplasm (GO:0005737)	12419	478	362.67	+	1.32	2.73e-24	2.9e-22
Methanol in-trans ASAP-ID	vesicle (GO:0031982)	4083	152	119.24	+	1.27	0.00105	0.0163
Methanol in-trans ASAP-ID	cellular anatomical structure (GO:0110165)	18867	596	550.98	+	1.08	8.34e-17	6.24e-15
Methanol in-trans ASAP-ID	cellular_component (GO:0005575)	18952	596	553.46	+	1.08	9.27e-16	6.24e-14
Methanol in-trans ASAP-ID	cell periphery (GO:0071944)	6541	107	191.02	-	0.56	5.95e-15	3.75e-13
Methanol in-trans ASAP-ID	plasma membrane (GO:0005886)	6087	93	177.76	-	0.52	5.1e-16	3.68e-14
Methanol in-trans ASAP-ID	plasma membrane region (GO:0098590)	1336	18	39.02	-	0.46	0.000143	0.00278
Methanol in-trans ASAP-ID	extracellular matrix (GO:0031012)	485	4	14.16	-	0.28	0.00242	0.0326
Methanol in-trans ASAP-ID	cell surface (GO:0009986)	924	7	26.98	-	0.26	5.23e-06	0.000126
Methanol in-trans ASAP-ID	apical plasma membrane (GO:0016324)	425	3	12.41	-	0.24	0.00309	0.0385
Methanol in-trans ASAP-ID	external side of plasma membrane (GO:0009897)	392	2	11.45	-	0.17	0.00125	0.0188
Methanol in-trans ASAP-ID	plasma membrane protein complex (GO:0098797)	742	3	21.67	-	0.14	1.03e-06	2.93e-05
Methanol in-trans ASAP-ID	basal plasma membrane (GO:0009925)	300	1	8.76	-	0.11	0.0027	0.0345
Methanol in-trans ASAP-ID	basal part of cell (GO:0045178)	319	1	9.32	-	0.11	0.00197	0.0277
Methanol in-trans ASAP-ID	Unclassified (UNCLASSIFIED)	1628	5	47.54	-	0.11	9.27e-16	6.45e-14
Methanol in-trans ASAP-ID	receptor complex (GO:0043235)	549	0	16.03	-	< 0.01	1.11e-07	3.75e-06
Methanol in-trans ASAP-ID	plasma membrane signaling receptor complex (GO:0098802)	330	0	9.64	-	< 0.01	9.47e-05	0.00193
PFA in-trans ASAP-ID	PeBoW complex (GO:0070545)	3	3	0.29	+	10.42	0.000883	0.00551
PFA in-trans ASAP-ID	7SK snRNP (GO:0120259)	3	3	0.29	+	10.42	0.000883	0.0055
PFA in-trans ASAP-ID	DNA replication factor C complex (GO:0005663)	5	5	0.48	+	10.42	8.1e-06	7.64e-05
PFA in-trans ASAP-ID	alpha DNA polymerase:primase complex (GO:0005658)	5	5	0.48	+	10.42	8.1e-06	7.61e-05
PFA in-trans ASAP-ID	annulate lamellae (GO:0005642)	5	5	0.48	+	10.42	8.1e-06	7.57e-05
PFA in-trans ASAP-ID	6-phosphofructokinase complex (GO:0005945)	3	3	0.29	+	10.42	0.000883	0.00548
PFA in-trans ASAP-ID	RQC complex (GO:1990112)	3	3	0.29	+	10.42	0.000883	0.00546
PFA in-trans ASAP-ID	supraspliceosomal complex (GO:0044530)	3	3	0.29	+	10.42	0.000883	0.00545
PFA in-trans ASAP-ID	t-UTP complex (GO:0034455)	3	3	0.29	+	10.42	0.000883	0.00543
PFA in-trans ASAP-ID	Pwp2p-containing subcomplex of 90S preribosome (GO:0034388)	5	5	0.48	+	10.42	8.1e-06	7.53e-05
PFA in-trans ASAP-ID	myosin II filament (GO:0097513)	3	3	0.29	+	10.42	0.000883	0.00541
PFA in-trans ASAP-ID	U2-type post-mRNA release spliceosomal complex (GO:0071008)	3	3	0.29	+	10.42	0.000883	0.0054
PFA in-trans ASAP-ID	mitochondrial processing peptidase complex (GO:0017087)	2	2	0.19	+	10.42	0.00921	0.0428
PFA in-trans ASAP-ID	HSP90-CDC37 chaperone complex (GO:1990565)	2	2	0.19	+	10.42	0.00921	0.0427
PFA in-trans ASAP-ID	cleavage body (GO:0071920)	2	2	0.19	+	10.42	0.00921	0.0426
PFA in-trans ASAP-ID	NELF complex (GO:0032021)	4	4	0.38	+	10.42	8.46e-05	0.000657
PFA in-trans ASAP-ID	nuclear pore cytoplasmic filaments (GO:0044614)	4	4	0.38	+	10.42	8.46e-05	0.000654
PFA in-trans ASAP-ID	ACF complex (GO:0016590)	2	2	0.19	+	10.42	0.00921	0.0425
PFA in-trans ASAP-ID	DBIRD complex (GO:0044609)	2	2	0.19	+	10.42	0.00921	0.0424
PFA in-trans ASAP-ID	proteasome storage granule (GO:0034515)	2	2	0.19	+	10.42	0.00921	0.0423
PFA in-trans ASAP-ID	MutSbeta complex (GO:0032302)	2	2	0.19	+	10.42	0.00921	0.0422
PFA in-trans ASAP-ID	MutSalpha complex (GO:0032301)	2	2	0.19	+	10.42	0.00921	0.0421
PFA in-trans ASAP-ID	RSF complex (GO:0031213)	2	2	0.19	+	10.42	0.00921	0.042
PFA in-trans ASAP-ID	nuclear pre-replicative complex (GO:0005656)	2	2	0.19	+	10.42	0.00921	0.0419
PFA in-trans ASAP-ID	pre-replicative complex (GO:0036387)	2	2	0.19	+	10.42	0.00921	0.0418
PFA in-trans ASAP-ID	eukaryotic translation initiation factor 3 complex, eIF3e (GO:0071540)	2	2	0.19	+	10.42	0.00921	0.0417
PFA in-trans ASAP-ID	phenylalanine-tRNA ligase complex (GO:0009328)	2	2	0.19	+	10.42	0.00921	0.0417
PFA in-trans ASAP-ID	cyclin K-CDK12 complex (GO:0002944)	2	2	0.19	+	10.42	0.00921	0.0416
PFA in-trans ASAP-ID	cytoplasmic periphery of the nuclear pore complex (GO:1990723)	2	2	0.19	+	10.42	0.00921	0.0415
PFA in-trans ASAP-ID	NoRC complex (GO:0090536)	2	2	0.19	+	10.42	0.00921	0.0414
PFA in-trans ASAP-ID	WICH complex (GO:0090535)	2	2	0.19	+	10.42	0.00921	0.0413
PFA in-trans ASAP-ID	succinate-CoA ligase complex (GDP-forming) (GO:0045244)	2	2	0.19	+	10.42	0.00921	0.0412
PFA in-trans ASAP-ID	mRNA cleavage stimulating factor complex (GO:0005848)	2	2	0.19	+	10.42	0.00921	0.0411
PFA in-trans ASAP-ID	P-TEFb complex (GO:0070691)	2	2	0.19	+	10.42	0.00921	0.041
PFA in-trans ASAP-ID	glutamate-cysteine ligase complex (GO:0017109)	2	2	0.19	+	10.42	0.00921	0.0409
PFA in-trans ASAP-ID	UFD1-NPL4 complex (GO:0036501)	2	2	0.19	+	10.42	0.00921	0.0408
PFA in-trans ASAP-ID	RNA nuclear export complex (GO:0042565)	2	2	0.19	+	10.42	0.00921	0.0407
PFA in-trans ASAP-ID	cyclin B1-CDK1 complex (GO:0097125)	2	2	0.19	+	10.42	0.00921	0.0406
PFA in-trans ASAP-ID	GAIT complex (GO:0097452)	4	4	0.38	+	10.42	8.46e-05	0.000651
PFA in-trans ASAP-ID	aminoacyl-tRNA synthetase multienzyme complex (GO:0017101)	11	10	1.06	+	9.47	6.52e-10	1.11e-08
PFA in-trans ASAP-ID	condensin complex (GO:0000796)	8	7	0.77	+	9.12	5.44e-07	6.28e-06
PFA in-trans ASAP-ID	B-WICH complex (GO:0110016)	8	7	0.77	+	9.12	5.44e-07	6.24e-06
PFA in-trans ASAP-ID	transcription factor TFIIIC complex (GO:0000127)	6	5	0.58	+	8.68	4.47e-05	0.000367
PFA in-trans ASAP-ID	THO complex part of transcription export complex (GO:0000445)	6	5	0.58	+	8.68	4.47e-05	0.000365
PFA in-trans ASAP-ID	THO complex (GO:0000347)	6	5	0.58	+	8.68	4.47e-05	0.000364
PFA in-trans ASAP-ID	transcription export complex (GO:0000346)	12	10	1.15	+	8.68	3.57e-09	5.63e-08
PFA in-trans ASAP-ID	CRD-mediated mRNA stability complex (GO:0070937)	6	5	0.58	+	8.68	4.47e-05	0.000363
PFA in-trans ASAP-ID	mCRD-mediated mRNA stability complex (GO:0106002)	5	4	0.48	+	8.34	0.000391	0.00265
PFA in-trans ASAP-ID	eukaryotic translation initiation factor 2 complex (GO:0005850)	5	4	0.48	+	8.34	0.000391	0.00264
PFA in-trans ASAP-ID	perichromatin fibrils (GO:0005726)	5	4	0.48	+	8.34	0.000391	0.00264
PFA in-trans ASAP-ID	ASAP complex (GO:0061574)	4	3	0.38	+	7.82	0.00328	0.0176
PFA in-trans ASAP-ID	senescence-associated heterochromatin focus (GO:0035985)	4	3	0.38	+	7.82	0.00328	0.0175
PFA in-trans ASAP-ID	nuclear inclusion body (GO:0042405)	12	9	1.15	+	7.82	1.14e-07	1.47e-06
PFA in-trans ASAP-ID	CHRAC (GO:0008623)	4	3	0.38	+	7.82	0.00328	0.0175
PFA in-trans ASAP-ID	eukaryotic translation elongation factor 1 complex (GO:0005853)	4	3	0.38	+	7.82	0.00328	0.0174
PFA in-trans ASAP-ID	retromer, tubulation complex (GO:0030905)	4	3	0.38	+	7.82	0.00328	0.0174
PFA in-trans ASAP-ID	nucleocytoplasmic transport complex (GO:0031074)	12	9	1.15	+	7.82	1.14e-07	1.46e-06
PFA in-trans ASAP-ID	interchromatin granule (GO:0035061)	4	3	0.38	+	7.82	0.00328	0.0174
PFA in-trans ASAP-ID	chaperonin-containing T-complex (GO:0005832)	11	8	1.06	+	7.58	8.98e-07	9.74e-06
PFA in-trans ASAP-ID	PTW/PP1 phosphatase complex (GO:0072357)	7	5	0.67	+	7.44	0.000144	0.00105
PFA in-trans ASAP-ID	eukaryotic translation initiation factor 3 complex, eIF3m (GO:0071541)	7	5	0.67	+	7.44	0.000144	0.00105
PFA in-trans ASAP-ID	Ctf18 RFC-like complex (GO:0031390)	7	5	0.67	+	7.44	0.000144	0.00104
PFA in-trans ASAP-ID	eukaryotic 48S preinitiation complex (GO:0033290)	17	12	1.63	+	7.36	2.31e-09	3.73e-08
PFA in-trans ASAP-ID	nuclear pore outer ring (GO:0031080)	10	7	0.96	+	7.29	6.86e-06	6.65e-05
PFA in-trans ASAP-ID	NLS-dependent protein nuclear import complex (GO:0042564)	10	7	0.96	+	7.29	6.86e-06	6.62e-05
PFA in-trans ASAP-ID	COPI vesicle coat (GO:0030126)	13	9	1.25	+	7.21	3.39e-07	4.02e-06
PFA in-trans ASAP-ID	eukaryotic translation initiation factor 3 complex (GO:0005852)	16	11	1.54	+	7.16	1.71e-08	2.4e-07
PFA in-trans ASAP-ID	cytosolic translation preinitiation complex (GO:0070993)	19	13	1.82	+	7.13	8.79e-10	1.47e-08
PFA in-trans ASAP-ID	eukaryotic 43S preinitiation complex (GO:0016282)	18	12	1.73	+	6.95	6.32e-09	9.67e-08
PFA in-trans ASAP-ID	paraspeckles (GO:0042382)	9	6	0.86	+	6.95	5.04e-05	0.000405
PFA in-trans ASAP-ID	ISWI-type complex (GO:0031010)	15	10	1.44	+	6.95	1.24e-07	1.56e-06
PFA in-trans ASAP-ID	pICln-Sm protein complex (GO:0034715)	6	4	0.58	+	6.95	0.00108	0.00652
PFA in-trans ASAP-ID	small-subunit processome (GO:0032040)	73	47	7.01	+	6.71	3.06e-30	1.44e-28
PFA in-trans ASAP-ID	Prp19 complex (GO:0000974)	14	9	1.34	+	6.7	8.68e-07	9.57e-06
PFA in-trans ASAP-ID	CMG complex (GO:0071162)	11	7	1.06	+	6.63	1.73e-05	0.000154
PFA in-trans ASAP-ID	post-mRNA release spliceosomal complex (GO:0071014)	11	7	1.06	+	6.63	1.73e-05	0.000153
PFA in-trans ASAP-ID	cyclin/CDK positive transcription elongation factor complex (GO:0008024)	8	5	0.77	+	6.51	0.000354	0.00245
PFA in-trans ASAP-ID	NuRD complex (GO:0016581)	16	10	1.54	+	6.51	3.02e-07	3.65e-06
PFA in-trans ASAP-ID	origin recognition complex (GO:0000808)	8	5	0.77	+	6.51	0.000354	0.00244
PFA in-trans ASAP-ID	nuclear origin of replication recognition complex (GO:0005664)	8	5	0.77	+	6.51	0.000354	0.00243
PFA in-trans ASAP-ID	proteasome regulatory particle, lid subcomplex (GO:0008541)	8	5	0.77	+	6.51	0.000354	0.00242
PFA in-trans ASAP-ID	CHD-type complex (GO:0090545)	16	10	1.54	+	6.51	3.02e-07	3.62e-06
PFA in-trans ASAP-ID	zona pellucida receptor complex (GO:0002199)	8	5	0.77	+	6.51	0.000354	0.00241
PFA in-trans ASAP-ID	eukaryotic translation initiation factor 4F complex (GO:0016281)	13	8	1.25	+	6.41	5.87e-06	5.89e-05
PFA in-trans ASAP-ID	nuclear pore nuclear basket (GO:0044615)	13	8	1.25	+	6.41	5.87e-06	5.86e-05
PFA in-trans ASAP-ID	DNA replication preinitiation complex (GO:0031261)	13	8	1.25	+	6.41	5.87e-06	5.83e-05
PFA in-trans ASAP-ID	Swr1 complex (GO:0000812)	13	8	1.25	+	6.41	5.87e-06	5.81e-05
PFA in-trans ASAP-ID	methylosome (GO:0034709)	13	8	1.25	+	6.41	5.87e-06	5.78e-05
PFA in-trans ASAP-ID	RSC-type complex (GO:0016586)	15	9	1.44	+	6.25	1.98e-06	2.09e-05
PFA in-trans ASAP-ID	lamin filament (GO:0005638)	5	3	0.48	+	6.25	0.00761	0.0367
PFA in-trans ASAP-ID	DNA-dependent protein kinase complex (GO:0070418)	5	3	0.48	+	6.25	0.00761	0.0366
PFA in-trans ASAP-ID	R2TP complex (GO:0097255)	5	3	0.48	+	6.25	0.00761	0.0365
PFA in-trans ASAP-ID	cortical microtubule cytoskeleton (GO:0030981)	5	3	0.48	+	6.25	0.00761	0.0365
PFA in-trans ASAP-ID	SMN complex (GO:0032797)	10	6	0.96	+	6.25	0.000116	0.000865
PFA in-trans ASAP-ID	U2-type catalytic step 2 spliceosome (GO:0071007)	30	18	2.88	+	6.25	1.24e-11	2.5e-10
PFA in-trans ASAP-ID	Mre11 complex (GO:0030870)	5	3	0.48	+	6.25	0.00761	0.0364
PFA in-trans ASAP-ID	preribosome (GO:0030684)	104	62	9.98	+	6.21	1.33e-36	6.68e-35
PFA in-trans ASAP-ID	cytosolic ribosome (GO:0022626)	119	70	11.42	+	6.13	1.26e-40	6.88e-39
PFA in-trans ASAP-ID	RNA cap binding complex (GO:0034518)	17	10	1.63	+	6.13	6.69e-07	7.5e-06
PFA in-trans ASAP-ID	cytosolic large ribosomal subunit (GO:0022625)	58	34	5.57	+	6.11	2.43e-20	7.32e-19
PFA in-trans ASAP-ID	catalytic step 1 spliceosome (GO:0071012)	12	7	1.15	+	6.08	3.8e-05	0.00032
PFA in-trans ASAP-ID	U2-type catalytic step 1 spliceosome (GO:0071006)	12	7	1.15	+	6.08	3.8e-05	0.000318
PFA in-trans ASAP-ID	90S preribosome (GO:0030686)	26	15	2.5	+	6.01	1.42e-09	2.31e-08
PFA in-trans ASAP-ID	granular component (GO:0001652)	7	4	0.67	+	5.95	0.00233	0.0131
PFA in-trans ASAP-ID	NURF complex (GO:0016589)	7	4	0.67	+	5.95	0.00233	0.0131
PFA in-trans ASAP-ID	mitotic cohesin complex (GO:0030892)	7	4	0.67	+	5.95	0.00233	0.0131
PFA in-trans ASAP-ID	cytosolic small ribosomal subunit (GO:0022627)	42	24	4.03	+	5.95	2.08e-14	4.77e-13
PFA in-trans ASAP-ID	catalytic step 2 spliceosome (GO:0071013)	90	51	8.64	+	5.9	7.42e-29	3.26e-27
PFA in-trans ASAP-ID	COPII vesicle coat (GO:0030127)	16	9	1.54	+	5.86	4.15e-06	4.23e-05
PFA in-trans ASAP-ID	preribosome, large subunit precursor (GO:0030687)	16	9	1.54	+	5.86	4.15e-06	4.21e-05
PFA in-trans ASAP-ID	proteasome accessory complex (GO:0022624)	25	14	2.4	+	5.84	8.64e-09	1.27e-07
PFA in-trans ASAP-ID	protein folding chaperone complex (GO:0101031)	43	24	4.13	+	5.82	4.28e-14	9.6e-13
PFA in-trans ASAP-ID	RNA polymerase III transcription regulator complex (GO:0090576)	9	5	0.86	+	5.79	0.000733	0.00468
PFA in-trans ASAP-ID	VCP-NPL4-UFD1 AAA ATPase complex (GO:0034098)	9	5	0.86	+	5.79	0.000733	0.00467
PFA in-trans ASAP-ID	proteasome regulatory particle (GO:0005838)	22	12	2.11	+	5.68	1.53e-07	1.9e-06
PFA in-trans ASAP-ID	MCM complex (GO:0042555)	11	6	1.06	+	5.68	0.000234	0.00166
PFA in-trans ASAP-ID	nuclear replisome (GO:0043601)	22	12	2.11	+	5.68	1.53e-07	1.89e-06
PFA in-trans ASAP-ID	MIB complex (GO:0140275)	13	7	1.25	+	5.61	7.56e-05	0.000598
PFA in-trans ASAP-ID	SAM complex (GO:0001401)	13	7	1.25	+	5.61	7.56e-05	0.000596
PFA in-trans ASAP-ID	RNAi effector complex (GO:0031332)	15	8	1.44	+	5.56	2.46e-05	0.000213
PFA in-trans ASAP-ID	exon-exon junction complex (GO:0035145)	21	11	2.02	+	5.46	8.77e-07	9.57e-06
PFA in-trans ASAP-ID	U2-type precatalytic spliceosome (GO:0071005)	50	26	4.8	+	5.42	3.62e-14	8.2e-13
PFA in-trans ASAP-ID	precatalytic spliceosome (GO:0071011)	52	27	4.99	+	5.41	1.22e-14	2.83e-13
PFA in-trans ASAP-ID	U2-type spliceosomal complex (GO:0005684)	95	49	9.12	+	5.37	2.82e-25	9.99e-24
PFA in-trans ASAP-ID	bBAF complex (GO:0140092)	10	5	0.96	+	5.21	0.00135	0.00804
PFA in-trans ASAP-ID	npBAF complex (GO:0071564)	14	7	1.34	+	5.21	0.000139	0.00102
PFA in-trans ASAP-ID	RISC complex (GO:0016442)	14	7	1.34	+	5.21	0.000139	0.00102
PFA in-trans ASAP-ID	proteasome regulatory particle, base subcomplex (GO:0008540)	12	6	1.15	+	5.21	0.00043	0.00287
PFA in-trans ASAP-ID	SMN-Sm protein complex (GO:0034719)	18	9	1.73	+	5.21	1.47e-05	0.000134
PFA in-trans ASAP-ID	preribosome, small subunit precursor (GO:0030688)	14	7	1.34	+	5.21	0.000139	0.00102
PFA in-trans ASAP-ID	COPI-coated vesicle membrane (GO:0030663)	18	9	1.73	+	5.21	1.47e-05	0.000133
PFA in-trans ASAP-ID	cytoplasmic stress granule (GO:0010494)	98	49	9.4	+	5.21	1.74e-24	5.97e-23
PFA in-trans ASAP-ID	prespliceosome (GO:0071010)	18	9	1.73	+	5.21	1.47e-05	0.000133
PFA in-trans ASAP-ID	replisome (GO:0030894)	24	12	2.3	+	5.21	5.31e-07	6.16e-06
PFA in-trans ASAP-ID	U2-type prespliceosome (GO:0071004)	18	9	1.73	+	5.21	1.47e-05	0.000132
PFA in-trans ASAP-ID	brahma complex (GO:0035060)	14	7	1.34	+	5.21	0.000139	0.00101
PFA in-trans ASAP-ID	tRNA-splicing ligase complex (GO:0072669)	8	4	0.77	+	5.21	0.00431	0.0223
PFA in-trans ASAP-ID	cortical endoplasmic reticulum (GO:0032541)	8	4	0.77	+	5.21	0.00431	0.0222
PFA in-trans ASAP-ID	nuclear stress granule (GO:0097165)	8	4	0.77	+	5.21	0.00431	0.0221
PFA in-trans ASAP-ID	Sm-like protein family complex (GO:0120114)	87	43	8.35	+	5.15	2.12e-21	6.78e-20
PFA in-trans ASAP-ID	spliceosomal snRNP complex (GO:0097525)	67	33	6.43	+	5.13	1.09e-16	2.82e-15
PFA in-trans ASAP-ID	small nuclear ribonucleoprotein complex (GO:0030532)	76	37	7.29	+	5.07	2.52e-18	6.87e-17
PFA in-trans ASAP-ID	COP9 signalosome (GO:0008180)	35	17	3.36	+	5.06	3.9e-09	6.05e-08
PFA in-trans ASAP-ID	nuclear periphery (GO:0034399)	31	15	2.97	+	5.04	3.47e-08	4.7e-07
PFA in-trans ASAP-ID	U2 snRNP (GO:0005686)	27	13	2.59	+	5.02	3.11e-07	3.71e-06
PFA in-trans ASAP-ID	spliceosomal complex (GO:0005681)	208	99	19.96	+	4.96	9.79e-46	5.65e-44
PFA in-trans ASAP-ID	U1 snRNP (GO:0005685)	19	9	1.82	+	4.94	2.56e-05	0.000221
PFA in-trans ASAP-ID	DNA polymerase complex (GO:0042575)	19	9	1.82	+	4.94	2.56e-05	0.00022
PFA in-trans ASAP-ID	nuclear pore (GO:0005643)	95	44	9.12	+	4.83	1.94e-20	5.92e-19
PFA in-trans ASAP-ID	ribonucleoprotein complex (GO:1990904)	689	318	66.12	+	4.81	6.77e-144	8.53e-142
PFA in-trans ASAP-ID	mitochondrial outer membrane translocase complex (GO:0005742)	24	11	2.3	+	4.78	4.73e-06	4.77e-05
PFA in-trans ASAP-ID	nucleotide-activated protein kinase complex (GO:0031588)	11	5	1.06	+	4.74	0.00228	0.013
PFA in-trans ASAP-ID	U4 snRNP (GO:0005687)	11	5	1.06	+	4.74	0.00228	0.013
PFA in-trans ASAP-ID	Gemini of Cajal bodies (GO:0097504)	11	5	1.06	+	4.74	0.00228	0.0129
PFA in-trans ASAP-ID	SWI/SNF superfamily-type complex (GO:0070603)	95	43	9.12	+	4.72	1.58e-19	4.63e-18
PFA in-trans ASAP-ID	U5 snRNP (GO:0005682)	20	9	1.92	+	4.69	4.26e-05	0.000352
PFA in-trans ASAP-ID	mRNA cleavage factor complex (GO:0005849)	29	13	2.78	+	4.67	8.74e-07	9.59e-06
PFA in-trans ASAP-ID	U4/U6 x U5 tri-snRNP complex (GO:0046540)	36	16	3.45	+	4.63	5.5e-08	7.26e-07
PFA in-trans ASAP-ID	Arp2/3 protein complex (GO:0005885)	9	4	0.86	+	4.63	0.00717	0.0354
PFA in-trans ASAP-ID	TOM complex (GO:0140596)	9	4	0.86	+	4.63	0.00717	0.0353
PFA in-trans ASAP-ID	MICOS complex (GO:0061617)	9	4	0.86	+	4.63	0.00717	0.0352
PFA in-trans ASAP-ID	host cell (GO:0043657)	9	4	0.86	+	4.63	0.00717	0.0351
PFA in-trans ASAP-ID	ubiquitin conjugating enzyme complex (GO:0031371)	9	4	0.86	+	4.63	0.00717	0.0351
PFA in-trans ASAP-ID	flotillin complex (GO:0016600)	9	4	0.86	+	4.63	0.00717	0.035
PFA in-trans ASAP-ID	nuclear replication fork (GO:0043596)	43	19	4.13	+	4.6	3.51e-09	5.57e-08
PFA in-trans ASAP-ID	outer mitochondrial membrane protein complex (GO:0098799)	25	11	2.4	+	4.58	7.71e-06	7.37e-05
PFA in-trans ASAP-ID	small ribosomal subunit (GO:0015935)	75	33	7.2	+	4.58	7.23e-15	1.72e-13
PFA in-trans ASAP-ID	vesicle coat (GO:0030120)	64	28	6.14	+	4.56	9.44e-13	2.01e-11
PFA in-trans ASAP-ID	DNA repair complex (GO:1990391)	23	10	2.21	+	4.53	2.29e-05	0.000199
PFA in-trans ASAP-ID	replication fork (GO:0005657)	76	33	7.29	+	4.52	1.16e-14	2.73e-13
PFA in-trans ASAP-ID	spliceosomal tri-snRNP complex (GO:0097526)	37	16	3.55	+	4.51	8.83e-08	1.14e-06
PFA in-trans ASAP-ID	chromosome, telomeric region (GO:0000781)	162	70	15.55	+	4.5	2.17e-29	9.74e-28
PFA in-trans ASAP-ID	ribosome (GO:0005840)	232	100	22.26	+	4.49	2.23e-41	1.25e-39
PFA in-trans ASAP-ID	chromatin silencing complex (GO:0005677)	14	6	1.34	+	4.47	0.00118	0.00707
PFA in-trans ASAP-ID	presynaptic cytosol (GO:0099523)	28	12	2.69	+	4.47	4.14e-06	4.25e-05
PFA in-trans ASAP-ID	heterochromatin (GO:0000792)	89	38	8.54	+	4.45	2.27e-16	5.79e-15
PFA in-trans ASAP-ID	ribosomal subunit (GO:0044391)	186	78	17.85	+	4.37	1.61e-31	7.74e-30
PFA in-trans ASAP-ID	pericentric heterochromatin (GO:0005721)	31	13	2.97	+	4.37	2.21e-06	2.3e-05
PFA in-trans ASAP-ID	mRNA cleavage and polyadenylation specificity factor complex (GO:0005847)	24	10	2.3	+	4.34	3.59e-05	0.000305
PFA in-trans ASAP-ID	postsynaptic cytosol (GO:0099524)	29	12	2.78	+	4.31	6.45e-06	6.29e-05
PFA in-trans ASAP-ID	exocyst (GO:0000145)	17	7	1.63	+	4.29	0.000606	0.00392
PFA in-trans ASAP-ID	retromer complex (GO:0030904)	22	9	2.11	+	4.26	0.000106	0.000799
PFA in-trans ASAP-ID	mitochondrial nucleoid (GO:0042645)	49	20	4.7	+	4.25	7.31e-09	1.11e-07
PFA in-trans ASAP-ID	nucleoid (GO:0009295)	49	20	4.7	+	4.25	7.31e-09	1.1e-07
PFA in-trans ASAP-ID	large ribosomal subunit (GO:0015934)	114	46	10.94	+	4.2	2.47e-18	6.83e-17
PFA in-trans ASAP-ID	nuclear lamina (GO:0005652)	15	6	1.44	+	4.17	0.00181	0.0105
PFA in-trans ASAP-ID	RNA N6-methyladenosine methyltransferase complex (GO:0036396)	10	4	0.96	+	4.17	0.0111	0.0475
PFA in-trans ASAP-ID	host cellular component (GO:0018995)	10	4	0.96	+	4.17	0.0111	0.0474
PFA in-trans ASAP-ID	N-terminal protein acetyltransferase complex (GO:0031414)	10	4	0.96	+	4.17	0.0111	0.0473
PFA in-trans ASAP-ID	Set1C/COMPASS complex (GO:0048188)	15	6	1.44	+	4.17	0.00181	0.0105
PFA in-trans ASAP-ID	spindle pole centrosome (GO:0031616)	15	6	1.44	+	4.17	0.00181	0.0105
PFA in-trans ASAP-ID	spindle midzone (GO:0051233)	38	15	3.65	+	4.11	9.32e-07	1.01e-05
PFA in-trans ASAP-ID	ficolin-1-rich granule lumen (GO:1904813)	125	49	12	+	4.08	8.32e-19	2.36e-17
PFA in-trans ASAP-ID	cytosolic region (GO:0099522)	41	16	3.93	+	4.07	4.87e-07	5.71e-06
PFA in-trans ASAP-ID	clathrin coat of trans-Golgi network vesicle (GO:0030130)	18	7	1.73	+	4.05	0.00091	0.00553
PFA in-trans ASAP-ID	MLL1 complex (GO:0071339)	31	12	2.97	+	4.03	1.46e-05	0.000134
PFA in-trans ASAP-ID	DNA replication factor A complex (GO:0005662)	13	5	1.25	+	4.01	0.00539	0.027
PFA in-trans ASAP-ID	Flemming body (GO:0090543)	34	13	3.26	+	3.98	7.55e-06	7.26e-05
PFA in-trans ASAP-ID	chromosomal region (GO:0098687)	398	152	38.19	+	3.98	3.29e-54	2.55e-52
PFA in-trans ASAP-ID	nuclear matrix (GO:0016363)	131	50	12.57	+	3.98	1.41e-18	3.95e-17
PFA in-trans ASAP-ID	telomerase holoenzyme complex (GO:0005697)	21	8	2.02	+	3.97	0.000459	0.00305
PFA in-trans ASAP-ID	ATPase complex (GO:1904949)	127	48	12.19	+	3.94	1.1e-17	2.87e-16
PFA in-trans ASAP-ID	methyltransferase complex (GO:0034708)	109	41	10.46	+	3.92	3.14e-15	7.74e-14
PFA in-trans ASAP-ID	MLL1/2 complex (GO:0044665)	32	12	3.07	+	3.91	2.14e-05	0.000187
PFA in-trans ASAP-ID	nBAF complex (GO:0071565)	16	6	1.54	+	3.91	0.00266	0.0147
PFA in-trans ASAP-ID	mitotic spindle microtubule (GO:1990498)	16	6	1.54	+	3.91	0.00266	0.0147
PFA in-trans ASAP-ID	ESC/E(Z) complex (GO:0035098)	16	6	1.54	+	3.91	0.00266	0.0146
PFA in-trans ASAP-ID	INO80-type complex (GO:0097346)	27	10	2.59	+	3.86	0.000118	0.000879
PFA in-trans ASAP-ID	proteasome complex (GO:0000502)	66	24	6.33	+	3.79	3.75e-09	5.86e-08
PFA in-trans ASAP-ID	histone methyltransferase complex (GO:0035097)	72	26	6.91	+	3.76	1.01e-09	1.67e-08
PFA in-trans ASAP-ID	Cajal body (GO:0015030)	61	22	5.85	+	3.76	1.98e-08	2.76e-07
PFA in-trans ASAP-ID	COPI-coated vesicle (GO:0030137)	25	9	2.4	+	3.75	0.000333	0.00231
PFA in-trans ASAP-ID	mitochondria-associated endoplasmic reticulum membrane contact site (GO:0044233)	25	9	2.4	+	3.75	0.000333	0.00231
PFA in-trans ASAP-ID	cytoplasmic exosome (RNase complex) (GO:0000177)	14	5	1.34	+	3.72	0.00774	0.0369
PFA in-trans ASAP-ID	oligosaccharyltransferase complex (GO:0008250)	14	5	1.34	+	3.72	0.00774	0.0368
PFA in-trans ASAP-ID	tricarboxylic acid cycle heteromeric enzyme complex (GO:0045239)	14	5	1.34	+	3.72	0.00774	0.0367
PFA in-trans ASAP-ID	mitotic spindle midzone (GO:1990023)	14	5	1.34	+	3.72	0.00774	0.0366
PFA in-trans ASAP-ID	nuclear chromosome (GO:0000228)	236	84	22.65	+	3.71	8.48e-28	3.42e-26
PFA in-trans ASAP-ID	chromosome, centromeric region (GO:0000775)	253	90	24.28	+	3.71	1.12e-29	5.13e-28
PFA in-trans ASAP-ID	transcription elongation factor complex (GO:0008023)	51	18	4.89	+	3.68	5.56e-07	6.34e-06
PFA in-trans ASAP-ID	pseudopodium (GO:0031143)	17	6	1.63	+	3.68	0.00378	0.0198
PFA in-trans ASAP-ID	nuclear speck (GO:0016607)	430	151	41.27	+	3.66	2.02e-48	1.23e-46
PFA in-trans ASAP-ID	condensed chromosome, centromeric region (GO:0000779)	186	65	17.85	+	3.64	2.62e-21	8.27e-20
PFA in-trans ASAP-ID	nuclear ribonucleoprotein granule (GO:0140168)	484	169	46.45	+	3.64	8.7e-54	5.85e-52
PFA in-trans ASAP-ID	microtubule plus-end (GO:0035371)	26	9	2.5	+	3.61	0.000466	0.00306
PFA in-trans ASAP-ID	mitotic spindle (GO:0072686)	194	67	18.62	+	3.6	1.35e-21	4.39e-20
PFA in-trans ASAP-ID	kinetochore (GO:0000776)	174	60	16.7	+	3.59	1.91e-19	5.52e-18
PFA in-trans ASAP-ID	membrane coat (GO:0030117)	96	33	9.21	+	3.58	2.73e-11	5.36e-10
PFA in-trans ASAP-ID	coated membrane (GO:0048475)	96	33	9.21	+	3.58	2.73e-11	5.3e-10
PFA in-trans ASAP-ID	histone deacetylase complex (GO:0000118)	83	28	7.97	+	3.52	1.4e-09	2.3e-08
PFA in-trans ASAP-ID	sperm glycocalyx (GO:0120238)	15	5	1.44	+	3.47	0.0107	0.0461
PFA in-trans ASAP-ID	clathrin coat of coated pit (GO:0030132)	18	6	1.73	+	3.47	0.00522	0.0262
PFA in-trans ASAP-ID	SWI/SNF complex (GO:0016514)	30	10	2.88	+	3.47	0.000322	0.00225
PFA in-trans ASAP-ID	postsynaptic cytoskeleton (GO:0099571)	15	5	1.44	+	3.47	0.0107	0.046
PFA in-trans ASAP-ID	trans-Golgi network transport vesicle membrane (GO:0012510)	21	7	2.02	+	3.47	0.00257	0.0143
PFA in-trans ASAP-ID	mitotic spindle pole (GO:0097431)	39	13	3.74	+	3.47	4.18e-05	0.000347
PFA in-trans ASAP-ID	U12-type spliceosomal complex (GO:0005689)	27	9	2.59	+	3.47	0.00064	0.00411
PFA in-trans ASAP-ID	exosome (RNase complex) (GO:0000178)	21	7	2.02	+	3.47	0.00257	0.0143
PFA in-trans ASAP-ID	endoplasmic reticulum exit site (GO:0070971)	33	11	3.17	+	3.47	0.000162	0.00117
PFA in-trans ASAP-ID	melanosome (GO:0042470)	112	37	10.75	+	3.44	6.81e-12	1.4e-10
PFA in-trans ASAP-ID	pigment granule (GO:0048770)	112	37	10.75	+	3.44	6.81e-12	1.39e-10
PFA in-trans ASAP-ID	condensed chromosome (GO:0000793)	288	94	27.64	+	3.4	1.2e-27	4.74e-26
PFA in-trans ASAP-ID	ribonucleoprotein granule (GO:0035770)	731	238	70.15	+	3.39	2.74e-69	2.63e-67
PFA in-trans ASAP-ID	inclusion body (GO:0016234)	77	25	7.39	+	3.38	2.54e-08	3.49e-07
PFA in-trans ASAP-ID	focal adhesion (GO:0005925)	423	137	40.59	+	3.37	1.87e-39	9.91e-38
PFA in-trans ASAP-ID	ficolin-1-rich granule (GO:0101002)	186	60	17.85	+	3.36	7.7e-18	2.04e-16
PFA in-trans ASAP-ID	clathrin adaptor complex (GO:0030131)	28	9	2.69	+	3.35	0.000863	0.00542
PFA in-trans ASAP-ID	dendrite cytoplasm (GO:0032839)	28	9	2.69	+	3.35	0.000863	0.00541
PFA in-trans ASAP-ID	cell-substrate junction (GO:0030055)	433	138	41.55	+	3.32	7.32e-39	3.79e-37
PFA in-trans ASAP-ID	Sin3-type complex (GO:0070822)	22	7	2.11	+	3.32	0.00346	0.0182
PFA in-trans ASAP-ID	contractile actin filament bundle (GO:0097517)	86	27	8.25	+	3.27	1.6e-08	2.27e-07
PFA in-trans ASAP-ID	stress fiber (GO:0001725)	86	27	8.25	+	3.27	1.6e-08	2.26e-07
PFA in-trans ASAP-ID	exoribonuclease complex (GO:1905354)	26	8	2.5	+	3.21	0.00228	0.0129
PFA in-trans ASAP-ID	nuclear protein-containing complex (GO:0140513)	1292	396	123.99	+	3.19	8.42e-109	9.99e-107
PFA in-trans ASAP-ID	actin filament bundle (GO:0032432)	95	29	9.12	+	3.18	9.73e-09	1.39e-07
PFA in-trans ASAP-ID	rough endoplasmic reticulum (GO:0005791)	59	18	5.66	+	3.18	6.11e-06	5.98e-05
PFA in-trans ASAP-ID	cytoplasmic ribonucleoprotein granule (GO:0036464)	266	81	25.53	+	3.17	8.23e-22	2.72e-20
PFA in-trans ASAP-ID	actomyosin (GO:0042641)	93	28	8.92	+	3.14	2.44e-08	3.37e-07
PFA in-trans ASAP-ID	site of double-strand break (GO:0035861)	103	31	9.88	+	3.14	4.45e-09	6.86e-08
PFA in-trans ASAP-ID	dynein axonemal particle (GO:0120293)	20	6	1.92	+	3.13	0.00922	0.0406
PFA in-trans ASAP-ID	carboxy-terminal domain protein kinase complex (GO:0032806)	20	6	1.92	+	3.13	0.00922	0.0405
PFA in-trans ASAP-ID	endoplasmic reticulum tubular network (GO:0071782)	30	9	2.88	+	3.13	0.0015	0.00887
PFA in-trans ASAP-ID	outer kinetochore (GO:0000940)	20	6	1.92	+	3.13	0.00922	0.0404
PFA in-trans ASAP-ID	Golgi-associated vesicle membrane (GO:0030660)	58	17	5.57	+	3.05	1.98e-05	0.000174
PFA in-trans ASAP-ID	site of DNA damage (GO:0090734)	140	41	13.44	+	3.05	3.94e-11	7.37e-10
PFA in-trans ASAP-ID	endopeptidase complex (GO:1905369)	100	29	9.6	+	3.02	3.49e-08	4.7e-07
PFA in-trans ASAP-ID	nucleolus (GO:0005730)	1059	306	101.63	+	3.01	1.21e-75	1.29e-73
PFA in-trans ASAP-ID	cortical cytoskeleton (GO:0030863)	111	32	10.65	+	3	8.16e-09	1.22e-07
PFA in-trans ASAP-ID	cortical actin cytoskeleton (GO:0030864)	80	23	7.68	+	3	1.05e-06	1.12e-05
PFA in-trans ASAP-ID	nuclear body (GO:0016604)	889	251	85.31	+	2.94	2.37e-59	2.17e-57
PFA in-trans ASAP-ID	H4/H2A histone acetyltransferase complex (GO:0043189)	32	9	3.07	+	2.93	0.00247	0.0138
PFA in-trans ASAP-ID	NuA4 histone acetyltransferase complex (GO:0035267)	32	9	3.07	+	2.93	0.00247	0.0137
PFA in-trans ASAP-ID	sno(s)RNA-containing ribonucleoprotein complex (GO:0005732)	25	7	2.4	+	2.92	0.00756	0.0366
PFA in-trans ASAP-ID	clathrin vesicle coat (GO:0030125)	36	10	3.45	+	2.89	0.0016	0.00939
PFA in-trans ASAP-ID	microtubule end (GO:1990752)	36	10	3.45	+	2.89	0.0016	0.00936
PFA in-trans ASAP-ID	condensed nuclear chromosome (GO:0000794)	83	23	7.97	+	2.89	2.13e-06	2.22e-05
PFA in-trans ASAP-ID	sperm end piece (GO:0097229)	58	16	5.57	+	2.87	7.8e-05	0.00061
PFA in-trans ASAP-ID	podosome (GO:0002102)	40	11	3.84	+	2.87	0.00103	0.00627
PFA in-trans ASAP-ID	midbody (GO:0030496)	212	58	20.34	+	2.85	9.92e-14	2.15e-12
PFA in-trans ASAP-ID	sex chromosome (GO:0000803)	33	9	3.17	+	2.84	0.00311	0.0167
PFA in-trans ASAP-ID	spindle (GO:0005819)	452	123	43.38	+	2.84	1.85e-27	6.91e-26
PFA in-trans ASAP-ID	organelle membrane contact site (GO:0044232)	59	16	5.66	+	2.83	9.76e-05	0.000743
PFA in-trans ASAP-ID	nuclear cyclin-dependent protein kinase holoenzyme complex (GO:0019908)	26	7	2.5	+	2.81	0.0095	0.0415
PFA in-trans ASAP-ID	PML body (GO:0016605)	108	29	10.36	+	2.8	2.2e-07	2.71e-06
PFA in-trans ASAP-ID	nuclear envelope (GO:0005635)	516	136	49.52	+	2.75	9.5e-29	4.08e-27
PFA in-trans ASAP-ID	nuclear inner membrane (GO:0005637)	57	15	5.47	+	2.74	0.00023	0.00163
PFA in-trans ASAP-ID	sperm head-tail coupling apparatus (GO:0120212)	42	11	4.03	+	2.73	0.0016	0.00937
PFA in-trans ASAP-ID	AP-type membrane coat adaptor complex (GO:0030119)	42	11	4.03	+	2.73	0.0016	0.00934
PFA in-trans ASAP-ID	peptidase complex (GO:1905368)	130	34	12.48	+	2.73	4.18e-08	5.59e-07
PFA in-trans ASAP-ID	actin filament (GO:0005884)	120	31	11.52	+	2.69	2.2e-07	2.69e-06
PFA in-trans ASAP-ID	euchromatin (GO:0000791)	62	16	5.95	+	2.69	0.000184	0.00132
PFA in-trans ASAP-ID	filamentous actin (GO:0031941)	31	8	2.97	+	2.69	0.00748	0.0364
PFA in-trans ASAP-ID	aggresome (GO:0016235)	35	9	3.36	+	2.68	0.00477	0.0243
PFA in-trans ASAP-ID	endoribonuclease complex (GO:1902555)	35	9	3.36	+	2.68	0.00477	0.0243
PFA in-trans ASAP-ID	trans-Golgi network transport vesicle (GO:0030140)	39	10	3.74	+	2.67	0.00306	0.0166
PFA in-trans ASAP-ID	neuron projection cytoplasm (GO:0120111)	90	23	8.64	+	2.66	9.44e-06	8.7e-05
PFA in-trans ASAP-ID	clathrin coat (GO:0030118)	51	13	4.89	+	2.66	0.000822	0.0052
PFA in-trans ASAP-ID	mitochondrial protein-containing complex (GO:0098798)	177	45	16.99	+	2.65	7.77e-10	1.31e-08
PFA in-trans ASAP-ID	spindle pole (GO:0000922)	185	47	17.75	+	2.65	3.37e-10	5.97e-09
PFA in-trans ASAP-ID	spindle microtubule (GO:0005876)	83	21	7.97	+	2.64	2.68e-05	0.000229
PFA in-trans ASAP-ID	kinesin complex (GO:0005871)	48	12	4.61	+	2.61	0.00155	0.00914
PFA in-trans ASAP-ID	nuclear membrane (GO:0031965)	328	82	31.48	+	2.61	2.59e-16	6.53e-15
PFA in-trans ASAP-ID	organellar small ribosomal subunit (GO:0000314)	32	8	3.07	+	2.61	0.00915	0.0428
PFA in-trans ASAP-ID	mitochondrial small ribosomal subunit (GO:0005763)	32	8	3.07	+	2.61	0.00915	0.0427
PFA in-trans ASAP-ID	H4 histone acetyltransferase complex (GO:1902562)	45	11	4.32	+	2.55	0.00291	0.0159
PFA in-trans ASAP-ID	cell cortex (GO:0005938)	324	79	31.09	+	2.54	4.07e-15	9.9e-14
PFA in-trans ASAP-ID	fibrillar center (GO:0001650)	161	39	15.45	+	2.52	4.3e-08	5.71e-07
PFA in-trans ASAP-ID	endoplasmic reticulum protein-containing complex (GO:0140534)	121	29	11.61	+	2.5	2.81e-06	2.89e-05
PFA in-trans ASAP-ID	Golgi-associated vesicle (GO:0005798)	97	23	9.31	+	2.47	3.49e-05	0.000297
PFA in-trans ASAP-ID	inner mitochondrial membrane protein complex (GO:0098800)	51	12	4.89	+	2.45	0.00269	0.0148
PFA in-trans ASAP-ID	sperm midpiece (GO:0097225)	153	36	14.68	+	2.45	4.9e-07	5.71e-06
PFA in-trans ASAP-ID	P-body (GO:0000932)	100	23	9.6	+	2.4	5.82e-05	0.000466
PFA in-trans ASAP-ID	lamellipodium (GO:0030027)	209	48	20.06	+	2.39	8.64e-09	1.26e-07
PFA in-trans ASAP-ID	supramolecular complex (GO:0099080)	1899	432	182.24	+	2.37	1.17e-72	1.19e-70
PFA in-trans ASAP-ID	brush border (GO:0005903)	110	25	10.56	+	2.37	4.97e-05	0.000401
PFA in-trans ASAP-ID	axon cytoplasm (GO:1904115)	62	14	5.95	+	2.35	0.00188	0.0109
PFA in-trans ASAP-ID	PcG protein complex (GO:0031519)	49	11	4.7	+	2.34	0.00585	0.029
PFA in-trans ASAP-ID	COPII-coated ER to Golgi transport vesicle (GO:0030134)	94	21	9.02	+	2.33	0.00026	0.00184
PFA in-trans ASAP-ID	acetyltransferase complex (GO:1902493)	112	25	10.75	+	2.33	6.02e-05	0.00048
PFA in-trans ASAP-ID	nucleoplasm (GO:0005654)	4258	948	408.63	+	2.32	5.85e-182	1.07e-179
PFA in-trans ASAP-ID	nuclear lumen (GO:0031981)	4648	1033	446.05	+	2.32	9.77e-205	3.94e-202
PFA in-trans ASAP-ID	ER to Golgi transport vesicle membrane (GO:0012507)	63	14	6.05	+	2.32	0.00221	0.0126
PFA in-trans ASAP-ID	azurophil granule lumen (GO:0035578)	90	20	8.64	+	2.32	0.000394	0.00265
PFA in-trans ASAP-ID	organellar ribosome (GO:0000313)	86	19	8.25	+	2.3	0.000596	0.00388
PFA in-trans ASAP-ID	mitochondrial ribosome (GO:0005761)	86	19	8.25	+	2.3	0.000596	0.00387
PFA in-trans ASAP-ID	secretory granule lumen (GO:0034774)	326	72	31.29	+	2.3	1.4e-11	2.79e-10
PFA in-trans ASAP-ID	mitochondrial matrix (GO:0005759)	541	119	51.92	+	2.29	3.14e-18	8.46e-17
PFA in-trans ASAP-ID	male germ cell nucleus (GO:0001673)	55	12	5.28	+	2.27	0.00521	0.0262
PFA in-trans ASAP-ID	clathrin-coated pit (GO:0005905)	78	17	7.49	+	2.27	0.00137	0.00811
PFA in-trans ASAP-ID	cytoplasmic vesicle lumen (GO:0060205)	331	72	31.77	+	2.27	2.57e-11	5.09e-10
PFA in-trans ASAP-ID	ruffle (GO:0001726)	189	41	18.14	+	2.26	5.95e-07	6.74e-06
PFA in-trans ASAP-ID	vesicle lumen (GO:0031983)	332	72	31.86	+	2.26	4.57e-11	8.38e-10
PFA in-trans ASAP-ID	microbody lumen (GO:0031907)	51	11	4.89	+	2.25	0.00801	0.0378
PFA in-trans ASAP-ID	peroxisomal matrix (GO:0005782)	51	11	4.89	+	2.25	0.00801	0.0377
PFA in-trans ASAP-ID	protein acetyltransferase complex (GO:0031248)	104	22	9.98	+	2.2	0.000329	0.0023
PFA in-trans ASAP-ID	sperm principal piece (GO:0097228)	142	30	13.63	+	2.2	3.67e-05	0.00031
PFA in-trans ASAP-ID	catalytic complex (GO:1902494)	1820	384	174.66	+	2.2	1.33e-54	1.12e-52
PFA in-trans ASAP-ID	protein-DNA complex (GO:0032993)	209	44	20.06	+	2.19	6.35e-07	7.16e-06
PFA in-trans ASAP-ID	protein serine/threonine phosphatase complex (GO:0008287)	57	12	5.47	+	2.19	0.0102	0.0443
PFA in-trans ASAP-ID	phosphatase complex (GO:1903293)	57	12	5.47	+	2.19	0.0102	0.0442
PFA in-trans ASAP-ID	vesicle tethering complex (GO:0099023)	67	14	6.43	+	2.18	0.00518	0.0261
PFA in-trans ASAP-ID	coated vesicle membrane (GO:0030662)	206	43	19.77	+	2.18	1.02e-06	1.1e-05
PFA in-trans ASAP-ID	organelle lumen (GO:0043233)	5831	1191	559.58	+	2.13	2.44e-215	2.46e-212
PFA in-trans ASAP-ID	intracellular organelle lumen (GO:0070013)	5831	1191	559.58	+	2.13	2.44e-215	1.64e-212
PFA in-trans ASAP-ID	membrane-enclosed lumen (GO:0031974)	5831	1191	559.58	+	2.13	2.44e-215	1.23e-212
PFA in-trans ASAP-ID	anchoring junction (GO:0070161)	918	187	88.1	+	2.12	5.41e-24	1.82e-22
PFA in-trans ASAP-ID	extracellular exosome (GO:0070062)	2102	424	201.72	+	2.1	3.54e-55	3.11e-53
PFA in-trans ASAP-ID	coated vesicle (GO:0030135)	323	65	31	+	2.1	8.87e-09	1.28e-07
PFA in-trans ASAP-ID	intracellular protein-containing complex (GO:0140535)	980	197	94.05	+	2.09	1.47e-24	5.13e-23
PFA in-trans ASAP-ID	DNA-directed RNA polymerase complex (GO:0000428)	115	23	11.04	+	2.08	0.000639	0.00412
PFA in-trans ASAP-ID	germ cell nucleus (GO:0043073)	70	14	6.72	+	2.08	0.00692	0.0342
PFA in-trans ASAP-ID	extracellular vesicle (GO:1903561)	2131	425	204.51	+	2.08	6.9e-54	5.16e-52
PFA in-trans ASAP-ID	extracellular organelle (GO:0043230)	2132	425	204.6	+	2.08	7.65e-54	5.52e-52
PFA in-trans ASAP-ID	extracellular membrane-bounded organelle (GO:0065010)	2132	425	204.6	+	2.08	7.65e-54	5.33e-52
PFA in-trans ASAP-ID	organelle envelope (GO:0031967)	1320	263	126.68	+	2.08	3.43e-32	1.69e-30
PFA in-trans ASAP-ID	cytosol (GO:0005829)	5617	1112	539.05	+	2.06	8.66e-181	1.46e-178
PFA in-trans ASAP-ID	microtubule associated complex (GO:0005875)	157	31	15.07	+	2.06	9.92e-05	0.000753
PFA in-trans ASAP-ID	microbody membrane (GO:0031903)	66	13	6.33	+	2.05	0.0104	0.0451
PFA in-trans ASAP-ID	peroxisomal membrane (GO:0005778)	66	13	6.33	+	2.05	0.0104	0.045
PFA in-trans ASAP-ID	chromosome (GO:0005694)	2006	391	192.51	+	2.03	1.51e-46	8.96e-45
PFA in-trans ASAP-ID	RNA polymerase complex (GO:0030880)	118	23	11.32	+	2.03	0.000849	0.00535
PFA in-trans ASAP-ID	actin cytoskeleton (GO:0015629)	544	106	52.21	+	2.03	1.48e-12	3.12e-11
PFA in-trans ASAP-ID	intercellular bridge (GO:0045171)	98	19	9.4	+	2.02	0.00281	0.0154
PFA in-trans ASAP-ID	histone acetyltransferase complex (GO:0000123)	94	18	9.02	+	2	0.00414	0.0215
PFA in-trans ASAP-ID	microtubule (GO:0005874)	492	94	47.22	+	1.99	6.35e-11	1.15e-09
PFA in-trans ASAP-ID	ruffle membrane (GO:0032587)	100	19	9.6	+	1.98	0.00332	0.0175
PFA in-trans ASAP-ID	intracellular membraneless organelle (GO:0043232)	5875	1111	563.81	+	1.97	8.83e-163	1.37e-160
PFA in-trans ASAP-ID	membraneless organelle (GO:0043228)	5876	1111	563.9	+	1.97	9.31e-163	1.34e-160
PFA in-trans ASAP-ID	azurophil granule (GO:0042582)	154	29	14.78	+	1.96	0.00046	0.00304
PFA in-trans ASAP-ID	primary lysosome (GO:0005766)	154	29	14.78	+	1.96	0.00046	0.00303
PFA in-trans ASAP-ID	nuclear DNA-directed RNA polymerase complex (GO:0055029)	112	21	10.75	+	1.95	0.00309	0.0167
PFA in-trans ASAP-ID	transferase complex, transferring phosphorus-containing groups (GO:0061695)	306	57	29.37	+	1.94	1.09e-06	1.16e-05
PFA in-trans ASAP-ID	protein-containing complex (GO:0032991)	5972	1105	573.11	+	1.93	2.14e-153	2.88e-151
PFA in-trans ASAP-ID	cell leading edge (GO:0031252)	438	81	42.03	+	1.93	8.74e-09	1.27e-07
PFA in-trans ASAP-ID	growth cone (GO:0030426)	171	31	16.41	+	1.89	0.000565	0.00369
PFA in-trans ASAP-ID	adherens junction (GO:0005912)	199	36	19.1	+	1.89	0.000225	0.0016
PFA in-trans ASAP-ID	microtubule cytoskeleton (GO:0015630)	1551	278	148.84	+	1.87	4.42e-26	1.62e-24
PFA in-trans ASAP-ID	perinuclear region of cytoplasm (GO:0048471)	755	134	72.46	+	1.85	1.5e-12	3.12e-11
PFA in-trans ASAP-ID	site of polarized growth (GO:0030427)	176	31	16.89	+	1.84	0.00111	0.00664
PFA in-trans ASAP-ID	mitochondrial outer membrane (GO:0005741)	233	41	22.36	+	1.83	0.000123	0.000911
PFA in-trans ASAP-ID	lipid droplet (GO:0005811)	108	19	10.36	+	1.83	0.00821	0.0385
PFA in-trans ASAP-ID	transferase complex (GO:1990234)	963	169	92.42	+	1.83	4.63e-15	1.11e-13
PFA in-trans ASAP-ID	mitochondrion (GO:0005739)	1839	322	176.48	+	1.82	1.77e-28	7.44e-27
PFA in-trans ASAP-ID	organelle outer membrane (GO:0031968)	263	46	25.24	+	1.82	7.72e-05	0.000606
PFA in-trans ASAP-ID	microbody (GO:0042579)	149	26	14.3	+	1.82	0.00291	0.0158
PFA in-trans ASAP-ID	peroxisome (GO:0005777)	149	26	14.3	+	1.82	0.00291	0.0158
PFA in-trans ASAP-ID	outer membrane (GO:0019867)	265	46	25.43	+	1.81	8.25e-05	0.000643
PFA in-trans ASAP-ID	nucleus (GO:0005634)	7765	1346	745.18	+	1.81	1.12e-182	2.51e-180
PFA in-trans ASAP-ID	centrosome (GO:0005813)	768	132	73.7	+	1.79	3.21e-11	6.18e-10
PFA in-trans ASAP-ID	microtubule organizing center (GO:0005815)	993	170	95.3	+	1.78	4.46e-14	9.9e-13
PFA in-trans ASAP-ID	protein kinase complex (GO:1902911)	153	26	14.68	+	1.77	0.00357	0.0187
PFA in-trans ASAP-ID	phagocytic vesicle (GO:0045335)	148	25	14.2	+	1.76	0.00473	0.0241
PFA in-trans ASAP-ID	organelle inner membrane (GO:0019866)	563	95	54.03	+	1.76	5.63e-08	7.38e-07
PFA in-trans ASAP-ID	polymeric cytoskeletal fiber (GO:0099513)	826	138	79.27	+	1.74	7.06e-11	1.27e-09
PFA in-trans ASAP-ID	endoplasmic reticulum-Golgi intermediate compartment (GO:0005793)	138	23	13.24	+	1.74	0.00834	0.039
PFA in-trans ASAP-ID	cluster of actin-based cell projections (GO:0098862)	176	29	16.89	+	1.72	0.00421	0.0218
PFA in-trans ASAP-ID	ciliary basal body (GO:0036064)	338	55	32.44	+	1.7	0.000115	0.000861
PFA in-trans ASAP-ID	glutamatergic synapse (GO:0098978)	585	94	56.14	+	1.67	7.1e-07	7.92e-06
PFA in-trans ASAP-ID	supramolecular fiber (GO:0099512)	1065	169	102.2	+	1.65	3.43e-11	6.54e-10
PFA in-trans ASAP-ID	supramolecular polymer (GO:0099081)	1065	169	102.2	+	1.65	3.43e-11	6.48e-10
PFA in-trans ASAP-ID	mitochondrial inner membrane (GO:0005743)	506	80	48.56	+	1.65	7.91e-06	7.53e-05
PFA in-trans ASAP-ID	cytoskeleton (GO:0005856)	2568	403	246.44	+	1.64	7.61e-26	2.74e-24
PFA in-trans ASAP-ID	clathrin-coated vesicle (GO:0030136)	224	35	21.5	+	1.63	0.00403	0.021
PFA in-trans ASAP-ID	mitochondrial envelope (GO:0005740)	837	130	80.32	+	1.62	2.83e-08	3.86e-07
PFA in-trans ASAP-ID	mitochondrial membrane (GO:0031966)	792	123	76.01	+	1.62	7e-08	9.12e-07
PFA in-trans ASAP-ID	postsynapse (GO:0098794)	782	121	75.05	+	1.61	1.16e-07	1.47e-06
PFA in-trans ASAP-ID	sperm flagellum (GO:0036126)	362	56	34.74	+	1.61	0.0004	0.00268
PFA in-trans ASAP-ID	cell junction (GO:0030054)	2441	369	234.26	+	1.58	1.56e-20	4.83e-19
PFA in-trans ASAP-ID	synapse (GO:0045202)	1694	256	162.57	+	1.57	4.55e-14	9.98e-13
PFA in-trans ASAP-ID	9+2 motile cilium (GO:0097729)	379	57	36.37	+	1.57	0.000755	0.00479
PFA in-trans ASAP-ID	myofibril (GO:0030016)	242	36	23.22	+	1.55	0.00803	0.0378
PFA in-trans ASAP-ID	cell body (GO:0044297)	551	81	52.88	+	1.53	9.58e-05	0.000732
PFA in-trans ASAP-ID	contractile muscle fiber (GO:0043292)	252	37	24.18	+	1.53	0.00934	0.0409
PFA in-trans ASAP-ID	secretory granule (GO:0030141)	942	138	90.4	+	1.53	4.02e-07	4.75e-06
PFA in-trans ASAP-ID	chromatin (GO:0000785)	1399	204	134.26	+	1.52	6.02e-10	1.05e-08
PFA in-trans ASAP-ID	vesicle (GO:0031982)	4083	587	391.83	+	1.5	2.08e-28	8.55e-27
PFA in-trans ASAP-ID	cell-cell junction (GO:0005911)	533	76	51.15	+	1.49	0.000439	0.00292
PFA in-trans ASAP-ID	extracellular space (GO:0005615)	3225	456	309.49	+	1.47	9.27e-20	2.75e-18
PFA in-trans ASAP-ID	intracellular membrane-bounded organelle (GO:0043231)	12348	1739	1185	+	1.47	1.38e-182	2.78e-180
PFA in-trans ASAP-ID	intracellular organelle (GO:0043229)	13467	1830	1292.39	+	1.42	1.33e-195	3.84e-193
PFA in-trans ASAP-ID	membrane-bounded organelle (GO:0043227)	13453	1824	1291.04	+	1.41	4.32e-191	1.09e-188
PFA in-trans ASAP-ID	secretory vesicle (GO:0099503)	1133	152	108.73	+	1.4	1.96e-05	0.000173
PFA in-trans ASAP-ID	nuclear outer membrane-endoplasmic reticulum membrane network (GO:0042175)	1285	171	123.32	+	1.39	8.06e-06	7.64e-05
PFA in-trans ASAP-ID	motile cilium (GO:0031514)	459	61	44.05	+	1.38	0.01	0.0438
PFA in-trans ASAP-ID	organelle (GO:0043226)	14290	1879	1371.37	+	1.37	4.81e-196	1.62e-193
PFA in-trans ASAP-ID	cytoplasm (GO:0005737)	12419	1624	1191.81	+	1.36	5.76e-107	6.46e-105
PFA in-trans ASAP-ID	endoplasmic reticulum subcompartment (GO:0098827)	1266	165	121.49	+	1.36	4.14e-05	0.000345
PFA in-trans ASAP-ID	dendrite (GO:0030425)	630	82	60.46	+	1.36	0.00472	0.0242
PFA in-trans ASAP-ID	dendritic tree (GO:0097447)	632	82	60.65	+	1.35	0.00482	0.0244
PFA in-trans ASAP-ID	endoplasmic reticulum membrane (GO:0005789)	1260	162	120.92	+	1.34	9.34e-05	0.000716
PFA in-trans ASAP-ID	intracellular anatomical structure (GO:0005622)	15126	1940	1451.6	+	1.34	7.25e-219	1.46e-215
PFA in-trans ASAP-ID	cilium (GO:0005929)	1088	136	104.41	+	1.3	0.00123	0.00736
PFA in-trans ASAP-ID	organelle subcompartment (GO:0031984)	1592	197	152.78	+	1.29	0.000162	0.00116
PFA in-trans ASAP-ID	endomembrane system (GO:0012505)	4956	611	475.61	+	1.28	2.94e-13	6.32e-12
PFA in-trans ASAP-ID	organelle membrane (GO:0031090)	3879	477	372.26	+	1.28	7.5e-10	1.27e-08
PFA in-trans ASAP-ID	cytoplasmic vesicle (GO:0031410)	2614	320	250.86	+	1.28	1.85e-06	1.95e-05
PFA in-trans ASAP-ID	intracellular vesicle (GO:0097708)	2622	320	251.63	+	1.27	2.69e-06	2.78e-05
PFA in-trans ASAP-ID	endoplasmic reticulum (GO:0005783)	2120	256	203.45	+	1.26	7.01e-05	0.000557
PFA in-trans ASAP-ID	plasma membrane bounded cell projection (GO:0120025)	2578	311	247.4	+	1.26	1.06e-05	9.74e-05
PFA in-trans ASAP-ID	cell projection (GO:0042995)	2695	324	258.63	+	1.25	8.16e-06	7.55e-05
PFA in-trans ASAP-ID	extracellular region (GO:0005576)	4287	487	411.41	+	1.18	1.58e-05	0.000141
PFA in-trans ASAP-ID	membrane (GO:0016020)	9837	1026	944.03	+	1.09	0.000112	0.000843
PFA in-trans ASAP-ID	cellular anatomical structure (GO:0110165)	18867	1958	1810.61	+	1.08	1.95e-54	1.58e-52
PFA in-trans ASAP-ID	cellular_component (GO:0005575)	18952	1960	1818.77	+	1.08	5.77e-53	3.76e-51
PFA in-trans ASAP-ID	plasma membrane region (GO:0098590)	1336	95	128.21	-	0.74	0.00108	0.0065
PFA in-trans ASAP-ID	cell periphery (GO:0071944)	6541	420	627.72	-	0.67	1.47e-27	5.71e-26
PFA in-trans ASAP-ID	plasma membrane (GO:0005886)	6087	382	584.15	-	0.65	1.74e-27	6.61e-26
PFA in-trans ASAP-ID	apical plasma membrane (GO:0016324)	425	25	40.79	-	0.61	0.00751	0.0364
PFA in-trans ASAP-ID	transmembrane transporter complex (GO:1902495)	505	29	48.46	-	0.6	0.00213	0.0122
PFA in-trans ASAP-ID	transporter complex (GO:1990351)	526	29	50.48	-	0.57	0.000713	0.00457
PFA in-trans ASAP-ID	endoplasmic reticulum lumen (GO:0005788)	326	17	31.29	-	0.54	0.00569	0.0283
PFA in-trans ASAP-ID	postsynaptic membrane (GO:0045211)	320	16	30.71	-	0.52	0.00387	0.0202
PFA in-trans ASAP-ID	side of membrane (GO:0098552)	739	35	70.92	-	0.49	8.39e-07	9.3e-06
PFA in-trans ASAP-ID	monoatomic ion channel complex (GO:0034702)	368	17	35.32	-	0.48	0.000469	0.00308
PFA in-trans ASAP-ID	plasma membrane protein complex (GO:0098797)	742	30	71.21	-	0.42	8.53e-09	1.27e-07
PFA in-trans ASAP-ID	cell surface (GO:0009986)	924	37	88.67	-	0.42	7.36e-11	1.31e-09
PFA in-trans ASAP-ID	non-motile cilium (GO:0097730)	171	6	16.41	-	0.37	0.00383	0.02
PFA in-trans ASAP-ID	external encapsulating structure (GO:0030312)	501	17	48.08	-	0.35	1.26e-07	1.58e-06
PFA in-trans ASAP-ID	9+0 non-motile cilium (GO:0097731)	134	4	12.86	-	0.31	0.00492	0.0249
PFA in-trans ASAP-ID	postsynaptic specialization membrane (GO:0099634)	150	4	14.4	-	0.28	0.00189	0.0109
PFA in-trans ASAP-ID	extracellular matrix (GO:0031012)	485	12	46.54	-	0.26	6.26e-10	1.08e-08
PFA in-trans ASAP-ID	basement membrane (GO:0005604)	100	2	9.6	-	0.21	0.0056	0.028
PFA in-trans ASAP-ID	external side of plasma membrane (GO:0009897)	392	7	37.62	-	0.19	5.88e-10	1.03e-08
PFA in-trans ASAP-ID	keratin filament (GO:0045095)	119	2	11.42	-	0.18	0.000903	0.00551
PFA in-trans ASAP-ID	receptor complex (GO:0043235)	549	8	52.69	-	0.15	2.98e-15	7.42e-14
PFA in-trans ASAP-ID	Unclassified (UNCLASSIFIED)	1628	15	156.23	-	0.1	5.77e-53	3.64e-51
PFA in-trans ASAP-ID	plasma membrane signaling receptor complex (GO:0098802)	330	3	31.67	-	0.09	4.21e-11	7.8e-10
PFA in-trans ASAP-ID	T cell receptor complex (GO:0042101)	154	0	14.78	-	< 0.01	2.87e-07	3.49e-06
PFA in-trans ASAP-ID	immunoglobulin complex (GO:0019814)	198	0	19	-	< 0.01	3.11e-09	4.99e-08
PFA in-trans ASAP-ID	collagen trimer (GO:0005581)	86	0	8.25	-	< 0.01	0.000314	0.00221
PFA in-trans ASAP-ID	protein complex involved in cell adhesion (GO:0098636)	57	0	5.47	-	< 0.01	0.00561	0.028
PFA in-trans ASAP-ID	Golgi lumen (GO:0005796)	108	0	10.36	-	< 0.01	4.32e-05	0.000355
In-cis ASAP-ID	nitric-oxide synthase complex (GO:1903958)	3	3	0.02	+	> 100	3.43e-07	1.92e-05
In-cis ASAP-ID	signal recognition particle receptor complex (GO:0005785)	4	2	0.03	+	70.97	0.000293	0.0106
In-cis ASAP-ID	endoplasmic reticulum tubular network membrane (GO:0098826)	5	2	0.04	+	56.77	0.000486	0.0164
In-cis ASAP-ID	lamin filament (GO:0005638)	5	2	0.04	+	56.77	0.000486	0.0161
In-cis ASAP-ID	nuclear pore outer ring (GO:0031080)	10	4	0.07	+	56.77	4.8e-07	2.49e-05
In-cis ASAP-ID	nuclear pore nuclear basket (GO:0044615)	13	5	0.09	+	54.59	1.99e-08	1.18e-06
In-cis ASAP-ID	nuclear inclusion body (GO:0042405)	12	4	0.08	+	47.31	1.12e-06	5.65e-05
In-cis ASAP-ID	nuclear periphery (GO:0034399)	31	8	0.22	+	36.63	3.44e-11	2.78e-09
In-cis ASAP-ID	nuclear lamina (GO:0005652)	15	3	0.11	+	28.39	0.000146	0.00591
In-cis ASAP-ID	mitochondria-associated endoplasmic reticulum membrane contact site (GO:0044233)	25	4	0.18	+	22.71	2.67e-05	0.00125
In-cis ASAP-ID	nuclear pore (GO:0005643)	95	15	0.67	+	22.41	1.7e-16	3.44e-14
In-cis ASAP-ID	rough endoplasmic reticulum membrane (GO:0030867)	27	4	0.19	+	21.03	3.66e-05	0.00168
In-cis ASAP-ID	nuclear inner membrane (GO:0005637)	57	7	0.4	+	17.43	1.47e-07	8.46e-06
In-cis ASAP-ID	INO80-type complex (GO:0097346)	27	3	0.19	+	15.77	0.000885	0.0263
In-cis ASAP-ID	organelle membrane contact site (GO:0044232)	59	6	0.42	+	14.43	3.65e-06	0.00018
In-cis ASAP-ID	endoplasmic reticulum tubular network (GO:0071782)	30	3	0.21	+	14.19	0.00121	0.0344
In-cis ASAP-ID	kinetochore (GO:0000776)	174	13	1.23	+	10.6	3.15e-10	2.27e-08
In-cis ASAP-ID	nuclear membrane (GO:0031965)	328	24	2.31	+	10.39	8.75e-18	2.94e-15
In-cis ASAP-ID	condensed chromosome, centromeric region (GO:0000779)	186	13	1.31	+	9.92	7.2e-10	4.84e-08
In-cis ASAP-ID	rough endoplasmic reticulum (GO:0005791)	59	4	0.42	+	9.62	0.000797	0.0244
In-cis ASAP-ID	inclusion body (GO:0016234)	77	5	0.54	+	9.22	0.000213	0.00826
In-cis ASAP-ID	endoplasmic reticulum-Golgi intermediate compartment membrane (GO:0033116)	82	5	0.58	+	8.65	0.000286	0.0105
In-cis ASAP-ID	nuclear envelope (GO:0005635)	516	31	3.64	+	8.53	2.66e-20	2.68e-17
In-cis ASAP-ID	chromosome, centromeric region (GO:0000775)	253	15	1.78	+	8.41	3.36e-10	2.34e-08
In-cis ASAP-ID	endoplasmic reticulum protein-containing complex (GO:0140534)	121	7	0.85	+	8.21	2.41e-05	0.00116
In-cis ASAP-ID	condensed chromosome (GO:0000793)	288	16	2.03	+	7.89	2.19e-10	1.63e-08
In-cis ASAP-ID	PML body (GO:0016605)	108	6	0.76	+	7.89	0.000117	0.00482
In-cis ASAP-ID	nuclear matrix (GO:0016363)	131	7	0.92	+	7.58	4.02e-05	0.0018
In-cis ASAP-ID	COPII-coated ER to Golgi transport vesicle (GO:0030134)	94	5	0.66	+	7.55	0.000538	0.0175
In-cis ASAP-ID	SWI/SNF superfamily-type complex (GO:0070603)	95	5	0.67	+	7.47	0.000564	0.0181
In-cis ASAP-ID	chromosomal region (GO:0098687)	398	19	2.8	+	6.78	5.43e-11	4.22e-09
In-cis ASAP-ID	ATPase complex (GO:1904949)	127	6	0.89	+	6.71	0.000283	0.0106
In-cis ASAP-ID	lipid droplet (GO:0005811)	108	5	0.76	+	6.57	0.00101	0.0291
In-cis ASAP-ID	endoplasmic reticulum-Golgi intermediate compartment (GO:0005793)	138	6	0.97	+	6.17	0.000442	0.0151
In-cis ASAP-ID	organelle outer membrane (GO:0031968)	263	9	1.85	+	4.86	0.000106	0.00455
In-cis ASAP-ID	outer membrane (GO:0019867)	265	9	1.87	+	4.82	0.000112	0.00472
In-cis ASAP-ID	endoplasmic reticulum subcompartment (GO:0098827)	1266	42	8.92	+	4.71	8.61e-18	3.48e-15
In-cis ASAP-ID	midbody (GO:0030496)	212	7	1.49	+	4.69	0.000775	0.0241
In-cis ASAP-ID	nuclear outer membrane-endoplasmic reticulum membrane network (GO:0042175)	1285	42	9.05	+	4.64	1.47e-17	4.25e-15
In-cis ASAP-ID	endoplasmic reticulum membrane (GO:0005789)	1260	41	8.88	+	4.62	4.65e-17	1.17e-14
In-cis ASAP-ID	mitochondrial outer membrane (GO:0005741)	233	7	1.64	+	4.26	0.00134	0.0376
In-cis ASAP-ID	nuclear chromosome (GO:0000228)	236	7	1.66	+	4.21	0.00144	0.0399
In-cis ASAP-ID	organelle envelope (GO:0031967)	1320	39	9.3	+	4.19	7.87e-15	9.35e-13
In-cis ASAP-ID	nuclear protein-containing complex (GO:0140513)	1292	38	9.1	+	4.17	2.2e-14	2.46e-12
In-cis ASAP-ID	nuclear body (GO:0016604)	889	25	6.26	+	3.99	3.07e-09	2e-07
In-cis ASAP-ID	organelle subcompartment (GO:0031984)	1592	42	11.22	+	3.74	2.73e-14	2.89e-12
In-cis ASAP-ID	nuclear ribonucleoprotein granule (GO:0140168)	484	12	3.41	+	3.52	0.000167	0.00661
In-cis ASAP-ID	spindle (GO:0005819)	452	11	3.18	+	3.45	0.000368	0.013
In-cis ASAP-ID	nuclear speck (GO:0016607)	430	10	3.03	+	3.3	0.000962	0.0281
In-cis ASAP-ID	chromosome (GO:0005694)	2006	45	14.13	+	3.18	8.04e-13	7.73e-11
In-cis ASAP-ID	endoplasmic reticulum (GO:0005783)	2120	46	14.94	+	3.08	1.33e-12	1.22e-10
In-cis ASAP-ID	chromatin (GO:0000785)	1399	28	9.86	+	2.84	4.43e-07	2.42e-05
In-cis ASAP-ID	nucleoplasm (GO:0005654)	4258	75	30	+	2.5	1.14e-16	2.55e-14
In-cis ASAP-ID	organelle membrane (GO:0031090)	3879	67	27.33	+	2.45	4.82e-14	4.86e-12
In-cis ASAP-ID	nuclear lumen (GO:0031981)	4648	78	32.75	+	2.38	3.39e-16	6.22e-14
In-cis ASAP-ID	organelle lumen (GO:0043233)	5831	87	41.08	+	2.12	1.96e-15	2.82e-13
In-cis ASAP-ID	intracellular organelle lumen (GO:0070013)	5831	87	41.08	+	2.12	1.96e-15	2.63e-13
In-cis ASAP-ID	membrane-enclosed lumen (GO:0031974)	5831	87	41.08	+	2.12	1.96e-15	2.47e-13
In-cis ASAP-ID	endomembrane system (GO:0012505)	4956	73	34.92	+	2.09	6.95e-12	5.84e-10
In-cis ASAP-ID	supramolecular complex (GO:0099080)	1899	27	13.38	+	2.02	0.000415	0.0144
In-cis ASAP-ID	nucleus (GO:0005634)	7765	103	54.71	+	1.88	4.01e-16	6.75e-14
In-cis ASAP-ID	bounding membrane of organelle (GO:0098588)	2283	30	16.09	+	1.87	0.000748	0.0236
In-cis ASAP-ID	intracellular membraneless organelle (GO:0043232)	5875	74	41.39	+	1.79	1.51e-08	9.54e-07
In-cis ASAP-ID	membraneless organelle (GO:0043228)	5876	74	41.4	+	1.79	1.51e-08	9.26e-07
In-cis ASAP-ID	protein-containing complex (GO:0032991)	5972	71	42.08	+	1.69	4.61e-07	2.45e-05
In-cis ASAP-ID	intracellular membrane-bounded organelle (GO:0043231)	12348	137	87	+	1.57	1.24e-21	2.5e-18
In-cis ASAP-ID	membrane-bounded organelle (GO:0043227)	13453	138	94.79	+	1.46	5.76e-18	3.87e-15
In-cis ASAP-ID	intracellular organelle (GO:0043229)	13467	138	94.88	+	1.45	6.1e-18	3.08e-15
In-cis ASAP-ID	organelle (GO:0043226)	14290	139	100.68	+	1.38	1.12e-15	1.74e-13
In-cis ASAP-ID	intracellular anatomical structure (GO:0005622)	15126	139	106.57	+	1.3	1.82e-12	1.59e-10
In-cis ASAP-ID	cytoplasm (GO:0005737)	12419	107	87.5	+	1.22	0.000837	0.0252
In-cis ASAP-ID	cell periphery (GO:0071944)	6541	26	46.09	-	0.56	0.000219	0.00834
In-cis ASAP-ID	plasma membrane (GO:0005886)	6087	22	42.89	-	0.51	7.42e-05	0.00325
In-cis ASAP-ID	cell projection (GO:0042995)	2695	7	18.99	-	0.37	0.00178	0.0485
Traditional fusion method	7SK snRNP (GO:0120259)	3	3	0.06	+	48.31	8.81e-06	0.000162
Traditional fusion method	ACF complex (GO:0016590)	2	2	0.04	+	48.31	0.000427	0.00543
Traditional fusion method	MutSbeta complex (GO:0032302)	2	2	0.04	+	48.31	0.000427	0.00539
Traditional fusion method	MutSalpha complex (GO:0032301)	2	2	0.04	+	48.31	0.000427	0.00536
Traditional fusion method	RSF complex (GO:0031213)	2	2	0.04	+	48.31	0.000427	0.00533
Traditional fusion method	SUMO activating enzyme complex (GO:0031510)	2	2	0.04	+	48.31	0.000427	0.00529
Traditional fusion method	NoRC complex (GO:0090536)	2	2	0.04	+	48.31	0.000427	0.00526
Traditional fusion method	RNA nuclear export complex (GO:0042565)	2	2	0.04	+	48.31	0.000427	0.00523
Traditional fusion method	nuclear pore inner ring (GO:0044611)	3	2	0.06	+	32.21	0.00126	0.0141
Traditional fusion method	U2-type post-mRNA release spliceosomal complex (GO:0071008)	3	2	0.06	+	32.21	0.00126	0.014
Traditional fusion method	RSC-type complex (GO:0016586)	15	9	0.31	+	28.99	2.88e-12	1.26e-10
Traditional fusion method	alpha DNA polymerase:primase complex (GO:0005658)	5	3	0.1	+	28.99	8.54e-05	0.00135
Traditional fusion method	bBAF complex (GO:0140092)	10	6	0.21	+	28.99	1.49e-08	4.62e-07
Traditional fusion method	nuclear pore outer ring (GO:0031080)	10	6	0.21	+	28.99	1.49e-08	4.55e-07
Traditional fusion method	perichromatin fibrils (GO:0005726)	5	3	0.1	+	28.99	8.54e-05	0.00134
Traditional fusion method	npBAF complex (GO:0071564)	14	8	0.29	+	27.61	8.51e-11	3.24e-09
Traditional fusion method	brahma complex (GO:0035060)	14	8	0.29	+	27.61	8.51e-11	3.18e-09
Traditional fusion method	paraspeckles (GO:0042382)	9	5	0.19	+	26.84	4.37e-07	9.79e-06
Traditional fusion method	nuclear inclusion body (GO:0042405)	12	6	0.25	+	24.15	6.32e-08	1.75e-06
Traditional fusion method	transcription factor TFIIIC complex (GO:0000127)	6	3	0.12	+	24.15	0.000168	0.00244
Traditional fusion method	CHRAC (GO:0008623)	4	2	0.08	+	24.15	0.0025	0.0257
Traditional fusion method	CERF complex (GO:0090537)	4	2	0.08	+	24.15	0.0025	0.0256
Traditional fusion method	nuclear cap binding complex (GO:0005846)	4	2	0.08	+	24.15	0.0025	0.0254
Traditional fusion method	FACT complex (GO:0035101)	4	2	0.08	+	24.15	0.0025	0.0253
Traditional fusion method	interchromatin granule (GO:0035061)	4	2	0.08	+	24.15	0.0025	0.0252
Traditional fusion method	nuclear pore nuclear basket (GO:0044615)	13	6	0.27	+	22.3	1.15e-07	2.87e-06
Traditional fusion method	DNA replication preinitiation complex (GO:0031261)	13	6	0.27	+	22.3	1.15e-07	2.84e-06
Traditional fusion method	CMG complex (GO:0071162)	11	5	0.23	+	21.96	1.55e-06	3.29e-05
Traditional fusion method	MCM complex (GO:0042555)	11	5	0.23	+	21.96	1.55e-06	3.25e-05
Traditional fusion method	post-mRNA release spliceosomal complex (GO:0071014)	11	5	0.23	+	21.96	1.55e-06	3.22e-05
Traditional fusion method	nBAF complex (GO:0071565)	16	7	0.33	+	21.14	1.51e-08	4.55e-07
Traditional fusion method	Cdc73/Paf1 complex (GO:0016593)	7	3	0.14	+	20.7	0.00029	0.0039
Traditional fusion method	NURF complex (GO:0016589)	7	3	0.14	+	20.7	0.00029	0.00387
Traditional fusion method	catalytic step 1 spliceosome (GO:0071012)	12	5	0.25	+	20.13	2.61e-06	5.32e-05
Traditional fusion method	U2-type catalytic step 1 spliceosome (GO:0071006)	12	5	0.25	+	20.13	2.61e-06	5.26e-05
Traditional fusion method	commitment complex (GO:0000243)	5	2	0.1	+	19.32	0.0041	0.039
Traditional fusion method	lamin filament (GO:0005638)	5	2	0.1	+	19.32	0.0041	0.0389
Traditional fusion method	transcription export complex 2 (GO:0070390)	5	2	0.1	+	19.32	0.0041	0.0387
Traditional fusion method	ISWI-type complex (GO:0031010)	15	6	0.31	+	19.32	3.25e-07	7.36e-06
Traditional fusion method	HULC complex (GO:0033503)	5	2	0.1	+	19.32	0.0041	0.0385
Traditional fusion method	Mre11 complex (GO:0030870)	5	2	0.1	+	19.32	0.0041	0.0383
Traditional fusion method	Swr1 complex (GO:0000812)	13	5	0.27	+	18.58	4.17e-06	8.16e-05
Traditional fusion method	SWI/SNF complex (GO:0016514)	30	11	0.62	+	17.71	1.01e-11	4.24e-10
Traditional fusion method	MLL3/4 complex (GO:0044666)	12	4	0.25	+	16.1	7.85e-05	0.00126
Traditional fusion method	Set1C/COMPASS complex (GO:0048188)	15	5	0.31	+	16.1	9.39e-06	0.000171
Traditional fusion method	RNA polymerase III transcription regulator complex (GO:0090576)	9	3	0.19	+	16.1	0.000674	0.00791
Traditional fusion method	prespliceosome (GO:0071010)	18	6	0.37	+	16.1	1.14e-06	2.48e-05
Traditional fusion method	U2-type prespliceosome (GO:0071004)	18	6	0.37	+	16.1	1.14e-06	2.45e-05
Traditional fusion method	nuclear periphery (GO:0034399)	31	10	0.64	+	15.58	3.91e-10	1.38e-08
Traditional fusion method	U1 snRNP (GO:0005685)	19	6	0.39	+	15.26	1.64e-06	3.38e-05
Traditional fusion method	NuRD complex (GO:0016581)	16	5	0.33	+	15.1	1.34e-05	0.00024
Traditional fusion method	CHD-type complex (GO:0090545)	16	5	0.33	+	15.1	1.34e-05	0.000238
Traditional fusion method	GBAF complex (GO:0140288)	14	4	0.29	+	13.8	0.000154	0.00225
Traditional fusion method	SWI/SNF superfamily-type complex (GO:0070603)	95	27	1.97	+	13.73	1.57e-23	1.18e-21
Traditional fusion method	nuclear membrane protein complex (GO:0106083)	11	3	0.23	+	13.18	0.00128	0.0142
Traditional fusion method	mismatch repair complex (GO:0032300)	11	3	0.23	+	13.18	0.00128	0.0141
Traditional fusion method	meiotic nuclear membrane microtubule tethering complex (GO:0034993)	11	3	0.23	+	13.18	0.00128	0.014
Traditional fusion method	microtubule organizing center attachment site (GO:0034992)	11	3	0.23	+	13.18	0.00128	0.0139
Traditional fusion method	nuclear replisome (GO:0043601)	22	6	0.46	+	13.18	4.28e-06	8.3e-05
Traditional fusion method	nuclear membrane microtubule tethering complex (GO:0106094)	11	3	0.23	+	13.18	0.00128	0.0139
Traditional fusion method	nuclear lamina (GO:0005652)	15	4	0.31	+	12.88	0.000206	0.00291
Traditional fusion method	U2-type catalytic step 2 spliceosome (GO:0071007)	30	8	0.62	+	12.88	1.24e-07	3.01e-06
Traditional fusion method	catalytic step 2 spliceosome (GO:0071013)	90	24	1.86	+	12.88	2.52e-20	1.7e-18
Traditional fusion method	DNA polymerase complex (GO:0042575)	19	5	0.39	+	12.71	3.4e-05	0.000576
Traditional fusion method	pericentric heterochromatin (GO:0005721)	31	8	0.64	+	12.47	1.64e-07	3.89e-06
Traditional fusion method	U2-type spliceosomal complex (GO:0005684)	95	24	1.97	+	12.2	1.02e-19	6.06e-18
Traditional fusion method	replisome (GO:0030894)	24	6	0.5	+	12.08	7.45e-06	0.000142
Traditional fusion method	U5 snRNP (GO:0005682)	20	5	0.41	+	12.08	4.45e-05	0.000719
Traditional fusion method	spliceosomal complex (GO:0005681)	208	52	4.31	+	12.08	2.66e-41	3.35e-39
Traditional fusion method	small nuclear ribonucleoprotein complex (GO:0030532)	76	18	1.57	+	11.44	1.42e-14	6.83e-13
Traditional fusion method	nuclear replication fork (GO:0043596)	43	10	0.89	+	11.23	1.35e-08	4.27e-07
Traditional fusion method	RNA polymerase I complex (GO:0005736)	13	3	0.27	+	11.15	0.00216	0.0226
Traditional fusion method	spliceosomal snRNP complex (GO:0097525)	67	15	1.39	+	10.82	5.56e-12	2.39e-10
Traditional fusion method	INO80-type complex (GO:0097346)	27	6	0.56	+	10.74	1.55e-05	0.000273
Traditional fusion method	Prp19 complex (GO:0000974)	14	3	0.29	+	10.35	0.0027	0.0272
Traditional fusion method	ATPase complex (GO:1904949)	127	27	2.63	+	10.27	6.66e-20	4.07e-18
Traditional fusion method	nuclear pore (GO:0005643)	95	20	1.97	+	10.17	5.51e-15	2.71e-13
Traditional fusion method	mRNA cleavage and polyadenylation specificity factor complex (GO:0005847)	24	5	0.5	+	10.06	0.000114	0.0017
Traditional fusion method	Sm-like protein family complex (GO:0120114)	87	18	1.8	+	10	1.77e-13	8.12e-12
Traditional fusion method	spindle pole centrosome (GO:0031616)	15	3	0.31	+	9.66	0.00333	0.0326
Traditional fusion method	U2-type precatalytic spliceosome (GO:0071005)	50	10	1.03	+	9.66	6.37e-08	1.74e-06
Traditional fusion method	transcription elongation factor complex (GO:0008023)	51	10	1.06	+	9.47	7.78e-08	2.09e-06
Traditional fusion method	nuclear inner membrane (GO:0005637)	57	11	1.18	+	9.32	2.06e-08	6.03e-07
Traditional fusion method	precatalytic spliceosome (GO:0071011)	52	10	1.08	+	9.29	9.46e-08	2.42e-06
Traditional fusion method	XY body (GO:0001741)	16	3	0.33	+	9.06	0.00404	0.0386
Traditional fusion method	chromosome, telomeric region (GO:0000781)	162	30	3.35	+	8.95	3.72e-20	2.35e-18
Traditional fusion method	U2 snRNP (GO:0005686)	27	5	0.56	+	8.95	0.000206	0.00292
Traditional fusion method	nuclear matrix (GO:0016363)	131	24	2.71	+	8.85	2.93e-16	1.52e-14
Traditional fusion method	histone deacetylase complex (GO:0000118)	83	15	1.72	+	8.73	1.45e-10	5.22e-09
Traditional fusion method	presynaptic cytosol (GO:0099523)	28	5	0.58	+	8.63	0.000246	0.0034
Traditional fusion method	nuclear chromosome (GO:0000228)	236	42	4.89	+	8.6	4.47e-27	3.47e-25
Traditional fusion method	mRNA cleavage factor complex (GO:0005849)	29	5	0.6	+	8.33	0.000293	0.00386
Traditional fusion method	replication fork (GO:0005657)	76	13	1.57	+	8.26	5e-09	1.68e-07
Traditional fusion method	heterochromatin (GO:0000792)	89	15	1.84	+	8.14	4.05e-10	1.41e-08
Traditional fusion method	U4/U6 x U5 tri-snRNP complex (GO:0046540)	36	6	0.75	+	8.05	8.74e-05	0.00136
Traditional fusion method	spliceosomal tri-snRNP complex (GO:0097526)	37	6	0.77	+	7.83	0.000102	0.00157
Traditional fusion method	H4/H2A histone acetyltransferase complex (GO:0043189)	32	5	0.66	+	7.55	0.000471	0.0057
Traditional fusion method	NuA4 histone acetyltransferase complex (GO:0035267)	32	5	0.66	+	7.55	0.000471	0.00566
Traditional fusion method	chromosomal region (GO:0098687)	398	62	8.24	+	7.53	3.38e-36	3.25e-34
Traditional fusion method	histone methyltransferase complex (GO:0035097)	72	11	1.49	+	7.38	2.56e-07	5.86e-06
Traditional fusion method	nuclear speck (GO:0016607)	430	64	8.9	+	7.19	3.84e-36	3.52e-34
Traditional fusion method	nuclear ribonucleoprotein granule (GO:0140168)	484	69	10.02	+	6.89	9.56e-38	1.02e-35
Traditional fusion method	nuclear protein-containing complex (GO:0140513)	1292	183	26.74	+	6.84	3.62e-107	1.04e-104
Traditional fusion method	condensed chromosome, centromeric region (GO:0000779)	186	26	3.85	+	6.75	1.49e-14	6.99e-13
Traditional fusion method	postsynaptic cytosol (GO:0099524)	29	4	0.6	+	6.66	0.00285	0.0284
Traditional fusion method	kinetochore (GO:0000776)	174	24	3.6	+	6.66	2.11e-13	9.47e-12
Traditional fusion method	chromosome, centromeric region (GO:0000775)	253	34	5.24	+	6.49	4.07e-18	2.28e-16
Traditional fusion method	H4 histone acetyltransferase complex (GO:1902562)	45	6	0.93	+	6.44	0.000312	0.00407
Traditional fusion method	Cajal body (GO:0015030)	61	8	1.26	+	6.34	3.56e-05	0.000594
Traditional fusion method	MLL1 complex (GO:0071339)	31	4	0.64	+	6.23	0.00366	0.0355
Traditional fusion method	methyltransferase complex (GO:0034708)	109	14	2.26	+	6.2	5.75e-08	1.61e-06
Traditional fusion method	SAGA-type complex (GO:0070461)	39	5	0.81	+	6.19	0.0012	0.0134
Traditional fusion method	site of double-strand break (GO:0035861)	103	13	2.13	+	6.1	2.11e-07	4.96e-06
Traditional fusion method	nuclear DNA-directed RNA polymerase complex (GO:0055029)	112	14	2.32	+	6.04	8.14e-08	2.16e-06
Traditional fusion method	MLL1/2 complex (GO:0044665)	32	4	0.66	+	6.04	0.00411	0.0383
Traditional fusion method	condensed chromosome (GO:0000793)	288	36	5.96	+	6.04	4.51e-18	2.46e-16
Traditional fusion method	cytosolic region (GO:0099522)	41	5	0.85	+	5.89	0.00151	0.0162
Traditional fusion method	DNA-directed RNA polymerase complex (GO:0000428)	115	14	2.38	+	5.88	1.14e-07	2.88e-06
Traditional fusion method	site of DNA damage (GO:0090734)	140	17	2.9	+	5.87	5.19e-09	1.72e-07
Traditional fusion method	sex chromosome (GO:0000803)	33	4	0.68	+	5.86	0.00461	0.0425
Traditional fusion method	RNA polymerase complex (GO:0030880)	118	14	2.44	+	5.73	1.58e-07	3.8e-06
Traditional fusion method	histone acetyltransferase complex (GO:0000123)	94	11	1.95	+	5.65	3.88e-06	7.68e-05
Traditional fusion method	ribonucleoprotein complex (GO:1990904)	689	79	14.26	+	5.54	2.46e-36	2.48e-34
Traditional fusion method	euchromatin (GO:0000791)	62	7	1.28	+	5.45	0.000286	0.00387
Traditional fusion method	fibrillar center (GO:0001650)	161	18	3.33	+	5.4	6.96e-09	2.27e-07
Traditional fusion method	protein-DNA complex (GO:0032993)	209	23	4.33	+	5.32	7.62e-11	2.96e-09
Traditional fusion method	nuclear membrane (GO:0031965)	328	35	6.79	+	5.16	1.93e-15	9.71e-14
Traditional fusion method	protein acetyltransferase complex (GO:0031248)	104	11	2.15	+	5.11	1.04e-05	0.000188
Traditional fusion method	nuclear body (GO:0016604)	889	94	18.4	+	5.11	1.69e-40	2.01e-38
Traditional fusion method	ribonucleoprotein granule (GO:0035770)	731	74	15.13	+	4.89	2.05e-30	1.66e-28
Traditional fusion method	germ cell nucleus (GO:0043073)	70	7	1.45	+	4.83	0.000605	0.00722
Traditional fusion method	transcription repressor complex (GO:0017053)	81	8	1.68	+	4.77	0.000271	0.00372
Traditional fusion method	acetyltransferase complex (GO:1902493)	112	11	2.32	+	4.74	2.12e-05	0.000365
Traditional fusion method	nuclear envelope (GO:0005635)	516	49	10.68	+	4.59	4.53e-19	2.61e-17
Traditional fusion method	PML body (GO:0016605)	108	10	2.24	+	4.47	8.27e-05	0.00131
Traditional fusion method	inclusion body (GO:0016234)	77	7	1.59	+	4.39	0.00107	0.0122
Traditional fusion method	condensed nuclear chromosome (GO:0000794)	83	7	1.72	+	4.07	0.00167	0.0175
Traditional fusion method	RNA polymerase II, holoenzyme (GO:0016591)	88	7	1.82	+	3.84	0.00233	0.0241
Traditional fusion method	chromosome (GO:0005694)	2006	158	41.52	+	3.81	2.07e-53	4.17e-51
Traditional fusion method	chromatin (GO:0000785)	1399	107	28.96	+	3.69	1.97e-33	1.73e-31
Traditional fusion method	nucleoplasm (GO:0005654)	4258	324	88.14	+	3.68	7.43e-136	7.5e-133
Traditional fusion method	nuclear lumen (GO:0031981)	4648	335	96.21	+	3.48	3.46e-136	6.99e-133
Traditional fusion method	catalytic complex (GO:1902494)	1820	120	37.67	+	3.19	1.34e-31	1.13e-29
Traditional fusion method	transferase complex, transferring phosphorus-containing groups (GO:0061695)	306	20	6.33	+	3.16	6.65e-06	0.000128
Traditional fusion method	nucleolus (GO:0005730)	1059	68	21.92	+	3.1	6.13e-17	3.26e-15
Traditional fusion method	transcription regulator complex (GO:0005667)	526	33	10.89	+	3.03	1.8e-08	5.34e-07
Traditional fusion method	organelle lumen (GO:0043233)	5831	342	120.7	+	2.83	3.18e-112	1.61e-109
Traditional fusion method	intracellular organelle lumen (GO:0070013)	5831	342	120.7	+	2.83	3.18e-112	1.28e-109
Traditional fusion method	membrane-enclosed lumen (GO:0031974)	5831	342	120.7	+	2.83	3.18e-112	1.07e-109
Traditional fusion method	RNA polymerase II transcription regulator complex (GO:0090575)	259	15	5.36	+	2.8	0.00035	0.00447
Traditional fusion method	transferase complex (GO:1990234)	963	54	19.93	+	2.71	2.77e-11	1.14e-09
Traditional fusion method	supramolecular complex (GO:0099080)	1899	106	39.31	+	2.7	7.49e-22	5.21e-20
Traditional fusion method	nucleus (GO:0005634)	7765	381	160.73	+	2.37	2.93e-112	1.97e-109
Traditional fusion method	intracellular membraneless organelle (GO:0043232)	5875	258	121.61	+	2.12	9.05e-44	1.4e-41
Traditional fusion method	membraneless organelle (GO:0043228)	5876	258	121.63	+	2.12	9.22e-44	1.33e-41
Traditional fusion method	protein-containing complex (GO:0032991)	5972	259	123.62	+	2.1	6.83e-43	9.18e-41
Traditional fusion method	intracellular protein-containing complex (GO:0140535)	980	42	20.29	+	2.07	8.54e-06	0.000158
Traditional fusion method	spindle (GO:0005819)	452	19	9.36	+	2.03	0.00371	0.0359
Traditional fusion method	organelle envelope (GO:0031967)	1320	52	27.32	+	1.9	8.16e-06	0.000152
Traditional fusion method	intracellular membrane-bounded organelle (GO:0043231)	12348	404	255.6	+	1.58	2.55e-63	6.43e-61
Traditional fusion method	membrane-bounded organelle (GO:0043227)	13453	408	278.47	+	1.47	1.31e-53	2.94e-51
Traditional fusion method	intracellular organelle (GO:0043229)	13467	407	278.76	+	1.46	2.17e-52	3.99e-50
Traditional fusion method	organelle (GO:0043226)	14290	410	295.8	+	1.39	8.78e-46	1.48e-43
Traditional fusion method	intracellular anatomical structure (GO:0005622)	15126	413	313.1	+	1.32	1.72e-39	1.92e-37
Traditional fusion method	cellular anatomical structure (GO:0110165)	18867	421	390.54	+	1.08	1.12e-10	4.12e-09
Traditional fusion method	cellular_component (GO:0005575)	18952	422	392.3	+	1.08	7.17e-11	2.89e-09
Traditional fusion method	membrane (GO:0016020)	9837	144	203.62	-	0.71	4.4e-09	1.51e-07
Traditional fusion method	extracellular space (GO:0005615)	3225	41	66.76	-	0.61	0.000338	0.00434
Traditional fusion method	vesicle (GO:0031982)	4083	43	84.52	-	0.51	5.3e-08	1.51e-06
Traditional fusion method	extracellular region (GO:0005576)	4287	44	88.74	-	0.5	7.83e-09	2.51e-07
Traditional fusion method	cell junction (GO:0030054)	2441	25	50.53	-	0.49	3.85e-05	0.000638
Traditional fusion method	Golgi apparatus (GO:0005794)	1693	17	35.04	-	0.49	0.000658	0.00776
Traditional fusion method	mitochondrion (GO:0005739)	1839	18	38.07	-	0.47	0.000281	0.00383
Traditional fusion method	neuron projection (GO:0043005)	1358	13	28.11	-	0.46	0.00151	0.016
Traditional fusion method	plasma membrane bounded cell projection (GO:0120025)	2578	24	53.36	-	0.45	2.65e-06	5.3e-05
Traditional fusion method	cell projection (GO:0042995)	2695	24	55.79	-	0.43	6.27e-07	1.38e-05
Traditional fusion method	secretory granule (GO:0030141)	942	8	19.5	-	0.41	0.00458	0.0424
Traditional fusion method	cytoplasmic vesicle (GO:0031410)	2614	21	54.11	-	0.39	8.8e-08	2.31e-06
Traditional fusion method	intracellular vesicle (GO:0097708)	2622	21	54.27	-	0.39	8.96e-08	2.32e-06
Traditional fusion method	secretory vesicle (GO:0099503)	1133	9	23.45	-	0.38	0.000796	0.00923
Traditional fusion method	bounding membrane of organelle (GO:0098588)	2283	18	47.26	-	0.38	4.75e-07	1.05e-05
Traditional fusion method	cytoplasmic vesicle membrane (GO:0030659)	1273	10	26.35	-	0.38	0.000328	0.00425
Traditional fusion method	membrane protein complex (GO:0098796)	1409	11	29.17	-	0.38	0.000134	0.00197
Traditional fusion method	vesicle membrane (GO:0012506)	1294	10	26.79	-	0.37	0.000245	0.00341
Traditional fusion method	plasma membrane (GO:0005886)	6087	47	126	-	0.37	2.77e-20	1.8e-18
Traditional fusion method	cell periphery (GO:0071944)	6541	50	135.4	-	0.37	2.65e-22	1.91e-20
Traditional fusion method	cell surface (GO:0009986)	924	6	19.13	-	0.31	0.000797	0.00919
Traditional fusion method	endosome (GO:0005768)	1107	7	22.91	-	0.31	0.000123	0.00183
Traditional fusion method	axon (GO:0030424)	664	4	13.74	-	0.29	0.00331	0.0328
Traditional fusion method	mitochondrial envelope (GO:0005740)	837	4	17.33	-	0.23	0.000172	0.00248
Traditional fusion method	vacuolar membrane (GO:0005774)	508	2	10.52	-	0.19	0.00376	0.0362
Traditional fusion method	mitochondrial membrane (GO:0031966)	792	3	16.39	-	0.18	0.000101	0.00155
Traditional fusion method	lytic vacuole (GO:0000323)	797	3	16.5	-	0.18	0.000103	0.00157
Traditional fusion method	lysosome (GO:0005764)	797	3	16.5	-	0.18	0.000103	0.00156
Traditional fusion method	vacuole (GO:0005773)	892	3	18.46	-	0.16	1.73e-05	0.000302
Traditional fusion method	anchoring junction (GO:0070161)	918	3	19	-	0.16	8.1e-06	0.000153
Traditional fusion method	plasma membrane region (GO:0098590)	1336	4	27.65	-	0.14	2.27e-08	6.53e-07
Traditional fusion method	plasma membrane protein complex (GO:0098797)	742	2	15.36	-	0.13	3.45e-05	0.00058
Traditional fusion method	Unclassified (UNCLASSIFIED)	1628	4	33.7	-	0.12	7.17e-11	2.84e-09
Traditional fusion method	apical plasma membrane (GO:0016324)	425	1	8.8	-	0.11	0.00276	0.0276
Traditional fusion method	extracellular matrix (GO:0031012)	485	1	10.04	-	0.1	0.000934	0.0107
Traditional fusion method	external encapsulating structure (GO:0030312)	501	1	10.37	-	0.1	0.000633	0.00751
Traditional fusion method	apical part of cell (GO:0045177)	526	1	10.89	-	0.09	0.00029	0.00385
Traditional fusion method	cell-cell junction (GO:0005911)	533	1	11.03	-	0.09	0.000293	0.00383
Traditional fusion method	receptor complex (GO:0043235)	549	1	11.36	-	0.09	0.0002	0.00286
Traditional fusion method	membrane microdomain (GO:0098857)	294	0	6.09	-	< 0.01	0.00332	0.0327
Traditional fusion method	plasma membrane signaling receptor complex (GO:0098802)	330	0	6.83	-	< 0.01	0.00151	0.0161
Traditional fusion method	cell projection membrane (GO:0031253)	362	0	7.49	-	< 0.01	0.00107	0.0121
Traditional fusion method	cell leading edge (GO:0031252)	438	0	9.07	-	< 0.01	0.000226	0.00317
Traditional fusion method	endocytic vesicle (GO:0030139)	360	0	7.45	-	< 0.01	0.00106	0.012
Traditional fusion method	transmembrane transporter complex (GO:1902495)	505	0	10.45	-	< 0.01	4.41e-05	0.000723
Traditional fusion method	monoatomic ion channel complex (GO:0034702)	368	0	7.62	-	< 0.01	0.000687	0.00801
Traditional fusion method	basal plasma membrane (GO:0009925)	300	0	6.21	-	< 0.01	0.00336	0.0328
Traditional fusion method	transporter complex (GO:1990351)	526	0	10.89	-	< 0.01	3.01e-05	0.000516
Traditional fusion method	external side of plasma membrane (GO:0009897)	392	0	8.11	-	< 0.01	0.000468	0.00568
Traditional fusion method	basal part of cell (GO:0045178)	319	0	6.6	-	< 0.01	0.00227	0.0236
Traditional fusion method	late endosome (GO:0005770)	331	0	6.85	-	< 0.01	0.00151	0.0161
Traditional fusion method	mitochondrial inner membrane (GO:0005743)	506	0	10.47	-	< 0.01	4.44e-05	0.000722
Traditional fusion method	side of membrane (GO:0098552)	739	0	15.3	-	< 0.01	2.41e-07	5.59e-06
Traditional fusion method	membrane raft (GO:0045121)	292	0	6.04	-	< 0.01	0.00537	0.0492
