# Supplementary material for: ASAP-ID: Proximity Labelling With Small Tags
Source: Mol Cell Proteomics. 2026 Jun 26;25(8):101616. doi: 10.1016/j.mcpro.2026.101616 (PMC13430183; doi:10.1016/j.mcpro.2026.101616)
Supplement: Supplemental Table S4 [file mmc4.xlsx]

## Sheet: Supplementary Table 4
Supplementary Table 4. Two-tailed Chi-square tests
Test 1
Paraformaldehyde 0.05 FDR:	Lamin interactors*	Non lamin interactors	Total
Signficant enriched proteins	139	1822	1961
Human whole proteome	1003	19000	20003
Total	1142	20822	21964
Two-tailed Chi-square P-value < 0.0001
*Known interactor reference 1: Roux, K. J., Kim, D. I., Raida, M., and Burke, B. (2012). A promiscuous biotin ligase fusion protein identifies proximal and interacting proteins in mammalian cells. J Cell Biol 196, 801-810.
*Known interactor reference 2: Go, C. D., Knight, J. D. R., Rajasekharan, A., Rathod, B., Hesketh, G. G., Abe, K. T., Youn, J. Y., Samavarchi-Tehrani, P., Zhang, H., Zhu, L. Y., Popiel, E., Lambert, J. P., Coyaud, E., Cheung, S. W. T., Rajendran, D., Wong, C. J., Antonicka, H., Pelletier, L., Palazzo, A. F., Shoubridge, E. A., Raught, B., and Gingras, A. C. (2021) A proximity-dependent biotinylat…
Test 2
Paraformaldehyde 0.05 FDR:	BioGRID	Non-BioGRID	Total
Signficant enriched proteins	390	1571	1961
Human whole proteome	1003	19000	20003
Total	1393	20571	21964
Two-tailed Chi-square P-value < 0.0001
Test 3
Paraformaldehyde 0.05 FDR:	BioGRID	Non-BioGRID	Total
Significant & biotinylated	195	597	792
Human whole proteome	1003	19000	20003
Total	1198	19597	20795
Two-tailed Chi-square P-value < 0.0001
Test 4
Paraformaldehyde 0.05 FDR:	BioGRID	Non-BioGRID	Total
Significant & nonbiotinylated	194	975	1169
Human whole proteome	1003	19000	20003
Total	1197	19975	21172
Two-tailed Chi-square P-value < 0.0001
Test 5
Paraformaldehyde 0.005 FDR:	BioGRID	Non-BioGRID	Total
Signficant enriched proteins	177	514	691
Human whole proteome	1003	19000	20003
Total	1180	19514	20694
Two-tailed Chi-square P-value < 0.0001
Test 6
Paraformaldehyde 0.005 FDR:	BioGRID	Non-BioGRID	Total
Significant & biotinylated	82	157	239
Human whole proteome	1003	19000	20003
Total	1085	19157	20242
Two-tailed Chi-square P-value < 0.0001
Test 7
Paraformaldehyde 0.005 FDR:	BioGRID	Non-BioGRID	Total
Significant & nonbiotinylated	95	357	452
Human whole proteome	1003	19000	20003
Total	1098	19357	20455
Two-tailed Chi-square P-value < 0.0001
