# Supplementary material for: ASAP-ID: Proximity Labelling With Small Tags
Source: Mol Cell Proteomics. 2026 Jun 26;25(8):101616. doi: 10.1016/j.mcpro.2026.101616 (PMC13430183; doi:10.1016/j.mcpro.2026.101616)
Supplement: Supplemental Table S5 [file mmc5.xlsx]

## Sheet: Table information
Supplementary Table 5. RERCEPT analyisis and thirteen clusters of k-means clustering analysis on profilin1 PFA in-trans ASAP-ID proteomics
Legend for the parameters appeared in the protein sheets:
Name	Description
Gene names	Names of the genes associated to the proteins.
Protein names	Names of proteins.
Cluster	Cluster to which the protein was assigned following k-means clustering analysis.
Log2 (SunTag-PFN1/PFN1)	Log2 ratio of LFQ intensities between SunTag-PFN1 and PFN1, calculated as log2 of each SunTag-PFN1 replicate intensity divided by the mean PFN1 intensity.
Mean	Mean of the log2 ratio
Standard error	Standard error of the log2 ratio
PERCEPT F^p value	PERCEPT value, calculated as F^p, where F=20 and p is the p-value of a one-sample Student's t-test of the log2 ratio.
Scaled PERCEPT value	Scaled log2 ratio, calculated as mean/F^p.
PERCEPT reference: Cox, D., & Hatters, D. M. (2024). PERCEPT: Replacing binary p-value thresholding with scaling for more nuanced identification of sample differences. iScience, 27(6), 109891.

## Sheet: Supplementary Table 5
			PFN1 WT							PFN1 E117G							PFN1 G118V						PFN1 M114T							PFN1 C71G
			Log2 (SunTag-PFN1 WT/PFN1 WT)							Log2 (SunTag-PFN1 E117G/PFN1 E117G)							Log2 (SunTag-PFN1 G118V/PFN1 G118V)						Log2 (SunTag-PFN1 M114T/PFN1 M114T)							Log2 (SunTag-PFN1 C71G/PFN1 C71G)
Gene names	Protein names	Cluster	Replicate 1	Replicate 2	Replicate 3	Mean	Standard error	PERCEPT F^p value	Scaled PERCEPT value	Replicate 1	Replicate 2	Replicate 3	Mean	Standard error	PERCEPT F^p value	Scaled PERCEPT value	Replicate 1	Replicate 2	Mean	Standard error	PERCEPT F^p value	Scaled PERCEPT value	Replicate 1	Replicate 2	Replicate 3	Mean	Standard error	PERCEPT F^p value	Scaled PERCEPT value	Replicate 1	Replicate 2	Replicate 3	Mean	Standard error	PERCEPT F^p value	Scaled PERCEPT value
CALR	Calreticulin	1	1.6752	NaN	1.723	1.6991	0.0239	1.02719	1.65413	1.50481	0.455013	0.847213	0.935679	0.306261	1.31934	0.709202	3.7006	3.4773	3.58895	0.11165	1.0611	3.38228	4.10886	2.42946	5.21206	3.91679	0.808988	1.12768	3.47332	NaN	3.47236	3.03215	3.25225	0.220105	1.13754	2.85901
CENPF	Centromere protein F	1	1.75231	0.815	1.1133	1.22687	0.276472	1.15193	1.06505	0.990092	2.50209	1.33979	1.61066	0.457005	1.24046	1.29844	5.18889	4.87119	5.03004	0.15885	1.06206	4.73613	2.06731	2.491	4.5145	3.02427	0.755087	1.1864	2.54912	3.56543	2.56903	2.55763	2.89736	0.33405	1.03982	2.78642
COPB2	Coatomer subunit beta	1	-1.29141	-1.55642	0.898985	-0.649615	0.77807	4.36121	-0.148953	2.00058	1.77628	1.38828	1.72171	0.178849	1.03232	1.6678	5.50817	5.02227	5.26522	0.24295	1.09192	4.82198	3.51606	3.13436	4.12196	3.59079	0.287534	1.01921	3.52312	2.60802	2.92472	2.83182	2.78819	0.0939905	1.0034	2.77873
DCTN2	Dynactin subunit 2	1	NaN	1.82993	1.55673	1.69333	0.1366	1.16593	1.45235	2.44259	0.995784	1.19878	1.54572	0.452249	1.25559	1.23107	3.64077	3.10516	3.37296	0.267805	1.16312	2.89994	2.97376	2.40496	3.91236	3.09703	0.439492	1.06031	2.92086	3.62706	3.58756	3.74116	3.65193	0.0460507	1.00048	3.65019
DNAJA1	DnaJ homolog subfamily A member 1	1	NaN	-1.39595	-0.569644	-0.982797	0.413153	2.13605	-0.460101	1.67594	2.02484	1.02734	1.57604	0.292254	1.10295	1.42894	4.42824	3.65804	4.04314	0.3851	1.19854	3.37339	3.37485	2.26404	4.60185	3.41358	0.675145	1.11709	3.05577	4.49775	4.71535	3.55865	4.25725	0.354903	1.02082	4.17043
DNAJC7	DnaJ homolog subfamily C member 7	1	-0.0588473	-0.933849	0.390349	-0.200782	0.388795	7.1575	-0.0280521	1.9866	1.16219	0.675296	1.2747	0.382698	1.26903	1.00446	6.51458	6.00328	6.25893	0.25565	1.08097	5.79013	4.1042	3.6055	4.9764	4.2287	0.400611	1.02688	4.11799	5.01729	5.60689	5.24909	5.29109	0.171493	1.00315	5.27449
FAF1	FAS-associated factor 1	1	0.0269377	NaN	-0.438064	-0.205563	0.232501	5.02785	-0.0408849	1.88636	3.22077	3.07797	2.72837	0.423017	1.07199	2.54514	6.90418	5.95307	6.42863	0.475555	1.15122	5.58418	3.97023	3.73232	6.99733	4.89996	1.05093	1.13766	4.30706	3.81695	4.12985	5.25805	4.40162	0.43764	1.02961	4.27502
GNB2L1	Guanine nucleotide-binding protein subunit beta-2-like 1;Guanine nucleotide-binding protein subunit beta-2-like 1, N-terminally processed	1	-0.633975	-0.350883	-0.81378	-0.599546	0.134731	1.15109	-0.52085	1.41579	1.20349	2.12129	1.58019	0.277404	1.09228	1.4467	4.02532	3.20083	3.61307	0.412245	1.24193	2.90924	2.63404	2.22014	2.89784	2.58401	0.197228	1.01745	2.53968	3.0522	3.312	3.4593	3.2745	0.119006	1.00396	3.26159
HNRNPA0	Heterogeneous nuclear ribonucleoprotein A0	1	2.26166	NaN	1.20065	1.73115	0.530505	1.76316	0.981848	1.71035	1.23735	1.07035	1.33935	0.191662	1.06133	1.26195	4.9183	4.2158	4.56705	0.35125	1.15765	3.94511	3.13042	2.89962	3.87682	3.30229	0.294892	1.02389	3.22524	NaN	3.08504	3.82514	3.45509	0.37005	1.22567	2.81895
HSPA1A	Heat shock 70 kDa protein 1A;Heat shock 70 kDa protein 1B	1	0.0095646	-0.111137	0.482862	0.127097	0.181263	5.28577	0.024045	1.41234	1.28764	1.67635	1.45878	0.114588	1.01848	1.4323	4.15463	4.37523	4.26493	0.1103	1.05055	4.05972	3.49399	2.94109	3.70009	3.37839	0.2266	1.01348	3.33346	3.70115	3.63165	3.62425	3.65235	0.0244933	1.00013	3.65186
HSPA8	Heat shock cognate 71 kDa protein	1	-0.135172	0.0577292	0.286725	0.0697607	0.12194	6.50331	0.010727	1.59938	0.979275	1.47058	1.34974	0.18893	1.05868	1.27493	3.54923	3.89114	3.72018	0.170955	1.09153	3.40824	3.18479	2.94889	3.54129	3.22499	0.172188	1.00854	3.19768	3.20681	3.14691	3.1361	3.16327	0.0219909	1.00014	3.16282
IPO8	Importin-8	1	1.6018	1.9949	1.0844	1.56037	0.263654	1.08549	1.43747	1.68477	2.42977	1.80417	1.9729	0.231019	1.04107	1.89507	3.57406	3.55196	3.56301	0.01105	1.00593	3.542	2.17958	1.82448	2.55219	2.18542	0.210092	1.02768	2.12655	9.65094	9.19224	9.00323	9.28214	0.192305	1.00129	9.27022
MTR	Methionine synthase	1	NaN	0.983249	1.67915	1.3312	0.347951	1.62837	0.817502	1.02383	1.20363	1.61283	1.2801	0.174275	1.05551	1.21277	4.91819	4.41519	4.66669	0.2515	1.10814	4.21129	2.85073	3.18873	5.39383	3.8111	0.797359	1.13101	3.36965	3.63969	2.96469	3.46828	3.35755	0.202568	1.0109	3.32134
NEFM	Neurofilament medium polypeptide	1	1.66593	1.84703	1.09083	1.5346	0.227959	1.06609	1.43947	0.606632	0.356229	0.790031	0.584297	0.125725	1.13855	0.513195	5.12781	4.44921	4.78851	0.3393	1.14443	4.18418	2.17043	1.68803	4.74733	2.8686	0.949633	1.32659	2.16238	3.59264	3.56884	4.11194	3.75781	0.1772	1.00666	3.73294
NUP133	Nuclear pore complex protein Nup133	1	0.889269	0.702369	0.677467	0.756368	0.066838	1.02339	0.73908	1.18661	1.11481	1.36001	1.22048	0.0727804	1.01065	1.20761	3.93982	3.46722	3.70352	0.2363	1.12921	3.27974	2.5631	2.127	2.9165	2.53553	0.228325	1.02429	2.4754	3.92572	3.56052	4.09351	3.85992	0.157339	1.00498	3.8408
PCNT	Pericentrin	1	1.81324	2.09644	0.521749	1.47714	0.484642	1.32085	1.11833	1.37313	2.08353	1.76633	1.741	0.205466	1.04172	1.67127	5.90747	4.18238	5.04493	0.862545	1.38119	3.65258	3.46693	2.59454	6.10334	4.05494	1.05471	1.20223	3.37283	3.31754	3.88324	2.96185	3.38754	0.268276	1.01879	3.32507
PFN1	Profilin-1	1	0.9154	1.3745	0.960197	1.08337	0.14614	1.0545	1.02737	1.88321	1.97471	1.77801	1.87864	0.0568283	1.00274	1.87351	5.06364	4.13324	4.59844	0.4652	1.21201	3.79405	3.67901	3.36711	5.69062	4.24558	0.728108	1.08807	3.90195	4.84083	5.08303	5.41273	5.1122	0.165736	1.00315	5.09615
PLAA	Phospholipase A-2-activating protein	1	-0.685842	-1.03355	1.19006	-0.176444	0.690586	11.7416	-0.0150272	2.30362	2.74432	2.09162	2.37985	0.192235	1.01955	2.33423	5.18755	4.35874	4.77314	0.414405	1.17959	4.04646	2.91287	0.765666	4.52677	2.7351	1.08937	1.47047	1.86002	3.07703	2.83973	4.16003	3.35893	0.406365	1.04384	3.21786
POR	NADPH--cytochrome P450 reductase	1	1.71237	1.93257	0.810773	1.48524	0.343171	1.15971	1.2807	2.08456	2.31896	1.91336	2.10563	0.117559	1.00934	2.08615	4.33206	3.44856	3.89031	0.44175	1.24065	3.1357	3.3095	NaN	4.55379	3.93165	0.622145	1.34892	2.91465	5.51857	4.20867	4.37087	4.69937	0.412268	1.02305	4.59347
PSMA4	Proteasome subunit alpha type-4;Proteasome subunit alpha type;Proteasome subunit beta type	1	0.61296	1.32796	0.683457	0.874792	0.227496	1.20216	0.727685	1.30958	1.32697	1.77597	1.47084	0.152648	1.03226	1.42487	3.56517	3.96297	3.76407	0.1989	1.10593	3.40355	3.50475	3.56505	3.40555	3.49178	0.0464979	1.00053	3.48993	3.13303	2.42483	3.95303	3.1703	0.441547	1.0581	2.99622
RBM4	RNA-binding protein 4;RNA-binding protein 4B	1	1.37676	1.96436	1.70976	1.68363	0.170128	1.03059	1.63366	NaN	1.04909	1.30578	1.17744	0.128345	1.23008	0.957206	6.46487	5.28796	5.87641	0.588455	1.20966	4.85789	2.39856	1.55876	4.37146	2.77626	0.833629	1.26911	2.18756	2.9798	3.0101	3.1579	3.04927	0.0550164	1.00098	3.0463
SEC23IP	SEC23-interacting protein	1	0.931507	0.220007	0.878406	0.67664	0.228831	1.34069	0.504694	0.134955	2.22276	1.62546	1.32773	0.62081	1.64362	0.807805	4.18126	3.33076	3.75601	0.42525	1.23987	3.02935	3.06503	2.51774	4.11074	3.23117	0.467302	1.06264	3.04069	2.45053	3.04254	3.16493	2.886	0.220583	1.0175	2.83636
STUB1	E3 ubiquitin-protein ligase CHIP	1	NaN	1.47747	1.75347	1.61547	0.138	1.17647	1.37315	1.23426	0.879859	1.05106	1.05506	0.102326	1.02818	1.02615	5.79383	5.32574	5.55978	0.234045	1.08354	5.13111	4.82711	4.29871	5.36091	4.82891	0.306632	1.01208	4.77128	4.26137	4.53017	6.20957	5.00037	0.609559	1.04451	4.78728
TOMM70A	Mitochondrial import receptor subunit TOM70	1	-0.690692	-0.177198	0.331707	-0.178728	0.295142	6.15045	-0.0290593	1.77451	1.78721	1.59471	1.71881	0.0621582	1.00392	1.7121	3.0982	2.6673	2.88275	0.21545	1.15289	2.50046	3.64164	3.57914	4.33754	3.85277	0.243054	1.01192	3.80738	4.00775	3.89944	4.68665	4.19795	0.246344	1.01032	4.15508
VCP	Transitional endoplasmic reticulum ATPase	1	-0.64923	-0.353727	0.260672	-0.247428	0.267989	3.88865	-0.0636284	1.62302	0.984426	1.25403	1.28716	0.185089	1.06193	1.21209	3.23951	3.24021	3.23986	0.00035	1.00021	3.23919	2.85537	2.96937	2.79277	2.8725	0.0516948	1.00097	2.86972	2.90155	2.93846	3.10206	2.98069	0.0616133	1.00128	2.97688
ACTR2	Actin-related protein 2	2	NaN	1.0614	0.389504	0.725452	0.335948	2.28668	0.317251	1.11421	1.9803	1.687	1.59384	0.254321	1.07625	1.48092	2.42347	2.43887	2.43117	0.0077	1.00606	2.41653	2.08396	2.00876	3.10486	2.39919	0.353501	1.06502	2.25272	3.35769	1.73439	1.89669	2.32959	0.516181	1.1469	2.03121
BAG6	Large proline-rich protein BAG6	2	0.0510066	NaN	0.194303	0.122655	0.0716482	2.74085	0.0447507	0.932775	2.25367	0.674774	1.28707	0.489004	1.42876	0.90083	3.78075	3.19195	3.48635	0.2944	1.17429	2.9689	1.58973	1.74902	2.24812	1.86229	0.19832	1.03397	1.8011	2.52265	2.38815	1.78635	2.23238	0.226371	1.0308	2.16568
BLMH	Bleomycin hydrolase	2	NaN	0.399284	-0.261516	0.068884	0.3304	13.5141	0.00509719	1.8182	1.5271	1.4763	1.6072	0.106514	1.01316	1.58633	2.65899	2.99208	2.82554	0.166545	1.11883	2.52543	1.36235	0.801349	1.75675	1.30682	0.277195	1.13465	1.15174	2.84039	1.83329	2.46039	2.37802	0.293627	1.04567	2.27417
CAPN2	Calpain-2 catalytic subunit	2	0.479815	1.12952	0.70682	0.772052	0.190369	1.18181	0.653278	1.17882	1.40182	1.43642	1.33902	0.0807203	1.01089	1.3246	2.74269	2.40749	2.57509	0.1676	1.13196	2.27489	1.76089	1.31119	2.49419	1.85542	0.344758	1.10336	1.68161	2.04945	1.83645	1.88225	1.92272	0.0647313	1.0034	1.91621
COPG2	Coatomer subunit gamma-2	2	0.560875	0.188368	0.463471	0.404238	0.111537	1.22745	0.32933	2.33148	2.49348	2.35918	2.39471	0.0500265	1.00131	2.39159	2.84932	2.34663	2.59797	0.251345	1.20194	2.16148	1.20668	1.38668	2.61248	1.73528	0.441667	1.19368	1.45372	2.31522	2.24352	2.64312	2.40062	0.123004	1.00786	2.38189
DDX20	Probable ATP-dependent RNA helicase DDX20	2	-0.0595708	0.462225	0.593221	0.331958	0.199383	2.0391	0.162797	0.701477	1.78088	1.60567	1.36268	0.334446	1.18014	1.15467	2.17211	1.86472	2.01842	0.153695	1.15598	1.74607	1.57806	1.49916	2.02916	1.70213	0.165095	1.02818	1.65547	2.0484	2.0121	1.8688	1.97643	0.0548274	1.00231	1.97189
DYNC2H1	Cytoplasmic dynein 2 heavy chain 1	2	1.28979	1.06969	1.16109	1.17352	0.0638408	1.00887	1.16321	1.57776	1.73246	2.20656	1.83893	0.189164	1.0317	1.78243	2.84272	2.54722	2.69497	0.14775	1.1101	2.42768	1.29334	1.45563	1.87453	1.54117	0.17314	1.03781	1.48502	1.04844	1.82224	1.23383	1.36817	0.233257	1.08703	1.25863
EFTUD2	116 kDa U5 small nuclear ribonucleoprotein component	2	-0.449009	0.0773805	0.179683	-0.0639818	0.194766	10.1543	-0.00630094	1.81108	1.56468	1.62448	1.66675	0.0742026	1.00594	1.65691	2.51927	2.55827	2.53877	0.0195	1.01476	2.50185	2.41849	1.91189	2.20049	2.17696	0.146715	1.01361	2.14773	1.86628	1.81518	2.33448	2.00531	0.165243	1.02034	1.96534
ELAC2	Zinc phosphodiesterase ELAC protein 2	2	0.0937931	-0.144009	0.547893	0.165892	0.202962	4.46685	0.0371386	1.6801	1.0717	0.583196	1.11167	0.317279	1.24328	0.894138	2.43068	2.15698	2.29383	0.13685	1.12036	2.04741	1.60675	1.68845	1.61145	1.63555	0.0264848	1.00079	1.63427	2.40435	1.88175	1.90405	2.06338	0.170605	1.02048	2.02198
EML4	Echinoderm microtubule-associated protein-like 4	2	-0.135017	-0.0367183	-0.029315	-0.0670168	0.0340672	1.7565	-0.0381536	0.94317	1.32857	1.29137	1.1877	0.122737	1.03199	1.15089	2.05895	1.76485	1.9119	0.14705	1.15765	1.65153	1.83115	1.59555	2.08605	1.83758	0.141632	1.0178	1.80545	1.6281	1.5648	1.815	1.6693	0.0751068	1.00606	1.65924
EPPK1	Epiplakin	2	0.82174	-0.307361	0.947938	0.487439	0.399066	2.8224	0.172704	1.32964	1.83254	1.72405	1.62874	0.152796	1.02636	1.58691	2.5688	2.5792	2.574	0.0052	1.00386	2.5641	1.22896	1.17275	1.84156	1.41442	0.214184	1.06867	1.32353	0.863267	2.11197	0.937069	1.3041	0.404495	1.28702	1.01327
FKBP4	Peptidyl-prolyl cis-trans isomerase FKBP4;Peptidyl-prolyl cis-trans isomerase FKBP4, N-terminally processed	2	-0.503612	0.489089	0.248681	0.0780527	0.298998	11.6109	0.00672238	2.087	1.68419	1.17619	1.64913	0.263512	1.07646	1.53199	2.29279	2.45309	2.37294	0.08015	1.06651	2.22496	1.87001	1.8475	2.17111	1.96287	0.104321	1.00846	1.9464	2.69119	2.2932	2.9787	2.65436	0.198742	1.01679	2.61052
FUBP3	Far upstream element-binding protein 3	2	0.249009	0.402504	0.380404	0.343972	0.0479083	1.0581	0.325085	1.90593	2.34683	2.14823	2.13366	0.127485	1.01069	2.11109	3.19856	2.90206	3.05031	0.14825	1.09704	2.78048	1.73964	1.26804	2.68494	1.89754	0.416574	1.14421	1.65838	2.28329	2.22019	2.12729	2.21026	0.0453064	1.00126	2.20748
GIGYF2	PERQ amino acid-rich with GYF domain-containing protein 2	2	1.39827	NaN	0.457862	0.928066	0.470204	2.44576	0.379458	0.62148	0.657081	2.21208	1.16355	0.524367	1.59913	0.727614	2.5806	2.4755	2.52805	0.05255	1.04043	2.4298	2.29848	2.45438	3.48118	2.74468	0.37099	1.05472	2.60228	2.51837	2.65637	1.82797	2.33424	0.256249	1.0361	2.25291
GOLGB1	Golgin subfamily B member 1	2	0.125924	-0.0908781	-0.237581	-0.0675117	0.105583	5.82142	-0.0115971	1.53095	0.24866	1.72186	1.16716	0.462543	1.46586	0.796227	5.18463	2.99122	4.08793	1.09671	1.64851	2.47976	1.87404	1.73844	4.41624	2.67624	0.87088	1.31567	2.03413	2.14049	2.53949	2.42999	2.36999	0.119024	1.00756	2.35222
GTF2I	General transcription factor II-I	2	-0.349428	-0.0263246	0.377874	0.000707133	0.210389	19.8581	3.56093e-05	1.10956	1.35196	1.36736	1.27629	0.0834851	1.01282	1.26014	2.66795	2.10725	2.3876	0.28035	1.24971	1.91052	1.73386	1.25316	1.49666	1.49456	0.13877	1.02583	1.45693	1.88684	1.67574	2.13574	1.89944	0.13294	1.01467	1.87197
HCCS	Cytochrome c-type heme lyase	2	-0.4592	-0.2152	-0.641303	-0.438568	0.123437	1.23662	-0.354649	0.537809	1.31721	1.3633	1.07277	0.267813	1.18635	0.904261	2.55134	2.46744	2.50939	0.04195	1.03239	2.43066	1.79638	2.77008	2.96348	2.50998	0.361142	1.062	2.36344	1.93953	1.86923	3.10283	2.30386	0.399998	1.09026	2.11313
HDLBP	Vigilin	2	-0.470329	0.073271	-0.088531	-0.161863	0.16115	3.52916	-0.0458645	2.38937	2.44097	2.14077	2.3237	0.0926716	1.00476	2.31268	2.55917	2.38307	2.47112	0.08805	1.07029	2.30884	1.94436	1.42786	2.47436	1.94886	0.302107	1.07196	1.81803	1.94848	1.97568	2.88428	2.26948	0.3075	1.05499	2.15119
HLA-C	HLA class I histocompatibility antigen, Cw-7 alpha chain;HLA class I histocompatibility antigen, Cw-17 alpha chain;HLA class I histocompatibility antigen, A-69 alpha chain;HLA class I histocompatibility antigen, A-2 alpha chain;HLA class I histocompatibility antigen, B-73 alpha chain	2	0.649732	0.303232	0.355525	0.436163	0.107846	1.18282	0.368747	0.577913	2.34591	1.70871	1.54418	0.516964	1.33394	1.15761	3.17889	2.97209	3.07549	0.1034	1.06619	2.88455	1.01188	NaN	2.82017	1.91602	0.904145	2.31838	0.82645	2.00439	1.58589	1.20628	1.59885	0.230486	1.06224	1.50517
HNRNPH1	Heterogeneous nuclear ribonucleoprotein H;Heterogeneous nuclear ribonucleoprotein H, N-terminally processed	2	0.233512	0.767507	0.635512	0.54551	0.160585	1.25872	0.433386	1.64163	1.34073	1.14913	1.37716	0.143335	1.03245	1.33388	2.96652	2.38222	2.67437	0.29215	1.23062	2.1732	1.57281	1.4798	2.0537	1.7021	0.177837	1.0327	1.64821	2.05006	2.16316	1.94836	2.05386	0.0620365	1.00273	2.04826
HNRNPK	Heterogeneous nuclear ribonucleoprotein K	2	NaN	0.605611	1.23491	0.92026	0.31465	1.87445	0.490949	2.29198	1.61778	0.615481	1.50841	0.487043	1.31083	1.15073	1.891	1.92991	1.91046	0.019455	1.01961	1.87372	2.18681	1.80841	1.5565	1.85057	0.183172	1.02935	1.79781	2.41072	1.75642	2.18992	2.11902	0.192178	1.02464	2.06807
HSPA5	78 kDa glucose-regulated protein	2	NaN	-0.648888	-0.879288	-0.764088	0.1152	1.33028	-0.574383	1.39644	0.703344	1.34094	1.14691	0.22236	1.11252	1.03091	2.15616	2.47866	2.31741	0.16125	1.14167	2.02985	1.33499	1.82949	2.39008	1.85152	0.304777	1.08114	1.71256	1.87302	1.59912	1.73242	1.73485	0.0790775	1.00622	1.72412
IDE	Insulin-degrading enzyme	2	0.199404	0.501304	0.286902	0.329203	0.0896808	1.22174	0.269454	1.22715	1.71745	1.80755	1.58405	0.180336	1.03882	1.52485	2.8209	2.70209	2.7615	0.059405	1.04187	2.65052	1.84667	1.94317	2.56597	2.1186	0.225411	1.03391	2.04912	1.80091	1.9784	2.5231	2.1008	0.217276	1.03204	2.03558
MCM3	DNA replication licensing factor MCM3	2	-0.89193	0.0306689	0.25267	-0.202864	0.350443	6.42941	-0.0315525	1.33518	1.09508	0.794178	1.07481	0.156502	1.0635	1.01064	1.93765	1.93825	1.93795	0.0003	1.00029	1.93738	1.43842	1.70882	1.56402	1.57042	0.0781233	1.00741	1.55886	1.22374	1.21934	1.15594	1.19967	0.0219035	1.001	1.19848
NAE1	NEDD8-activating enzyme E1 regulatory subunit	2	NaN	0.356623	0.11813	0.237377	0.119246	2.42984	0.0976921	1.65397	2.41257	0.958369	1.67497	0.419923	1.18793	1.40999	3.5287	2.627	3.07785	0.45085	1.31968	2.33227	NaN	0.95682	2.85732	1.90707	0.95025	2.41479	0.789747	2.37214	1.97434	1.59524	1.98057	0.224293	1.03842	1.9073
NONO	Non-POU domain-containing octamer-binding protein	2	-0.176249	0.272253	0.317653	0.137886	0.157613	4.13602	0.0333378	1.93309	0.933583	1.01239	1.29302	0.320842	1.18411	1.09198	3.39668	2.49137	2.94402	0.452655	1.3377	2.20081	2.12434	1.81814	2.10194	2.01481	0.0985457	1.00717	2.00047	2.63128	2.01398	2.52368	2.38965	0.190384	1.01901	2.34506
NUP107	Nuclear pore complex protein Nup107	2	0.399402	0.791306	NaN	0.595354	0.195952	1.83384	0.324649	0.761303	2.27211	1.4912	1.5082	0.436215	1.2498	1.20676	3.96031	3.07401	3.51716	0.44315	1.27002	2.76937	1.55133	0.863736	3.07573	1.83027	0.653601	1.37943	1.32683	2.70277	2.87487	2.58217	2.71994	0.0849301	1.00292	2.71202
NUP188	Nucleoporin NUP188 homolog	2	1.21488	1.50518	0.335374	1.01848	0.351683	1.35503	0.751629	1.73301	1.65631	1.58011	1.65648	0.0441385	1.00213	1.65296	3.05553	2.42813	2.74183	0.3137	1.24266	2.20641	0.873606	1.55661	2.1098	1.51334	0.357514	1.16694	1.29685	2.1499	2.1876	2.2599	2.19913	0.0322736	1.00065	2.19772
NUP98	Nuclear pore complex protein Nup98-Nup96;Nuclear pore complex protein Nup98;Nuclear pore complex protein Nup96	2	0.357254	0.776848	-0.211449	0.307551	0.286377	3.26739	0.0941274	1.71683	2.04693	1.94843	1.90406	0.0978397	1.00791	1.88912	2.95112	2.21682	2.58397	0.36715	1.30889	1.97417	1.61984	1.43314	2.24754	1.76684	0.246319	1.05821	1.66965	1.77303	1.43824	1.62923	1.6135	0.096965	1.01082	1.59623
PCBP2	Poly(rC)-binding protein 2	2	0.0346102	0.176206	0.646809	0.285875	0.185038	2.19459	0.130263	1.52886	1.30706	0.344661	1.06019	0.363451	1.34999	0.785337	1.99107	2.12337	2.05722	0.06615	1.06322	1.93489	1.64607	1.58316	1.90736	1.7122	0.0992572	1.01007	1.69513	1.85199	0.604096	1.84139	1.43249	0.414209	1.24967	1.1463
POLR1A	DNA-directed RNA polymerase I subunit RPA1;DNA-directed RNA polymerase	2	0.380662	0.696358	0.372459	0.48316	0.106625	1.14572	0.421707	1.60954	2.32164	2.05334	1.99484	0.207636	1.03245	1.93214	3.12477	2.48437	2.80457	0.3202	1.2421	2.25793	0.842693	0.894992	1.85929	1.19899	0.330494	1.227	0.977171	2.18613	1.75053	1.95413	1.9636	0.125836	1.0123	1.93973
PSMD12	26S proteasome non-ATPase regulatory subunit 12	2	0.12167	0.273868	0.72897	0.374836	0.182436	1.69564	0.221059	1.22234	1.66764	1.56224	1.48407	0.134357	1.02455	1.44851	2.93231	2.34391	2.63811	0.2942	1.23591	2.13455	2.14093	1.91662	2.32722	2.12826	0.118699	1.00932	2.10861	2.44817	2.47157	2.72657	2.54877	0.0891563	1.00367	2.53946
PYCR2	Pyrroline-5-carboxylate reductase 2;Pyrroline-5-carboxylate reductase	2	-1.36631	NaN	-0.878809	-1.12256	0.243751	1.50348	-0.746639	1.34192	1.68102	0.815418	1.27945	0.251822	1.11596	1.14651	1.7619	1.8765	1.8192	0.0573	1.06189	1.71317	1.83197	2.10417	2.82957	2.25524	0.297723	1.0522	2.14336	1.92934	1.47075	1.63114	1.67708	0.134361	1.01923	1.64544
RBBP4	Histone-binding protein RBBP4	2	0.368892	0.878592	0.474092	0.573859	0.155364	1.21903	0.470752	1.43021	1.13951	1.28621	1.28531	0.0839191	1.01277	1.2691	2.09379	1.95158	2.02269	0.071105	1.06931	1.89158	1.78626	1.84386	1.75587	1.79533	0.0258022	1.00062	1.79422	1.2444	1.6659	1.7777	1.56267	0.162373	1.03234	1.51371
RBM14	RNA-binding protein 14	2	-0.199132	-0.281534	-0.554936	-0.345201	0.107532	1.28947	-0.267707	1.96642	1.67882	1.50782	1.71769	0.133805	1.01818	1.68702	3.54002	3.04442	3.29222	0.2478	1.15405	2.85275	1.08068	0.630179	2.03278	1.24788	0.413436	1.32711	0.940297	1.76659	1.57019	1.35209	1.56296	0.11971	1.01757	1.53596
RFC2	Replication factor C subunit 2	2	NaN	0.872918	0.565418	0.719168	0.15375	1.49433	0.481265	0.777739	2.12864	1.00614	1.30417	0.417473	1.30555	0.998947	3.46316	3.12786	3.29551	0.16765	1.10179	2.99104	1.60977	NaN	2.67517	2.14247	0.5327	1.59164	1.34608	2.08357	NaN	1.95608	2.01982	0.063745	1.06202	1.90187
RPA1	Replication protein A 70 kDa DNA-binding subunit;Replication protein A 70 kDa DNA-binding subunit, N-terminally processed	2	0.403506	0.422506	1.0416	0.622537	0.209603	1.33772	0.465371	1.1112	1.25	0.993601	1.11827	0.0741003	1.01315	1.10375	2.39314	2.18614	2.28964	0.1035	1.08997	2.10064	1.62291	1.48311	1.56971	1.55858	0.0407389	1.00205	1.55539	2.52227	2.09147	1.86297	2.1589	0.193287	1.02401	2.10828
RPSA	40S ribosomal protein SA	2	-1.50116	NaN	-0.552063	-1.02661	0.474549	2.28365	-0.449548	1.75388	1.23958	1.44958	1.48101	0.149295	1.03044	1.43726	2.44088	2.54078	2.49083	0.04995	1.03898	2.39738	2.11608	1.94908	1.84158	1.96891	0.0798594	1.00493	1.95926	1.62776	1.35686	1.43156	1.47206	0.0807814	1.00902	1.4589
RTCB	tRNA-splicing ligase RtcB homolog	2	-0.251372	0.35483	-0.25097	-0.0491707	0.202	12.032	-0.00408666	1.43261	1.20421	1.83641	1.49108	0.184827	1.04602	1.42547	1.88947	2.07587	1.98267	0.0932	1.09372	1.81278	1.46256	2.23116	1.46596	1.71989	0.255635	1.06616	1.61316	1.7934	0.965795	1.4056	1.38826	0.239066	1.08879	1.27505
SPG20	Spartin	2	-0.700237	0.0300593	-0.690439	-0.453539	0.241816	1.82901	-0.24797	1.48004	0.856446	0.932242	1.08958	0.196454	1.09733	0.992929	3.08358	2.60658	2.84508	0.2385	1.17293	2.42563	1.38972	1.02431	2.47481	1.62961	0.435564	1.2135	1.34291	2.52615	1.93945	2.15605	2.20722	0.171287	1.01804	2.1681
THOC3	THO complex subunit 3	2	0.398424	NaN	1.01302	0.705722	0.307298	2.18851	0.322466	0.925078	0.812076	1.04578	0.927645	0.0674767	1.01585	0.913171	2.28401	1.93451	2.10926	0.17475	1.17075	1.80163	1.39492	1.15651	1.92801	1.49315	0.228064	1.06987	1.39564	1.98241	1.71981	2.10271	1.93498	0.113049	1.01023	1.91539
UBC	Polyubiquitin-C;Ubiquitin;Polyubiquitin-B;Ubiquitin;Ubiquitin-60S ribosomal protein L40;Ubiquitin;60S ribosomal protein L40;Ubiquitin-40S ribosomal protein S27a;Ubiquitin;40S ribosomal protein S27a	2	-0.498935	-0.661236	-0.230937	-0.463703	0.12546	1.21875	-0.380475	1.08051	1.32341	0.72831	1.04408	0.172754	1.08198	0.964967	3.65887	2.75097	3.20492	0.45395	1.3078	2.45062	2.04971	1.29842	3.51201	2.28671	0.649903	1.24125	1.84226	2.55369	3.04159	3.30768	2.96765	0.220775	1.01658	2.91925
AKAP9	A-kinase anchor protein 9	3	1.76488	1.73248	1.47048	1.65595	0.0932038	1.00949	1.64038	0.356566	0.398564	0.749464	0.501531	0.124558	1.18444	0.423434	3.30066	2.56036	2.93051	0.37015	1.27077	2.3061	1.80579	1.69239	3.58489	2.36102	0.612808	1.20138	1.96526	3.57225	2.75375	2.23745	2.85448	0.388601	1.05551	2.70436
AMOT	Angiomotin	3	1.53013	1.89942	1.22652	1.55202	0.194558	1.04707	1.48226	0.834978	0.735378	0.363478	0.644611	0.143477	1.14823	0.561395	4.28791	3.14492	3.71642	0.571495	1.33776	2.77809	1.49629	0.879089	2.80189	1.72576	0.566799	1.32151	1.3059	2.20749	2.19209	2.62859	2.34272	0.143002	1.01116	2.31686
ANXA7	Annexin A7	3	0.316936	0.893835	0.770937	0.660569	0.175441	1.21082	0.545556	0.875776	1.11267	1.99258	1.32701	0.339739	1.19595	1.10958	3.6305	3.57239	3.60145	0.029055	1.0155	3.54647	2.39916	2.05506	2.45116	2.30179	0.124277	1.00873	2.28187	2.6259	2.5683	2.1319	2.44203	0.155956	1.01222	2.41256
AP3B1	AP-3 complex subunit beta-1	3	1.20934	1.90324	1.38304	1.49854	0.20847	1.05796	1.41644	0.926516	2.22612	2.11102	1.75455	0.415349	1.16762	1.50267	2.86164	1.97833	2.41999	0.441655	1.41096	1.71513	2.47879	2.49479	3.19279	2.72212	0.235379	1.0224	2.66249	3.20435	2.93485	2.90135	3.01352	0.0959055	1.00303	3.0044
ASCC3	Activating signal cointegrator 1 complex subunit 3	3	0.360843	0.50364	0.704541	0.523008	0.0996885	1.10876	0.471705	1.55269	2.04478	1.97748	1.85832	0.154043	1.02058	1.82084	2.76227	2.23607	2.49917	0.2631	1.22145	2.04607	1.30095	2.15085	2.25255	1.90145	0.301682	1.07538	1.76816	2.64997	2.46166	3.18396	2.7652	0.216323	1.01833	2.71541
BRAT1	BRCA1-associated ATM activator 1	3	1.96208	1.96188	NaN	1.96198	0.0001	1.0001	1.96179	0.585284	0.865783	1.30018	0.917082	0.207961	1.15384	0.794806	3.26	2.3924	2.8262	0.4338	1.33705	2.11376	2.22523	1.96593	3.07633	2.4225	0.335377	1.0574	2.29098	NaN	3.28744	2.40533	2.84639	0.441055	1.34069	2.12308
CEP170	Centrosomal protein of 170 kDa	3	1.31897	1.88206	1.31817	1.5064	0.18783	1.04657	1.43937	1.3609	2.92751	1.257	1.84847	0.540353	1.25514	1.47272	3.56526	2.99156	3.27841	0.28685	1.1811	2.77573	2.23881	1.78371	2.60381	2.20878	0.237218	1.03455	2.13501	3.07855	2.07035	2.43715	2.52868	0.294619	1.04066	2.42988
CKAP2	Cytoskeleton-associated protein 2	3	1.72316	NaN	1.31096	1.51706	0.2061	1.29372	1.17264	1.99326	2.15616	1.85246	2.00063	0.087748	1.00576	1.98916	3.60734	2.11374	2.86054	0.7468	1.62747	1.75766	2.09334	2.05464	3.04204	2.39667	0.322877	1.05436	2.27311	NaN	2.8096	2.462	2.6358	0.1738	1.1338	2.32476
CNN3	Calponin-3;Calponin	3	1.45858	1.84887	1.84408	1.71718	0.129306	1.01699	1.6885	0.970229	1.29272	0.592322	0.951757	0.202398	1.13534	0.838303	2.89273	2.61933	2.75603	0.1367	1.09913	2.50747	1.30501	1.12641	2.26791	1.56644	0.354503	1.15323	1.35831	2.87212	2.50032	2.17212	2.51485	0.202203	1.01937	2.46708
COPE	Coatomer subunit epsilon	3	0.412831	0.793537	0.53054	0.578969	0.112536	1.1131	0.520142	1.14691	1.72582	0.916011	1.26291	0.24086	1.10889	1.1389	3.64486	3.01076	3.32781	0.31705	1.1986	2.77642	1.49435	2.11175	3.41275	2.33962	0.565393	1.17466	1.99174	3.4304	3.4453	3.3384	3.4047	0.0334279	1.00029	3.40372
CPSF2	Cleavage and polyadenylation specificity factor subunit 2	3	1.60724	NaN	1.56124	1.58424	0.023	1.02807	1.54098	1.03502	1.44442	0.951925	1.14379	0.152218	1.05305	1.08617	3.52796	2.66246	3.09521	0.43275	1.30333	2.37484	2.10146	NaN	1.71026	1.90586	0.1956	1.21537	1.56813	NaN	2.81131	2.71881	2.76506	0.04625	1.03241	2.67825
EIF2S1	Eukaryotic translation initiation factor 2 subunit 1	3	1.7417	1.40749	0.781395	1.31019	0.281452	1.13809	1.15122	1.82151	1.64281	1.77601	1.74678	0.053617	1.00282	1.74186	2.41416	2.44375	2.42896	0.014795	1.01169	2.4009	2.27076	1.30556	1.81906	1.79846	0.27882	1.07198	1.6777	2.18436	2.38336	1.69886	2.08886	0.203286	1.02837	2.03123
ERP44	Endoplasmic reticulum resident protein 44	3	1.68688	2.70868	NaN	2.19778	0.5109	1.54589	1.42169	2.13978	2.22538	2.05598	2.14038	0.0489025	1.00156	2.13704	2.92519	2.53839	2.73179	0.1934	1.1443	2.3873	3.23877	2.39816	3.42946	3.02213	0.316804	1.03292	2.92582	3.52677	3.43047	4.04247	3.66657	0.189995	1.00804	3.63731
HAUS6	HAUS augmin-like complex subunit 6	3	2.50021	2.44771	1.96501	2.30431	0.170326	1.01637	2.2672	0.683031	0.88513	0.752531	0.773564	0.0592812	1.01759	0.76019	3.08845	2.40684	2.74764	0.340805	1.26535	2.17145	2.63324	2.09095	3.13354	2.61924	0.301051	1.03957	2.51954	3.45006	3.10666	2.44996	3.00223	0.293388	1.02861	2.91873
HNRNPF	Heterogeneous nuclear ribonucleoprotein F;Heterogeneous nuclear ribonucleoprotein F, N-terminally processed	3	1.14161	1.64191	1.52151	1.43501	0.150761	1.03306	1.38908	1.51011	2.28851	1.42851	1.74238	0.274081	1.0741	1.62217	3.54373	3.18523	3.36448	0.17925	1.10684	3.03971	1.97898	1.90137	2.69518	2.19184	0.252664	1.0398	2.10794	3.99871	2.61081	2.95141	3.18698	0.417606	1.05143	3.03109
HNRNPH2	Heterogeneous nuclear ribonucleoprotein H2	3	2.08712	NaN	2.20082	2.14397	0.05685	1.05186	2.03827	2.00715	1.52875	NaN	1.76795	0.2392	1.29237	1.36799	5.12198	4.61878	4.87038	0.2516	1.10344	4.41381	2.10506	1.48366	3.58186	2.39019	0.62225	1.20259	1.98754	NaN	1.98012	1.99292	1.98652	0.0064	1.00616	1.97436
KIAA1279	KIF1-binding protein	3	0.965325	2.25173	1.34463	1.52056	0.38163	1.18834	1.27957	1.85122	1.85302	0.708521	1.47092	0.3812	1.20077	1.22498	3.30875	2.35715	2.83295	0.4758	1.37348	2.06261	1.44121	1.15751	2.42322	1.67398	0.383467	1.15699	1.44684	2.71523	2.03043	2.34533	2.36366	0.197897	1.021	2.31505
KIF11	Kinesin-like protein KIF11	3	1.85665	0.417745	1.21904	1.16448	0.416271	1.38019	0.843706	1.92224	2.35963	1.95033	2.0774	0.141348	1.01387	2.04898	3.49772	2.45841	2.97806	0.519655	1.39022	2.14215	2.02926	1.64706	3.24476	2.30703	0.481673	1.13046	2.04078	3.25062	2.33891	3.03991	2.87648	0.275582	1.02749	2.79951
MAPK1	Mitogen-activated protein kinase 1	3	0.687311	0.557808	0.97011	0.73841	0.121733	1.08139	0.682837	1.99764	1.93734	1.54324	1.82607	0.142484	1.01824	1.79337	2.43939	2.60569	2.52254	0.08315	1.06486	2.3689	2.17176	1.85585	2.68065	2.23609	0.240262	1.03458	2.16134	2.70124	2.36215	2.38354	2.48231	0.109639	1.00584	2.46789
NAA25	N-alpha-acetyltransferase 25, NatB auxiliary subunit	3	0.763393	1.68289	0.914393	1.12023	0.284689	1.19309	0.938926	1.26135	2.30386	1.49916	1.68812	0.315429	1.10452	1.52837	2.72591	2.25482	2.49036	0.235545	1.19704	2.08044	2.33066	1.52515	2.68416	2.17999	0.342954	1.07412	2.02957	2.35062	2.19592	2.27912	2.27522	0.0447006	1.00116	2.27259
NASP	Nuclear autoantigenic sperm protein	3	1.16942	1.82412	1.42192	1.47182	0.190635	1.05025	1.4014	1.27544	1.65194	1.53884	1.48874	0.111536	1.01681	1.46412	2.48786	2.32286	2.40536	0.0825	1.06757	2.25311	1.16564	0.763638	1.60894	1.17941	0.244115	1.12822	1.04537	1.88555	1.76375	1.92785	1.85905	0.0491897	1.0021	1.85516
NCDN	Neurochondrin	3	0.963511	1.59741	0.70681	1.08924	0.264669	1.17657	0.925777	1.06226	1.13326	1.49846	1.23133	0.13513	1.03608	1.18845	2.37061	2.05221	2.21141	0.1592	1.1469	1.92817	2.74885	2.50035	2.11935	2.45618	0.183058	1.01664	2.41598	2.10441	2.00551	2.60641	2.23878	0.186021	1.02068	2.19341
NUP88	Nuclear pore complex protein Nup88	3	0.997929	1.71422	1.25323	1.32179	0.209598	1.0753	1.22923	0.835388	2.07528	2.03568	1.64878	0.406858	1.18209	1.3948	3.45073	2.86313	3.15693	0.2938	1.19361	2.64487	2.22569	2.21159	2.34199	2.25976	0.0413176	1.001	2.2575	2.40134	2.78784	3.76794	2.98571	0.40672	1.05558	2.8285
PCM1	Pericentriolar material 1 protein	3	0.982645	1.29855	0.832443	1.03788	0.137358	1.05246	0.986145	1.15795	1.32764	1.44484	1.31014	0.0832788	1.0121	1.29447	3.11204	2.57604	2.84404	0.268	1.19624	2.37748	2.03837	1.80667	2.70307	2.1827	0.268643	1.04537	2.08797	2.64978	2.04768	2.74748	2.48165	0.218809	1.02329	2.42517
POLR2A	DNA-directed RNA polymerase II subunit RPB1	3	1.09599	1.6168	1.16049	1.29109	0.163914	1.04828	1.23163	2.23773	2.27533	2.37173	2.29493	0.0399046	1.00091	2.29285	3.88238	3.31738	3.59988	0.2825	1.16109	3.10044	1.18808	0.985277	2.16368	1.44568	0.363743	1.18928	1.21559	2.6622	1.90419	2.0988	2.22173	0.227287	1.03135	2.1542
PSMC3	26S protease regulatory subunit 6A	3	0.664859	1.36356	0.751259	0.926559	0.219919	1.1685	0.792946	1.33886	1.06666	1.16206	1.18919	0.0797399	1.01347	1.17339	2.3337	2.03519	2.18445	0.149255	1.13895	1.91795	1.70523	1.69163	1.94333	1.78006	0.0817277	1.00632	1.76889	1.97471	2.52961	2.48231	2.32888	0.177609	1.01742	2.28899
PSMD10	26S proteasome non-ATPase regulatory subunit 10	3	NaN	2.51656	1.99796	2.25726	0.2593	1.24374	1.81489	NaN	1.98085	1.98385	1.98235	0.0015	1.00145	1.97949	3.26681	2.65121	2.95901	0.3078	1.21856	2.42828	2.17062	1.66742	NaN	1.91902	0.2516	1.28226	1.49659	3.14674	1.94654	2.09034	2.39454	0.378384	1.07478	2.22794
PSMD14	26S proteasome non-ATPase regulatory subunit 14	3	2.21558	2.49388	2.10338	2.27095	0.116077	1.00783	2.25331	1.83769	1.60369	1.89148	1.77762	0.0883404	1.0074	1.76456	3.51012	3.24631	3.37821	0.131905	1.07727	3.13591	1.71648	1.52288	2.70578	1.98171	0.366322	1.1023	1.7978	4.00482	3.99402	3.51152	3.83679	0.162663	1.00538	3.81624
PSMD2	26S proteasome non-ATPase regulatory subunit 2	3	0.749888	1.36849	1.09059	1.06966	0.178882	1.08374	0.987001	1.14871	1.36581	1.22081	1.24511	0.0638383	1.00787	1.23538	2.64125	2.02205	2.33165	0.3096	1.28629	1.81269	2.38676	1.91866	2.20746	2.17096	0.136356	1.01182	2.1456	2.82729	2.67289	3.1446	2.88159	0.138852	1.00696	2.86169
RPS6KA3	Ribosomal protein S6 kinase alpha-3;Ribosomal protein S6 kinase;Ribosomal protein S6 kinase alpha-1;Ribosomal protein S6 kinase alpha-2	3	1.46743	NaN	1.26583	1.36663	0.1008	1.15075	1.1876	3.14387	3.18296	4.06466	3.46383	0.300627	1.02256	3.38739	2.64515	1.80166	2.22341	0.421745	1.42977	1.55508	3.24123	2.75823	NaN	2.99973	0.2415	1.16557	2.57362	3.17326	2.60795	NaN	2.8906	0.282655	1.2043	2.40024
SEC24B	Protein transport protein Sec24B	3	1.77093	2.44273	1.49013	1.90126	0.282608	1.06617	1.78326	1.00306	0.912155	1.51746	1.14423	0.188454	1.08123	1.05826	3.52946	2.55186	3.04066	0.4888	1.35525	2.24362	2.87817	1.93096	3.86187	2.89033	0.557439	1.11135	2.60074	3.45646	3.37476	4.75156	3.86093	0.445941	1.03996	3.71257
SPAG9	C-Jun-amino-terminal kinase-interacting protein 4	3	1.25542	1.82662	1.26482	1.44895	0.188853	1.05088	1.3788	0.863357	0.929454	1.68166	1.15816	0.262446	1.15363	1.00392	2.5361	2.55501	2.54555	0.009455	1.00711	2.52759	2.43103	1.50243	3.06183	2.33176	0.452888	1.11292	2.09517	3.35904	2.73804	2.52474	2.87394	0.250244	1.02271	2.81012
SRSF9	Serine/arginine-rich splicing factor 9	3	1.26476	1.21136	0.857061	1.11106	0.127932	1.03971	1.06862	0.906844	0.896048	NaN	0.901446	0.005398	1.01149	0.89121	3.08209	2.68528	2.88368	0.198405	1.13998	2.5296	1.92762	NaN	2.82242	2.37502	0.4474	1.42633	1.66513	3.91263	3.00453	2.93763	3.28493	0.314444	1.02745	3.19717
ST13	Hsc70-interacting protein;Putative protein FAM10A4;Putative protein FAM10A5	3	NaN	1.39587	0.355265	0.875567	0.520303	2.78032	0.314916	2.59004	1.89383	1.03084	1.83824	0.45096	1.17998	1.55786	3.03715	2.68435	2.86075	0.1764	1.12463	2.54374	2.38233	2.01413	3.10873	2.50173	0.321574	1.04949	2.38376	2.88943	2.72553	2.68833	2.76776	0.0617739	1.00149	2.76364
STAT1	Signal transducer and activator of transcription 1-alpha/beta;Signal transducer and activator of transcription	3	0.544772	1.34237	0.977667	0.954936	0.230527	1.17429	0.813202	0.929125	2.50603	2.64643	2.0272	0.550529	1.22038	1.66112	3.43128	2.88528	3.15828	0.273	1.17874	2.67938	1.33535	1.23464	3.12044	1.89681	0.612505	1.31088	1.44697	2.49797	1.99957	2.26617	2.25457	0.143993	1.01222	2.22735
SUMO1	Small ubiquitin-related modifier 1;Small ubiquitin-related modifier	3	1.46658	NaN	1.45108	1.45883	0.00775	1.01018	1.44413	NaN	1.8319	0.575493	1.2037	0.628204	2.50266	0.480967	4.02431	3.302	3.66315	0.361155	1.20613	3.0371	1.99401	1.85361	NaN	1.92381	0.0702	1.07204	1.79454	2.42545	1.93415	1.52515	1.96158	0.260256	1.05272	1.86334
TBCD	Tubulin-specific chaperone D	3	1.52407	1.99267	0.883462	1.46673	0.321482	1.14375	1.28239	1.7662	1.81919	1.84479	1.81006	0.0231417	1.00049	1.80917	2.15384	2.07724	2.11554	0.0383	1.03513	2.04375	1.87997	1.42187	2.75557	2.01914	0.391244	1.11239	1.81513	NaN	2.44615	2.35685	2.4015	0.04465	1.03609	2.31785
TIMM50	Mitochondrial import inner membrane translocase subunit TIM50	3	1.43424	1.58424	NaN	1.50924	0.075	1.09932	1.37288	0.661108	1.2013	0.574607	0.812338	0.196077	1.17425	0.691794	1.92424	1.93024	1.92724	0.003	1.00297	1.92153	1.90225	1.65395	3.30565	2.28728	0.514204	1.15121	1.98685	3.85428	3.33658	2.44718	3.21268	0.410892	1.04899	3.06263
TPR	Nucleoprotein TPR	3	2.28105	1.19656	1.19245	1.55669	0.362184	1.16193	1.33974	2.63857	1.17997	2.47497	2.09784	0.461357	1.14472	1.83262	3.17551	2.79271	2.98411	0.1914	1.12993	2.64097	1.64573	0.732435	2.31973	1.56597	0.459945	1.25756	1.24524	3.08216	2.30726	2.11385	2.50109	0.295851	1.04191	2.40048
TPT1	Translationally-controlled tumor protein;TPT1-like protein	3	1.24129	1.67839	1.72069	1.54679	0.153237	1.0294	1.50261	1.57047	1.23257	1.12647	1.30984	0.133868	1.03129	1.2701	2.61539	2.13569	2.37554	0.23985	1.21156	1.96073	2.73687	2.58987	2.40037	2.5757	0.0973971	1.00428	2.56472	2.99466	2.75336	2.89046	2.87949	0.0698728	1.00176	2.87442
TUBG1	Tubulin gamma-1 chain;Tubulin gamma-2 chain;Tubulin gamma chain	3	0.652455	0.878661	0.560058	0.697058	0.094638	1.05521	0.660588	2.12089	2.38559	1.07008	1.85885	0.401721	1.13976	1.63092	2.68699	2.20709	2.44704	0.23995	1.20492	2.03087	1.19542	1.56762	2.54712	1.77005	0.403116	1.15517	1.53229	3.17622	2.94712	3.90912	3.34415	0.290122	1.02255	3.27042
TXNRD1	Thioredoxin reductase 1, cytoplasmic	3	1.31932	1.33002	NaN	1.32467	0.00535	1.00773	1.31451	1.65552	1.69802	1.79792	1.71715	0.0422059	1.00181	1.71405	2.29979	2.11619	2.20799	0.0918	1.08247	2.03977	1.87674	2.95614	1.92824	2.25371	0.351531	1.07286	2.10065	2.97023	2.29403	1.98623	2.41683	0.290617	1.04331	2.3165
UBAP2L	Ubiquitin-associated protein 2-like	3	NaN	1.23441	1.33061	1.28251	0.0481	1.07411	1.19402	2.69181	2.81841	2.46121	2.65714	0.104561	1.00464	2.64487	3.52231	3.21761	3.36996	0.15235	1.08998	3.09176	2.05166	2.15986	4.62846	2.94666	0.84148	1.24356	2.36954	3.16682	3.29142	2.52861	2.99562	0.236257	1.01863	2.94082
ARPC2	Actin-related protein 2/3 complex subunit 2	4	-0.24681	NaN	-0.248216	-0.247513	0.000703	1.00543	-0.246175	0.937771	2.19777	0.429866	1.18847	0.525518	1.57734	0.753463	0.613007	-0.235195	0.188906	0.424101	8.994	0.0210036	1.36568	0.851678	0.506874	0.908077	0.249515	1.22558	0.74094	2.9491	2.1796	2.23129	2.45333	0.248334	1.03069	2.38027
ARPC3	Actin-related protein 2/3 complex subunit 3	4	1.17346	0.392157	0.659958	0.741858	0.22923	1.28486	0.577384	1.79722	1.97512	1.44361	1.73865	0.156203	1.02418	1.6976	1.06614	0.104934	0.585537	0.480603	3.70899	0.15787	1.66258	1.30738	1.10478	1.35825	0.163019	1.04315	1.30206	3.28146	2.80216	2.12656	2.73673	0.334992	1.04488	2.61918
CA2	Carbonic anhydrase 2	4	-1.65025	-1.75735	-0.390148	-1.26592	0.438974	1.35801	-0.932188	1.34252	1.57423	0.807921	1.24156	0.226901	1.1	1.12869	1.70429	1.14939	1.42684	0.27745	1.44235	0.989244	1.59885	0.747452	1.59286	1.31305	0.282806	1.13882	1.153	2.44546	1.90685	1.94166	2.09799	0.174025	1.02061	2.05562
CKAP4	Cytoskeleton-associated protein 4	4	-1.38926	-1.06866	-0.956659	-1.13819	0.12963	1.03885	-1.09562	0.987044	1.65774	0.0592467	0.901344	0.463431	1.77323	0.508305	1.38266	-0.0493404	0.66666	0.716	4.78695	0.139266	0.594433	-0.228469	1.58623	0.650731	0.524614	2.77419	0.234566	2.31302	1.72152	1.31681	1.78378	0.289261	1.07875	1.65357
CSNK2A2	Casein kinase II subunit alpha	4	0.306598	NaN	-0.00600185	0.150298	0.1563	4.64224	0.0323762	1.86752	1.17652	0.729721	1.25792	0.330966	1.20691	1.04227	1.79479	0.276989	1.03589	0.758901	3.33957	0.310186	NaN	1.5133	2.267	1.89015	0.37685	1.45545	1.29867	2.95927	2.05967	2.22837	2.41577	0.276079	1.03912	2.32482
CYB5R3	NADH-cytochrome b5 reductase 3;NADH-cytochrome b5 reductase 3 membrane-bound form;NADH-cytochrome b5 reductase 3 soluble form	4	0.297019	-0.716182	-0.115483	-0.178215	0.294163	6.14765	-0.0289892	1.37286	0.542157	0.349158	0.754725	0.314049	1.51266	0.498938	1.5223	0.491294	1.0068	0.515503	2.46575	0.408312	1.56399	0.803188	0.791588	1.05292	0.255556	1.17618	0.895206	3.64334	1.78613	1.60024	2.34324	0.652263	1.23147	1.90279
CYC1	Cytochrome c1, heme protein, mitochondrial	4	-0.431667	NaN	-0.133765	-0.282716	0.148951	2.5213	-0.112131	0.569949	0.913749	0.856248	0.779982	0.10632	1.05565	0.738863	1.03608	0.480986	0.758533	0.277547	1.95223	0.388547	1.83573	1.83982	1.95052	1.87536	0.0376002	1.0012	1.8731	2.49225	2.10216	2.84546	2.47996	0.21466	1.02244	2.42552
CYCS	Cytochrome c	4	-0.278667	-0.122665	0.750233	0.1163	0.32015	9.49165	0.0122529	0.753023	0.857719	-0.656582	0.318053	0.488254	5.71113	0.0556901	1.40817	0.251566	0.829868	0.578302	3.19222	0.259966	1.758	1.17941	1.0676	1.335	0.213947	1.07691	1.23966	3.18457	2.64257	2.18317	2.6701	0.289407	1.03519	2.57933
DDOST	Dolichyl-diphosphooligosaccharide--protein glycosyltransferase 48 kDa subunit	4	-1.23708	-1.48999	-0.336785	-1.02128	0.34995	1.34967	-0.756694	1.6125	2.3583	0.634397	1.53507	0.499152	1.3152	1.16717	1.95281	0.84641	1.39961	0.5532	2.05004	0.682722	2.21933	1.24624	2.39683	1.95413	0.357636	1.10028	1.77603	3.37267	2.77367	3.36757	3.1713	0.198822	1.01177	3.1344
EIF2B4	Translation initiation factor eIF-2B subunit delta	4	NaN	0.764197	0.807998	0.786098	0.0219005	1.05455	0.745431	1.11736	0.795361	0.841858	0.918193	0.100484	1.03587	0.886394	2.25009	0.735285	1.49269	0.757402	2.44859	0.609612	1.80133	NaN	0.843834	1.32258	0.478748	1.93937	0.681963	3.3167	2.2576	2.3448	2.6397	0.339435	1.04953	2.51513
EIF2S2	Eukaryotic translation initiation factor 2 subunit 2	4	NaN	-0.105562	0.538237	0.216337	0.3219	6.47026	0.0334357	2.18788	1.53848	0.813982	1.51345	0.396808	1.20547	1.25548	1.69172	0.699323	1.19552	0.496198	2.11761	0.564561	1.6441	1.6075	1.3835	1.54503	0.0814548	1.00833	1.53227	3.11303	1.65692	1.46972	2.07989	0.519389	1.18646	1.75302
EIF4A3	Eukaryotic initiation factor 4A-III;Eukaryotic initiation factor 4A-III, N-terminally processed	4	-1.20805	-0.741653	0.607647	-0.447352	0.544411	4.4402	-0.10075	1.78018	2.25798	1.18608	1.74141	0.310037	1.09491	1.59047	1.60965	0.954553	1.2821	0.327548	1.61128	0.795704	1.04551	0.468512	1.16881	0.894277	0.215838	1.17422	0.761594	3.15069	2.27189	2.26139	2.56132	0.294699	1.03965	2.46363
EMD	Emerin	4	-0.765663	-0.671866	-0.0723611	-0.503297	0.217162	1.55038	-0.324629	0.576218	2.22482	0.36122	1.05409	0.588648	1.90553	0.553172	2.07932	0.718822	1.39907	0.680249	2.37048	0.590205	2.36503	1.08023	3.33463	2.25996	0.652906	1.24924	1.80908	2.52445	3.04465	3.90985	3.15965	0.404043	1.04898	3.01212
FH	Fumarate hydratase, mitochondrial	4	-0.915347	-0.57225	-0.371546	-0.619714	0.158766	1.19622	-0.518062	0.982557	1.52946	1.14266	1.21823	0.162335	1.05319	1.15671	1.23001	0.797108	1.01356	0.216451	1.4937	0.678557	2.2305	1.17569	2.53689	1.98103	0.412268	1.12962	1.75372	2.13625	2.27725	2.13295	2.18215	0.0475595	1.00142	2.17905
HACD3	Very-long-chain (3R)-3-hydroxyacyl-CoA dehydratase 3	4	-0.379484	-0.839186	-0.300186	-0.506285	0.168017	1.32819	-0.381184	0.952287	1.73709	0.925786	1.20505	0.266128	1.14593	1.05159	1.57307	-0.408734	0.582168	0.990902	7.2622	0.0801641	1.6601	0.552695	1.67619	1.29633	0.371846	1.24572	1.04062	3.03827	1.17497	2.14387	2.11904	0.538032	1.19274	1.77661
HNRNPC	Heterogeneous nuclear ribonucleoproteins C1/C2;Heterogeneous nuclear ribonucleoprotein C-like 1;Heterogeneous nuclear ribonucleoprotein C-like 4;Heterogeneous nuclear ribonucleoprotein C-like 2;Heterogeneous nuclear ribonucleoprotein C-like 3	4	-1.4058	-1.168	0.224404	-0.783132	0.508424	2.20126	-0.355766	1.6852	1.7087	0.832101	1.40867	0.288363	1.12542	1.25168	1.30344	0.519846	0.911643	0.391797	2.16868	0.420368	1.68733	0.757433	1.26093	1.23523	0.268746	1.14164	1.08198	2.79816	1.72176	1.31125	1.94372	0.443349	1.15565	1.68194
ILF2	Interleukin enhancer-binding factor 2	4	-0.0745372	-0.0780385	0.495761	0.114395	0.190686	6.208	0.018427	1.27495	1.45715	0.879748	1.20395	0.17042	1.06001	1.13579	1.62392	0.792213	1.20807	0.415854	1.88187	0.641949	1.56998	1.05838	1.16047	1.26294	0.156321	1.04589	1.20753	2.61016	1.83316	1.96146	2.13493	0.240486	1.03801	2.05675
LBR	Lamin-B receptor	4	0.248547	-0.0878536	-0.128249	0.0108148	0.119437	16.5158	0.000654816	1.53509	0.892187	0.73489	1.05406	0.244766	1.16131	0.907646	1.34269	0.474288	0.908489	0.434201	2.34031	0.388191	1.11835	0.619552	0.975554	0.904485	0.14831	1.08051	0.837088	2.56357	1.76407	1.44417	1.92394	0.332882	1.08964	1.76567
LRRC41	Leucine-rich repeat-containing protein 41	4	0.372456	0.367256	NaN	0.369856	0.0026	1.0135	0.36493	1.25055	0.486651	0.613453	0.783551	0.236351	1.27156	0.616214	3.53722	0.871615	2.20442	1.3328	2.82103	0.781423	2.25992	1.98012	0.782916	1.67432	0.452961	1.2187	1.37385	2.95819	2.99969	NaN	2.97894	0.02075	1.01337	2.93963
LRRC59	Leucine-rich repeat-containing protein 59	4	-0.539399	-0.00980043	0.293399	-0.0852668	0.243351	9.73076	-0.00876261	1.17982	1.52251	1.21452	1.30562	0.108908	1.02084	1.27896	0.909853	0.577556	0.743704	0.166149	1.52072	0.489048	1.32847	1.44727	1.35277	1.37617	0.0362355	1.00208	1.37332	2.88526	2.38465	2.44675	2.57222	0.157543	1.01124	2.54364
MTCH2	Mitochondrial carrier homolog 2	4	0.263367	-0.511435	-0.0598356	-0.102635	0.224687	7.96421	-0.012887	1.71964	0.642042	0.719942	1.02721	0.346946	1.33984	0.766667	1.66729	0.705595	1.18644	0.480847	2.08414	0.569272	1.4282	1.21311	0.877109	1.17281	0.160358	1.05599	1.11062	2.25084	1.74804	1.65314	1.88401	0.185451	1.02902	1.83087
MT-CO2	Cytochrome c oxidase subunit 2	4	-0.82036	-0.103862	NaN	-0.462111	0.358249	3.51728	-0.131383	1.04777	1.45606	NaN	1.25191	0.204145	1.36108	0.919792	2.19361	-0.124684	1.03446	1.15915	4.98359	0.207574	1.52098	1.36258	2.08748	1.65701	0.220037	1.05281	1.57389	NaN	1.91957	2.30887	2.11422	0.19465	1.19136	1.77463
NAA10	N-alpha-acetyltransferase 10	4	0.506714	NaN	0.611513	0.559114	0.0523995	1.19508	0.467845	0.903005	0.505598	NaN	0.704301	0.198703	1.6895	0.416871	0.665283	1.29998	0.982631	0.317349	1.81441	0.541572	2.11113	1.37973	1.28233	1.59106	0.261549	1.08092	1.47195	2.63669	2.16189	1.69389	2.16416	0.272165	1.04737	2.06627
NOC2L	Nucleolar complex protein 2 homolog	4	0.266174	0.995972	0.102671	0.454939	0.274603	2.04879	0.222053	2.08886	0.586357	1.25536	1.31019	0.434601	1.32789	0.986673	1.47964	0.21704	0.84834	0.6313	3.38752	0.250431	0.961861	-0.168338	NaN	0.396761	0.565099	6.22327	0.0637545	2.26292	2.29662	NaN	2.27977	0.01685	1.01419	2.24786
NPM1	Nucleophosmin	4	-0.372881	-0.790984	0.157722	-0.335381	0.274509	2.82161	-0.118862	1.5922	0.875	0.881501	1.11623	0.237991	1.13604	0.982567	2.03621	0.955209	1.49571	0.5405	1.93737	0.772033	1.38954	1.44893	1.86513	1.56787	0.149617	1.02728	1.52623	2.78654	2.17784	2.26864	2.41101	0.189587	1.01852	2.36716
PHB	Prohibitin	4	-1.03992	-0.874729	-0.0819266	-0.665525	0.29567	1.58267	-0.420509	1.06179	1.6112	0.804094	1.15903	0.23801	1.12621	1.02914	0.630586	0.330886	0.480736	0.14985	1.77939	0.270169	2.10047	1.85356	2.02456	1.99286	0.0730175	1.00402	1.98488	3.15698	2.70798	2.91348	2.92615	0.12977	1.00589	2.90901
PPIB	Peptidyl-prolyl cis-trans isomerase B	4	-0.48136	NaN	0.0236366	-0.228862	0.252498	4.9108	-0.0466037	2.81402	0.89962	1.85823	1.85729	0.55264	1.26429	1.46904	-0.186369	0.16373	-0.0113195	0.175049	17.6825	-0.000640151	1.793	2.56649	1.1953	1.8516	0.396911	1.13751	1.62776	2.58718	1.20088	1.19727	1.66178	0.462703	1.2316	1.34928
PRDX5	Peroxiredoxin-5, mitochondrial	4	0.574022	0.474713	0.844314	0.631016	0.110435	1.09171	0.578008	1.13013	0.980937	0.500034	0.870367	0.190109	1.14276	0.761635	-0.202145	0.478754	0.138304	0.340449	9.58129	0.0144348	1.72628	NaN	1.38878	1.55753	0.16875	1.22854	1.26779	2.87	2.4852	2.1656	2.50693	0.203633	1.01977	2.45834
PSIP1	PC4 and SFRS1-interacting protein	4	0.415518	0.826314	0.579713	0.607182	0.119379	1.11571	0.544209	1.98818	2.09008	0.67568	1.58465	0.455434	1.24668	1.2711	0.443461	-0.0645396	0.189461	0.254	5.89137	0.032159	1.60667	1.09037	0.54096	1.07933	0.307693	1.24272	0.868525	3.06947	1.90487	1.22086	2.06507	0.539625	1.20411	1.71502
PTBP1	Polypyrimidine tract-binding protein 1	4	-0.241146	0.427251	0.712546	0.29955	0.282614	3.3171	0.090305	1.49271	1.45951	0.820614	1.25761	0.218709	1.09056	1.15318	1.03733	0.778732	0.908031	0.129299	1.30965	0.69334	1.56341	1.05301	1.07631	1.23091	0.166386	1.05473	1.16704	2.6091	1.63041	1.929	2.05617	0.28959	1.05941	1.94086
RAB10	Ras-related protein Rab-10	4	NaN	-0.713214	-0.0616174	-0.387416	0.325798	3.79433	-0.102104	0.994231	1.17783	0.904735	1.0256	0.0803807	1.0184	1.00707	2.08766	0.709661	1.39866	0.688999	2.39393	0.584252	0.850029	NaN	1.19073	1.02038	0.170351	1.37092	0.744304	2.58617	1.68437	1.51027	1.92694	0.333426	1.08965	1.7684
RAB5C	Ras-related protein Rab-5C	4	-0.771849	-0.124953	-0.153754	-0.350185	0.210996	2.04527	-0.171217	0.355206	0.602906	0.110104	0.356072	0.14226	1.47334	0.241676	1.70285	-0.192753	0.755049	0.947801	5.54462	0.136177	2.08909	0.90269	2.24869	1.74682	0.424574	1.17667	1.48454	2.40338	1.72477	1.72068	1.94961	0.226888	1.04057	1.8736
RPL10A	60S ribosomal protein L10a	4	-1.85763	-3.44194	-0.920333	-2.0733	0.735869	1.37486	-1.50801	2.1254	1.67431	1.0858	1.6285	0.300979	1.10227	1.47742	1.5299	0.00790479	0.768902	0.760998	4.42829	0.173634	1.14766	0.826261	0.149559	0.707827	0.294149	1.51135	0.468341	3.25363	1.90262	1.09573	2.08399	0.629499	1.27231	1.63796
RPL38	60S ribosomal protein L38	4	-0.190696	-0.969495	0.516801	-0.214463	0.429221	7.37255	-0.0290894	0.452513	1.50411	-0.102887	0.617912	0.471214	2.60869	0.236866	1.23014	0.0659388	0.648039	0.582101	4.03794	0.160487	1.50672	0.742817	0.946719	1.06542	0.228367	1.13749	0.936642	2.60361	1.38751	1.58991	1.86034	0.376198	1.1224	1.65747
RPLP0	60S acidic ribosomal protein P0;60S acidic ribosomal protein P0-like	4	-0.00179846	0.403101	0.610307	0.337203	0.179745	1.82863	0.184402	0.964433	1.39623	1.00763	1.12276	0.1373	1.04479	1.07463	0.662983	0.629282	0.646132	0.0168505	1.05098	0.61479	1.51859	1.07229	1.21868	1.26985	0.131352	1.03205	1.23042	2.37863	2.00473	2.07632	2.15323	0.114581	1.00848	2.13512
RPN2	Dolichyl-diphosphooligosaccharide--protein glycosyltransferase subunit 2	4	-0.858323	-1.30593	-0.61303	-0.925761	0.202845	1.14366	-0.809473	1.12026	1.31875	0.980251	1.13975	0.0982011	1.02224	1.11496	1.63238	0.639876	1.13613	0.496252	2.19326	0.518008	0.565506	-0.0842922	1.30891	0.596708	0.402485	2.28886	0.260701	2.23765	1.72695	2.42815	2.13092	0.209336	1.02891	2.07105
RPS3A	40S ribosomal protein S3a	4	-0.223554	-0.405856	0.375645	-0.0845883	0.236058	9.5823	-0.00882756	1.66123	1.50933	0.927634	1.36606	0.223558	1.0802	1.26464	1.41367	0.672174	1.04292	0.370748	1.91822	0.543692	1.54375	0.941139	1.66684	1.38391	0.224219	1.07861	1.28305	2.46601	2.05372	2.29151	2.27041	0.119484	1.0083	2.25173
RPS4X	40S ribosomal protein S4, X isoform	4	-0.713532	-0.670344	-0.0291425	-0.471006	0.221283	1.64961	-0.285526	1.43804	1.43164	0.645135	1.1716	0.263241	1.15104	1.01787	1.144	0.177103	0.660551	0.483448	3.33658	0.197973	0.927894	0.597588	1.17429	0.899924	0.167066	1.10318	0.815755	2.30439	1.28479	1.39519	1.66146	0.323043	1.11317	1.49255
SCAMP3	Secretory carrier-associated membrane protein 3	4	-1.58367	-1.05868	-1.38577	-1.34271	0.153073	1.03893	-1.29239	0.872446	2.65575	0.785251	1.43782	0.609487	1.53162	0.938755	2.46576	0.967066	1.71641	0.749347	2.19252	0.782851	1.17638	0.539578	3.27598	1.66398	0.826698	1.72382	0.965288	2.66011	2.11781	2.28831	2.35541	0.160103	1.01384	2.32325
SEC61A1	Protein transport protein Sec61 subunit alpha isoform 1	4	1.23862	NaN	0.106317	0.672469	0.566152	3.79835	0.177042	1.5161	0.872407	0.447704	0.945404	0.310571	1.32165	0.71532	1.41094	0.0869392	0.74894	0.662	3.97689	0.188323	1.68743	NaN	1.17703	1.43223	0.2552	1.39975	1.02321	NaN	2.33749	2.15129	2.24439	0.0931	1.08227	2.07377
SLC25A11	Mitochondrial 2-oxoglutarate/malate carrier protein	4	-1.45299	-2.70099	-0.720591	-1.62486	0.578114	1.37667	-1.18028	2.69683	1.16693	0.624334	1.49603	0.620495	1.50941	0.991137	2.2105	1.02619	1.61835	0.592155	1.95222	0.828979	1.95868	1.25308	1.06667	1.42614	0.271652	1.10862	1.28642	2.69849	1.90699	2.19419	2.26656	0.231334	1.0312	2.19797
SLC25A3	Phosphate carrier protein, mitochondrial	4	0.089295	0.23919	0.19459	0.174358	0.0444377	1.1942	0.146005	1.08096	0.683658	0.821554	0.862057	0.116465	1.05467	0.817373	0.9527	0.4627	0.7077	0.245	1.88817	0.374806	1.58113	1.29523	1.40283	1.4264	0.0833691	1.01023	1.41195	2.70379	2.16759	2.12308	2.33149	0.186595	1.01919	2.28759
SNRPB	Small nuclear ribonucleoprotein-associated proteins B and B;Small nuclear ribonucleoprotein-associated protein N	4	-0.168082	NaN	0.0286193	-0.0697313	0.0983506	6.16885	-0.0113038	0.634173	1.46217	-0.137522	0.65294	0.461887	2.40575	0.271409	2.39849	0.506384	1.45244	0.946053	3.00731	0.482969	1.07033	0.673027	0.979625	0.907661	0.120203	1.05253	0.862361	3.83874	2.00934	1.74914	2.53241	0.657471	1.20149	2.10772
SRPRB	Signal recognition particle receptor subunit beta	4	-0.0994271	-0.727631	-0.359129	-0.395396	0.182251	1.62599	-0.243173	1.14191	1.41841	1.1386	1.23297	0.0927233	1.01694	1.21243	1.51684	1.13744	1.32714	0.1897	1.31098	1.01233	1.04102	1.11162	1.48872	1.21379	0.138969	1.03927	1.16793	2.54322	2.52262	1.51792	2.19459	0.338386	1.0712	2.04872
SRSF1	Serine/arginine-rich splicing factor 1	4	-1.6236	-1.1852	-1.0536	-1.28747	0.172307	1.05365	-1.22191	-0.0323135	2.63518	-0.0913176	0.837183	0.89916	3.85127	0.217378	1.76266	0.124652	0.943656	0.819004	3.90876	0.241421	1.64565	0.919152	2.51395	1.69292	0.460985	1.22156	1.38587	2.43667	0.928168	1.66127	1.67537	0.435524	1.20201	1.39381
STT3A	Dolichyl-diphosphooligosaccharide--protein glycosyltransferase subunit STT3A	4	0.246743	0.611142	0.124042	0.327309	0.14627	1.58938	0.205934	1.1435	1.0963	0.807801	1.01587	0.104921	1.03195	0.984412	1.83186	0.767556	1.29971	0.532152	2.09834	0.619398	1.84078	1.53068	1.53758	1.63635	0.102236	1.01169	1.61743	2.97132	2.23442	2.39572	2.53382	0.223651	1.02334	2.47603
STT3B	Dolichyl-diphosphooligosaccharide--protein glycosyltransferase subunit STT3B	4	0.0344603	-0.0391419	0.0681567	0.0211584	0.0316805	5.56482	0.00380217	1.53305	1.17554	0.463943	1.05751	0.314216	1.26354	0.836941	1.80695	0.853646	1.3303	0.476652	1.92737	0.690213	1.45031	0.545411	1.39421	1.12998	0.292731	1.20062	0.941163	2.63616	2.03406	1.22686	1.96569	0.408263	1.1291	1.74093
TALDO1	Transaldolase	4	NaN	0.0204836	-0.590912	-0.285214	0.305698	4.77765	-0.0596976	0.976125	2.35822	1.72432	1.68622	0.399431	1.16784	1.44389	0.448132	1.25683	0.852481	0.404349	2.32719	0.366313	2.21551	0.511608	2.03381	1.58698	0.540236	1.34516	1.17977	2.0831	1.2479	1.8394	1.72347	0.247972	1.062	1.62285
TFAM	Transcription factor A, mitochondrial	4	-1.32152	-1.13052	-0.224427	-0.892156	0.338387	1.42733	-0.625052	0.905167	3.53907	1.01067	1.8183	0.860923	1.65948	1.09571	1.83994	0.932435	1.38619	0.453753	1.82817	0.758239	2.03084	1.27725	1.29955	1.53588	0.247564	1.0778	1.42501	2.92335	2.23205	2.38535	2.51358	0.209608	1.02083	2.46229
TMPO	Lamina-associated polypeptide 2, isoform alpha;Thymopoietin;Thymopentin	4	-0.443448	-0.607451	-0.350649	-0.467183	0.0750762	1.07733	-0.433647	0.996631	1.55653	1.14793	1.2337	0.167221	1.05503	1.16935	1.64314	0.665835	1.15449	0.488652	2.14602	0.537967	0.649907	0.340809	1.72911	0.906609	0.420819	1.63455	0.554654	1.94459	1.76398	1.88599	1.86485	0.0531979	1.00244	1.86032
TMPO	Lamina-associated polypeptide 2, isoforms beta/gamma;Thymopoietin;Thymopentin	4	-0.773003	-0.678003	-0.254204	-0.568403	0.159475	1.23514	-0.460193	1.8171	2.8979	1.16291	1.9593	0.50587	1.19928	1.63374	0.742352	-0.784549	-0.0210985	0.76345	18.9734	-0.001112	0.753715	0.265214	1.28567e-05	0.339647	0.220735	2.20358	0.154134	3.13454	2.53404	2.71694	2.79517	0.177708	1.01211	2.76173
TMX1	Thioredoxin-related transmembrane protein 1	4	0.0288252	NaN	-0.131283	-0.0512289	0.0800541	6.75356	-0.00758546	2.47717	2.16667	0.905468	1.84977	0.480583	1.20177	1.5392	1.08275	0.126251	0.604501	0.478249	3.58403	0.168665	1.92727	1.60896	0.802069	1.4461	0.334869	1.16041	1.24619	3.58075	2.10635	1.93934	2.54215	0.521535	1.12597	2.25774
TOMM40	Mitochondrial import receptor subunit TOM40 homolog	4	-0.372693	NaN	-0.0801956	-0.226444	0.146249	2.98516	-0.0758565	0.95953	1.33923	1.08783	1.12886	0.111514	1.02923	1.0968	1.37501	0.133004	0.754007	0.621003	3.72088	0.202642	2.03939	1.68569	1.63309	1.78606	0.127574	1.01528	1.75917	2.84916	2.38526	2.92176	2.71873	0.168045	1.01145	2.68796
TUBB	Tubulin beta chain	4	0.108221	0.0858162	0.32651	0.173516	0.0767701	1.578	0.109959	1.0471	1.2196	0.972893	1.07986	0.0730781	1.01372	1.06525	1.4353	0.865997	1.15065	0.284652	1.58806	0.724564	1.33416	0.984452	1.60566	1.30809	0.1798	1.05659	1.23803	2.23604	1.86254	1.58884	1.89581	0.18757	1.02932	1.8418
TUBB6	Tubulin beta-6 chain	4	-0.0543315	0.50907	0.284869	0.246536	0.163765	2.25313	0.109419	0.153583	0.915081	0.811081	0.626582	0.238397	1.42996	0.438182	1.13933	0.853729	0.996529	0.1428	1.31185	0.759636	1.06412	0.814416	1.38352	1.08735	0.164696	1.06871	1.01745	2.25461	1.35981	1.98021	1.86488	0.264665	1.06032	1.75878
UBE2N	Ubiquitin-conjugating enzyme E2 N;Putative ubiquitin-conjugating enzyme E2 N-like	4	-0.419684	NaN	0.00361624	-0.208034	0.21165	4.54623	-0.0457597	0.956043	1.42754	0.291845	0.891809	0.329416	1.4056	0.63447	0.906258	0.307758	0.607008	0.29925	2.39533	0.253413	1.19674	0.664435	1.27554	1.04557	0.191921	1.10087	0.949766	2.87488	1.47938	1.63128	1.99518	0.44203	1.14686	1.73968
VAPA	Vesicle-associated membrane protein-associated protein A	4	-0.14733	0.499367	0.401067	0.251035	0.201194	2.75601	0.0910861	0.870552	2.10425	0.272557	1.08245	0.539275	1.72769	0.626531	1.28264	-0.443656	0.419492	0.863148	8.43987	0.0497036	1.82848	1.66438	1.24078	1.57788	0.17508	1.03688	1.52176	3.93661	2.7617	2.5276	3.0753	0.435923	1.06018	2.90074
VDAC1	Voltage-dependent anion-selective channel protein 1	4	-1.25946	-1.11096	-0.27426	-0.88156	0.306661	1.36025	-0.648087	0.896417	1.64921	0.367816	0.971148	0.371789	1.43523	0.676648	0.590357	0.149356	0.369857	0.2205	2.7879	0.132665	2.14477	1.76508	1.91138	1.94041	0.110564	1.00973	1.92172	2.77104	2.10384	2.49593	2.45694	0.193588	1.0186	2.41208
WDR36	WD repeat-containing protein 36	4	0.148282	1.49677	0.470378	0.705143	0.406588	1.96217	0.35937	0.367221	1.68212	0.692427	0.913923	0.395405	1.55329	0.58838	1.59903	0.788431	1.19373	0.405299	1.86681	0.63945	1.30991	1.12991	0.752102	1.06397	0.164366	1.07147	0.993005	2.45117	1.84317	1.38597	1.89344	0.308522	1.07951	1.75398
AAAS	Aladin	5	0.774497	0.82999	0.895295	0.833261	0.0349097	1.00526	0.828902	1.6141	0.828396	1.73119	1.39123	0.283439	1.12423	1.23749	2.96634	1.50054	2.23344	0.7329	1.83073	1.21998	1.56145	1.38426	2.50066	1.81546	0.346399	1.10899	1.63704	NaN	2.1073	2.2048	2.15605	0.04875	1.04406	2.06507
ACLY	ATP-citrate synthase	5	0.77037	1.05747	1.07727	0.96837	0.0991649	1.03141	0.938877	1.11927	1.45658	1.27537	1.28374	0.0974629	1.01727	1.26195	1.79729	1.31249	1.55489	0.2424	1.34305	1.15773	1.78882	1.57062	1.62272	1.66072	0.0657921	1.0047	1.65295	2.38448	2.25978	2.37418	2.33948	0.0399608	1.00087	2.33744
ADAR	Double-stranded RNA-specific adenosine deaminase	5	0.809682	0.917679	0.919179	0.88218	0.0362516	1.00506	0.87774	1.37669	1.32709	1.31879	1.34086	0.0180762	1.00054	1.34013	2.03928	1.24568	1.64248	0.3968	1.57157	1.04512	1.35212	1.54692	1.47082	1.45662	0.0566804	1.00454	1.45004	2.50962	1.85342	2.04571	2.13625	0.194763	1.0249	2.08435
ADSL	Adenylosuccinate lyase	5	0.448815	0.977312	1.00581	0.810646	0.181102	1.14933	0.70532	1.1416	1.1084	1.0068	1.0856	0.0405489	1.00418	1.08108	1.58653	1.10633	1.34643	0.2401	1.40011	0.961658	1.76308	1.62158	1.36378	1.58281	0.116886	1.01634	1.55737	2.21485	2.03625	2.18596	2.14569	0.0553502	1.00199	2.14142
AHCTF1	Protein ELYS	5	2.12224	1.44684	1.88133	1.8168	0.197623	1.03544	1.75462	2.02933	0.543031	0.951733	1.1747	0.443304	1.4231	0.825453	3.09908	1.10088	2.09998	0.9991	2.33243	0.900339	2.12669	1.8076	1.68099	1.87176	0.132602	1.01503	1.84404	2.46028	2.08778	1.59067	2.04624	0.251892	1.04539	1.9574
AHCY	Adenosylhomocysteinase	5	0.587198	1.0435	0.9118	0.847499	0.13559	1.07665	0.787163	1.05876	1.37476	1.35616	1.26323	0.102374	1.01967	1.23885	1.62307	1.33047	1.47677	0.1463	1.20722	1.22328	1.95006	1.61675	1.63405	1.73362	0.108335	1.0117	1.71357	2.40763	2.20413	2.17453	2.2621	0.0732666	1.00314	2.25501
AHNAK	Neuroblast differentiation-associated protein AHNAK	5	1.62812	0.666923	1.42572	1.24025	0.292559	1.16644	1.06328	1.41256	0.788866	1.14287	1.11477	0.180593	1.07859	1.03354	1.01496	1.26435	1.13966	0.124695	1.23103	0.925775	1.91727	1.27467	1.44677	1.54624	0.192054	1.04621	1.47794	2.34563	NaN	2.22153	2.28358	0.06205	1.05318	2.16828
ALDH3A2	Fatty aldehyde dehydrogenase	5	0.894446	NaN	0.905136	0.899791	0.005345	1.01139	0.889655	1.03431	0.834406	0.760107	0.876274	0.081877	1.02615	0.853941	0.795784	0.490284	0.643034	0.15275	1.56016	0.412158	2.31708	2.06487	3.07177	2.48457	0.302491	1.0444	2.37895	3.51565	2.80305	2.54445	2.95438	0.290393	1.02894	2.87129
ANKRD17	Ankyrin repeat domain-containing protein 17	5	1.01023	1.51963	0.90793	1.14593	0.189169	1.0816	1.05947	1.29617	1.57766	1.47027	1.44803	0.0820163	1.00961	1.43425	1.86306	1.43197	1.64751	0.215545	1.28159	1.28552	1.8444	2.157	1.8893	1.96357	0.0975813	1.0074	1.94915	2.83411	2.41391	2.76431	2.67078	0.130004	1.0071	2.65195
AP1B1	AP-1 complex subunit beta-1	5	0.724093	1.4732	0.853692	1.017	0.23115	1.15455	0.880857	1.00154	1.30874	1.31704	1.20911	0.103811	1.02208	1.18298	1.73631	1.38231	1.55931	0.177	1.24055	1.25695	1.54719	1.57549	1.72279	1.61516	0.0544332	1.0034	1.60968	2.12103	1.93163	2.08383	2.0455	0.0579372	1.0024	2.04059
AP3M1	AP-3 complex subunit mu-1	5	0.887005	1.92801	1.3017	1.37224	0.302575	1.14548	1.19796	1.26219	3.5169	1.1509	1.97666	0.770788	1.45128	1.36201	4.0561	1.8874	2.97175	1.08435	1.94889	1.52484	NaN	1.49383	3.79003	2.64193	1.1481	2.18546	1.20887	3.57157	2.41867	2.36997	2.78674	0.392668	1.05947	2.63032
APEH	Acylamino-acid-releasing enzyme	5	0.950157	1.45215	1.54156	1.31462	0.184051	1.05871	1.24173	0.698979	0.968379	0.84328	0.836879	0.0778349	1.02591	0.815742	2.63456	1.15086	1.89271	0.74185	2.0389	0.928298	2.17627	1.56747	2.84447	2.19607	0.368771	1.08444	2.02508	2.84933	2.25603	NaN	2.55268	0.29665	1.24688	2.04726
APMAP	Adipocyte plasma membrane-associated protein	5	0.815758	1.02446	1.02145	0.953889	0.0690711	1.01571	0.939138	1.68819	2.59499	1.33508	1.87275	0.375229	1.12016	1.67186	0.54592	0.482227	0.514073	0.0318465	1.12524	0.456857	2.10916	1.91366	0.836659	1.61983	0.39563	1.1784	1.3746	3.36729	2.26579	2.47849	2.70386	0.337352	1.04663	2.5834
ARID1A	AT-rich interactive domain-containing protein 1A	5	1.59354	2.13704	1.51994	1.75017	0.194597	1.03703	1.68768	0.997397	0.783896	1.6431	1.14146	0.258279	1.15317	0.989845	3.93998	1.19868	2.56933	1.37065	2.54624	1.00907	NaN	1.23127	1.42506	1.32817	0.096895	1.149	1.15593	3.05183	2.55043	NaN	2.80113	0.2507	1.18558	2.36266
ASNA1	ATPase ASNA1	5	1.51745	NaN	1.60126	1.55936	0.041905	1.05257	1.48147	0.829505	0.664607	0.654607	0.71624	0.0567062	1.01878	0.703038	1.03587	1.06456	1.05022	0.014345	1.0264	1.0232	2.17468	1.92078	2.83108	2.30885	0.271208	1.04133	2.21721	3.10955	2.51605	NaN	2.8128	0.29675	1.22197	2.30186
ATP2A2	Sarcoplasmic/endoplasmic reticulum calcium ATPase 2	5	0.949681	1.39718	0.731775	1.02621	0.19586	1.10905	0.92531	0.861545	1.03004	1.00895	0.966845	0.0530008	1.009	0.958219	1.62974	1.15065	1.39019	0.239545	1.38463	1.00402	1.55014	1.38264	1.46794	1.46691	0.0483558	1.00326	1.46215	2.18869	1.98099	2.04249	2.07072	0.0615972	1.00265	2.06525
ATXN10	Ataxin-10	5	0.81061	1.35501	1.09301	1.08621	0.157192	1.06272	1.0221	1.17808	1.46507	1.31878	1.32064	0.0828521	1.01179	1.30525	1.9559	1.6196	1.78775	0.16815	1.19585	1.49497	1.61471	1.32511	1.54051	1.49344	0.0868495	1.01013	1.47846	2.02506	2.02386	2.58195	2.21029	0.18583	1.02118	2.16446
BZW2	Basic leucine zipper and W2 domain-containing protein 2	5	0.965678	1.44568	1.12697	1.17944	0.141027	1.04282	1.13101	1.02033	0.799825	0.657929	0.826028	0.105433	1.0488	0.787596	0.775583	0.649383	0.712483	0.0631	1.18349	0.602021	NaN	2.27444	1.64374	1.95909	0.31535	1.35578	1.44499	NaN	2.83251	2.92231	2.87741	0.0449	1.0302	2.79305
CAD	CAD protein;Glutamine-dependent carbamoyl-phosphate synthase;Aspartate carbamoyltransferase;Dihydroorotase	5	0.900809	1.31021	1.09721	1.10274	0.118216	1.03442	1.06604	1.12733	1.26403	1.30582	1.23239	0.0538991	1.00573	1.22537	1.71143	1.23513	1.47328	0.23815	1.35749	1.08529	1.59139	1.53089	1.56679	1.56302	0.0175661	1.00038	1.56243	2.24562	1.84182	1.85452	1.98065	0.132534	1.01341	1.95444
CARM1	Histone-arginine methyltransferase CARM1	5	1.56242	1.82711	0.930119	1.43988	0.266089	1.10224	1.30632	0.865404	0.731508	0.903911	0.833608	0.0522461	1.01177	0.823912	2.46804	0.782347	1.62519	0.842846	2.49036	0.652593	2.2202	NaN	3.042	2.6311	0.4109	1.34374	1.95805	2.8524	NaN	2.0486	2.4505	0.4019	1.36346	1.79727
CCT5	T-complex protein 1 subunit epsilon	5	0.532906	0.951199	0.857305	0.78047	0.126715	1.07894	0.72337	1.09476	1.22866	1.16726	1.16356	0.0386978	1.00331	1.15972	1.30605	1.36124	1.33364	0.027595	1.04025	1.28204	1.85729	1.91839	1.40399	1.72656	0.162245	1.02645	1.68206	2.00433	1.91693	1.85963	1.92696	0.0420715	1.00143	1.92422
CCT6A	T-complex protein 1 subunit zeta	5	0.500874	0.960868	0.924469	0.795404	0.147639	1.10315	0.721032	1.11432	1.44072	1.24342	1.26615	0.0949067	1.01683	1.2452	1.43509	1.22879	1.33194	0.10315	1.15882	1.14939	2.00619	1.67459	1.41739	1.69939	0.170424	1.03013	1.64969	2.44921	2.30191	2.14321	2.29811	0.088355	1.00443	2.28798
CHORDC1	Cysteine and histidine-rich domain-containing protein 1	5	0.728953	1.56195	1.06765	1.11952	0.24186	1.13967	0.982321	3.02983	0.421629	0.503531	1.31833	0.856077	2.20176	0.598763	2.72594	1.33544	2.03069	0.69525	1.87591	1.08251	1.79229	1.23069	2.03829	1.68709	0.238994	1.0601	1.59144	2.63861	1.73611	2.14251	2.17241	0.260958	1.04322	2.0824
CKAP5	Cytoskeleton-associated protein 5	5	1.24144	1.50234	1.28824	1.34401	0.0803112	1.0107	1.32978	1.04598	1.25628	1.27568	1.19265	0.0735469	1.01139	1.17921	1.78979	1.31119	1.55049	0.2393	1.33916	1.15781	2.00701	1.78811	1.74031	1.84514	0.0821012	1.00593	1.83426	2.6847	2.16619	2.39409	2.41499	0.150045	1.01156	2.38739
CLIC1	Chloride intracellular channel protein 1	5	0.746894	1.2581	1.01059	1.00519	0.147597	1.06457	0.944225	0.745846	1.18774	1.03375	0.989112	0.129502	1.05134	0.940807	1.46848	1.07378	1.27113	0.19735	1.34145	0.947579	1.90263	1.27153	1.38393	1.51936	0.194361	1.04902	1.44837	2.02411	2.10921	2.01141	2.04824	0.030703	1.00067	2.04687
CLTC	Clathrin heavy chain 1;Clathrin heavy chain	5	0.663412	0.948511	0.86571	0.825878	0.0846765	1.03149	0.800665	1.02286	1.28296	1.23526	1.18036	0.0799448	1.01374	1.16436	1.80317	1.41717	1.61017	0.193	1.25547	1.28252	1.64809	1.35929	1.82189	1.60976	0.13491	1.02104	1.57659	2.05649	2.2102	2.15969	2.14213	0.0452329	1.00134	2.13927
CLUH		5	0.6048	1.335	1.0909	1.01023	0.214615	1.13506	0.890026	0.968618	1.26942	1.17312	1.13705	0.0886869	1.01822	1.1167	1.75085	1.44766	1.59925	0.151595	1.19751	1.33548	1.66391	1.69701	1.58571	1.64888	0.0329971	1.0012	1.6469	2.17729	2.05029	1.98029	2.06929	0.057657	1.00233	2.06449
CNP	2,3-cyclic-nucleotide 3-phosphodiesterase	5	1.4704	2.11929	NaN	1.79485	0.324445	1.40644	1.27616	NaN	0.847103	0.940906	0.894005	0.0469015	1.10513	0.808961	1.05244	0.766338	0.909389	0.143051	1.34657	0.675336	2.18148	1.68148	2.68518	2.18271	0.289744	1.05278	2.07329	2.7286	NaN	2.12789	2.42824	0.300355	1.26453	1.92027
COPA	Coatomer subunit alpha;Xenin;Proxenin	5	0.965513	1.29631	0.753011	1.00494	0.158071	1.07409	0.935623	1.09818	1.18158	1.16528	1.14835	0.0255209	1.00148	1.14665	2.19812	1.56732	1.88272	0.3154	1.37239	1.37186	1.8592	1.7	1.8946	1.81793	0.0598456	1.00325	1.81205	2.81314	2.47604	2.39263	2.5606	0.128544	1.00755	2.54142
COPB1	Coatomer subunit beta	5	0.98194	1.16064	1.11114	1.08457	0.053269	1.00723	1.07679	1.15546	1.37006	1.38947	1.305	0.074978	1.00989	1.29222	2.19526	1.51716	1.85621	0.33905	1.41136	1.31519	1.9766	1.7155	2.0273	1.90647	0.0965985	1.00769	1.89192	2.62044	2.35034	2.38284	2.45121	0.0851352	1.00361	2.44238
COPS6	COP9 signalosome complex subunit 6	5	1.29725	1.25375	0.903653	1.15155	0.124583	1.03506	1.11254	1.18111	1.20741	0.322113	0.903544	0.290815	1.30888	0.69032	1.86838	2.46338	2.16588	0.2975	1.29736	1.66945	1.64691	0.892107	1.39031	1.30978	0.221582	1.0857	1.20639	NaN	2.65113	2.51803	2.58458	0.06655	1.05032	2.46075
CORO1C	Coronin-1C;Coronin	5	0.623419	1.29532	0.957717	0.958819	0.193962	1.12249	0.854192	0.886163	1.37556	1.46516	1.24229	0.179934	1.06283	1.16885	1.34131	0.790807	1.06606	0.275252	1.61913	0.658413	1.95635	1.99075	1.48265	1.80992	0.163934	1.02458	1.7665	2.05254	2.05094	2.13684	2.08011	0.0283704	1.00056	2.07895
CPSF1	Cleavage and polyadenylation specificity factor subunit 1	5	1.96605	2.07335	1.20075	1.74672	0.274735	1.07409	1.62624	1.6619	1.3265	1.5165	1.50163	0.0971066	1.01253	1.48305	2.09762	1.85472	1.97617	0.12145	1.12419	1.75787	1.31914	1.00004	1.38314	1.23411	0.118483	1.02761	1.20095	NaN	2.32667	2.23157	2.27912	0.04755	1.04058	2.19023
CTNND1	Catenin delta-1	5	0.864001	0.445501	1.4421	0.917201	0.28892	1.29596	0.707739	1.08436	1.57307	1.44647	1.36797	0.146437	1.03432	1.32257	2.69128	1.98558	2.33843	0.35285	1.33058	1.75745	2.4396	1.6594	2.5839	2.22763	0.287154	1.04977	2.12202	2.50639	2.11169	2.32828	2.31545	0.11412	1.00728	2.29873
CUL3	Cullin-3	5	1.24908	NaN	1.41718	1.33313	0.08405	1.12759	1.18229	1.38759	2.1284	1.3356	1.6172	0.256042	1.07507	1.50428	2.04152	1.25872	1.65012	0.3914	1.55918	1.05833	1.8948	1.5451	1.638	1.69263	0.10458	1.01144	1.6735	3.17387	2.06426	1.90676	2.38163	0.398721	1.08393	2.19722
CYFIP1	Cytoplasmic FMR1-interacting protein 1	5	1.11409	1.37009	1.15549	1.21322	0.0793386	1.01281	1.19788	0.967722	0.976622	1.11092	1.01842	0.0463206	1.0062	1.01215	1.74371	1.15991	1.45181	0.2919	1.45996	0.994421	1.70783	1.69062	1.32213	1.57353	0.125796	1.01915	1.54397	2.20597	2.09227	2.11777	2.13867	0.0344458	1.00078	2.13701
DDB1	DNA damage-binding protein 1	5	1.01143	1.45404	1.09234	1.18594	0.136071	1.03943	1.14095	1.0805	1.33641	1.2542	1.2237	0.0754321	1.01138	1.20993	2.09665	1.81315	1.9549	0.14175	1.14803	1.70283	1.87886	1.58066	1.78416	1.74789	0.0879721	1.00759	1.73473	2.22629	2.07789	2.31009	2.20476	0.0678896	1.00284	2.19851
DICER1	Endoribonuclease Dicer	5	1.58612	2.05752	1.65252	1.76539	0.147319	1.02086	1.72931	1.78833	0.839238	2.36464	1.66407	0.444707	1.21343	1.37137	2.25162	1.03901	1.64532	0.606305	1.96077	0.839116	NaN	1.57552	1.99222	1.78387	0.20835	1.24825	1.4291	2.52899	2.11769	1.97539	2.20736	0.16598	1.01694	2.17059
DNAAF5	Dynein assembly factor 5, axonemal	5	1.04153	0.972227	0.835226	0.949661	0.0606142	1.0122	0.938211	1.45193	1.38643	1.19833	1.34556	0.0760061	1.00956	1.33282	1.88201	1.47221	1.67711	0.2049	1.26094	1.33005	1.84281	1.4095	1.8656	1.70597	0.148381	1.02266	1.66817	2.53933	1.49203	2.04154	2.0243	0.302452	1.06686	1.89744
ECM29	Proteasome-associated protein ECM29 homolog	5	0.828205	1.0012	1.0746	0.968002	0.0730393	1.01706	0.951769	1.04861	1.18391	1.17041	1.13431	0.0430269	1.00431	1.12944	1.78235	1.30475	1.54355	0.2388	1.34008	1.15183	1.72062	1.41932	1.51533	1.55176	0.0888643	1.00982	1.53666	2.0863	1.9919	1.8889	1.98903	0.0570025	1.00246	1.98415
EIF4G1	Eukaryotic translation initiation factor 4 gamma 1	5	0.713007	0.877806	0.985405	0.858739	0.0792103	1.02549	0.837397	1.50053	1.36993	1.25673	1.37573	0.0704387	1.00785	1.36501	1.99358	1.48018	1.73688	0.2567	1.32292	1.31292	1.983	1.72561	1.9687	1.89244	0.0835154	1.00583	1.88146	3.04228	2.40298	2.32858	2.59128	0.22652	1.02289	2.53329
EIF5A	Eukaryotic translation initiation factor 5A-1;Eukaryotic translation initiation factor 5A;Eukaryotic translation initiation factor 5A-1-like	5	0.93128	1.36759	1.63389	1.31092	0.204796	1.07309	1.22163	1.21164	1.02244	0.439742	0.891274	0.232279	1.20302	0.740862	1.04677	0.942067	0.994418	0.0523515	1.10552	0.899505	2.31862	2.04842	1.61472	1.99392	0.205017	1.03167	1.93271	2.67232	2.06802	2.11452	2.28495	0.194148	1.02163	2.23658
EPHX1	Epoxide hydrolase 1	5	1.30835	2.17315	1.91545	1.79898	0.256348	1.06081	1.69585	1.69129	1.8508	1.3405	1.62753	0.150721	1.02569	1.58677	1.726	0.804996	1.2655	0.460502	1.94562	0.650433	NaN	2.23344	3.07004	2.65174	0.4183	1.34768	1.96763	3.72983	3.19803	3.40103	3.44296	0.154943	1.00607	3.4222
FAM120A	Constitutive coactivator of PPAR-gamma-like protein 1	5	1.47509	1.88899	1.38909	1.58439	0.15431	1.02841	1.54061	0.906977	0.579175	0.899874	0.795342	0.108103	1.05533	0.753641	0.782827	0.755523	0.769175	0.013652	1.03442	0.743578	1.96109	2.63319	2.48569	2.35999	0.203944	1.02237	2.30835	3.23772	2.35011	2.23401	2.60728	0.316997	1.04428	2.49673
FERMT2	Fermitin family homolog 2	5	1.59466	1.93286	1.44816	1.65856	0.143522	1.02243	1.62217	0.916025	2.12142	1.31133	1.44959	0.354768	1.17912	1.22938	1.92604	1.18283	1.55444	0.371605	1.56444	0.993606	NaN	1.40889	0.939703	1.1743	0.234593	1.45652	0.806236	2.98342	2.34881	1.90931	2.41385	0.311769	1.04997	2.29898
FLNB	Filamin-B	5	0.871231	1.45433	1.00323	1.1096	0.176528	1.0758	1.03142	1.36188	1.39817	1.59918	1.45308	0.073799	1.00773	1.44193	1.64031	1.50081	1.57056	0.06975	1.08833	1.4431	1.87424	1.83293	1.76534	1.82417	0.0317404	1.00091	1.82252	2.20046	1.86366	2.05295	2.03902	0.0974748	1.00685	2.02516
GAPVD1	GTPase-activating protein and VPS9 domain-containing protein 1	5	1.08838	1.56978	0.970082	1.20941	0.183391	1.06886	1.1315	1.22728	1.35898	1.28928	1.29185	0.0380402	1.0026	1.2885	1.89268	1.37488	1.63378	0.2589	1.34949	1.21067	1.82535	1.62225	1.75235	1.73332	0.0593973	1.00352	1.72724	2.50348	2.13547	2.20637	2.28177	0.112727	1.00731	2.26521
GARS	Glycine--tRNA ligase	5	0.683337	1.35933	1.15263	1.0651	0.19999	1.10555	0.963412	1.97647	0.728676	0.31208	1.00574	0.500041	1.72485	0.58309	1.42386	2.43686	1.93036	0.5065	1.6313	1.18333	2.18178	2.57058	1.92828	2.22688	0.186782	1.02107	2.18092	2.41606	2.03666	1.81296	2.08856	0.176023	1.02128	2.04504
GCN1L1	Translational activator GCN1	5	1.07501	1.3035	1.14119	1.17323	0.0678773	1.01003	1.16159	1.04926	1.29306	1.19176	1.17803	0.0707132	1.01079	1.16545	1.57859	1.20129	1.38994	0.18865	1.2934	1.07464	1.73134	1.52724	1.42423	1.56094	0.0902418	1.01001	1.54546	2.26728	1.96838	1.92928	2.05498	0.106748	1.00808	2.0385
GDI2	Rab GDP dissociation inhibitor beta	5	0.803254	0.968547	1.03805	0.936617	0.0696346	1.01656	0.921361	0.87922	1.31352	1.11782	1.10352	0.125575	1.03879	1.06231	1.60477	1.33097	1.46787	0.1369	1.19406	1.22931	1.8408	1.6826	1.8823	1.8019	0.0608411	1.00342	1.79577	2.37857	2.42847	2.45126	2.41943	0.0214647	1.00024	2.41886
GLUD1	Glutamate dehydrogenase 1, mitochondrial;Glutamate dehydrogenase 2, mitochondrial	5	0.701369	1.52006	1.22537	1.14893	0.239406	1.12995	1.0168	1.37866	0.678459	0.791661	0.949593	0.217008	1.15624	0.821277	0.938662	1.05726	0.997961	0.059299	1.11984	0.89116	1.59685	2.09965	2.09635	1.93095	0.167053	1.02242	1.88861	2.63502	3.01992	2.31981	2.65825	0.202438	1.01737	2.61286
GSTM3	Glutathione S-transferase Mu 3	5	0.667276	0.576571	1.25597	0.833272	0.212965	1.19528	0.697135	0.70965	0.989551	1.45585	1.05168	0.217638	1.12817	0.9322	1.12794	1.68334	1.40564	0.2777	1.45061	0.968997	1.70099	1.23689	1.75849	1.56546	0.16512	1.03333	1.51497	3.28084	1.94144	2.66264	2.62831	0.387032	1.06494	2.46803
HECTD1	E3 ubiquitin-protein ligase HECTD1	5	0.907897	1.3076	1.10059	1.10536	0.115409	1.03265	1.07041	0.750684	1.20848	1.29629	1.08515	0.169144	1.07276	1.01155	1.80845	1.55804	1.68324	0.125205	1.15211	1.46101	1.8588	1.786	1.7174	1.7874	0.0408247	1.00156	1.78461	2.30546	2.00387	2.04436	2.1179	0.0945073	1.00597	2.10534
HSPBP1	Hsp70-binding protein 1	5	0.776997	1.3215	1.4328	1.1771	0.202615	1.08872	1.08118	1.27714	1.55144	1.27444	1.36767	0.0918866	1.01352	1.34943	1.70673	0.518532	1.11263	0.594099	2.5481	0.436651	2.13518	1.80308	1.79618	1.91148	0.111868	1.01026	1.89207	2.24687	2.15247	2.61127	2.33687	0.13988	1.01073	2.31205
IPO11	Importin-11	5	1.28094	1.37624	1.23124	1.29614	0.0425423	1.00323	1.29197	1.07488	2.09168	2.17848	1.78168	0.354287	1.11836	1.59312	2.61404	1.73105	2.17254	0.441495	1.46574	1.48222	1.79577	1.59357	1.74567	1.71167	0.0607953	1.00378	1.70523	3.74659	1.71649	2.88658	2.78322	0.588314	1.13372	2.45495
IPO4	Importin-4	5	0.956136	1.16613	1.17404	1.09877	0.0713529	1.01263	1.08506	0.910685	1.33888	1.22729	1.15895	0.128245	1.03668	1.11795	1.62074	1.14324	1.38199	0.23875	1.38577	0.997275	1.61838	1.52559	1.48008	1.54135	0.040694	1.00209	1.53814	2.17954	2.02034	2.11924	2.10637	0.0464052	1.00145	2.10332
IPO5	Importin-5	5	0.746093	0.689193	0.999893	0.811726	0.0955064	1.04147	0.779407	0.878694	1.12579	1.20139	1.06862	0.0974407	1.02491	1.04266	1.54951	1.30541	1.42746	0.12205	1.17665	1.21316	1.63652	1.50982	1.60272	1.58302	0.0378783	1.00172	1.58031	1.97283	1.94813	1.92223	1.94773	0.0146083	1.00017	1.9474
IPO7	Importin-7	5	1.16054	0.276342	1.31034	0.915741	0.322611	1.36938	0.668725	1.09131	1.27401	1.18521	1.18351	0.0527478	1.00595	1.17651	1.83275	1.48645	1.6596	0.17315	1.21928	1.36113	1.8212	1.8004	1.75551	1.79237	0.0193835	1.00035	1.79174	2.35275	2.54425	2.42025	2.43908	0.0560776	1.00158	2.43523
IPO9	Importin-9	5	0.997226	1.32873	1.16243	1.1628	0.0956971	1.02029	1.13967	1.05462	1.28492	1.23312	1.19089	0.069755	1.01028	1.17877	2.05539	1.5081	1.78174	0.273645	1.33728	1.33237	1.81784	1.90354	1.85424	1.85854	0.0248327	1.00053	1.85755	2.50876	2.50186	2.45576	2.48879	0.0166363	1.00013	2.48846
IQGAP1	Ras GTPase-activating-like protein IQGAP1	5	0.636036	1.12433	0.888735	0.883034	0.140987	1.07634	0.820404	1.2608	1.4409	1.4581	1.3866	0.0630957	1.0062	1.37805	1.72436	1.28255	1.50345	0.220905	1.32078	1.13831	1.73171	1.47811	1.74492	1.65158	0.0868188	1.00828	1.63802	2.19623	2.10893	2.04453	2.11656	0.043958	1.00129	2.11383
KDM3B	Lysine-specific demethylase 3B	5	2.81838	2.87727	2.56478	2.75348	0.0958677	1.00363	2.74351	0.768654	0.778955	0.889955	0.812521	0.0388309	1.00684	0.807	3.12293	0.791134	1.95703	1.1659	2.78622	0.702398	2.0254	1.913	0.962594	1.63366	0.337101	1.12744	1.44901	NaN	2.94087	2.44917	2.69502	0.24585	1.18946	2.26576
KIAA1524	Protein CIP2A	5	1.21365	1.44575	1.35074	1.33671	0.0673676	1.00761	1.32662	1.29096	1.13696	2.35695	1.59496	0.383582	1.17299	1.35974	2.10281	1.56491	1.83386	0.26895	1.32012	1.38917	2.19117	2.11886	3.15917	2.48973	0.335369	1.05434	2.36141	3.09715	2.48075	2.38685	2.65492	0.222772	1.02109	2.60008
KPNB1	Importin subunit beta-1	5	0.7943	1.1624	0.996097	0.984266	0.106426	1.03502	0.950962	1.05448	1.16808	1.20298	1.14185	0.0448301	1.00462	1.1366	1.71043	1.22953	1.46998	0.24045	1.36236	1.07899	1.81932	1.52162	1.67322	1.67139	0.0859435	1.00792	1.65825	2.19163	2.19723	2.23463	2.20783	0.0134972	1.00011	2.20758
LARP4	La-related protein 4	5	NaN	2.36962	1.92033	2.14498	0.224645	1.2202	1.75789	1.71	2.61109	1.4838	1.93496	0.344312	1.0948	1.76741	2.72715	1.37175	2.04945	0.6777	1.8387	1.11462	2.55551	1.29202	2.85131	2.23295	0.47815	1.13722	1.96352	3.10975	2.71315	2.42215	2.74835	0.199272	1.01575	2.70574
LARS	Leucine--tRNA ligase, cytoplasmic	5	0.785747	0.812545	1.10794	0.902077	0.103222	1.03922	0.868034	1.14048	1.37477	1.23477	1.25001	0.0680614	1.00888	1.239	1.44716	1.31246	1.37981	0.06735	1.09748	1.25725	2.05481	1.84612	1.64831	1.84975	0.11736	1.01206	1.82771	2.23224	2.18114	2.19834	2.20391	0.0150116	1.00014	2.2036
LRBA	Lipopolysaccharide-responsive and beige-like anchor protein	5	0.898583	1.23738	1.10358	1.07985	0.0985195	1.02493	1.05358	1.12623	1.22073	1.48953	1.27883	0.108825	1.02169	1.25168	2.10096	1.55337	1.82716	0.273795	1.328	1.37588	1.71688	1.45238	1.93608	1.70178	0.139836	1.02023	1.66804	1.53653	1.98913	2.53163	2.0191	0.287651	1.06079	1.90339
LRRC47	Leucine-rich repeat-containing protein 47	5	1.1655	1.1334	1.3902	1.2297	0.0807832	1.01293	1.214	1.60168	1.75519	1.00238	1.45308	0.229667	1.07481	1.35194	0.916288	1.99738	1.45683	0.540546	1.96915	0.739829	1.95792	2.76732	1.68242	2.13589	0.32558	1.06959	1.99693	2.8584	2.6129	2.1774	2.54957	0.199122	1.01827	2.50382
MON2	Protein MON2 homolog	5	1.58274	1.59624	1.27764	1.48554	0.104023	1.01469	1.46403	0.584291	1.39379	1.43769	1.13859	0.277439	1.17757	0.966902	2.5046	0.974799	1.7397	0.764901	2.2034	0.789552	1.73712	1.53772	1.85642	1.71042	0.0929643	1.00885	1.69542	2.36012	1.88622	2.28572	2.17735	0.147143	1.01368	2.14797
MRI1	Methylthioribose-1-phosphate isomerase	5	1.83351	1.74091	1.77101	1.78181	0.0272713	1.0007	1.78056	1.73031	NaN	1.41481	1.57256	0.15775	1.21007	1.29956	0.621967	1.23287	0.927418	0.305451	1.83454	0.505533	2.44152	1.97932	NaN	2.21042	0.2311	1.21978	1.81215	NaN	1.34102	1.52612	1.43357	0.09255	1.13083	1.26771
MYL6	Myosin light polypeptide 6	5	1.36715	2.16744	1.13195	1.55551	0.313406	1.12151	1.38698	0.980252	0.885855	0.876354	0.914154	0.0331628	1.00394	0.910564	2.11581	1.47862	1.79722	0.318595	1.3974	1.28612	1.60546	1.82356	2.04386	1.82429	0.126556	1.01442	1.79837	2.40919	2.4558	2.34209	2.40236	0.0330024	1.00057	2.401
NAA15	N-alpha-acetyltransferase 15, NatA auxiliary subunit	5	0.929429	1.45223	1.20703	1.19623	0.151016	1.04774	1.14173	1.18611	1.367	1.3942	1.31577	0.0653038	1.00738	1.30613	1.59844	1.37404	1.48624	0.1122	1.15454	1.2873	1.89377	1.82157	1.69037	1.8019	0.0595342	1.00327	1.79603	2.35912	2.20932	2.29141	2.28662	0.0433099	1.00107	2.28416
NCAPG	Condensin complex subunit 3	5	0.650598	0.677197	1.0887	0.805498	0.141809	1.0928	0.737096	1.28888	1.33379	1.14039	1.25435	0.0584379	1.0065	1.24625	1.83016	1.21326	1.52171	0.30845	1.46435	1.03917	1.73857	1.47637	1.63687	1.61727	0.0763224	1.00667	1.60655	2.77596	2.09686	2.01396	2.29559	0.241373	1.03312	2.22201
NPEPPS	Puromycin-sensitive aminopeptidase	5	0.678009	1.22321	0.724708	0.875309	0.174472	1.11893	0.782276	1.03869	1.43509	1.37509	1.28296	0.123355	1.02769	1.24838	1.62053	1.27583	1.44818	0.17235	1.25346	1.15534	1.78842	1.59662	1.53203	1.63902	0.0769902	1.00661	1.62826	2.24009	1.8451	2.21219	2.09913	0.127268	1.01101	2.07626
NUP155	Nuclear pore complex protein Nup155	5	0.891248	0.750144	0.638047	0.759813	0.0732525	1.02784	0.739231	1.04105	1.12264	1.13384	1.09918	0.0292426	1.00212	1.09685	2.20758	1.63278	1.92018	0.2874	1.32756	1.44639	1.75179	1.64959	1.82539	1.74226	0.0509725	1.00256	1.7378	2.26315	2.60785	2.21605	2.36235	0.123501	1.00819	2.34317
NUP160	Nuclear pore complex protein Nup160	5	0.948731	0.623627	0.952831	0.84173	0.109058	1.05028	0.801433	1.58171	1.61221	1.34431	1.51274	0.0846757	1.00939	1.49868	2.30962	1.70782	2.00872	0.3009	1.32787	1.51274	1.93106	1.68956	1.73726	1.78596	0.0738452	1.00512	1.77686	2.5293	2.23949	2.2157	2.32816	0.100803	1.00562	2.31516
NUP205	Nuclear pore complex protein Nup205	5	1.21829	1.53908	1.12068	1.29268	0.12638	1.02863	1.2567	1.39697	1.23877	1.27137	1.30237	0.0482271	1.00411	1.29704	2.32535	1.58555	1.95545	0.3699	1.42839	1.36899	1.83007	1.73237	1.74937	1.7706	0.0301356	1.00087	1.76907	2.65885	2.37605	2.22575	2.42022	0.126961	1.00824	2.40043
PDCD6IP	Programmed cell death 6-interacting protein	5	0.70269	1.10929	0.840192	0.884057	0.119407	1.05464	0.838254	1.02355	1.15475	1.13025	1.10285	0.0402758	1.004	1.09846	1.76669	1.36668	1.56669	0.200005	1.27399	1.22975	1.80846	1.59026	1.87226	1.75699	0.0853768	1.00707	1.74465	2.24757	2.15757	2.23717	2.2141	0.0284257	1.00049	2.21301
POLD1	DNA polymerase delta catalytic subunit;DNA polymerase	5	1.97519	1.96299	1.84669	1.92829	0.0409517	1.00135	1.92569	0.678391	0.732989	0.87789	0.76309	0.0595245	1.01823	0.74943	3.15051	1.82571	2.48811	0.6624	1.6425	1.51483	2.27618	NaN	1.59268	1.93443	0.34175	1.39583	1.38587	3.00658	2.42558	2.08779	2.50665	0.268311	1.03432	2.42347
PPP2R1A	Serine/threonine-protein phosphatase 2A 65 kDa regulatory subunit A alpha isoform	5	0.758682	1.19428	1.01358	0.988847	0.126353	1.0489	0.942744	1.02208	1.39748	1.41038	1.27665	0.127338	1.0298	1.2397	1.78276	1.33726	1.56001	0.22275	1.3106	1.1903	1.84278	1.64158	1.65198	1.71211	0.0654023	1.00437	1.70466	2.25574	2.20483	2.45094	2.30384	0.0750056	1.00318	2.29654
PPP6R3	Serine/threonine-protein phosphatase 6 regulatory subunit 3	5	2.00903	1.00973	0.679627	1.2328	0.399644	1.3133	0.938699	0.915793	1.4665	1.4975	1.29326	0.188948	1.06393	1.21556	2.43664	1.70383	2.07024	0.366405	1.39665	1.48228	2.00356	2.32967	2.26636	2.19986	0.0998387	1.00617	2.18637	1.89812	2.16931	2.38301	2.15015	0.140303	1.01276	2.12307
PSMD1	26S proteasome non-ATPase regulatory subunit 1	5	0.876452	0.793555	0.97125	0.880419	0.0513345	1.01018	0.871543	1.09394	1.21074	1.24185	1.18218	0.0450231	1.00434	1.17706	2.2226	1.8278	2.0252	0.1974	1.20359	1.68264	1.9489	1.46979	1.9507	1.7898	0.160004	1.02394	1.74795	2.23407	2.33746	2.45487	2.34213	0.0637823	1.00222	2.33694
PUM1	Pumilio homolog 1	5	0.672713	0.990414	0.839014	0.834047	0.091746	1.03625	0.804874	1.2367	1.3205	1.4888	1.34867	0.0741252	1.00905	1.33657	1.79258	1.74508	1.76883	0.02375	1.02594	1.72411	1.84571	2.12341	2.28501	2.08471	0.128283	1.01134	2.06133	2.10152	2.60822	2.84061	2.51678	0.2182	1.02252	2.46136
QARS	Glutamine--tRNA ligase	5	0.87974	1.07614	1.06424	1.00671	0.0635762	1.01195	0.994821	1.11737	1.31826	1.09516	1.17693	0.0709553	1.01089	1.16425	1.46177	1.12168	1.29173	0.170045	1.28355	1.00637	1.96691	1.71951	1.68401	1.79014	0.0889755	1.0074	1.77699	2.39209	2.21869	2.42199	2.34426	0.0633739	1.00219	2.33914
RAP1GDS1	Rap1 GTPase-GDP dissociation stimulator 1	5	1.29411	1.82061	1.25201	1.45558	0.182921	1.0473	1.38983	1.50447	1.85547	1.62057	1.66017	0.103241	1.01158	1.64116	1.77528	0.759681	1.26748	0.5078	2.0683	0.612813	0.915555	0.654656	1.43525	1.00182	0.229429	1.1569	0.86595	2.94558	2.28158	2.39128	2.53948	0.205505	1.01962	2.49062
RARS	Arginine--tRNA ligase, cytoplasmic	5	0.991407	1.01791	1.1852	1.06484	0.0606649	1.00972	1.05458	1.1097	1.2655	1.2274	1.20087	0.0468914	1.00457	1.19541	1.40438	1.36147	1.38292	0.021455	1.03002	1.34262	2.0974	1.8974	1.52659	1.84046	0.16722	1.02473	1.79605	2.39804	2.17934	2.26814	2.28184	0.0635038	1.00232	2.27656
RPTOR	Regulatory-associated protein of mTOR	5	2.0119	NaN	1.883	1.94745	0.06445	1.06513	1.82838	1.1778	1.5633	1.6046	1.44857	0.135907	1.02637	1.41135	2.88702	1.67983	2.28343	0.603595	1.63699	1.39489	2.22944	2.15294	1.26794	1.88344	0.308541	1.08036	1.74334	3.01748	NaN	1.99377	2.50563	0.511855	1.46859	1.70614
SAAL1	Protein SAAL1	5	1.65221	1.98181	1.92711	1.85371	0.10198	1.00907	1.83705	NaN	1.11617	0.95096	1.03357	0.082605	1.16427	0.887735	2.7255	0.783897	1.7547	0.970802	2.62153	0.669342	2.16411	2.04211	2.34171	2.18264	0.0869821	1.00476	2.17231	NaN	2.3438	2.2517	2.29775	0.04605	1.03896	2.21159
SAFB2	Scaffold attachment factor B2	5	1.67008	1.86308	1.32398	1.61905	0.157703	1.02842	1.5743	3.57636	1.50865	1.51315	2.19939	0.688488	1.2923	1.70191	1.89371	1.55161	1.72266	0.17105	1.20774	1.42635	1.74927	1.42627	1.34797	1.50784	0.122815	1.01987	1.47845	3.63488	2.52138	2.51158	2.88928	0.372811	1.04987	2.75204
SLC3A2	4F2 cell-surface antigen heavy chain	5	0.754811	0.694807	1.28951	0.913043	0.189029	1.12828	0.809233	1.04599	1.35289	1.05509	1.15132	0.100818	1.02297	1.12547	1.53368	0.778777	1.15623	0.377451	1.82538	0.63342	1.61001	1.80231	1.30101	1.57111	0.146014	1.02587	1.53149	2.11145	1.73405	2.23875	2.02808	0.15154	1.01673	1.99472
SPTAN1	Spectrin alpha chain, non-erythrocytic 1	5	0.60112	1.16422	1.09482	0.953387	0.177269	1.1035	0.863964	1.1321	1.2359	1.4095	1.25917	0.0809191	1.01237	1.24378	1.97802	1.58932	1.78367	0.19435	1.22997	1.45018	1.91567	1.90917	1.78827	1.87104	0.0414259	1.00147	1.86829	1.90881	2.11331	2.15641	2.05951	0.0763703	1.00412	2.05106
SRM	Spermidine synthase	5	0.474467	0.963668	1.24957	0.895902	0.226304	1.19077	0.752371	1.0763	1.3549	1.4705	1.30057	0.116994	1.02424	1.26979	1.48973	1.37393	1.43183	0.0579	1.08013	1.32561	2.05292	2.00012	1.40072	1.81792	0.209156	1.03965	1.74859	2.20616	1.86296	2.24036	2.10316	0.120505	1.00983	2.08268
STIP1	Stress-induced-phosphoprotein 1	5	1.58712	1.28412	1.39872	1.42332	0.0883292	1.01154	1.40709	2.23792	NaN	0.721919	1.47992	0.758001	2.46637	0.600039	2.05749	2.35309	2.20529	0.1478	1.13613	1.94106	1.65985	1.20975	2.40365	1.75775	0.348108	1.1174	1.57307	2.52591	2.03811	1.53251	2.03218	0.286785	1.05965	1.91779
TBC1D15	TBC1 domain family member 15	5	1.7638	1.877	1.645	1.76193	0.0669791	1.00433	1.75434	0.580813	1.75241	NaN	1.16661	0.585798	2.42904	0.480276	0.944243	2.65604	1.80014	0.855898	2.33133	0.772153	2.20299	1.96599	3.33779	2.50226	0.423332	1.0857	2.30473	3.00625	2.81545	2.71675	2.84615	0.0849695	1.00267	2.83857
TNPO1	Transportin-1	5	1.11766	1.18115	1.28936	1.19606	0.0501228	1.00526	1.1898	1.09537	1.30188	1.16458	1.18728	0.0606848	1.00783	1.17806	1.69182	1.28532	1.48857	0.20325	1.29538	1.14914	1.86715	1.67205	1.38085	1.64002	0.141293	1.02224	1.60434	2.42898	2.28898	2.19358	2.30385	0.0683595	1.00264	2.29779
TRAPPC8	Trafficking protein particle complex subunit 8	5	1.03435	1.42925	1.30835	1.25732	0.116819	1.02586	1.22562	0.85912	0.749819	1.34992	0.986286	0.184534	1.1048	0.892726	3.25872	1.16152	2.21012	1.0486	2.32767	0.949498	1.62569	NaN	2.98048	2.30309	0.677395	1.72557	1.33468	3.76496	2.31686	2.22936	2.77039	0.497924	1.09672	2.52608
TRIP13	Pachytene checkpoint protein 2 homolog	5	NaN	1.38967	1.01707	1.20337	0.1863	1.34035	0.897803	1.06315	2.26885	2.27406	1.86869	0.402771	1.13902	1.64061	2.85972	1.52712	2.19342	0.6663	1.75495	1.24984	1.42831	1.2113	2.44671	1.69544	0.380823	1.15095	1.47308	NaN	2.75127	3.08737	2.91932	0.16805	1.1159	2.61611
TTLL12	Tubulin--tyrosine ligase-like protein 12	5	0.778072	1.10857	0.959368	0.94867	0.0955564	1.03039	0.920689	1.23116	1.32686	1.17876	1.24559	0.0433576	1.00363	1.24109	1.87841	1.2807	1.57956	0.298855	1.42849	1.10575	1.93878	1.54098	1.72588	1.73521	0.11493	1.01314	1.71271	2.3352	1.77891	2.10751	2.07387	0.161465	1.01816	2.03689
UBA6	Ubiquitin-like modifier-activating enzyme 6	5	1.12209	1.38999	1.38189	1.29799	0.0879811	1.01376	1.28037	1.02917	1.25387	1.28687	1.18997	0.0809624	1.01387	1.17369	1.54923	1.25003	1.39963	0.1496	1.22516	1.1424	1.90726	1.86706	1.49586	1.75673	0.130949	1.01665	1.72796	1.94879	2.01309	2.05869	2.00686	0.0318781	1.00076	2.00534
UCHL1	Ubiquitin carboxyl-terminal hydrolase isozyme L1;Ubiquitin carboxyl-terminal hydrolase	5	1.18877	1.60427	1.37198	1.38834	0.120223	1.02246	1.35784	1.06643	1.20623	1.11692	1.12986	0.0408721	1.00392	1.12545	1.44501	1.32841	1.38671	0.0583	1.08343	1.27993	1.92092	1.84692	1.46022	1.74269	0.14284	1.02013	1.70831	2.3076	2.1644	2.0837	2.18523	0.0654684	1.00269	2.17937
UNC45A	Protein unc-45 homolog A	5	0.8596	1.5503	0.868598	1.09283	0.228748	1.13112	0.966147	1.3747	1.2164	1.4148	1.3353	0.0605665	1.00616	1.32712	2.23894	1.53714	1.88804	0.3509	1.41971	1.32988	1.92126	1.72876	1.84776	1.83259	0.056085	1.00281	1.82747	2.06768	2.00477	2.24037	2.10427	0.07043	1.00336	2.09724
USP24	Ubiquitin carboxyl-terminal hydrolase 24	5	1.35874	1.63473	1.44563	1.4797	0.0814723	1.00908	1.46638	1.1629	1.2216	1.3671	1.25053	0.0606967	1.00706	1.24177	1.70667	1.20277	1.45472	0.25195	1.38689	1.04891	1.97474	1.75654	1.48863	1.73997	0.140572	1.01955	1.7066	2.15133	2.13003	2.13383	2.1384	0.00655905	1.00003	2.13834
USP9X	Probable ubiquitin carboxyl-terminal hydrolase FAF-X	5	1.38195	1.64845	1.35236	1.46092	0.0941533	1.01244	1.44297	1.12823	1.27833	1.37572	1.26076	0.0719823	1.00977	1.24857	1.79648	1.42508	1.61078	0.1857	1.24471	1.2941	1.78637	1.74617	1.62127	1.71794	0.049707	1.00251	1.71364	2.41069	2.26919	2.2377	2.30586	0.0531974	1.00159	2.30219
VPS35	Vacuolar protein sorting-associated protein 35	5	0.861277	1.11728	0.504574	0.82771	0.177667	1.13788	0.727416	1.23814	1.41924	1.15994	1.27244	0.076793	1.01091	1.25871	2.10459	1.43299	1.76879	0.3358	1.43019	1.23675	1.62435	1.51055	1.81115	1.64868	0.0876245	1.00846	1.63485	1.99635	2.42195	2.50605	2.30812	0.157763	1.014	2.27626
XPO1	Exportin-1	5	1.00423	0.760229	1.11193	0.958796	0.104038	1.03527	0.926133	1.10247	1.28478	1.21987	1.20237	0.0533505	1.0059	1.19532	2.00008	1.34888	1.67448	0.3256	1.44235	1.16094	1.54698	1.22988	1.32438	1.36708	0.0939957	1.01416	1.34799	2.22811	2.08661	2.10561	2.14011	0.0443405	1.00129	2.13736
YTHDC2	Probable ATP-dependent RNA helicase YTHDC2	5	1.82733	2.44653	2.02093	2.09826	0.182882	1.02276	2.05158	1.12609	1.17169	0.631494	0.976425	0.172967	1.09396	0.892563	3.61966	1.23046	2.42506	1.1946	2.39391	1.01301	2.40695	2.52044	3.16455	2.69731	0.235904	1.02291	2.63689	3.89603	2.32443	2.91233	3.04426	0.458453	1.06792	2.85065
YWHAB	14-3-3 protein beta/alpha;14-3-3 protein beta/alpha, N-terminally processed	5	0.433757	1.06545	0.702748	0.733985	0.183022	1.18592	0.618916	1.24017	1.00337	0.675168	0.972903	0.163812	1.08489	0.896775	1.216	1.503	1.3595	0.1435	1.22209	1.11244	2.37466	2.25996	1.36887	2.00116	0.317876	1.07556	1.86057	2.13485	2.49884	2.19715	2.27695	0.112395	1.0073	2.26045
ABCF2	ATP-binding cassette sub-family F member 2	6	-0.0353722	-0.183074	0.572023	0.117859	0.23105	7.23758	0.0162843	1.32546	1.22745	1.18176	1.24489	0.0423892	1.00347	1.24058	1.33703	1.01893	1.17798	0.15905	1.29169	0.911968	1.8456	1.8093	1.6073	1.75407	0.0741277	1.00535	1.74473	2.24815	1.96105	1.57665	1.92862	0.194522	1.03047	1.87158
ACAT1	Acetyl-CoA acetyltransferase, mitochondrial	6	-0.494258	-0.39076	-0.263661	-0.382893	0.0666837	1.09082	-0.351015	1.78699	1.59339	1.4906	1.62366	0.0868887	1.00858	1.60985	0.773497	1.5419	1.1577	0.384202	1.84246	0.628343	2.72512	2.84872	1.97492	2.51625	0.273008	1.03526	2.43055	2.54748	1.83698	2.41678	2.26708	0.218335	1.02778	2.2058
ACTR1A	Alpha-centractin	6	NaN	0.806996	0.214299	0.510648	0.296349	2.72603	0.187323	1.03549	3.15119	2.51499	2.23389	0.626714	1.23511	1.80866	2.6481	1.4989	2.0735	0.5746	1.67458	1.23822	1.37179	1.54259	2.30028	1.73822	0.285322	1.08069	1.60844	2.82087	2.38897	2.52686	2.5789	0.127365	1.00731	2.56019
ADSS	Adenylosuccinate synthetase isozyme 2	6	0.21718	0.253678	0.89518	0.455346	0.220169	1.68685	0.269939	0.905134	1.12643	1.16713	1.06623	0.081401	1.01746	1.04793	1.62874	1.69514	1.66194	0.0332	1.03883	1.59982	1.97671	1.75041	1.14221	1.62311	0.249166	1.07057	1.51611	2.04458	1.99608	1.70818	1.91628	0.104988	1.00899	1.8992
AGL	Glycogen debranching enzyme;4-alpha-glucanotransferase;Amylo-alpha-1,6-glucosidase	6	-0.105722	0.60678	0.743282	0.41478	0.263217	2.15158	0.19278	1.56221	1.11771	1.49551	1.39181	0.138396	1.02962	1.35177	1.33346	1.74686	1.54016	0.2067	1.28973	1.19417	2.06939	2.17969	1.46179	1.90362	0.223199	1.04118	1.82833	1.92666	1.38186	1.60896	1.63916	0.157993	1.02783	1.59478
AHSA1	Activator of 90 kDa heat shock protein ATPase homolog 1	6	0.51795	0.58845	0.927351	0.677917	0.126367	1.10402	0.614042	0.869372	1.27017	1.03037	1.05664	0.116443	1.03638	1.01955	1.75413	1.37363	1.56388	0.19025	1.2597	1.24147	2.10383	1.41303	1.23803	1.58496	0.264306	1.08327	1.46313	2.29385	2.16524	2.38544	2.28151	0.063865	1.00235	2.27617
AK2	Adenylate kinase 2, mitochondrial;Adenylate kinase 2, mitochondrial, N-terminally processed;Adenylate kinase 2, mitochondrial	6	-1.14982	-0.280918	-0.0992149	-0.509984	0.324189	2.15525	-0.236624	1.72818	1.44278	1.00198	1.39098	0.21123	1.06906	1.30112	0.985195	1.0804	1.0328	0.0476025	1.09181	0.945949	2.20117	2.15106	2.20316	2.18513	0.0170447	1.00018	2.18473	2.40342	2.37743	2.30242	2.36109	0.0302792	1.00049	2.35993
ALG6	Dolichyl pyrophosphate Man9GlcNAc2 alpha-1,3-glucosyltransferase	6	0.733603	0.6143	0.430399	0.592767	0.0881871	1.06629	0.555918	2.09457	2.35188	1.82878	2.09174	0.151013	1.01561	2.05959	2.16534	1.09104	1.62819	0.53715	1.83627	0.886684	2.60246	3.13196	2.65246	2.79563	0.168785	1.01092	2.76543	3.21205	1.67055	1.62115	2.16792	0.522261	1.17357	1.84728
ANXA2	Annexin A2;Annexin;Putative annexin A2-like protein	6	0.111165	0.898664	0.606065	0.538631	0.229818	1.53844	0.350114	0.877682	1.03918	1.00288	0.973247	0.0489182	1.00757	0.965937	1.12275	1.02075	1.07175	0.051	1.09492	0.978835	1.62936	1.32306	1.34666	1.43303	0.0984028	1.01413	1.41307	2.35276	2.00996	2.44926	2.27066	0.133293	1.01032	2.24746
AP1G1	AP-1 complex subunit gamma-1	6	0.57152	0.983616	0.459015	0.671384	0.159459	1.16873	0.574458	1.51032	1.33722	1.29492	1.38082	0.0658913	1.00682	1.37146	1.96457	1.35427	1.65942	0.30515	1.41457	1.17309	1.79129	1.65649	1.70309	1.71696	0.0395263	1.00159	1.71423	2.3762	2.0372	2.3174	2.2436	0.104587	1.00651	2.22909
ATIC	Bifunctional purine biosynthesis protein PURH;Phosphoribosylaminoimidazolecarboxamide formyltransferase;IMP cyclohydrolase	6	0.312339	0.635942	0.710245	0.552842	0.12215	1.14607	0.48238	0.975991	1.3789	1.05609	1.13699	0.123144	1.03514	1.0984	1.49989	1.18429	1.34209	0.1578	1.25008	1.0736	1.92184	1.54763	1.59803	1.68917	0.117243	1.01443	1.66514	2.26413	2.15963	1.97593	2.13323	0.0842368	1.00467	2.12331
ATP5O	ATP synthase subunit O, mitochondrial	6	NaN	-0.929046	-0.249744	-0.589395	0.339651	2.71022	-0.217471	2.03937	2.09047	1.63377	1.9212	0.144472	1.01694	1.8892	1.23994	0.76984	1.00489	0.23505	1.54994	0.648342	2.40952	1.83182	2.11862	2.11999	0.166769	1.01854	2.0814	2.11782	2.69252	2.66872	2.49302	0.187726	1.01699	2.45138
BZW1	Basic leucine zipper and W2 domain-containing protein 1	6	-0.0361931	0.812604	0.462506	0.412972	0.246275	2.02523	0.203914	NaN	2.1722	1.39239	1.78229	0.389905	1.50794	1.18194	0.860945	1.40704	1.13399	0.273048	1.56931	0.722608	2.1921	NaN	2.25819	2.22514	0.033045	1.02873	2.163	2.64923	2.21633	2.48793	2.45116	0.126312	1.00796	2.43182
CAP1	Adenylyl cyclase-associated protein 1;Adenylyl cyclase-associated protein	6	-0.752774	-0.659977	-0.556076	-0.656276	0.056812	1.02245	-0.641867	2.24601	2.50551	1.10851	1.95334	0.429008	1.14433	1.70697	1.63605	0.959848	1.29795	0.338101	1.62578	0.798354	1.6324	1.7996	2.2261	1.88603	0.176751	1.02631	1.83769	3.40321	1.77541	1.47491	2.21784	0.598998	1.21797	1.82093
CCT2	T-complex protein 1 subunit beta	6	-0.0379734	0.402223	0.48342	0.282557	0.16197	1.95154	0.144786	1.01273	1.18613	1.12963	1.1095	0.0510585	1.00634	1.1025	1.49326	1.23086	1.36206	0.1312	1.20098	1.13412	1.59425	1.43255	1.36365	1.46348	0.0683416	1.00653	1.45398	2.25332	2.02132	1.86812	2.04759	0.111971	1.00896	2.02941
CCT3	T-complex protein 1 subunit gamma	6	0.184221	0.323015	0.516316	0.341184	0.096297	1.23794	0.275605	1.18932	1.48112	1.28272	1.31772	0.086034	1.01277	1.30111	1.37085	1.30215	1.3365	0.03435	1.05023	1.27258	1.79678	1.53598	1.45368	1.59548	0.103416	1.01259	1.57565	1.88571	1.66691	1.72571	1.75944	0.0653754	1.00414	1.7522
CCT8	T-complex protein 1 subunit theta	6	0.215386	0.801988	0.544682	0.520685	0.169762	1.31687	0.395396	1.21035	1.00234	0.927842	1.04684	0.0845343	1.01953	1.02679	1.10149	1.4732	1.28735	0.185855	1.31448	0.979356	2.00971	2.04081	1.40501	1.81851	0.206945	1.03879	1.7506	2.05742	1.90472	1.71842	1.89352	0.098021	1.00803	1.87844
CDK1	Cyclin-dependent kinase 1	6	-0.982784	NaN	-0.316688	-0.649736	0.333048	2.46787	-0.263278	2.343	3.0908	2.0815	2.5051	0.302423	1.04365	2.40032	3.16396	1.94456	2.55426	0.6097	1.56342	1.63377	1.11255	0.696348	2.69785	1.50225	0.609755	1.48827	1.00939	3.33228	1.92718	4.16778	3.14241	0.653735	1.12953	2.78206
COPS3	COP9 signalosome complex subunit 3	6	0.414803	0.155803	0.639201	0.403269	0.139664	1.35712	0.297151	1.95156	1.89186	1.98836	1.94393	0.0281174	1.00063	1.94271	2.19544	1.80024	1.99784	0.1976	1.20686	1.65541	1.76468	1.33448	1.87658	1.65858	0.165238	1.02973	1.61069	2.19851	2.75691	2.03801	2.33114	0.217867	1.02617	2.2717
DCTN1	Dynactin subunit 1	6	0.308086	0.554989	0.524493	0.462523	0.0777185	1.08455	0.426466	1.61148	1.96878	1.94018	1.84015	0.114631	1.01162	1.819	2.45044	1.79444	2.12244	0.328	1.33966	1.58431	2.20711	1.99801	2.7916	2.33224	0.237479	1.03106	2.26199	1.7452	1.5786	2.454	1.92593	0.268378	1.05816	1.82008
DDX17	Probable ATP-dependent RNA helicase DDX17	6	-0.0813508	0.26635	0.326948	0.170649	0.127208	2.54479	0.0670582	1.66245	1.16775	1.38375	1.40465	0.143189	1.03113	1.36225	1.59582	1.40832	1.50207	0.09375	1.12623	1.33371	1.71098	1.74738	1.72808	1.72881	0.0105142	1.00011	1.72862	2.07469	1.9974	2.04719	2.03976	0.0226189	1.00037	2.03901
DDX5	Probable ATP-dependent RNA helicase DDX5	6	0.0240751	0.610679	0.492481	0.375745	0.179115	1.66819	0.225241	1.45537	1.32878	1.10348	1.29588	0.102905	1.01889	1.27185	1.84108	1.44658	1.64383	0.19725	1.25578	1.30901	1.68106	1.50586	1.59576	1.59423	0.0505817	1.00302	1.58943	2.31328	2.01428	2.25778	2.19511	0.0918252	1.00524	2.18367
DHX36	ATP-dependent RNA helicase DHX36	6	0.520656	NaN	0.641652	0.581154	0.060498	1.21874	0.476846	1.24105	1.94186	1.75566	1.64619	0.20958	1.04855	1.56997	1.47857	2.10427	1.79142	0.31285	1.3906	1.28824	1.8036	1.56839	2.05269	1.80823	0.139825	1.01791	1.77641	2.57464	2.26054	1.85483	2.23	0.208351	1.02615	2.17318
DHX57	Putative ATP-dependent RNA helicase DHX57	6	0.78487	NaN	0.497361	0.641115	0.143755	1.52299	0.42096	1.21186	2.15506	1.94176	1.76956	0.285567	1.07799	1.64154	1.81326	1.53756	1.67541	0.13785	1.16949	1.4326	1.51372	1.41772	1.81481	1.58208	0.119618	1.01713	1.55545	3.50032	2.78822	2.69782	2.99545	0.253779	1.0215	2.9324
DSTN	Destrin	6	0.909737	0.808534	0.325934	0.681402	0.180119	1.20884	0.563683	1.11823	2.70142	1.49912	1.77292	0.477091	1.2164	1.45752	1.31093	2.31843	1.81468	0.50375	1.67601	1.08274	1.33482	2.03792	2.27972	1.88415	0.283397	1.06775	1.7646	3.78796	2.13166	1.79046	2.57003	0.616881	1.17232	2.19226
EDC4	Enhancer of mRNA-decapping protein 4	6	0.863643	0.330041	1.33904	0.844241	0.291434	1.35482	0.623137	0.937655	1.25485	1.11225	1.10159	0.0917215	1.02077	1.07917	1.73852	1.30002	1.51927	0.21925	1.31434	1.15592	1.80555	1.48745	1.68125	1.65808	0.0925553	1.00933	1.64275	2.13842	2.14642	2.20542	2.16342	0.0211266	1.00029	2.1628
EEF1D	Elongation factor 1-delta	6	-0.0721037	1.4728	1.1683	0.856332	0.472467	1.88494	0.454302	2.23054	1.74713	2.11984	2.0325	0.146221	1.0155	2.00147	2.95682	1.42752	2.19217	0.76465	1.8966	1.15584	1.53372	0.620328	2.68233	1.61213	0.596538	1.40701	1.14578	3.12575	2.51815	3.62465	3.08952	0.319932	1.03212	2.99336
EEF2	Elongation factor 2	6	-0.011927	0.650672	0.58947	0.409405	0.211406	1.77965	0.230048	1.48768	1.17938	1.21308	1.29338	0.0976359	1.01707	1.27167	1.12816	1.53955	1.33386	0.205695	1.33885	0.996271	1.83771	1.9445	1.4195	1.7339	0.160196	1.02557	1.69067	1.93837	1.74457	1.57597	1.75297	0.1047	1.01069	1.73443
EIF2A	Eukaryotic translation initiation factor 2A;Eukaryotic translation initiation factor 2A, N-terminally processed	6	NaN	0.795073	0.613874	0.704473	0.0905995	1.27626	0.551984	0.768477	1.11537	1.63988	1.17458	0.253288	1.13915	1.0311	1.11385	0.796549	0.955199	0.158651	1.36875	0.697864	2.10436	2.19676	1.65417	1.9851	0.1676	1.02135	1.94359	NaN	3.2805	2.0422	2.66135	0.61915	1.54641	1.72099
EIF3A	Eukaryotic translation initiation factor 3 subunit A	6	0.0054471	0.388144	0.441048	0.278213	0.137235	1.71388	0.162329	1.66151	1.45121	1.2038	1.43884	0.132274	1.02532	1.40331	1.69363	0.893731	1.29368	0.399949	1.77151	0.730271	1.74763	1.42913	1.84183	1.67286	0.124864	1.01669	1.6454	2.81763	2.32783	2.36793	2.50446	0.157011	1.01177	2.47532
EIF3B	Eukaryotic translation initiation factor 3 subunit B	6	-0.0707178	-0.232315	0.461182	0.0527164	0.209493	11.8335	0.00445486	1.45175	1.56945	1.24045	1.42055	0.0962468	1.01375	1.40128	1.52077	1.37667	1.44872	0.07205	1.09941	1.31773	2.07475	1.95825	1.84495	1.95932	0.0663397	1.00343	1.95261	2.48508	2.29899	2.61728	2.46712	0.0923204	1.0042	2.45681
EIF3C	Eukaryotic translation initiation factor 3 subunit C;Eukaryotic translation initiation factor 3 subunit C-like protein	6	0.389134	0.670835	0.787631	0.615867	0.118274	1.11041	0.554631	1.40594	1.47504	1.15364	1.34487	0.0976752	1.0158	1.32395	1.81941	1.2914	1.5554	0.264005	1.37802	1.12872	2.11101	1.68641	2.1054	1.96761	0.140608	1.0153	1.93796	2.56011	2.39921	2.45121	2.47018	0.0474061	1.0011	2.46745
EIF3D	Eukaryotic translation initiation factor 3 subunit D	6	0.348325	1.01512	0.797923	0.720456	0.196346	1.22193	0.589607	1.27768	1.22038	0.922681	1.14025	0.110033	1.0279	1.1093	1.65878	1.35368	1.50623	0.15255	1.21228	1.24248	1.69187	1.52677	1.46997	1.56287	0.0665515	1.00543	1.55443	2.59047	2.19877	1.93947	2.2429	0.189219	1.02132	2.19608
EIF4A1	Eukaryotic initiation factor 4A-I	6	0.130988	0.575892	0.452892	0.386591	0.132642	1.35058	0.286241	1.18984	1.18844	0.89924	1.09251	0.0966342	1.02344	1.06749	1.53345	1.34325	1.43835	0.0951	1.13418	1.26818	1.99201	1.79	1.94581	1.90927	0.0611098	1.00307	1.90343	2.65355	2.50265	2.41295	2.52305	0.0702002	1.00232	2.51721
EPRS	Bifunctional glutamate/proline--tRNA ligase;Glutamate--tRNA ligase;Proline--tRNA ligase	6	0.434194	0.861495	0.702295	0.665995	0.124679	1.10492	0.602753	1.32215	1.42245	1.41774	1.38745	0.0326766	1.00166	1.38514	1.77212	1.44682	1.60947	0.16265	1.21177	1.3282	1.71197	1.49467	1.96817	1.72494	0.136841	1.01885	1.69302	2.14477	2.13377	2.26507	2.1812	0.0420534	1.00111	2.17878
ESYT1	Extended synaptotagmin-1	6	0.406919	1.08892	0.474519	0.656786	0.216946	1.32517	0.495624	0.831033	0.803436	1.96004	1.19817	0.381018	1.30157	0.920556	2.55221	1.432	1.99211	0.560105	1.6866	1.18113	1.15823	0.995233	2.20863	1.45403	0.380222	1.20439	1.20727	2.31223	2.42133	3.08033	2.60463	0.239926	1.02542	2.54007
EZR	Ezrin	6	-0.134992	0.0402	0.236002	0.04707	0.107152	8.22418	0.00572337	1.6497	1.52709	0.909396	1.36206	0.229084	1.0847	1.2557	0.99658	1.51918	1.25788	0.2613	1.47789	0.851131	2.29762	1.73272	1.54902	1.85979	0.225248	1.04394	1.78151	2.43652	2.40512	1.85582	2.23249	0.188551	1.02137	2.18578
FARSB	Phenylalanine--tRNA ligase beta subunit	6	0.415563	0.519761	0.749764	0.561696	0.0987277	1.0925	0.514137	1.41141	1.22831	1.03531	1.22501	0.108583	1.02354	1.19684	1.51863	1.36943	1.44403	0.0746	1.10345	1.30865	2.19478	2.25678	1.65698	2.03618	0.190443	1.0262	1.98419	2.11802	2.21842	2.43542	2.25729	0.0936637	1.00516	2.2457
FXR2	Fragile X mental retardation syndrome-related protein 2	6	NaN	0.368365	-0.241138	0.0636135	0.304752	13.5079	0.00470936	1.88112	1.77071	1.56382	1.73855	0.0929974	1.00857	1.72377	1.99025	1.42325	1.70675	0.2835	1.36878	1.24691	2.24297	1.64367	2.36467	2.08377	0.222837	1.03426	2.01475	2.32859	2.59399	3.00109	2.64122	0.195565	1.01642	2.59855
GEMIN4	Gem-associated protein 4	6	0.544992	1.28839	0.290488	0.707957	0.299372	1.52909	0.462991	1.90033	1.91323	1.95093	1.9215	0.0151805	1.00019	1.92114	2.32017	1.80637	2.06327	0.2569	1.26648	1.62913	1.41435	1.05295	1.30395	1.25708	0.106927	1.02167	1.23042	2.23881	1.80581	2.30431	2.11631	0.156397	1.01636	2.08224
GPI	Glucose-6-phosphate isomerase	6	0.174768	0.589264	0.623058	0.462363	0.144128	1.28987	0.358457	1.0182	1.4999	0.997197	1.17177	0.164179	1.0588	1.1067	1.70589	1.08589	1.39589	0.31	1.51706	0.92013	1.67864	1.29154	1.37154	1.44724	0.117982	1.01991	1.41899	2.26723	2.28293	2.17833	2.24283	0.0325669	1.00063	2.24141
GPS1	COP9 signalosome complex subunit 1	6	-0.15665	0.188456	0.382057	0.137954	0.157548	4.13171	0.0333891	1.54423	1.70753	1.60283	1.6182	0.0477627	1.00261	1.61398	1.9148	1.5697	1.74225	0.17255	1.20715	1.44327	1.06877	1.41427	1.39907	1.29404	0.112719	1.02273	1.26528	1.74508	1.73058	2.17988	1.88518	0.147409	1.01832	1.85127
HDAC2	Histone deacetylase 2	6	0.44011	0.407408	0.683509	0.510342	0.0870965	1.08721	0.469404	1.3286	1.4866	1.34839	1.38786	0.0496978	1.00384	1.38255	2.13862	1.75452	1.94657	0.19205	1.20629	1.61368	2.06534	1.86194	1.79594	1.90774	0.0810706	1.00541	1.89747	2.38286	2.30746	2.05146	2.24726	0.10029	1.00597	2.23393
HMOX2	Heme oxygenase 2	6	-0.138432	0.367966	0.119767	0.116434	0.146194	4.5985	0.0253199	1.49404	1.94184	1.89514	1.77701	0.142124	1.01916	1.7436	2.42515	1.73255	2.07885	0.3463	1.36999	1.51742	1.0005	1.77781	2.4514	1.74324	0.419195	1.17295	1.4862	NaN	2.05274	2.82214	2.43744	0.3847	1.34789	1.80834
HNRNPL	Heterogeneous nuclear ribonucleoprotein L	6	0.431408	0.667706	0.299006	0.46604	0.107834	1.16016	0.401704	1.93904	1.33114	0.890743	1.38697	0.303902	1.14366	1.21275	1.93313	1.56523	1.74918	0.18395	1.22119	1.43236	1.47517	1.48078	1.55858	1.50484	0.0269171	1.00096	1.5034	2.79912	1.98082	1.91382	2.23125	0.284591	1.04873	2.12758
HSD17B4	Peroxisomal multifunctional enzyme type 2;(3R)-hydroxyacyl-CoA dehydrogenase;Enoyl-CoA hydratase 2	6	-0.742957	-0.791354	0.121944	-0.470789	0.296696	2.13682	-0.220322	1.38059	2.43409	0.315387	1.37669	0.61162	1.58267	0.869852	2.33048	1.59688	1.96368	0.3668	1.42217	1.38077	2.72743	1.41443	2.97753	2.37313	0.484757	1.12489	2.10966	2.38354	2.01844	2.53763	2.3132	0.153948	1.01327	2.28291
HSP90AB1	Heat shock protein HSP 90-beta	6	0.0196471	0.431745	0.38954	0.280311	0.1309	1.64204	0.170709	1.13651	1.4315	1.2548	1.27427	0.0857109	1.01355	1.25723	2.40959	1.78589	2.09774	0.31185	1.32506	1.58313	1.90197	1.51496	2.36786	1.92826	0.246562	1.04897	1.83824	2.53883	2.34113	2.47903	2.453	0.0585367	1.00171	2.44882
HSPA4L	Heat shock 70 kDa protein 4L	6	0.188475	0.819973	0.695673	0.56804	0.193145	1.34436	0.422536	1.06747	0.892664	1.11627	1.02547	0.0678799	1.01313	1.01218	1.53505	1.69375	1.6144	0.07935	1.09819	1.47006	1.86969	1.85659	1.62069	1.78232	0.0809051	1.00617	1.77139	1.76824	1.92554	1.65514	1.78297	0.0784046	1.00579	1.7727
IGF2BP1	Insulin-like growth factor 2 mRNA-binding protein 1	6	-1.12611	-0.50941	-0.873207	-0.836242	0.178983	1.13709	-0.735425	2.13349	3.04089	1.97159	2.38199	0.332749	1.05845	2.25046	1.71746	1.50816	1.61281	0.10465	1.13154	1.42533	1.70548	1.78848	2.89168	2.12855	0.382318	1.09659	1.94106	2.66294	2.06764	3.17214	2.63424	0.319164	1.04397	2.52329
IKBKAP	Elongator complex protein 1	6	0.41916	0.73286	0.95826	0.703427	0.156319	1.14776	0.612869	1.04403	1.34003	1.26653	1.21686	0.0889833	1.01602	1.19768	1.94847	1.51417	1.73132	0.21715	1.26866	1.36469	1.79071	1.66441	1.88621	1.78044	0.0642336	1.0039	1.77353	1.63299	2.23158	2.22648	2.03035	0.198685	1.02869	1.97373
KHDRBS1	KH domain-containing, RNA-binding, signal transduction-associated protein 1	6	0.134386	-0.170015	0.950688	0.30502	0.33458	3.94561	0.0773062	1.70141	1.81212	0.654009	1.38918	0.368972	1.21084	1.14729	1.88947	1.37348	1.63148	0.257995	1.34866	1.2097	1.79636	1.72766	1.68506	1.73636	0.0324227	1.00104	1.73455	3.4154	3.32299	1.6758	2.80473	0.565095	1.12151	2.50086
KPNA2	Importin subunit alpha-1	6	-0.114566	0.319533	0.602328	0.269098	0.20848	2.65438	0.101379	1.09487	1.60047	1.11157	1.26897	0.16582	1.05114	1.20723	1.89927	1.31818	1.60872	0.290545	1.40603	1.14416	1.72161	1.4526	1.82321	1.66581	0.110564	1.0132	1.64411	2.88889	2.38739	2.35098	2.54242	0.173554	1.01396	2.50742
KPNA3	Importin subunit alpha-4	6	0.165862	0.533664	0.528563	0.409363	0.121759	1.26409	0.323841	1.69396	1.99776	1.45896	1.71689	0.15596	1.02472	1.67548	2.51362	1.58581	2.04971	0.463905	1.5288	1.34073	0.938427	0.922626	1.12163	0.994228	0.0638643	1.01236	0.982089	3.21426	2.09266	2.27326	2.52673	0.347697	1.05672	2.39111
KPNA4	Importin subunit alpha-3	6	NaN	1.6904	0.490999	1.0907	0.5997	2.60842	0.418145	1.66655	1.30305	1.73255	1.56738	0.133533	1.02174	1.53403	2.30026	1.79287	2.04657	0.253695	1.26518	1.6176	1.25497	NaN	2.42216	1.83857	0.583595	1.79711	1.02307	2.45594	3.16504	NaN	2.81049	0.35455	1.27039	2.2123
KPNA6	Importin subunit alpha-7;Importin subunit alpha-6	6	0.214058	-0.045544	0.752954	0.307156	0.23516	2.62	0.117235	1.35157	1.52137	1.28447	1.3858	0.0704967	1.00775	1.37514	2.20011	1.76241	1.98126	0.21885	1.23345	1.60628	1.17061	1.80491	1.96301	1.64618	0.242124	1.06479	1.54601	1.75439	1.88089	2.33379	1.98969	0.175883	1.02341	1.94418
LARP1	La-related protein 1	6	0.201182	-0.617921	0.569483	0.0509147	0.350912	14.7315	0.00345619	1.35593	1.48053	1.22233	1.35293	0.074551	1.0091	1.34073	1.44302	1.28732	1.36517	0.07785	1.11476	1.22463	1.40598	1.69418	1.99028	1.69681	0.168678	1.0296	1.64803	2.40896	2.28716	2.40536	2.36716	0.0400135	1.00086	2.36514
LDHA	L-lactate dehydrogenase A chain	6	0.0768045	0.220601	0.556701	0.284702	0.142193	1.73122	0.164452	1.08644	1.30434	0.951836	1.11421	0.102702	1.02545	1.08655	1.46472	1.06292	1.26382	0.2009	1.35073	0.935654	1.57812	1.22392	1.37222	1.39142	0.102698	1.01632	1.36908	2.3749	1.9303	1.9908	2.09867	0.139217	1.01318	2.07136
MAP1B	Microtubule-associated protein 1B;MAP1B heavy chain;MAP1 light chain LC1	6	0.386227	0.477728	0.220528	0.361494	0.07527	1.12976	0.319976	1.16872	1.63772	1.79772	1.53472	0.188739	1.0453	1.46821	2.54379	1.96249	2.25314	0.29065	1.2772	1.76413	1.01108	1.19898	2.36878	1.52628	0.424728	1.23134	1.23953	2.48827	2.13667	2.79377	2.4729	0.189844	1.01766	2.43
MATR3	Matrin-3	6	0.231209	0.294311	0.776804	0.434108	0.172314	1.46733	0.295848	1.26195	1.60354	1.15055	1.33868	0.136279	1.03104	1.29837	2.31847	1.61447	1.96647	0.352	1.40187	1.40275	1.77969	1.32829	1.46799	1.52532	0.133424	1.02292	1.49114	3.03277	2.06948	2.06647	2.38957	0.3216	1.05425	2.26661
MSH2	DNA mismatch repair protein Msh2	6	0.674289	0.0833896	0.353588	0.370422	0.170786	1.62631	0.227769	0.932432	1.41953	1.60793	1.31996	0.201254	1.06962	1.23405	2.52359	1.65738	2.09049	0.433105	1.4764	1.41594	1.51638	1.36897	1.70648	1.53061	0.0976902	1.0122	1.51216	1.91155	1.80954	1.99115	1.90408	0.0525592	1.00228	1.89974
MTHFD1	C-1-tetrahydrofolate synthase, cytoplasmic;Methylenetetrahydrofolate dehydrogenase;Methenyltetrahydrofolate cyclohydrolase;Formyltetrahydrofolate synthetase;C-1-tetrahydrofolate synthase, cytoplasmic, N-terminally processed	6	0.269494	0.712394	0.660194	0.547361	0.139748	1.19488	0.458089	1.08783	1.47173	1.27323	1.2776	0.110844	1.02255	1.24942	1.5005	1.2824	1.39145	0.10905	1.16086	1.19864	1.59695	1.45285	1.59815	1.54932	0.0482346	1.0029	1.54483	1.95464	1.72714	1.92384	1.86854	0.0712569	1.00436	1.86043
NCAPD2	Condensin complex subunit 1	6	0.167535	0.0381326	0.242534	0.149401	0.0596982	1.47348	0.101393	1.8714	1.1978	1.1292	1.39947	0.236796	1.08573	1.28896	1.80192	1.05383	1.42788	0.374045	1.63006	0.875965	1.38166	1.31505	1.34405	1.34692	0.0192821	1.00061	1.34609	2.30541	2.21671	1.71281	2.07831	0.184535	1.02362	2.03036
NCAPD3	Condensin-2 complex subunit D3	6	0.328629	0.543827	-0.144673	0.242594	0.203355	2.89834	0.0837011	2.20756	1.88447	2.03866	2.04356	0.0933003	1.00624	2.03088	2.39172	1.44632	1.91902	0.4727	1.58503	1.21071	0.801529	0.375224	1.06042	0.745724	0.199757	1.21444	0.61405	2.54112	2.21923	2.04013	2.26683	0.146568	1.01252	2.23879
NKRF	NF-kappa-B-repressing factor	6	-0.103268	0.856327	-0.102173	0.216962	0.319683	5.4718	0.0396509	0.509405	1.91001	0.852908	1.09077	0.421449	1.44319	0.755807	2.28585	1.78315	2.0345	0.25135	1.26419	1.60934	1.45177	1.14486	1.34706	1.31456	0.0900749	1.01406	1.29633	3.75406	2.66946	2.70896	3.04416	0.355133	1.04077	2.92492
NRD1	Nardilysin	6	0.415896	0.541396	0.909595	0.622296	0.148148	1.16952	0.532096	1.02084	1.33594	1.37425	1.24368	0.111966	1.02428	1.2142	1.58	1.24429	1.41214	0.167855	1.25311	1.12691	1.97838	1.84967	1.81797	1.88201	0.0490479	1.00203	1.87819	2.06582	2.01722	1.91152	1.99819	0.0455479	1.00156	1.99508
OLA1	Obg-like ATPase 1	6	NaN	0.163601	0.291902	0.227751	0.0641505	1.68812	0.134914	2.16022	2.68111	2.31062	2.38398	0.154778	1.01263	2.35426	1.11542	1.76981	1.44261	0.327195	1.53014	0.942798	1.71225	1.68725	0.262747	1.22075	0.479055	1.45695	0.837878	3.39868	2.68378	NaN	3.04123	0.35745	1.24998	2.43301
P4HB	Protein disulfide-isomerase	6	0.167627	0.857829	0.499529	0.508328	0.199293	1.4561	0.349103	1.28439	0.770792	1.17169	1.07562	0.15585	1.06288	1.01199	1.5437	1.22639	1.38505	0.158655	1.24297	1.1143	1.68014	1.55004	1.90064	1.71027	0.102325	1.01072	1.69213	2.2084	2.3588	2.36379	2.31033	0.0509854	1.00146	2.30696
PDIA3	Protein disulfide-isomerase A3	6	-0.102535	0.328965	0.713465	0.313298	0.235689	2.5702	0.121896	1.45486	1.01476	0.974861	1.14816	0.153782	1.05373	1.08961	1.41029	1.26989	1.34009	0.0702	1.10496	1.21279	1.50899	1.57079	1.8398	1.63986	0.101549	1.01149	1.62124	2.39314	2.33304	2.32644	2.35087	0.021219	1.00024	2.3503
PDIA6	Protein disulfide-isomerase A6	6	-0.0157253	0.215473	0.593674	0.264474	0.177616	2.27862	0.116068	1.65085	1.29145	0.813051	1.25178	0.242664	1.11249	1.1252	1.34509	0.953193	1.14914	0.195949	1.38003	0.832694	1.74393	1.26003	1.58333	1.5291	0.142298	1.02594	1.49043	2.84418	2.53978	2.64068	2.67488	0.0895211	1.00336	2.66593
POLR2B	DNA-directed RNA polymerase II subunit RPB2;DNA-directed RNA polymerase	6	0.993307	0.0938129	1.05011	0.71241	0.309733	1.5586	0.457083	1.47052	1.51221	1.21922	1.40065	0.0915098	1.01279	1.38296	2.42579	1.82039	2.12309	0.3027	1.31008	1.62058	1.80463	1.64773	1.71443	1.72226	0.0454622	1.00209	1.71868	2.48394	2.03194	2.06484	2.19357	0.145494	1.01318	2.16504
PRDX6	Peroxiredoxin-6	6	-0.216365	0.623532	0.287634	0.2316	0.244071	3.76813	0.0614629	1.87608	1.75188	1.58818	1.73871	0.0833699	1.00689	1.72682	1.65432	1.26191	1.45812	0.196205	1.29058	1.12982	2.24939	2.05029	0.957889	1.75252	0.401453	1.15698	1.51474	2.80331	2.02421	1.93801	2.25518	0.275194	1.0446	2.15888
PSAT1	Phosphoserine aminotransferase	6	0.127999	0.970096	0.827695	0.64193	0.260233	1.48708	0.43167	0.941291	1.34118	1.19998	1.16082	0.117087	1.03048	1.12649	1.65465	1.39945	1.52705	0.1276	1.17233	1.30258	1.83164	1.46975	1.72324	1.67488	0.107231	1.01228	1.65456	2.18461	2.1008	2.03321	2.10621	0.0437889	1.00129	2.10348
PSMD3	26S proteasome non-ATPase regulatory subunit 3	6	-0.925864	-0.269167	0.440336	-0.251565	0.394486	5.83744	-0.0430951	1.88834	1.98294	1.21224	1.69451	0.242675	1.06143	1.59644	2.78371	1.67181	2.22776	0.55595	1.59426	1.39736	1.83483	1.09683	2.22992	1.72053	0.33205	1.1115	1.54793	3.23253	2.48693	2.74543	2.82163	0.218582	1.01798	2.7718
PSMD6	26S proteasome non-ATPase regulatory subunit 6	6	-0.979963	-0.867566	0.11753	-0.576666	0.348611	2.0518	-0.281054	1.77129	1.89659	0.97299	1.54696	0.289254	1.10467	1.40038	2.14848	1.76448	1.95648	0.192	1.2051	1.6235	1.16237	1.48007	2.02897	1.55714	0.253116	1.07913	1.44296	2.58496	2.90515	2.77896	2.75636	0.0931193	1.00342	2.74696
PSMD8	26S proteasome non-ATPase regulatory subunit 8	6	0.357919	NaN	0.65612	0.507019	0.149101	1.7254	0.293856	0.437649	2.03515	0.416051	0.96295	0.536136	1.90036	0.50672	1.21039	2.11349	1.66194	0.45155	1.65857	1.00203	1.54269	1.10189	2.55189	1.73216	0.429165	1.18356	1.46351	3.20416	2.85176	2.60385	2.88659	0.174167	1.01091	2.85545
PYGL	Glycogen phosphorylase, liver form;Alpha-1,4 glucan phosphorylase	6	0.113422	0.210719	0.52422	0.282787	0.123941	1.56745	0.180412	1.50034	1.40964	1.36894	1.42631	0.0388365	1.00222	1.42315	1.71847	1.53937	1.62892	0.08955	1.11043	1.46693	2.04328	1.78078	1.64128	1.82178	0.117844	1.01253	1.79923	2.37802	2.12343	2.11193	2.20446	0.0868435	1.00465	2.19426
RANGAP1	Ran GTPase-activating protein 1	6	0.324336	0.957732	0.671236	0.651101	0.183123	1.23628	0.526661	1.05555	1.27966	1.02485	1.12002	0.0803105	1.0154	1.10303	1.5625	1.02859	1.29554	0.266955	1.47336	0.87931	1.67318	1.36658	1.58588	1.54188	0.091201	1.01048	1.52589	1.94691	2.00101	1.9223	1.95674	0.0232471	1.00042	1.95591
RBMX	RNA-binding motif protein, X chromosome;RNA-binding motif protein, X chromosome, N-terminally processed	6	-0.736895	0.203602	-0.0396974	-0.190997	0.281841	5.48033	-0.0348513	1.86291	1.87961	1.12561	1.62271	0.248597	1.07029	1.51614	3.00923	1.06964	2.03944	0.969795	2.33154	0.874714	1.29596	0.863459	1.93156	1.36366	0.310187	1.15479	1.18087	2.8218	3.21891	NaN	3.02036	0.198555	1.13336	2.66494
RPL11	60S ribosomal protein L11	6	-0.0235772	0.701926	0.491026	0.389792	0.215465	1.88811	0.206446	1.20656	1.34036	1.14005	1.22899	0.058902	1.00688	1.22059	1.46487	1.06617	1.26552	0.19935	1.34712	0.939424	2.10358	1.42927	1.52717	1.68667	0.21036	1.04659	1.61159	2.71078	2.12948	2.47298	2.43775	0.168729	1.01435	2.40326
RUVBL1	RuvB-like 1	6	0.100328	0.68973	0.78903	0.526363	0.214937	1.49407	0.3523	1.49235	0.942848	1.12745	1.18755	0.161449	1.05536	1.12526	1.58777	1.80806	1.69792	0.110145	1.1315	1.50058	2.36695	2.21445	1.91274	2.16471	0.133457	1.01139	2.14034	2.4033	2.28859	2.1778	2.2899	0.0650995	1.00242	2.28437
SEC24C	Protein transport protein Sec24C	6	0.297347	0.255743	0.488242	0.347111	0.0715804	1.12728	0.307919	0.95791	1.17341	1.07871	1.07001	0.0623614	1.01018	1.05923	1.89284	1.57714	1.73499	0.15785	1.18891	1.45931	1.68558	1.42948	2.13998	1.75168	0.207749	1.04213	1.68086	2.04182	2.11642	2.61492	2.25772	0.179894	1.01902	2.21558
SF3B2	Splicing factor 3B subunit 2	6	-0.0787508	0.194147	1.08345	0.399615	0.350875	3.05488	0.130812	1.626	1.52731	0.823803	1.3257	0.252563	1.10865	1.19578	1.8271	1.2004	1.51375	0.31335	1.47592	1.02563	1.1063	0.9018	1.0881	1.03207	0.0653449	1.01201	1.01982	2.75461	2.0042	1.8657	2.20817	0.27613	1.04684	2.10937
SFPQ	Splicing factor, proline- and glutamine-rich	6	-0.339324	-0.0438258	-0.213123	-0.198758	0.0856048	1.54843	-0.128361	3.13976	2.20426	2.16416	2.50273	0.318727	1.04858	2.38678	0.878671	1.49837	1.18852	0.309849	1.6264	0.730768	1.59678	1.54618	1.11148	1.41815	0.154028	1.03534	1.36975	2.81084	2.25764	1.94614	2.33821	0.252847	1.03503	2.25908
SLC25A6	ADP/ATP translocase 3;ADP/ATP translocase 3, N-terminally processed	6	-0.352156	-0.505358	0.125844	-0.24389	0.190083	2.67193	-0.0912786	1.52027	1.10256	0.887167	1.17	0.185846	1.07556	1.08781	1.49684	0.89114	1.19399	0.30285	1.606	0.743457	2.30002	1.89502	1.52492	1.90665	0.223828	1.04128	1.83107	3.13063	2.58252	2.53442	2.74919	0.191225	1.01449	2.70991
SMC2	Structural maintenance of chromosomes protein 2	6	0.204113	0.951513	0.671311	0.608979	0.217995	1.38123	0.440896	1.2074	1.3952	1.2122	1.2716	0.0618155	1.00708	1.26266	2.11539	1.65629	1.88584	0.22955	1.25987	1.49686	1.93953	1.62623	2.06023	1.87533	0.129332	1.01425	1.84899	2.18746	1.97936	2.43405	2.20029	0.131414	1.01069	2.17703
SMC4	Structural maintenance of chromosomes protein 4;Structural maintenance of chromosomes protein	6	0.2945	0.7184	0.764401	0.592434	0.149558	1.19054	0.497617	1.47515	1.53426	1.28336	1.43092	0.0757291	1.00839	1.41902	2.04588	1.39548	1.72068	0.3252	1.42795	1.205	1.77712	1.38052	1.93372	1.69712	0.164628	1.02819	1.65059	2.65497	2.18637	2.45697	2.43277	0.135813	1.00934	2.41027
SND1	Staphylococcal nuclease domain-containing protein 1	6	0.221047	0.629445	0.541446	0.463979	0.124094	1.21378	0.382261	1.33374	1.35294	1.00264	1.22977	0.113702	1.02561	1.19907	1.50972	1.45012	1.47992	0.0298	1.03915	1.42417	1.75517	1.87856	2.01617	1.8833	0.0753815	1.0048	1.8743	2.56285	2.26085	2.28395	2.36922	0.097046	1.00503	2.35737
SRP68	Signal recognition particle subunit SRP68	6	-0.46003	0.533164	0.278266	0.117133	0.297815	8.96251	0.0130693	1.4616	1.8408	1.3565	1.55297	0.14708	1.02687	1.51233	1.97216	1.45296	1.71256	0.2596	1.3323	1.28541	1.45689	1.03548	2.09069	1.52769	0.306663	1.12061	1.36326	2.93481	2.25921	2.97961	2.72454	0.233026	1.02191	2.66612
SRRT	Serrate RNA effector molecule homolog	6	0.310943	0.655645	0.196245	0.387611	0.138047	1.37741	0.281406	1.65301	1.84921	1.07511	1.52578	0.232342	1.06945	1.4267	2.16464	1.60274	1.88369	0.28095	1.32627	1.4203	1.24223	1.36783	1.43983	1.34996	0.0577375	1.00548	1.34261	2.41797	1.86217	1.81257	2.0309	0.194062	1.02735	1.97683
TAGLN2	Transgelin-2	6	0.385513	0.854809	0.57451	0.604944	0.136326	1.15194	0.525152	1.49819	0.996189	0.432588	0.975656	0.307784	1.29682	0.752345	1.63838	1.17797	1.40817	0.230205	1.36211	1.03382	1.40116	1.26176	1.99176	1.55156	0.223748	1.06228	1.46059	2.07711	1.95371	2.2721	2.10097	0.0926825	1.00583	2.0888
TARDBP	TAR DNA-binding protein 43	6	0.571988	NaN	0.871086	0.721537	0.149549	1.47663	0.488636	2.20799	0.701983	0.729285	1.21309	0.497514	1.4983	0.809642	2.7931	2.048	2.42055	0.37255	1.33809	1.80895	1.13585	0.933546	1.71035	1.25992	0.232666	1.1021	1.1432	3.43779	2.34169	2.87279	2.88409	0.316467	1.03607	2.78369
TCP1	T-complex protein 1 subunit alpha	6	-0.00929654	0.309204	0.477306	0.259071	0.142689	1.88201	0.137657	1.20549	1.25059	1.07909	1.17839	0.0513286	1.00568	1.17173	1.5422	1.5585	1.55035	0.00815	1.01007	1.53489	1.84512	1.68162	1.70251	1.74308	0.0513735	1.0026	1.73856	2.21532	1.89851	1.84691	1.98691	0.115171	1.01006	1.96711
TP53	Cellular tumor antigen p53	6	0.223124	0.572023	0.502621	0.432589	0.106632	1.1817	0.366075	1.46693	1.36943	1.24593	1.36076	0.0639442	1.00662	1.35182	1.76831	1.40331	1.58581	0.1825	1.24423	1.27453	1.39532	1.00662	1.55302	1.31832	0.162363	1.04543	1.26103	2.54644	2.05383	1.75174	2.11734	0.231597	1.03584	2.04408
UBE2O	E2/E3 hybrid ubiquitin-protein ligase UBE2O	6	0.619462	0.320363	1.25026	0.730028	0.274072	1.41879	0.514542	1.26709	1.45059	1.40669	1.37479	0.0553211	1.00485	1.36815	1.66191	1.51231	1.58711	0.0748	1.09397	1.45077	2.06556	1.90096	1.82766	1.93139	0.0703414	1.00397	1.92375	1.51421	1.74771	1.91851	1.72681	0.117178	1.01379	1.70331
UCHL5	Ubiquitin carboxyl-terminal hydrolase isozyme L5;Ubiquitin carboxyl-terminal hydrolase	6	NaN	0.865006	0.33371	0.599358	0.265648	2.21591	0.270479	1.15446	1.44365	1.44846	1.34886	0.0972083	1.01556	1.32819	2.66025	1.79965	2.22995	0.4303	1.43841	1.55028	1.55542	1.23342	2.21692	1.66859	0.289496	1.09013	1.53063	2.5089	2.2583	2.6857	2.4843	0.123991	1.00746	2.4659
UQCRC1	Cytochrome b-c1 complex subunit 1, mitochondrial	6	-0.226767	0.684233	-0.0140705	0.147798	0.275155	6.90356	0.021409	0.891512	1.17471	0.960411	1.00888	0.0852683	1.0214	0.987741	1.48061	1.47961	1.48011	0.0005	1.00064	1.47916	1.92507	1.86227	2.26517	2.0175	0.125153	1.01153	1.99451	1.94806	2.73846	2.52096	2.40249	0.235732	1.02884	2.33515
USO1	General vesicular transport factor p115	6	0.268396	1.18649	0.336094	0.596993	0.295395	1.71817	0.34746	1.17288	1.46547	1.30577	1.31471	0.0845816	1.0124	1.2986	2.01959	1.52309	1.77134	0.24825	1.30415	1.35823	1.88756	1.47586	1.86876	1.74406	0.13421	1.01774	1.71366	2.31894	2.42464	2.69614	2.47991	0.11234	1.00615	2.46476
USP10	Ubiquitin carboxyl-terminal hydrolase 10	6	0.626802	0.471503	0.802402	0.633569	0.0955822	1.06816	0.593139	1.21943	1.54273	1.47413	1.4121	0.0983477	1.01453	1.39187	1.78413	1.42993	1.60703	0.1771	1.23285	1.30351	2.04191	1.97951	1.87941	1.96694	0.0473287	1.00173	1.96354	2.23487	2.06937	2.44727	2.2505	0.10937	1.00708	2.23469
VDAC2	Voltage-dependent anion-selective channel protein 2	6	-0.218836	0.13896	0.0650637	-0.00493743	0.109056	18.1719	-0.000271707	0.903916	1.36871	1.20632	1.15965	0.136189	1.04131	1.11364	1.4084	1.24359	1.326	0.082405	1.12565	1.17798	1.57981	1.40561	1.86611	1.61718	0.134241	1.02064	1.58447	1.96265	1.59355	2.01735	1.85785	0.13309	1.01537	1.82972
VDAC3	Voltage-dependent anion-selective channel protein 3	6	-0.364738	-0.0650368	0.0405635	-0.129737	0.12139	3.28559	-0.0394867	0.975474	1.59727	0.982076	1.18494	0.206174	1.09065	1.08645	1.71937	1.23027	1.47482	0.24455	1.36805	1.07805	1.98333	1.43693	2.09293	1.83773	0.202882	1.03651	1.773	1.59552	2.03372	2.28572	1.97165	0.201646	1.03133	1.91175
VIM	Vimentin	6	-0.268856	-0.134758	-0.0822621	-0.161959	0.0555555	1.3504	-0.119934	1.33844	1.56604	1.28624	1.39691	0.0858987	1.01133	1.38126	2.17418	1.57928	1.87673	0.29745	1.34956	1.39063	1.84306	1.44076	2.55106	1.94496	0.32454	1.08337	1.79528	2.36301	2.29551	2.67901	2.44584	0.118201	1.007	2.42885
WDR1	WD repeat-containing protein 1	6	0.43768	0.61018	0.830679	0.62618	0.113731	1.09877	0.569894	1.18044	1.38644	1.39724	1.32137	0.0705356	1.00854	1.31019	1.56303	1.45573	1.50938	0.05365	1.07011	1.41049	1.78405	1.52854	1.87844	1.73034	0.104516	1.01093	1.71164	1.93345	1.66424	2.17964	1.92578	0.148833	1.01789	1.89193
XRCC6	X-ray repair cross-complementing protein 6	6	-0.2143	0.2644	0.565195	0.205098	0.226966	3.98564	0.0514593	1.31129	1.72489	1.20498	1.41372	0.158583	1.03769	1.36237	1.83872	1.14082	1.48977	0.34895	1.55085	0.960615	1.52102	1.03302	1.47952	1.34452	0.15621	1.04043	1.29227	2.40671	1.753	1.97231	2.04401	0.192085	1.02645	1.99133
YARS	Tyrosine--tRNA ligase, cytoplasmic;Tyrosine--tRNA ligase, cytoplasmic, N-terminally processed;Tyrosine--tRNA ligase	6	-0.315303	0.563799	0.6503	0.299599	0.308463	3.66842	0.0816696	1.38941	1.49821	1.30831	1.39864	0.0550135	1.00463	1.39219	1.47088	1.36188	1.41638	0.0545	1.07611	1.31621	2.1989	1.8304	1.64299	1.89076	0.163291	1.02234	1.84944	2.55581	2.39871	2.50781	2.48744	0.0464801	1.00105	2.48484
YWHAE	14-3-3 protein epsilon	6	0.284247	0.691346	0.344049	0.439881	0.126912	1.24858	0.352306	1.06602	0.807724	0.564823	0.812856	0.144706	1.09489	0.742409	1.24434	1.11664	1.18049	0.06385	1.10855	1.06489	1.79649	1.73649	1.58249	1.70516	0.0637321	1.00419	1.69805	2.6517	1.997	2.1388	2.2625	0.198859	1.02314	2.21133
YWHAH	14-3-3 protein eta	6	-0.50048	0.346421	-0.390381	-0.18148	0.265857	5.43848	-0.0333696	1.24355	2.32975	0.96165	1.51165	0.417066	1.22742	1.23156	1.7352	1.414	1.5746	0.1606	1.21391	1.29713	1.49595	1.71674	NaN	1.60634	0.110395	1.13981	1.4093	2.51956	2.51066	1.97215	2.33412	0.181005	1.01801	2.29282
ZW10	Centromere/kinetochore protein zw10 homolog	6	0.115291	0.756491	0.879687	0.583823	0.23695	1.48819	0.392304	1.24528	1.99988	1.99188	1.74568	0.250211	1.06153	1.6445	2.03667	1.59177	1.81422	0.22245	1.26198	1.4376	1.92154	1.79454	2.42334	2.04647	0.191967	1.02636	1.99392	2.09431	1.89951	3.10621	2.36668	0.374018	1.07479	2.20199
ADH5	Alcohol dehydrogenase class-3	7	0.765166	1.33766	1.34487	1.14923	0.192044	1.08362	1.06055	1.00395	1.07725	0.889146	0.990115	0.0547398	1.00916	0.981132	0.98258	1.08128	1.03193	0.04935	1.09542	0.942042	1.83618	1.98368	1.08728	1.63571	0.277503	1.08618	1.50593	1.73909	1.749	1.77969	1.75593	0.0122212	1.00015	1.75567
AKAP12	A-kinase anchor protein 12	7	0.689269	1.35176	0.79136	0.94413	0.205935	1.14237	0.826468	0.986555	0.709555	1.39046	1.02886	0.197695	1.11053	0.926458	2.48582	1.88962	2.18772	0.2981	1.2947	1.68975	0.778824	0.418824	1.90873	1.03546	0.448832	1.55533	0.665751	1.15941	0.717705	0.645901	0.841005	0.160546	1.10909	0.758282
AP2B1	AP-2 complex subunit beta	7	0.608605	1.2357	0.932602	0.925636	0.18106	1.11453	0.830513	1.20803	1.58262	1.22362	1.33809	0.122348	1.02504	1.3054	1.90665	1.29725	1.60195	0.3047	1.43113	1.11936	1.70684	1.23074	1.61424	1.51727	0.145739	1.02764	1.47647	1.85261	2.04371	1.80151	1.89928	0.0737079	1.00451	1.89075
ATXN2L	Ataxin-2-like protein	7	0.519687	0.956088	0.641487	0.705754	0.130012	1.1016	0.640662	1.2265	1.00531	1.2237	1.15184	0.0732678	1.01212	1.13804	1.59216	1.42206	1.50711	0.08505	1.1135	1.35348	1.17404	1.31504	1.61623	1.36844	0.130411	1.02721	1.33219	1.94071	1.52381	1.35321	1.60591	0.174494	1.03537	1.55106
BAZ1A	Bromodomain adjacent to zinc finger domain protein 1A	7	1.00866	0.855661	0.61196	0.825427	0.115511	1.05865	0.779695	2.09918	1.81898	1.35238	1.75685	0.21781	1.04604	1.67952	1.92162	1.29682	1.60922	0.3124	1.44151	1.11635	0.853422	0.796625	0.862422	0.83749	0.0205969	1.00181	0.835975	2.2033	0.5468	1.5327	1.4276	0.481069	1.33829	1.06674
BIRC6	Baculoviral IAP repeat-containing protein 6	7	1.27237	1.09977	0.787872	1.05334	0.141776	1.05426	0.999123	1.12031	1.04441	1.15911	1.10794	0.0336834	1.00277	1.10488	1.44921	1.0516	1.25041	0.198805	1.3508	0.925675	0.971391	0.867789	1.06689	0.96869	0.0574914	1.01055	0.958575	1.79286	1.44806	1.30066	1.51386	0.145845	1.0278	1.47291
BPNT1	3(2),5-bisphosphate nucleotidase 1	7	0.582709	1.03241	0.623611	0.746243	0.14357	1.1108	0.671804	1.12289	1.12249	1.74739	1.33092	0.208233	1.07331	1.24002	1.89303	1.24873	1.57088	0.32215	1.47074	1.06809	1.59431	1.14131	1.18881	1.30814	0.143739	1.03617	1.26248	1.517	1.6976	1.4643	1.55963	0.0706409	1.00615	1.55011
CAND1	Cullin-associated NEDD8-dissociated protein 1	7	0.629663	0.809567	0.935165	0.791465	0.0886541	1.03758	0.762797	1.07958	1.19298	1.12148	1.13135	0.0331054	1.00257	1.12845	1.5609	1.1452	1.35305	0.20785	1.33736	1.01174	1.4529	1.1167	1.162	1.24387	0.105332	1.02148	1.21771	1.85826	1.79656	1.65746	1.77076	0.059384	1.00337	1.76481
CAPZB	F-actin-capping protein subunit beta	7	NaN	1.33208	1.01258	1.17233	0.15975	1.29471	0.905475	1.71392	1.58412	1.57052	1.62285	0.0457023	1.00238	1.61901	1.90407	1.04777	1.47592	0.42815	1.71337	0.861414	1.37866	1.03816	1.40756	1.27479	0.11861	1.02593	1.24257	2.1665	1.55831	1.7731	1.83264	0.178075	1.02828	1.78223
CBS	Cystathionine beta-synthase	7	0.584826	1.09193	0.923726	0.866827	0.149127	1.08862	0.796261	0.665128	1.15403	1.00333	0.940829	0.144552	1.0707	0.878708	0.913652	0.896257	0.904954	0.0086975	1.0185	0.888518	1.66406	1.42746	1.27276	1.45476	0.11378	1.01833	1.42858	1.92344	1.53784	1.23574	1.56567	0.199009	1.04839	1.4934
CDC37	Hsp90 co-chaperone Cdc37;Hsp90 co-chaperone Cdc37, N-terminally processed	7	0.243329	1.09913	1.00353	0.781996	0.270744	1.3569	0.576311	1.51203	1.31443	0.898135	1.24153	0.180926	1.0636	1.16729	1.58054	1.60634	1.59344	0.0129	1.01556	1.56903	1.33748	0.900176	1.32478	1.18748	0.143698	1.04386	1.13758	1.38357	1.43387	1.33897	1.38547	0.0274117	1.00117	1.38385
CNOT1	CCR4-NOT transcription complex subunit 1	7	0.87517	1.19577	0.85687	0.975937	0.110044	1.03808	0.940133	0.861714	0.955612	0.962512	0.926613	0.0325104	1.00369	0.923208	1.33732	0.872309	1.10481	0.232505	1.48525	0.74386	1.45049	1.36448	1.34838	1.38778	0.0316959	1.00156	1.38562	2.00487	1.69306	1.76017	1.81937	0.0947533	1.00813	1.8047
CSE1L	Exportin-2	7	0.564712	0.905706	0.77061	0.747009	0.0991413	1.05276	0.709575	0.989478	1.27988	1.22358	1.16431	0.0889153	1.01747	1.14432	1.78934	1.20104	1.49519	0.29415	1.4484	1.0323	1.40347	1.01806	1.18406	1.20186	0.111614	1.02583	1.1716	2.02868	1.89868	1.94978	1.95905	0.0378127	1.00112	1.95686
CTTN	Src substrate cortactin	7	1.62934	1.55214	NaN	1.59074	0.0386	1.04736	1.51881	1.0513	0.437997	0.995202	0.828166	0.195756	1.16712	0.70958	2.61353	2.34073	2.47713	0.1364	1.11061	2.23043	2.72818	0.618477	2.41528	1.92065	0.65732	1.34882	1.42394	NaN	2.08484	1.55764	1.82124	0.2636	1.31538	1.38457
CUL1	Cullin-1	7	1.0746	1.0899	1.0752	1.0799	0.005003	1.00006	1.07983	0.891171	1.21667	1.18357	1.09714	0.103425	1.02662	1.06869	1.98633	1.47753	1.73193	0.2544	1.32068	1.31139	1.29353	1.58303	1.37603	1.41753	0.0861089	1.01105	1.40203	1.99338	1.37728	1.77438	1.71501	0.180313	1.03311	1.66005
DBN1	Drebrin	7	0.587612	1.80641	0.335415	0.909812	0.454172	1.73051	0.525749	1.31468	0.264975	1.40508	0.994912	0.3659	1.40212	0.709577	1.62978	1.43498	1.53238	0.0974	1.12869	1.35766	0.970248	1.16984	1.99765	1.37925	0.314524	1.15558	1.19356	2.56187	2.47187	0.500968	1.8449	0.672469	1.39509	1.32242
DCTN4	Dynactin subunit 4	7	1.48001	1.6041	1.5107	1.5316	0.0373153	1.00178	1.52888	NaN	1.12657	1.25398	1.19028	0.063705	1.10735	1.07489	2.03616	1.67756	1.85686	0.1793	1.20152	1.54543	1.09119	0.857898	1.47079	1.13996	0.178599	1.07351	1.0619	2.51483	1.72612	2.20462	2.14852	0.229402	1.03415	2.07758
DDX24	ATP-dependent RNA helicase DDX24	7	0.422464	1.42376	1.11566	0.987295	0.296089	1.26845	0.778347	2.34185	1.38866	1.39356	1.70802	0.316916	1.10307	1.54843	2.1216	1.0721	1.59685	0.52475	1.8322	0.871547	1.21127	0.485168	0.463273	0.719904	0.245764	1.3471	0.53441	2.38412	1.16412	1.29992	1.61605	0.386029	1.17066	1.38046
DHX15	Pre-mRNA-splicing factor ATP-dependent RNA helicase DHX15	7	0.431062	0.68086	0.645561	0.585828	0.0780509	1.05317	0.556254	1.29619	1.39288	1.00058	1.22988	0.118	1.02757	1.19688	1.72118	1.22438	1.47278	0.2484	1.37529	1.07089	1.27157	1.17897	1.22327	1.2246	0.0267396	1.00143	1.22286	2.39802	1.55743	1.28432	1.74659	0.335121	1.11021	1.57321
DHX9	ATP-dependent RNA helicase A	7	0.320517	0.512115	0.658615	0.497082	0.0978895	1.11609	0.44538	1.39072	1.31982	1.19842	1.30299	0.0561467	1.00556	1.29578	1.94786	1.61566	1.78176	0.1661	1.19397	1.4923	1.43692	1.26062	1.29312	1.33022	0.0541687	1.00497	1.32364	2.39084	1.57964	1.57803	1.8495	0.270669	1.06414	1.73802
DIAPH1	Protein diaphanous homolog 1	7	1.18468	1.01758	0.420371	0.87421	0.23199	1.21047	0.722207	1.17907	1.43917	1.14677	1.255	0.0925542	1.01629	1.23488	2.15094	1.90434	2.02764	0.1233	1.1228	1.80587	1.89557	1.00347	1.70207	1.5337	0.270937	1.09344	1.40264	1.06163	1.61773	1.77184	1.48373	0.21569	1.06329	1.39542
DIS3	Exosome complex exonuclease RRP44	7	0.674246	0.765038	0.598041	0.679108	0.0482691	1.01513	0.668984	1.15471	1.17911	1.14531	1.15971	0.0100724	1.00023	1.15945	1.70319	1.10239	1.40279	0.3004	1.4953	0.93813	1.22707	1.15007	0.848763	1.0753	0.115429	1.03452	1.03942	2.42986	1.45937	1.43467	1.77463	0.327691	1.10208	1.61025
DOCK7	Dedicator of cytokinesis protein 7	7	1.01044	1.02014	0.98454	1.00504	0.0106256	1.00033	1.0047	1.10693	1.01423	1.03623	1.05246	0.027964	1.00211	1.05024	1.77984	1.21874	1.49929	0.28055	1.42303	1.05359	1.38935	1.15955	1.25265	1.26718	0.0667344	1.00831	1.25674	2.19481	1.71451	2.03121	1.98018	0.140979	1.01518	1.95056
DYNC1H1	Cytoplasmic dynein 1 heavy chain 1	7	1.29316	1.37657	1.01616	1.22863	0.10893	1.02355	1.20037	1.02283	1.13883	1.16623	1.1093	0.0439509	1.0047	1.1041	1.7643	1.23291	1.4986	0.265695	1.39746	1.07238	1.31684	1.22254	1.37154	1.30364	0.043516	1.00334	1.2993	2.11928	1.85788	1.78208	1.91975	0.102138	1.00848	1.9036
EDC3	Enhancer of mRNA-decapping protein 3	7	0.901769	0.913164	0.942762	0.919232	0.0122164	1.00053	0.918746	0.935894	1.27919	0.885896	1.03366	0.123611	1.04284	0.991201	1.71443	1.32833	1.52138	0.19305	1.27216	1.19591	1.60261	1.57951	1.56121	1.58111	0.0119779	1.00017	1.58084	1.76796	1.83645	1.76665	1.79035	0.0230514	1.0005	1.78946
FANCD2	Fanconi anemia group D2 protein	7	0.778185	1.58068	0.748282	1.03572	0.272619	1.20708	0.858031	1.55019	1.47109	1.5633	1.52819	0.0288014	1.00106	1.52657	2.64892	1.67332	2.16112	0.4878	1.52711	1.41517	1.10259	0.729191	1.05809	0.96329	0.117752	1.04476	0.922023	2.61337	1.94607	1.58837	2.04927	0.300358	1.06434	1.92539
FASN	Fatty acid synthase;[Acyl-carrier-protein] S-acetyltransferase;[Acyl-carrier-protein] S-malonyltransferase;3-oxoacyl-[acyl-carrier-protein] synthase;3-oxoacyl-[acyl-carrier-protein] reductase;3-hydroxyacyl-[acyl-carrier-protein] dehydratase;Enoyl-[acyl-carrier-protein] reductase;Oleoyl-[acyl-carrier-protein] hydrolase	7	0.840784	1.00608	0.831582	0.892815	0.0566946	1.01208	0.882159	0.938986	1.25349	1.23639	1.14296	0.102104	1.02391	1.11627	1.65282	1.23362	1.44322	0.2096	1.3166	1.09618	1.34708	1.24768	1.44818	1.34765	0.0578801	1.00553	1.34024	1.87445	1.63984	1.59275	1.70235	0.0871188	1.00785	1.68909
FLNA	Filamin-A	7	0.877455	1.48076	1.12836	1.16219	0.174979	1.06789	1.08831	1.32057	1.30197	1.53987	1.38747	0.0763889	1.00908	1.37498	1.71156	1.38316	1.54736	0.1642	1.22339	1.26481	1.45254	1.40974	1.91254	1.59161	0.160942	1.03063	1.54431	1.828	1.6878	1.8856	1.80047	0.0587361	1.00319	1.79474
GART	Trifunctional purine biosynthetic protein adenosine-3;Phosphoribosylamine--glycine ligase;Phosphoribosylformylglycinamidine cyclo-ligase;Phosphoribosylglycinamide formyltransferase	7	0.507587	0.640588	0.764479	0.637551	0.0741739	1.04054	0.61271	0.808706	1.1224	1.17841	1.03651	0.115042	1.0369	0.999619	1.18244	1.34804	1.26524	0.0828	1.13273	1.11698	1.82387	1.54497	1.24447	1.53777	0.167297	1.03545	1.48512	1.68925	1.43345	1.41025	1.51098	0.0893846	1.01048	1.49531
GBF1	Golgi-specific brefeldin A-resistance guanine nucleotide exchange factor 1	7	1.12944	0.668042	0.705239	0.83424	0.14799	1.09422	0.762405	1.14487	1.38757	1.42807	1.32017	0.0884263	1.01344	1.30266	2.73461	2.01231	2.37346	0.36115	1.33374	1.77956	1.53975	1.22695	2.57875	1.78182	0.40857	1.1573	1.53964	2.27815	1.64655	1.43735	1.78735	0.252722	1.05988	1.68637
GEMIN5	Gem-associated protein 5	7	0.567731	1.06853	0.94973	0.861997	0.151077	1.09197	0.789393	1.2218	1.2673	1.3576	1.28223	0.0399068	1.0029	1.27852	1.60259	1.38999	1.49629	0.1063	1.14484	1.30699	1.59081	1.56651	1.56351	1.57361	0.00864349	1.00009	1.57347	1.59504	1.50874	1.80795	1.63724	0.0889147	1.00883	1.62291
GFPT1	Glutamine--fructose-6-phosphate aminotransferase [isomerizing] 1	7	0.413657	0.935255	0.603955	0.650956	0.152395	1.16395	0.559266	1.36359	1.13699	1.35909	1.28656	0.0747946	1.01012	1.27366	1.36537	1.18537	1.27537	0.09	1.1438	1.11502	1.50432	1.50392	1.18652	1.39825	0.105867	1.01717	1.37465	1.41862	1.40632	1.63192	1.48562	0.0732361	1.00728	1.47488
GLRX3	Glutaredoxin-3	7	0.40917	0.985172	0.633072	0.675805	0.167645	1.18401	0.570776	0.9279	0.962101	0.767902	0.885968	0.0598527	1.01367	0.874018	1.48292	1.48242	1.48267	0.00025	1.00032	1.48219	1.73277	1.06617	1.53347	1.44414	0.197547	1.05604	1.3675	1.71112	1.38132	1.69302	1.59515	0.107044	1.01349	1.57392
GMPS	GMP synthase [glutamine-hydrolyzing]	7	0.69441	1.12661	1.20211	1.00771	0.158159	1.07377	0.93848	1.01799	1.0804	0.977697	1.02536	0.0298761	1.00254	1.02276	1.39862	1.40862	1.40362	0.005	1.00682	1.39412	1.66848	1.80889	1.06489	1.51409	0.228226	1.06805	1.41762	1.82233	1.62284	1.53894	1.66137	0.0840454	1.00767	1.64873
GNAI3	Guanine nucleotide-binding protein G(k) subunit alpha	7	0.856882	1.04678	1.00648	0.970047	0.0577662	1.01062	0.95985	0.782331	1.01443	1.03193	0.942897	0.0804418	1.0218	0.922777	1.26007	0.895568	1.07782	0.182251	1.37639	0.783078	1.51368	1.03427	1.04607	1.19801	0.157873	1.05201	1.13878	1.56386	1.55647	1.61926	1.57986	0.0198135	1.00047	1.57912
GNB2	Guanine nucleotide-binding protein G(I)/G(S)/G(T) subunit beta-2	7	0.630974	1.04707	0.776772	0.818272	0.121896	1.06646	0.767278	0.422824	0.697125	0.810226	0.643392	0.115015	1.09568	0.587207	0.945595	0.760796	0.853195	0.0923995	1.22843	0.69454	1.59724	1.61585	1.25515	1.48941	0.117255	1.01857	1.46226	1.88119	1.35419	1.47659	1.57066	0.159236	1.03079	1.52374
GSTO1	Glutathione S-transferase omega-1	7	0.94062	0.797819	0.86952	0.86932	0.0412232	1.00674	0.863503	NaN	1.28372	1.03142	1.15757	0.12615	1.23001	0.941109	1.12264	0.870941	0.996791	0.125849	1.27064	0.784481	0.800021	1.50092	1.24232	1.18109	0.204635	1.08988	1.08368	2.0562	1.7444	1.9793	1.92663	0.0937819	1.0071	1.91305
HEATR1	HEAT repeat-containing protein 1;HEAT repeat-containing protein 1, N-terminally processed	7	0.936757	0.946258	0.756655	0.87989	0.0616785	1.01472	0.867126	1.17558	1.20209	0.942086	1.10659	0.0826049	1.01669	1.08842	1.83594	1.33514	1.58554	0.2504	1.34814	1.1761	1.15914	0.977139	1.21754	1.11794	0.0723907	1.01256	1.10407	2.55442	1.97893	1.73333	2.08889	0.243322	1.04064	2.00731
HEATR3	HEAT repeat-containing protein 3	7	0.995613	1.28191	0.832605	1.03671	0.131321	1.04806	0.989171	2.09208	2.54178	2.20418	2.27935	0.135148	1.01053	2.25559	2.1057	1.3612	1.73345	0.37225	1.49694	1.158	0.827652	1.18485	1.04125	1.01792	0.103772	1.03113	0.987184	1.92097	1.73537	1.67027	1.77554	0.0751058	1.00536	1.76607
HERC2	E3 ubiquitin-protein ligase HERC2	7	1.47734	1.44624	1.15795	1.36051	0.101677	1.01673	1.33812	1.03141	1.17331	2.27241	1.49238	0.392162	1.20639	1.23706	2.65188	1.99238	2.32213	0.32975	1.30868	1.7744	1.16851	0.427517	2.34661	1.31421	0.558764	1.53475	0.856305	2.2059	2.4036	2.2113	2.2736	0.0650187	1.00245	2.26804
HMGCS1	Hydroxymethylglutaryl-CoA synthase, cytoplasmic	7	0.565387	0.783586	0.829988	0.72632	0.081574	1.03778	0.699876	1.08066	1.51396	1.54756	1.38073	0.150347	1.03552	1.33337	2.35134	1.91004	2.13069	0.22065	1.2175	1.75006	0.357481	0.0358817	1.65958	0.684314	0.496392	2.47102	0.276936	1.27492	1.06662	1.30472	1.21542	0.0748957	1.01138	1.20175
HSPH1	Heat shock protein 105 kDa	7	0.630245	1.04714	0.922744	0.86671	0.123565	1.06088	0.816976	0.94932	1.16582	1.18082	1.09865	0.0747921	1.01388	1.08361	1.89377	1.65217	1.77297	0.1208	1.13853	1.55724	1.64846	1.42345	1.64456	1.57216	0.0743619	1.0067	1.56169	1.86625	1.90795	1.90455	1.89292	0.0133694	1.00015	1.89263
HUWE1	E3 ubiquitin-protein ligase HUWE1	7	1.55584	1.12674	0.934849	1.20581	0.183572	1.06941	1.12755	0.966196	1.1881	1.1979	1.1174	0.0756542	1.01373	1.10226	1.58672	1.28632	1.43652	0.1502	1.2198	1.17767	0.693731	0.698533	0.771229	0.721164	0.0250707	1.00362	0.718563	2.04581	1.53	1.542	1.70594	0.169972	1.02974	1.65667
IARS	Isoleucine--tRNA ligase, cytoplasmic	7	0.569311	0.84921	0.715107	0.711209	0.0808234	1.03868	0.684721	0.969563	1.20076	1.16286	1.11106	0.07159	1.01244	1.09741	1.26883	1.02133	1.14508	0.12375	1.22791	0.932545	1.58669	1.43278	1.44588	1.48845	0.0492654	1.00328	1.48358	1.99089	1.80099	1.75759	1.84982	0.0716374	1.00449	1.84155
KHSRP	Far upstream element-binding protein 2	7	0.745911	1.17231	1.34401	1.08741	0.177798	1.08006	1.00681	1.59729	0.754788	0.803087	1.05172	0.27314	1.20162	0.875255	1.77966	2.05056	1.91511	0.13545	1.14415	1.67383	1.24301	1.7863	1.0759	1.3684	0.214445	1.07355	1.27466	0.943652	0.431552	0.156753	0.510652	0.230575	1.60138	0.318883
LAS1L	Ribosomal biogenesis protein LAS1L	7	0.960626	1.41642	0.761019	1.04602	0.193956	1.10293	0.948399	1.38672	1.92732	1.94742	1.75382	0.183642	1.03284	1.69805	2.8362	2.19	2.5131	0.3231	1.27616	1.96926	1.6282	0.755603	2.37651	1.58677	0.468374	1.26011	1.25923	2.15997	2.16757	1.85567	2.06107	0.102723	1.00744	2.04585
LLGL1	Lethal(2) giant larvae protein homolog 1	7	1.24988	1.47218	1.14668	1.28958	0.0960375	1.01661	1.26851	1.40215	1.79695	1.73416	1.64442	0.122484	1.01662	1.61754	1.53672	0.480214	1.00847	0.528253	2.50988	0.401799	1.42174	2.02544	1.44193	1.6297	0.197954	1.04419	1.56073	1.4449	1.2074	1.4115	1.3546	0.0742289	1.009	1.34252
LTA4H	Leukotriene A-4 hydrolase	7	0.519197	1.04399	0.781595	0.781594	0.151495	1.11247	0.702578	0.917712	1.30671	1.20271	1.14238	0.116275	1.03103	1.10799	1.88372	1.38162	1.63267	0.25105	1.33773	1.22048	1.46958	1.11909	1.50959	1.36609	0.124037	1.0247	1.33316	1.95511	1.83932	1.84052	1.87832	0.0383982	1.00125	1.87597
MACF1	Microtubule-actin cross-linking factor 1, isoforms 1/2/3/5	7	1.25863	0.386429	1.16233	0.935796	0.276087	1.25986	0.74278	1.48245	1.53145	1.75255	1.58882	0.0830797	1.00819	1.57591	2.13571	1.66401	1.89986	0.23585	1.2656	1.50115	1.81888	1.56198	1.56588	1.64891	0.0849908	1.00796	1.63589	1.84386	1.72447	1.16796	1.57876	0.208273	1.05213	1.50055
MAP4	Microtubule-associated protein;Microtubule-associated protein 4	7	0.550872	1.12466	0.65917	0.778234	0.176012	1.15304	0.674941	1.11336	1.14366	1.18296	1.14666	0.0201477	1.00092	1.1456	1.55426	1.25486	1.40456	0.1497	1.22447	1.14708	1.52565	1.30474	1.56964	1.46668	0.0819581	1.00935	1.45308	1.78345	1.66325	1.85895	1.76855	0.0569828	1.00311	1.76307
MARS	Methionine--tRNA ligase, cytoplasmic	7	0.497508	0.692003	0.762911	0.650807	0.0793358	1.04451	0.623073	1.41455	1.18386	1.06906	1.22249	0.101587	1.02069	1.19771	1.33128	0.997781	1.16453	0.166749	1.31159	0.887876	1.268	1.2591	1.3018	1.2763	0.0130063	1.00031	1.2759	1.94742	1.92152	1.71442	1.86112	0.0737301	1.0047	1.85241
MCM2	DNA replication licensing factor MCM2	7	0.319011	0.902308	0.919401	0.713573	0.197343	1.2285	0.58085	1.36502	0.971315	0.836516	1.05762	0.158551	1.06731	0.990922	1.53525	1.63706	1.58615	0.050905	1.06309	1.49202	1.45876	1.67235	1.11785	1.41632	0.161471	1.03893	1.36324	1.86875	1.56265	1.15165	1.52768	0.207746	1.05539	1.44751
MCMBP	Mini-chromosome maintenance complex-binding protein	7	0.718325	1.22152	0.804017	0.914621	0.155431	1.08648	0.841824	0.935237	1.42944	1.25704	1.20724	0.144821	1.0431	1.15735	2.15507	1.69017	1.92262	0.23245	1.25793	1.5284	1.37436	1.12596	1.55846	1.35293	0.125311	1.0257	1.31903	1.63965	1.34175	1.44754	1.47631	0.0871914	1.01045	1.46105
MDN1	Midasin	7	1.46461	1.18352	0.839016	1.16238	0.180902	1.07254	1.08377	1.08694	1.07404	1.11564	1.09221	0.0122942	1.00038	1.09179	1.74368	1.23719	1.49043	0.253245	1.37849	1.08121	0.911901	0.839799	0.778299	0.843333	0.038608	1.00628	0.838071	1.78682	1.20732	1.27041	1.42152	0.183557	1.04994	1.3539
MMS19	MMS19 nucleotide excision repair protein homolog	7	NaN	0.836262	0.68947	0.762866	0.073396	1.20072	0.635338	1.25567	1.77827	1.42816	1.48737	0.153739	1.032	1.44124	1.99231	1.77821	1.88526	0.10705	1.11425	1.69196	1.5792	1.12309	1.5844	1.4289	0.152911	1.0343	1.38151	2.60566	1.90406	1.49146	2.00039	0.325228	1.07916	1.85367
MSH6	DNA mismatch repair protein Msh6	7	0.689443	1.01314	0.851839	0.851474	0.0934435	1.03608	0.821826	1.2466	1.4602	1.2789	1.32857	0.0664739	1.0075	1.31868	2.07145	1.36756	1.71951	0.351945	1.46967	1.17	1.3668	1.3295	1.2124	1.3029	0.0465135	1.00382	1.29794	2.67988	1.64998	1.86318	2.06435	0.31386	1.06923	1.93069
MYH10	Myosin-10	7	0.592674	0.968277	0.685769	0.748907	0.112929	1.0681	0.701159	1.03371	1.20682	1.22372	1.15475	0.0607163	1.00828	1.14526	1.61328	1.17188	1.39258	0.2207	1.34953	1.0319	1.56063	1.40323	1.57803	1.51396	0.055594	1.00404	1.50787	2.18282	1.81831	1.93261	1.97791	0.107635	1.00887	1.96052
MYH9	Myosin-9	7	0.687038	1.12374	0.803437	0.871405	0.130565	1.06723	0.816508	1.17152	1.29732	1.36342	1.27742	0.0562832	1.00582	1.27003	1.83239	1.28778	1.56008	0.272305	1.39035	1.12208	1.58441	1.3797	1.77801	1.58071	0.114997	1.01585	1.55604	1.96812	1.80742	1.91852	1.89802	0.047509	1.00188	1.89446
MYO1B	Unconventional myosin-Ib	7	1.26826	1.57125	1.22526	1.35492	0.108873	1.01934	1.32921	1.12566	1.59875	1.48846	1.40429	0.142907	1.03102	1.36204	1.98792	0.945616	1.46677	0.521152	1.91762	0.764889	1.20606	1.62366	0.735155	1.18829	0.256643	1.13958	1.04274	2.49795	NaN	1.87155	2.18475	0.3132	1.312	1.66521
NCAPH	Condensin complex subunit 2	7	0.923422	1.25182	0.373618	0.84962	0.256187	1.27136	0.668277	1.05287	1.39917	1.29097	1.24767	0.102286	1.02013	1.22305	1.53974	1.09384	1.31679	0.22295	1.37695	0.956308	1.34057	1.38467	1.33517	1.35347	0.0156777	1.0004	1.35293	1.89211	1.7375	1.88231	1.83731	0.0499835	1.00222	1.83324
NCKAP1	Nck-associated protein 1	7	1.00943	0.915428	0.929526	0.951461	0.0292687	1.00283	0.948772	0.706401	1.3475	1.3116	1.12183	0.207975	1.1029	1.01717	1.39599	1.03599	1.21599	0.18	1.32349	0.918774	1.75112	1.43332	1.58762	1.59069	0.0917538	1.00997	1.57499	1.90941	1.42061	1.72961	1.68654	0.142738	1.02146	1.65112
NIPBL	Nipped-B-like protein	7	1.61446	1.63936	1.18626	1.48003	0.147059	1.02957	1.43751	1.15104	0.928834	0.892534	0.990803	0.080801	1.01992	0.971449	2.12829	0.53519	1.33174	0.79655	2.79555	0.476379	1.22653	NaN	0.702829	0.964679	0.26185	1.65779	0.581905	2.571	1.93409	1.3985	1.96786	0.338893	1.0888	1.80736
NUP153	Nuclear pore complex protein Nup153	7	1.00052	1.27282	0.645523	0.972954	0.181609	1.10431	0.881054	2.25153	1.38653	1.31663	1.65156	0.300661	1.09922	1.50248	2.24381	1.96301	2.10341	0.1404	1.13554	1.85234	0.637485	0.292686	1.15479	0.694987	0.250523	1.38651	0.501248	1.74635	1.38104	1.70164	1.60968	0.115045	1.0153	1.58542
OGT	UDP-N-acetylglucosamine--peptide N-acetylglucosaminyltransferase 110 kDa subunit	7	0.69651	1.1782	0.867501	0.91407	0.140988	1.07125	0.853276	1.26453	1.69423	1.55754	1.50543	0.12675	1.02124	1.47413	2.64758	2.16258	2.40508	0.2425	1.21124	1.98563	1.24472	1.43742	1.71752	1.46655	0.137261	1.02624	1.42905	2.04744	0.734947	2.40264	1.72834	0.507171	1.25709	1.37488
OTUB1	Ubiquitin thioesterase OTUB1	7	0.666379	1.04028	0.731379	0.812679	0.115337	1.06032	0.766444	0.61949	0.80619	1.13429	0.853323	0.150467	1.0931	0.780648	1.72301	1.40441	1.56371	0.1593	1.21363	1.28845	1.44892	1.28762	1.59942	1.44532	0.0900269	1.01162	1.42871	2.22782	1.65342	2.13782	2.00635	0.178369	1.02368	1.95995
PHF6	PHD finger protein 6	7	0.739014	1.31231	0.767616	0.939647	0.186515	1.11794	0.840518	1.51869	0.923284	0.915883	1.11929	0.199714	1.09532	1.02188	1.26211	0.961612	1.11186	0.150249	1.29197	0.860593	1.53652	1.46722	0.543017	1.18225	0.320243	1.21925	0.969653	2.83392	1.59742	1.49692	1.97609	0.429897	1.14162	1.73095
PI4KA	Phosphatidylinositol 4-kinase alpha	7	1.20662	1.32851	1.39041	1.30851	0.0539895	1.0051	1.30187	1.11786	1.37845	1.69666	1.39766	0.167361	1.04295	1.3401	1.74762	1.47773	1.61267	0.134945	1.17259	1.37531	0.605542	0.72604	1.55124	0.960941	0.297192	1.28537	0.747598	1.52666	1.79726	1.14746	1.49046	0.188452	1.04788	1.42235
PLEC	Plectin	7	0.909123	1.40432	1.18762	1.16702	0.143322	1.04518	1.11658	0.841502	1.071	1.1251	1.01253	0.0869304	1.02208	0.99066	1.74984	1.24874	1.49929	0.25055	1.37134	1.0933	1.63434	1.47044	1.48724	1.53067	0.0520597	1.00347	1.52539	1.95843	1.53014	2.05424	1.8476	0.161123	1.02278	1.80645
PLS3	Plastin-3	7	0.724136	1.00233	1.03503	0.920499	0.0986341	1.03439	0.889892	0.970825	1.27912	1.28562	1.17852	0.103865	1.02327	1.15172	1.3479	1.10231	1.22511	0.122795	1.20989	1.01258	1.54159	1.47549	1.29099	1.43602	0.0749851	1.00817	1.42439	1.77326	1.53556	1.71125	1.67336	0.0711858	1.00542	1.66433
POGZ	Pogo transposable element with ZNF domain	7	NaN	2.0266	1.3873	1.70695	0.31965	1.42341	1.1992	0.787944	0.537536	NaN	0.66274	0.125204	1.42775	0.464186	2.26582	1.90562	2.08572	0.1801	1.17854	1.76975	NaN	0.581191	1.67599	1.12859	0.547399	2.36616	0.476972	2.25437	NaN	1.39776	1.82607	0.428305	1.55174	1.17678
POLA1	DNA polymerase alpha catalytic subunit;DNA polymerase	7	0.411557	1.01686	0.620158	0.682858	0.177526	1.20203	0.568086	1.82185	1.81935	1.54045	1.72722	0.0933861	1.00876	1.71222	2.87933	1.55553	2.21743	0.6619	1.73885	1.27523	0.516393	0.539491	0.965993	0.673959	0.146169	1.14075	0.590801	2.19787	1.30857	1.35807	1.6215	0.288537	1.09481	1.48109
POLE	DNA polymerase epsilon catalytic subunit A;DNA polymerase	7	2.01782	1.97202	0.965221	1.65169	0.343488	1.12944	1.4624	1.28598	0.812176	0.959576	1.01924	0.139991	1.0565	0.964736	3.42652	2.26182	2.84417	0.58235	1.46986	1.93499	2.1018	1.78051	0.952004	1.61144	0.342514	1.1352	1.41952	3.09688	1.84608	1.35328	2.09875	0.518946	1.18283	1.77435
PPP6C	Serine/threonine-protein phosphatase 6 catalytic subunit;Serine/threonine-protein phosphatase 6 catalytic subunit, N-terminally processed	7	0.572926	0.964123	0.744423	0.760491	0.113214	1.06637	0.713156	0.376095	0.472094	0.856489	0.568226	0.146772	1.19944	0.473741	1.70238	1.56218	1.63228	0.0701	1.0853	1.50399	1.81076	1.50866	1.62826	1.64923	0.0878366	1.0085	1.63533	1.91738	1.04717	1.77157	1.57871	0.269081	1.08699	1.45237
PRDX1	Peroxiredoxin-1	7	0.530361	1.00676	0.61276	0.716627	0.147004	1.12594	0.636467	1.12985	0.836749	1.08585	1.01748	0.0912553	1.0241	0.993542	1.12057	1.52917	1.32487	0.2043	1.33882	0.98958	1.8433	1.735	1.0267	1.535	0.256066	1.08333	1.41693	1.84632	1.56932	1.53013	1.64859	0.0995102	1.01091	1.63079
PRDX2	Peroxiredoxin-2	7	0.697917	0.839118	0.956516	0.831184	0.0747564	1.02423	0.811519	1.11247	0.725975	0.981173	0.939873	0.113466	1.04366	0.900558	1.28087	1.50597	1.39342	0.11255	1.16615	1.19489	2.09766	2.31766	1.44006	1.95179	0.263631	1.05464	1.85067	2.16648	1.08568	1.49298	1.58171	0.315139	1.11882	1.41373
PRPF8	Pre-mRNA-processing-splicing factor 8	7	0.983749	0.710046	0.688143	0.793979	0.0950953	1.04297	0.761269	1.49405	0.944149	0.90445	1.11422	0.190262	1.08731	1.02474	2.24748	1.51058	1.87903	0.36845	1.44669	1.29885	1.48725	1.30744	1.09074	1.29514	0.114628	1.02346	1.26545	3.03922	2.25242	1.81962	2.37042	0.356978	1.06792	2.21966
PRRC2C	Protein PRRC2C	7	0.641899	1.2373	0.163397	0.680865	0.310621	1.61358	0.42196	1.44001	1.15621	1.40231	1.33284	0.0889847	1.01335	1.31528	1.76928	1.58228	1.67578	0.0935	1.11215	1.50679	0.84174	0.909338	1.57334	1.10814	0.233417	1.13278	0.978245	1.78402	1.52122	1.22092	1.50872	0.162673	1.03482	1.45795
RAD50	DNA repair protein RAD50	7	1.05629	1.21879	1.08898	1.12135	0.0496239	1.00587	1.11481	1.03835	1.93965	2.02665	1.66822	0.315933	1.10737	1.50646	2.78622	1.76852	2.27737	0.50885	1.52081	1.49748	1.31558	0.924479	0.772777	1.00428	0.161694	1.07763	0.931934	NaN	1.8234	2.06129	1.94234	0.118945	1.12372	1.72849
RANBP2	E3 SUMO-protein ligase RanBP2	7	1.13071	1.48602	1.04882	1.22185	0.134184	1.03613	1.17925	1.5666	1.0437	1.22841	1.27957	0.1531	1.04288	1.22696	1.993	1.5854	1.7892	0.2038	1.24148	1.44118	1.21724	1.20424	1.48304	1.30151	0.0908442	1.01459	1.28279	2.16478	1.82727	2.05348	2.01518	0.0992952	1.00727	2.00063
RFC3	Replication factor C subunit 3	7	0.59262	0.856221	0.461718	0.636853	0.116011	1.09935	0.5793	0.771627	2.13533	2.21943	1.7088	0.469213	1.22527	1.39462	2.30882	1.81952	2.06417	0.24465	1.25231	1.64829	1.33383	0.676235	1.86113	1.2904	0.342738	1.21084	1.0657	1.45765	1.54755	1.62806	1.54442	0.049218	1.00304	1.53974
RNF213	E3 ubiquitin-protein ligase RNF213	7	1.51974	1.34284	1.09444	1.31901	0.123351	1.0262	1.28533	1.00307	1.85617	2.12326	1.66083	0.337799	1.12382	1.47785	2.36317	1.60517	1.98417	0.379	1.43327	1.38437	0.263663	0.523863	1.26137	0.682965	0.298798	1.56547	0.436268	2.38592	1.44282	1.39852	1.74242	0.322004	1.10225	1.58079
RNPEP	Aminopeptidase B	7	0.457253	0.864949	0.793952	0.705385	0.125747	1.09515	0.644098	0.934279	1.32918	1.12298	1.12881	0.114035	1.03057	1.09533	1.47125	1.05135	1.2613	0.20995	1.36967	0.920879	1.53506	0.854064	1.43726	1.27546	0.212582	1.08318	1.17751	2.01025	1.91795	2.00035	1.97618	0.0292566	1.00066	1.97489
RRBP1	Ribosome-binding protein 1	7	0.65874	1.36564	0.835141	0.953174	0.212427	1.14861	0.829851	0.797455	0.774553	0.371352	0.647787	0.138375	1.13655	0.569958	2.17718	1.68408	1.93063	0.24655	1.2741	1.51529	1.67567	0.988569	1.51737	1.39387	0.207739	1.06652	1.30693	2.23374	1.70175	1.97775	1.97108	0.153608	1.01819	1.93586
RRM1	Ribonucleoside-diphosphate reductase large subunit	7	0.452772	1.00297	0.841271	0.765671	0.163265	1.13607	0.673967	0.716783	0.950382	1.12518	0.930782	0.118301	1.04839	0.887824	1.2694	1.4697	1.36955	0.10015	1.14937	1.19156	1.80287	1.54437	1.48236	1.60987	0.0981479	1.01113	1.59214	1.85089	1.89339	1.53458	1.75962	0.113187	1.01239	1.73808
SART3	Squamous cell carcinoma antigen recognized by T-cells 3	7	1.22926	0.579163	0.839567	0.882663	0.1889	1.13706	0.776266	1.31699	1.54469	0.504295	1.12199	0.315766	1.23659	0.907329	2.1361	0.629694	1.3829	0.753203	2.58869	0.534208	1.50418	1.41738	1.26228	1.39461	0.0707523	1.00771	1.38394	2.44051	1.23291	1.40711	1.69351	0.37687	1.14818	1.47496
SCRIB	Protein scribble homolog	7	1.11391	1.7543	0.527205	1.1318	0.354345	1.29239	0.875748	0.735635	1.12934	1.21313	1.02604	0.147201	1.06164	0.966458	1.45526	1.36726	1.41126	0.044	1.06125	1.32981	0.777229	0.354429	0.775229	0.635629	0.140601	1.1464	0.554455	1.88928	1.76268	1.28958	1.64718	0.182497	1.03677	1.58876
SEC16A	Protein transport protein Sec16A	7	0.677818	0.559916	0.692216	0.643317	0.041907	1.01271	0.635241	0.82547	1.01387	1.12107	0.986803	0.0863989	1.02296	0.964651	1.97327	1.45177	1.71252	0.26075	1.33399	1.28376	1.58495	1.72085	1.95875	1.75485	0.109238	1.01161	1.73471	1.83666	1.76426	2.03006	1.87699	0.0793358	1.00535	1.867
SF3B3	Splicing factor 3B subunit 3	7	0.368053	0.63455	0.779551	0.594051	0.120503	1.12316	0.528911	1.24407	1.17387	1.17607	1.198	0.0230421	1.00111	1.19668	1.4832	1.50839	1.49579	0.012595	1.01619	1.47196	1.36474	1.51104	1.25014	1.37531	0.0755004	1.00903	1.363	1.5361	1.3913	1.32189	1.41643	0.0631008	1.00595	1.40806
SKIV2L2	Superkiller viralicidic activity 2-like 2	7	0.600365	1.02136	1.14456	0.922095	0.16475	1.09558	0.841651	1.11139	1.44709	1.10579	1.22142	0.112845	1.02557	1.19097	2.02072	1.53662	1.77867	0.24205	1.29427	1.37426	1.53498	1.39108	1.20488	1.37698	0.0955521	1.01443	1.3574	2.31963	1.49233	2.08153	1.9645	0.245885	1.04692	1.87645
SNRNP200	U5 small nuclear ribonucleoprotein 200 kDa helicase	7	0.802582	0.970184	0.878879	0.883882	0.0484471	1.009	0.875998	1.10835	1.21745	1.15216	1.15932	0.0316973	1.00224	1.15673	1.95977	1.42966	1.69471	0.265055	1.34431	1.26066	1.13447	1.06606	1.06417	1.08823	0.0231248	1.00135	1.08676	2.30974	1.57305	1.57674	1.81984	0.244951	1.05426	1.72617
SPTBN2	Spectrin beta chain, non-erythrocytic 2	7	0.918173	1.48567	0.928379	1.11074	0.187488	1.08532	1.02343	0.75717	1.49177	1.73397	1.32764	0.293677	1.14641	1.15808	1.86174	0.995839	1.42879	0.432951	1.75265	0.815218	0.447411	0.661009	1.60551	0.904643	0.355817	1.459	0.620042	1.74227	1.46476	1.34126	1.5161	0.118573	1.01832	1.48882
STAG2	Cohesin subunit SA-2	7	0.634507	0.789806	0.68051	0.701608	0.0460553	1.01291	0.692667	1.51254	1.69424	1.62974	1.61217	0.0531826	1.00326	1.60693	2.92515	2.07145	2.4983	0.42685	1.38089	1.80919	0.689377	0.406081	0.857175	0.650878	0.131635	1.12242	0.579885	1.82107	2.15677	2.28357	2.08714	0.137977	1.01309	2.06017
SUPT6H	Transcription elongation factor SPT6	7	0.781083	NaN	0.747588	0.764336	0.0167475	1.04267	0.733059	1.75422	1.88981	1.48072	1.70825	0.12031	1.01486	1.68324	2.85258	1.99848	2.42553	0.42705	1.39427	1.73964	NaN	1.74635	2.02245	1.8844	0.13805	1.14966	1.63909	NaN	1.64689	1.55149	1.59919	0.0477	1.05852	1.51078
TBCE	Tubulin-specific chaperone E	7	0.574976	1.10668	0.761274	0.81431	0.155764	1.10953	0.733922	0.631244	1.27634	0.900346	0.935977	0.187073	1.11958	0.83601	1.3479	0.928293	1.1381	0.209804	1.41576	0.803877	1.44199	1.81619	1.28399	1.51406	0.157802	1.03254	1.46634	1.10982	1.73532	1.59602	1.48039	0.189597	1.04913	1.41106
TCF25	Transcription factor 25	7	1.38381	1.70831	0.441711	1.17794	0.379848	1.31003	0.899171	0.673732	0.595833	0.625332	0.631632	0.0227071	1.00387	0.629196	2.47933	1.97873	2.22903	0.2503	1.23771	1.80094	2.29382	2.18122	2.60932	2.36145	0.128125	1.00882	2.34081	1.47733	2.18363	NaN	1.83048	0.35315	1.43831	1.27266
TLN1	Talin-1	7	0.869775	1.33058	1.00628	1.06888	0.136656	1.04896	1.01899	1.22851	1.14641	1.19681	1.19058	0.0239043	1.00121	1.18914	1.48025	1.36965	1.42495	0.0553	1.07678	1.32334	1.41494	1.22963	1.48783	1.37747	0.0768548	1.00933	1.36474	1.80497	1.69747	1.82197	1.7748	0.0389768	1.00144	1.77224
TOP2A	DNA topoisomerase 2-alpha	7	0.910475	0.872173	0.713174	0.831941	0.0604039	1.01579	0.819007	1.30885	1.48005	1.05075	1.27988	0.124772	1.02847	1.24445	1.72344	0.908537	1.31599	0.407451	1.77292	0.742272	1.36526	1.11577	1.27356	1.25153	0.072859	1.01015	1.23895	2.69891	1.54611	1.8004	2.01514	0.349677	1.09016	1.84848
TOP2B	DNA topoisomerase 2-beta;DNA topoisomerase 2	7	0.871143	0.928541	0.82984	0.876508	0.0286185	1.00319	0.873718	1.22325	1.21485	1.09475	1.17762	0.0415042	1.00372	1.17325	1.7757	0.744904	1.2603	0.515398	2.09666	0.601099	0.931347	0.700745	1.35525	0.995781	0.191666	1.1109	0.89637	2.55777	0.855066	1.65566	1.6895	0.491819	1.25303	1.34833
TP53BP1	Tumor suppressor p53-binding protein 1	7	0.764416	1.57501	1.03752	1.12565	0.238111	1.13391	0.992713	1.13429	1.69889	1.95059	1.59459	0.241347	1.06861	1.49222	2.9019	2.0801	2.491	0.4109	1.36586	1.82376	0.677579	0.249778	1.91428	0.947212	0.499055	1.81033	0.523225	1.24005	0.483546	0.809048	0.844215	0.219091	1.20133	0.702735
TPP2	Tripeptidyl-peptidase 2	7	0.516329	1.23193	0.877728	0.875329	0.20658	1.1666	0.750326	1.48568	1.19838	1.30048	1.32818	0.0840849	1.01201	1.31242	1.48301	1.40921	1.44611	0.0369	1.04986	1.37744	1.92654	1.87724	1.81674	1.87351	0.0317514	1.00086	1.8719	1.49085	1.57534	1.71964	1.59528	0.066794	1.00525	1.58694
TRIM33	E3 ubiquitin-protein ligase TRIM33	7	1.29123	1.89152	1.12753	1.43676	0.232239	1.07824	1.3325	1.07796	1.09175	1.39806	1.18926	0.104478	1.02312	1.16238	2.07233	1.76713	1.91973	0.1526	1.16333	1.65021	1.12501	1.10651	0.422417	0.884646	0.231176	1.20412	0.734681	NaN	1.04614	1.12943	1.08779	0.041645	1.07572	1.01122
TROVE2	60 kDa SS-A/Ro ribonucleoprotein	7	0.820955	0.671055	1.16026	0.88409	0.144706	1.08022	0.818432	0.471036	1.10804	0.823138	0.800738	0.184228	1.15835	0.691273	1.44602	0.965117	1.20557	0.240452	1.45565	0.8282	1.75264	1.57984	1.36664	1.56637	0.111632	1.01522	1.5429	1.69661	1.30991	1.70541	1.57064	0.130391	1.02065	1.53887
UBA3	NEDD8-activating enzyme E1 catalytic subunit	7	0.212711	0.74841	0.701216	0.554112	0.171243	1.28495	0.431234	0.208077	0.944476	0.849374	0.667309	0.231251	1.35755	0.491552	2.66031	1.99601	2.32816	0.33215	1.31031	1.77681	0.575382	1.19508	0.847981	0.872814	0.179322	1.12634	0.774914	1.38512	1.24052	1.63301	1.41955	0.114602	1.01953	1.39236
UBR4	E3 ubiquitin-protein ligase UBR4	7	1.4991	1.6014	1.1154	1.4053	0.147928	1.03319	1.36015	1.198	1.1123	1.2597	1.19	0.0427383	1.00386	1.18542	1.76115	1.19995	1.48055	0.2806	1.42934	1.03583	1.45467	1.24436	1.25376	1.3176	0.0685904	1.00812	1.30699	2.09507	1.81637	1.66686	1.85943	0.125475	1.01364	1.83441
UBR5	E3 ubiquitin-protein ligase UBR5	7	1.07352	2.37972	0.563916	1.33905	0.54073	1.48337	0.902707	1.98361	1.80851	1.74671	1.84628	0.0709463	1.00442	1.83815	3.08752	2.44852	2.76802	0.3195	1.24503	2.22325	0.706056	0.488853	0.0332577	0.409389	0.198243	1.68883	0.24241	3.42696	2.31456	1.61096	2.45083	0.528643	1.13923	2.1513
USP7	Ubiquitin carboxyl-terminal hydrolase 7;Ubiquitin carboxyl-terminal hydrolase	7	0.506523	1.05363	0.866825	0.808993	0.160561	1.11791	0.723667	0.970297	1.1112	1.16949	1.08366	0.0591276	1.00892	1.07408	2.14462	1.86532	2.00497	0.13965	1.14182	1.75594	1.17897	1.20137	1.27007	1.2168	0.0274071	1.00152	1.21496	1.85318	1.39498	1.58778	1.61198	0.132823	1.02034	1.57985
XPO5	Exportin-5	7	0.960324	1.19912	0.946523	1.03532	0.0819957	1.01879	1.01623	0.763373	1.09737	1.04257	0.967771	0.103416	1.03421	0.935762	1.53675	1.07566	1.30621	0.230545	1.3954	0.936078	1.31294	0.879241	0.777141	0.989774	0.164249	1.08246	0.914373	1.96728	1.65507	1.69147	1.77127	0.098565	1.00928	1.75499
XPO7	Exportin-7	7	1.02213	1.54823	1.03173	1.2007	0.173789	1.06274	1.12981	1.47426	0.880759	1.41576	1.25693	0.18884	1.0676	1.17734	2.00164	1.41464	1.70814	0.2935	1.38337	1.23476	0.738589	0.630491	1.12619	0.831757	0.150488	1.09801	0.757515	2.06095	1.54515	1.90865	1.83825	0.153003	1.02075	1.80088
XPOT	Exportin-T	7	0.533334	1.07323	0.894732	0.833765	0.158808	1.10861	0.752084	1.18007	1.40668	1.32028	1.30234	0.0660286	1.0077	1.29239	2.08017	1.66837	1.87427	0.2059	1.23204	1.52127	1.14417	1.28107	1.37667	1.2673	0.067469	1.00849	1.25663	1.66542	1.47512	1.95882	1.69979	0.140685	1.02052	1.66561
YWHAQ	14-3-3 protein theta	7	0.289751	0.70885	0.82895	0.609184	0.163436	1.2151	0.501344	0.878683	1.06138	0.894783	0.944949	0.0584009	1.01144	0.934258	1.21854	1.20594	1.21224	0.0063	1.00996	1.20028	1.29358	1.11988	1.48098	1.29815	0.104266	1.01933	1.27354	1.53588	1.52649	1.26449	1.44229	0.0889397	1.01139	1.42604
ZMYM4	Zinc finger MYM-type protein 4	7	0.797825	1.24872	0.787027	0.944524	0.15213	1.07769	0.876436	1.82192	1.02062	2.21632	1.68629	0.351768	1.13024	1.49198	2.48216	2.19246	2.33731	0.14485	1.12529	2.07707	0.296804	0.371205	1.3464	0.67147	0.338148	1.74297	0.385245	2.31721	1.64141	1.46581	1.80814	0.259532	1.0617	1.70306
ZNF512	Zinc finger protein 512	7	1.06292	2.05532	0.622823	1.24702	0.423648	1.34377	0.927999	3.03851	1.7881	1.7929	2.2065	0.416006	1.10641	1.99428	2.34933	1.60953	1.97943	0.3699	1.42238	1.39164	NaN	1.14381	0.307314	0.725562	0.418248	2.71091	0.267645	2.42644	1.65064	1.73844	1.93851	0.24528	1.04795	1.8498
ZNF638	Zinc finger protein 638	7	0.820937	1.16453	0.761633	0.9157	0.125587	1.05634	0.866863	2.10273	1.84543	1.45953	1.80256	0.186909	1.03221	1.74632	2.62179	2.16879	2.39529	0.2265	1.19699	2.0011	0.238413	0.712914	0.799512	0.583613	0.174401	1.26655	0.460789	2.51123	1.33143	0.996833	1.61316	0.459304	1.24212	1.29872
ZZEF1	Zinc finger ZZ-type and EF-hand domain-containing protein 1	7	1.5923	1.7372	1.4897	1.6064	0.0717941	1.00598	1.59684	1.33911	1.62651	1.67071	1.54544	0.103953	1.01355	1.52478	2.113	1.9444	2.0287	0.0843	1.08243	1.87422	0.883114	1.22101	1.58841	1.23084	0.203661	1.08199	1.13758	2.31899	1.80898	1.99259	2.04019	0.149138	1.01601	2.00804
SEPT7	Septin-7	8	0.0568369	0.486335	0.355636	0.299603	0.127111	1.53252	0.195496	0.862227	1.36823	1.24753	1.15933	0.152583	1.05188	1.10215	0.428221	1.01892	0.723571	0.29535	2.09404	0.345538	1.55864	1.31134	0.973442	1.28114	0.169606	1.05249	1.21724	2.0541	1.341	1.16869	1.52126	0.271022	1.09503	1.38924
SEPT9	Septin-9	8	0.0079732	NaN	0.28847	0.148222	0.140248	4.24257	0.0349368	1.50043	1.86893	1.21063	1.52666	0.190487	1.04663	1.45864	1.55279	2.08548	1.81913	0.266345	1.31951	1.37864	0.973887	0.642694	1.23489	0.95049	0.171352	1.09731	0.866204	1.3053	1.17019	1.06949	1.18166	0.0683136	1.01001	1.16995
AARS	Alanine--tRNA ligase, cytoplasmic	8	0.179308	0.339306	0.663007	0.393874	0.142273	1.38809	0.283753	1.14897	1.21377	1.41816	1.2603	0.0811164	1.01241	1.24485	1.04921	1.38091	1.21506	0.16585	1.29527	0.938073	1.55501	1.64531	0.979406	1.39324	0.208554	1.06711	1.30563	1.56371	1.39981	1.00961	1.32438	0.164341	1.04612	1.26599
ABCD3	ATP-binding cassette sub-family D member 3	8	-0.124435	-0.0631398	-0.739337	-0.308971	0.215909	2.3749	-0.130098	1.14165	1.11875	0.731744	0.997381	0.132983	1.05325	0.94696	2.11312	1.42192	1.76752	0.3456	1.44521	1.22302	1.18944	1.05273	1.41583	1.21933	0.105878	1.02259	1.1924	2.0123	2.0119	1.7027	1.90897	0.103133	1.00874	1.89242
ABCE1	ATP-binding cassette sub-family E member 1	8	0.108419	0.24702	0.0990206	0.151487	0.0478437	1.2975	0.116753	1.47996	0.888955	1.18656	1.18516	0.17061	1.06206	1.1159	0.883391	1.29289	1.08814	0.204749	1.42577	0.763197	1.71684	1.92914	1.12224	1.58941	0.241489	1.06914	1.48663	1.75631	1.64701	1.08711	1.49681	0.207266	1.05743	1.41552
ACSL3	Long-chain-fatty-acid--CoA ligase 3	8	-0.0143801	1.36172	0.10562	0.48432	0.440066	3.17683	0.152454	0.431438	1.38724	1.53724	1.11864	0.346318	1.28595	0.869893	2.12502	1.69561	1.91032	0.214705	1.23794	1.54314	1.09021	0.642806	1.92551	1.21951	0.375886	1.28346	0.950174	2.12962	1.84642	1.85382	1.94329	0.0931912	1.00689	1.92999
ACTN1	Alpha-actinin-1	8	0.34836	-0.987041	0.599959	-0.0129073	0.492452	18.92	-0.000682205	1.13806	1.25666	1.24016	1.21163	0.0370904	1.00281	1.20823	1.27015	1.10585	1.188	0.08215	1.14073	1.04144	1.44104	1.44363	1.44694	1.44387	0.00170741	1	1.44386	1.47606	1.51046	0.131453	1.03932	0.454044	1.56388	0.664583
ACTN4	Alpha-actinin-4	8	0.240842	0.571341	0.662646	0.49161	0.128124	1.20304	0.408641	0.8832	0.874196	0.947495	0.90163	0.0230792	1.00196	0.899864	0.979663	0.91596	0.947812	0.0318515	1.06616	0.888993	1.34549	1.22659	1.17789	1.24999	0.0497765	1.00475	1.24408	1.55131	1.23701	1.47761	1.42198	0.0948989	1.01334	1.40325
ACTR3	Actin-related protein 3	8	0.361964	0.0701627	1.04676	0.492962	0.289428	1.99557	0.247028	0.45071	1.01261	0.944109	0.802476	0.176991	1.14555	0.700513	0.826564	1.03516	0.930862	0.104298	1.23714	0.752432	1.59735	1.76704	1.51064	1.62501	0.0752973	1.00643	1.61462	1.553	1.2665	1.58181	1.4671	0.100646	1.0141	1.44671
AIMP2	Aminoacyl tRNA synthase complex-interacting multifunctional protein 2	8	-0.00100159	-0.142304	0.664097	0.173597	0.248619	5.30942	0.0326961	0.120772	1.55697	1.03147	0.903071	0.419536	1.63561	0.552132	2.20119	1.60829	1.90474	0.29645	1.34241	1.4189	1.52877	1.10966	1.21176	1.2834	0.126177	1.02895	1.24728	2.49412	1.26032	1.90722	1.88722	0.356308	1.10671	1.70525
AKR1B1	Aldose reductase	8	-0.246357	0.587141	0.11804	0.152941	0.241242	5.87252	0.0260436	1.2575	1.103	1.0925	1.151	0.0533362	1.00643	1.14364	1.66158	1.34608	1.50383	0.15775	1.22059	1.23206	0.862488	0.780087	1.54268	1.06175	0.241638	1.15496	0.9193	1.66105	1.22525	1.31465	1.40032	0.132897	1.02698	1.36353
ANKFY1	Rabankyrin-5	8	0.227826	0.286622	0.396621	0.30369	0.0494686	1.07946	0.281336	1.42972	1.24582	1.42462	1.36672	0.0604679	1.00586	1.35875	2.1216	1.7216	1.9216	0.2	1.2187	1.57676	1.8389	1.54229	1.64959	1.67693	0.086708	1.00801	1.6636	1.77075	1.57584	1.42874	1.59178	0.0990508	1.0116	1.57352
ANXA5	Annexin A5;Annexin	8	0.216121	0.372822	0.72382	0.437588	0.150095	1.35037	0.32405	1.61025	1.45465	1.54255	1.53582	0.0450438	1.00258	1.53187	1.28086	1.07256	1.17671	0.10415	1.18336	0.994377	1.91351	1.32951	0.755306	1.33278	0.334349	1.18817	1.1217	2.17321	0.938915	1.14451	1.41888	0.381807	1.21639	1.16647
ANXA6	Annexin A6	8	0.0631476	0.0801432	0.828044	0.323778	0.252181	2.66999	0.121266	1.41004	1.63014	1.56404	1.53474	0.0652045	1.00541	1.52649	1.04098	1.33798	1.18948	0.1485	1.26727	0.938613	1.91491	1.9881	1.19361	1.69887	0.253514	1.06669	1.59266	1.80487	1.15617	1.60107	1.5207	0.191526	1.04751	1.45173
AP2A1	AP-2 complex subunit alpha-1	8	0.0428618	0.315159	0.83206	0.396694	0.231441	1.98378	0.199969	1.34173	1.47133	1.34473	1.38593	0.0427088	1.00284	1.382	1.29569	0.97649	1.13609	0.1596	1.30497	0.870589	1.02039	1.15468	1.13679	1.10395	0.0420996	1.00436	1.09916	1.72608	1.40398	1.94038	1.69015	0.155884	1.02548	1.64815
AP3D1	AP-3 complex subunit delta-1	8	0.000391307	0.068091	0.0621901	0.0435575	0.0216502	1.72446	0.0252586	1.18749	0.723793	0.774394	0.895226	0.14686	1.08059	0.82846	2.08936	1.26286	1.67611	0.41325	1.58569	1.05702	1.09973	0.71303	1.46693	1.09323	0.217656	1.11865	0.977276	2.29087	1.90967	1.71067	1.9704	0.17022	1.02236	1.92732
ASNS	Asparagine synthetase [glutamine-hydrolyzing]	8	0.0405225	0.564219	0.652519	0.419087	0.190991	1.61232	0.259928	0.765385	0.937889	1.15088	0.951385	0.111487	1.04113	0.913797	1.29179	1.26609	1.27894	0.01285	1.01934	1.25467	1.39984	1.19765	1.30614	1.30121	0.0584193	1.00604	1.2934	1.47855	1.34314	1.30784	1.37651	0.0520277	1.00428	1.37064
CBR1	Carbonyl reductase [NADPH] 1	8	-0.0166592	0.203941	0.340843	0.176042	0.104141	2.00982	0.0875905	0.72084	0.961438	0.78754	0.823273	0.0717158	1.02273	0.804974	1.33621	1.03281	1.18451	0.1517	1.27497	0.929047	1.4098	1.378	1.0077	1.26517	0.12906	1.03117	1.22692	1.38525	1.30605	1.45425	1.38185	0.0428154	1.00288	1.37789
CCAR2	Cell cycle and apoptosis regulator protein 2	8	-0.00742117	0.426674	-0.113025	0.102076	0.165137	6.0252	0.0169415	1.38605	1.75325	1.57235	1.57055	0.106005	1.01365	1.5494	2.26617	1.87608	2.07112	0.195045	1.19611	1.73154	0.984065	0.555065	1.15497	0.898033	0.17844	1.11818	0.80312	1.14251	0.60211	0.387611	0.710744	0.224588	1.2978	0.547651
CCT4	T-complex protein 1 subunit delta	8	-0.592398	0.0706993	0.4036	-0.0393662	0.292739	15.0616	-0.00261368	1.14685	1.26285	1.04645	1.15205	0.0625234	1.00882	1.14197	1.27798	1.07528	1.17663	0.10135	1.17806	0.998785	1.59133	1.35683	1.40953	1.45256	0.0710316	1.00716	1.44223	2.37437	1.63186	1.54937	1.85187	0.262335	1.0601	1.74688
CCT7	T-complex protein 1 subunit eta	8	0.0832366	0.290142	0.603039	0.325473	0.15109	1.63468	0.199105	1.25095	1.28185	1.05605	1.19628	0.0706818	1.01046	1.1839	1.36153	1.34073	1.35113	0.0104	1.01479	1.33144	1.5601	1.5047	1.4464	1.50373	0.0328259	1.00143	1.50159	1.81895	1.64525	1.64275	1.70232	0.0583211	1.00352	1.69635
CDC5L	Cell division cycle 5-like protein	8	-0.0662716	0.142825	-0.0183736	0.0193933	0.0632458	10.6009	0.00182939	1.78289	2.01239	1.58429	1.79319	0.123689	1.01425	1.76799	2.95838	1.61378	2.28608	0.6723	1.72544	1.32492	0.894175	0.568975	0.187171	0.550107	0.204312	1.41	0.390148	3.40844	2.24594	NaN	2.82719	0.58125	1.47213	1.92048
CFL1	Cofilin-1	8	0.126097	0.0493923	0.407396	0.194295	0.108827	1.91067	0.101689	0.906758	1.09396	0.654453	0.885057	0.127338	1.062	0.83339	0.998277	1.01698	1.00763	0.0093515	1.01785	0.989953	0.922564	0.65736	1.05396	0.877961	0.11664	1.05287	0.833878	1.78328	1.77118	1.47417	1.67621	0.10108	1.01089	1.65815
CIAPIN1	Anamorsin	8	0.803921	1.17512	0.435219	0.804753	0.213591	1.21053	0.664792	0.563536	1.04983	1.20113	0.938165	0.192339	1.1258	0.833331	0.655111	0.70071	0.677911	0.0227995	1.06622	0.635809	1.38201	1.30601	1.35291	1.34698	0.022139	1.00081	1.34589	1.77683	1.21483	NaN	1.49583	0.281	1.42495	1.04974
CLASP2	CLIP-associating protein 2	8	-0.724893	-0.550793	-0.554099	-0.609928	0.0574903	1.02661	-0.594116	1.6061	0.262103	1.1835	1.01723	0.396785	1.45155	0.700791	2.74836	1.47467	2.11151	0.636845	1.74833	1.20773	0.898966	0.524265	2.38486	1.26936	0.56814	1.59117	0.797757	2.08978	1.47808	2.07428	1.88071	0.201366	1.03434	1.81828
DDX1	ATP-dependent RNA helicase DDX1	8	-1.37005	-0.517453	0.280044	-0.53582	0.47643	3.0991	-0.172895	1.44279	1.24669	1.15369	1.28106	0.0852066	1.01325	1.2643	1.39618	1.56838	1.48228	0.0861	1.11701	1.32701	1.96202	1.87482	1.56072	1.79919	0.121862	1.01374	1.7748	1.6503	1.6181	1.7606	1.67633	0.0431465	1.00198	1.67301
DDX19A	ATP-dependent RNA helicase DDX19A;ATP-dependent RNA helicase DDX19B	8	-0.168664	0.0417348	0.239035	0.0373686	0.117713	10.377	0.00360111	0.964519	1.37602	0.821719	1.05409	0.166162	1.07442	0.981079	1.7133	0.957303	1.3353	0.377999	1.69234	0.789028	2.04801	1.61731	1.65451	1.77328	0.137786	1.01809	1.74177	NaN	1.81892	1.41782	1.61837	0.20055	1.26508	1.27926
DNM2	Dynamin-2	8	-0.117227	-0.188729	-0.10853	-0.138162	0.0254078	1.10125	-0.125459	1.37265	1.62105	1.02955	1.34108	0.171479	1.04897	1.27847	1.45956	1.17086	1.31521	0.14435	1.23181	1.06771	0.493252	0.708455	1.43545	0.879052	0.285051	1.31348	0.669254	1.58715	1.04195	1.14875	1.25928	0.166807	1.05255	1.19641
DSP	Desmoplakin	8	0.0804862	1.51849	0.214588	0.604521	0.458621	2.59396	0.23305	0.24359	0.455492	0.695293	0.464792	0.130478	1.2354	0.376226	1.63992	1.32453	1.48223	0.157695	1.22403	1.21094	1.07701	1.05201	1.40361	1.17754	0.113263	1.02771	1.14579	1.68139	1.32139	2.26599	1.75626	0.27524	1.07355	1.63593
EEF1A1	Elongation factor 1-alpha 1;Putative elongation factor 1-alpha-like 3;Elongation factor 1-alpha	8	-0.0829622	0.232736	0.484036	0.21127	0.16403	2.66065	0.0794053	1.10446	1.22326	0.912862	1.08019	0.0904219	1.02099	1.05799	0.88154	0.99104	0.93629	0.05475	1.11784	0.837591	1.61204	1.59954	1.22264	1.47807	0.127768	1.02238	1.44571	2.00316	1.85265	1.46846	1.77476	0.159192	1.0241	1.73299
EEF1G	Elongation factor 1-gamma	8	-0.262547	0.206455	0.426753	0.123554	0.203255	6.12711	0.0201651	1.033	1.36219	1.05019	1.14846	0.10698	1.02599	1.11936	1.08195	0.953446	1.0177	0.064252	1.12777	0.902398	1.29314	1.22324	1.38324	1.29987	0.0463106	1.0038	1.29495	1.92243	1.70982	1.52032	1.71752	0.116143	1.0137	1.69431
EIF2S3	Eukaryotic translation initiation factor 2 subunit 3;Putative eukaryotic translation initiation factor 2 subunit 3-like protein	8	-1.49734	-1.01715	-0.710642	-1.07504	0.228938	1.13571	-0.946579	1.30904	1.39144	0.933237	1.21124	0.141022	1.0406	1.16398	1.3288	1.6125	1.47065	0.14185	1.20127	1.22424	1.14801	1.20681	1.07631	1.14371	0.0377334	1.00326	1.13999	2.70565	1.24574	1.52724	1.82621	0.447166	1.1793	1.54856
EIF3G	Eukaryotic translation initiation factor 3 subunit G	8	-0.190064	0.456235	0.645934	0.304035	0.253046	2.87512	0.105747	1.23351	1.21171	1.01021	1.15181	0.0710791	1.01141	1.13882	1.51135	1.07425	1.2928	0.21855	1.37628	0.939341	1.07558	1.28858	1.71908	1.36108	0.189266	1.05791	1.28657	1.81152	1.24852	1.59672	1.55225	0.164038	1.03345	1.50201
EIF5B	Eukaryotic translation initiation factor 5B	8	-0.25656	0.197538	0.133138	0.0247053	0.141856	13.868	0.00178147	0.786773	0.648073	0.700274	0.711707	0.0404452	1.00967	0.704887	1.30468	1.17608	1.24038	0.0643	1.10382	1.12372	1.15166	1.03775	1.26825	1.15255	0.0665411	1.00999	1.14116	1.10246	0.723359	0.737155	0.854325	0.124132	1.06323	0.803521
ESD	S-formylglutathione hydrolase	8	-1.19907	-0.848973	-0.307472	-0.785172	0.259352	1.32516	-0.59251	0.702968	1.10887	0.915263	0.909034	0.117215	1.0498	0.86591	1.19365	1.25375	1.2237	0.03005	1.04794	1.16772	1.32001	1.08551	1.2088	1.20477	0.0677243	1.00947	1.19348	1.18847	1.63587	1.00667	1.277	0.186951	1.06419	1.19998
EXOSC10	Exosome component 10	8	0.0134465	0.00774506	0.812147	0.27778	0.267189	3.39173	0.0818992	1.18785	1.67715	1.28895	1.38465	0.149134	1.03475	1.33815	2.32561	1.5602	1.94291	0.382705	1.44905	1.34081	1.01159	0.364593	1.42729	0.934491	0.309187	1.32623	0.70462	1.60923	0.855226	0.821825	1.09543	0.257082	1.16475	0.940481
FAM98A	Protein FAM98A	8	-0.191718	0.31918	0.432082	0.186515	0.191904	3.66559	0.0508826	1.03589	1.39609	1.31139	1.24779	0.108735	1.02275	1.22004	1.81064	1.43084	1.62074	0.1899	1.24912	1.29751	1.50532	1.60722	1.84791	1.65348	0.101566	1.0113	1.635	1.37917	1.72957	1.42188	1.51021	0.110372	1.016	1.48642
FSCN1	Fascin	8	0.275819	-0.0847816	0.311717	0.167585	0.126608	2.58214	0.0649014	1.04344	1.09884	0.981443	1.04124	0.0339074	1.00318	1.03794	1.38845	1.68344	1.53594	0.147495	1.20032	1.27961	1.90358	1.79048	1.93768	1.87725	0.0444861	1.00168	1.87409	1.66357	1.32916	1.18916	1.39396	0.140731	1.03053	1.35267
GDI1	Rab GDP dissociation inhibitor alpha	8	-0.466667	0.0434323	0.225031	-0.0660679	0.207046	10.3436	-0.00638734	0.779311	1.46931	1.11941	1.12268	0.199192	1.09426	1.02597	2.06426	1.71147	1.88787	0.176395	1.19445	1.58053	1.23879	0.721889	2.12448	1.36172	0.409532	1.26996	1.07225	1.10535	0.550046	1.33435	0.996582	0.232849	1.1633	0.856686
GSR	Glutathione reductase, mitochondrial	8	-0.192411	0.230786	0.120488	0.0529543	0.126747	8.55898	0.00618699	1.76823	2.01193	2.43653	2.07223	0.195263	1.0266	2.01854	0.910039	2.10724	1.50864	0.5986	2.05522	0.734052	2.13676	2.56475	0.665559	1.78902	0.575159	1.30818	1.36757	3.03477	NaN	1.54087	2.28782	0.74695	1.8255	1.25326
GSTP1	Glutathione S-transferase P	8	-0.518553	-1.58435	-0.367954	-0.823619	0.382842	1.63631	-0.50334	1.43482	1.53301	1.61502	1.52762	0.0520891	1.00348	1.52231	1.33618	1.40908	1.37263	0.03645	1.05193	1.30487	1.30016	1.18036	1.15636	1.21229	0.0444763	1.00403	1.20742	2.04069	0.88169	1.68149	1.53462	0.342538	1.14907	1.33554
HNRNPA1	Heterogeneous nuclear ribonucleoprotein A1;Heterogeneous nuclear ribonucleoprotein A1, N-terminally processed;Heterogeneous nuclear ribonucleoprotein A1-like 2	8	-0.300436	0.67806	-0.109442	0.089394	0.299453	10.7725	0.00829833	2.3883	1.25411	1.35621	1.66621	0.362248	1.14144	1.45974	1.86914	1.59344	1.73129	0.13785	1.16362	1.48785	1.31909	1.91589	1.20909	1.48136	0.219575	1.0658	1.3899	1.72505	1.57875	1.19115	1.49832	0.159284	1.03385	1.44925
HNRNPA2B1	Heterogeneous nuclear ribonucleoproteins A2/B1	8	0.240619	0.632022	0.657117	0.509919	0.134845	1.20901	0.421767	2.15919	0.592488	0.656292	1.13599	0.511931	1.59909	0.710398	0.813554	0.955155	0.884354	0.0708005	1.16458	0.759377	1.44162	1.48632	0.635323	1.18775	0.276517	1.16213	1.02205	2.06032	1.59462	1.08142	1.57879	0.282695	1.096	1.4405
HNRNPD	Heterogeneous nuclear ribonucleoprotein D0	8	-1.50529	-0.511486	0.453515	-0.521087	0.565479	3.89728	-0.133705	2.33321	2.82302	1.02781	2.06135	0.535763	1.20193	1.71503	1.44064	0.89844	1.16954	0.2711	1.54404	0.757452	1.83396	0.893162	1.43766	1.38826	0.272706	1.11551	1.24451	2.16416	1.12276	1.59486	1.62726	0.301062	1.10248	1.476
HNRNPM	Heterogeneous nuclear ribonucleoprotein M	8	0.185239	0.485535	0.701834	0.457536	0.149784	1.31945	0.346763	1.21058	1.41468	1.07898	1.23475	0.0976587	1.01874	1.21203	1.65593	1.23563	1.44578	0.21015	1.3169	1.09786	1.34187	1.03027	1.02076	1.13097	0.105487	1.02606	1.10224	1.90206	1.73096	1.61016	1.74773	0.0846803	1.00703	1.73552
HNRNPR	Heterogeneous nuclear ribonucleoprotein R	8	-0.160302	0.0532974	0.323097	0.0720308	0.139859	7.17512	0.010039	1.70924	1.56284	0.498143	1.25674	0.381646	1.27521	0.985514	1.75867	1.02137	1.39002	0.36865	1.63954	0.847811	1.49513	1.27013	1.74253	1.5026	0.136421	1.02469	1.46639	1.62597	1.38967	1.06037	1.35867	0.164009	1.04365	1.30185
HNRNPU	Heterogeneous nuclear ribonucleoprotein U	8	-0.0978768	0.157121	0.183521	0.0809217	0.0897235	3.99452	0.0202582	1.68123	1.16153	0.803131	1.2153	0.254907	1.13167	1.0739	1.34386	0.946858	1.14536	0.198501	1.38718	0.825675	1.03848	0.760979	1.19628	0.99858	0.127234	1.04863	0.952274	2.04372	0.914423	1.01562	1.32459	0.360751	1.22163	1.08428
HSPA4	Heat shock 70 kDa protein 4	8	-0.0193906	0.473705	0.300009	0.251441	0.144401	1.95488	0.128622	0.802661	1.19166	1.20806	1.06746	0.132484	1.04614	1.02038	1.7063	1.51	1.60815	0.09815	1.12328	1.43166	1.15152	0.948418	1.50062	1.20019	0.161253	1.05407	1.13862	1.32771	1.33941	1.27121	1.31278	0.021056	1.00077	1.31177
ILF3	Interleukin enhancer-binding factor 3	8	0.123483	0.416083	0.445278	0.328281	0.102745	1.2922	0.254049	1.26927	1.53317	1.24956	1.35067	0.0914289	1.01373	1.33238	1.79746	0.887759	1.34261	0.45485	1.86443	0.720117	1.24979	0.868886	1.11829	1.07899	0.1117	1.0321	1.04543	2.11233	1.28053	1.56412	1.65233	0.244137	1.06538	1.55092
IRS4	Insulin receptor substrate 4	8	0.5971	0.6626	0.352102	0.537267	0.0944938	1.09262	0.491724	1.13834	0.765137	0.933136	0.945538	0.107913	1.03902	0.910032	1.77067	1.09847	1.43457	0.3361	1.551	0.924933	1.07735	0.653851	1.02905	0.920084	0.133845	1.06338	0.865246	1.94205	1.16624	1.33584	1.48138	0.235482	1.07567	1.37717
LDHB	L-lactate dehydrogenase B chain;L-lactate dehydrogenase	8	-0.397855	-0.132556	0.324144	-0.0687557	0.21085	10.2026	-0.00673904	1.00803	1.42953	1.08933	1.17563	0.129101	1.03612	1.13464	1.46909	1.05959	1.26434	0.20475	1.35823	0.930871	1.42835	0.757446	1.42364	1.20315	0.222854	1.10272	1.09108	1.70403	1.61053	1.55142	1.62199	0.044426	1.00225	1.61836
MCM4	DNA replication licensing factor MCM4	8	-0.280452	0.0949483	0.367946	0.0608141	0.187953	10.2533	0.00593119	1.34441	1.38071	0.657907	1.12768	0.235118	1.1301	0.997853	1.98252	1.41832	1.70042	0.2821	1.36826	1.24276	0.861861	1.19206	1.18516	1.07969	0.108935	1.03049	1.04775	1.98033	1.09833	1.01993	1.3662	0.3079	1.15196	1.18597
MCM5	DNA replication licensing factor MCM5;DNA helicase	8	-0.497334	0.469164	0.569263	0.180364	0.340079	6.9853	0.0258206	1.44963	0.857027	0.58073	0.962462	0.25631	1.21195	0.794143	1.39965	1.50805	1.45385	0.0542	1.07365	1.35412	1.85724	1.71205	1.07134	1.54688	0.241434	1.07295	1.4417	1.94155	1.58984	1.24325	1.59155	0.201584	1.04805	1.51858
MCM6	DNA replication licensing factor MCM6	8	0.279485	0.678584	0.743781	0.567283	0.145125	1.19566	0.474453	1.08484	0.792443	0.671243	0.849509	0.122757	1.06254	0.799508	1.43254	1.55214	1.49234	0.0598	1.07937	1.3826	1.54577	1.63707	1.14627	1.44304	0.150706	1.03267	1.39738	1.68562	1.47873	1.15852	1.44096	0.153328	1.03392	1.39369
MCM7	DNA replication licensing factor MCM7	8	-0.737721	-0.269123	0.731475	-0.0917897	0.43329	12.8319	-0.00715323	1.21734	1.29324	0.731741	1.08077	0.175886	1.07931	1.00136	1.8441	1.5223	1.6832	0.1609	1.19932	1.40346	1.83155	1.39635	1.57945	1.60245	0.126157	1.01857	1.57324	1.94541	1.34641	1.4592	1.58367	0.183776	1.04034	1.52227
MDH1	Malate dehydrogenase, cytoplasmic;Malate dehydrogenase	8	0.0316528	0.253852	0.482452	0.255986	0.130139	1.75663	0.145725	1.11003	1.46634	1.13563	1.23733	0.114742	1.02576	1.20626	1.11755	0.961758	1.03965	0.077896	1.1533	0.901461	1.55505	1.01636	1.29576	1.28906	0.155543	1.04361	1.23519	2.05728	1.89077	1.78218	1.91008	0.0799991	1.00525	1.90009
MDH2	Malate dehydrogenase, mitochondrial;Malate dehydrogenase	8	-0.476745	-0.617447	-0.30655	-0.466914	0.0898827	1.11094	-0.420289	1.28092	1.22512	1.45242	1.31949	0.0683907	1.00805	1.30895	0.555189	1.34889	0.952039	0.396851	2.1238	0.448271	2.01518	2.25178	1.15168	1.80621	0.334318	1.10257	1.63819	1.81429	1.36848	1.30229	1.49502	0.160774	1.03464	1.44496
MTOR	Serine/threonine-protein kinase mTOR	8	0.422949	0.399247	0.224349	0.348848	0.0626246	1.09649	0.31815	1.41077	1.08627	1.05807	1.18504	0.11316	1.02731	1.15353	1.90699	1.47089	1.68894	0.21805	1.27745	1.32212	1.06847	0.906664	1.25176	1.07563	0.099685	1.02573	1.04865	1.43858	1.17998	1.26598	1.29485	0.0760339	1.01033	1.28161
NCBP1	Nuclear cap-binding protein subunit 1	8	0.104462	-0.0646391	0.545763	0.195195	0.181954	3.27146	0.059666	1.44695	1.46915	1.27075	1.39562	0.0627614	1.00606	1.38721	1.94327	1.38847	1.66587	0.2774	1.36983	1.21611	0.734294	0.776595	1.0585	0.856463	0.101754	1.04228	0.821722	1.21896	0.634262	1.41676	1.08999	0.234911	1.13899	0.956982
NEK9	Serine/threonine-protein kinase Nek9	8	0.0950375	0.558638	0.0689392	0.240872	0.159062	2.23959	0.107552	1.0788	1.1686	1.0834	1.11027	0.0291969	1.00207	1.10797	1.64079	1.28739	1.46409	0.1767	1.25742	1.16436	0.976891	1.23079	1.57539	1.26102	0.173432	1.05665	1.19341	1.04771	1.31792	1.29691	1.22085	0.0867805	1.01514	1.20264
NMT1	Glycylpeptide N-tetradecanoyltransferase 1	8	-0.456747	-0.532249	0.123548	-0.288483	0.207165	2.44455	-0.118011	0.681258	0.990861	0.574562	0.748894	0.124843	1.08322	0.691361	0.962328	0.607329	0.784828	0.1775	1.52835	0.513513	1.96599	2.35548	1.46139	1.92762	0.258814	1.05399	1.82887	1.85671	1.36651	1.15141	1.45821	0.208701	1.06135	1.37392
NSF	Vesicle-fusing ATPase	8	0.0640843	0.278084	0.478887	0.273685	0.119763	1.56572	0.174799	1.09373	1.56393	1.16173	1.27313	0.146719	1.03978	1.22442	1.47134	1.14074	1.30604	0.1653	1.27138	1.02726	1.70437	1.43417	1.65337	1.5973	0.0828847	1.00807	1.58452	1.73092	1.57522	2.13132	1.81249	0.165632	1.02502	1.76825
NSUN2	tRNA (cytosine(34)-C(5))-methyltransferase	8	0.239415	0.521814	0.579414	0.446881	0.105057	1.16532	0.383484	0.893082	1.36998	0.91698	1.06001	0.155136	1.06415	0.996114	1.57481	1.08482	1.32981	0.244995	1.41548	0.93948	1.85833	1.56163	1.21213	1.54403	0.186749	1.04382	1.47921	1.60946	1.15206	1.78846	1.51666	0.189482	1.04675	1.44892
NUP93	Nuclear pore complex protein Nup93	8	-0.240841	-0.290749	-0.0177487	-0.183113	0.0839279	1.61915	-0.113092	1.46617	1.35537	1.23727	1.35294	0.0660889	1.00715	1.34333	1.97704	1.42794	1.70249	0.27455	1.35653	1.25503	1.04059	0.982892	1.71489	1.24612	0.234974	1.10645	1.12624	1.67195	1.70385	2.11105	1.82895	0.14135	1.01789	1.7968
PA2G4	Proliferation-associated protein 2G4	8	-0.282518	0.240181	-0.278618	-0.106985	0.173587	6.04297	-0.017704	1.6081	1.12509	1.4957	1.40963	0.145923	1.0321	1.36579	1.31124	1.93944	1.62534	0.3141	1.43918	1.12935	1.5839	1.8123	0.9592	1.4518	0.254972	1.09235	1.32906	1.88812	1.60562	1.55772	1.68382	0.103082	1.01123	1.66513
PAICS	Multifunctional protein ADE2;Phosphoribosylaminoimidazole-succinocarboxamide synthase;Phosphoribosylaminoimidazole carboxylase	8	0.326801	0.3756	0.554492	0.418964	0.0692126	1.08172	0.387312	1.02194	1.33664	1.35554	1.23804	0.108188	1.02288	1.21035	1.05929	1.34779	1.20354	0.14425	1.25545	0.958653	1.49082	1.28752	1.12672	1.30169	0.105345	1.01962	1.27664	1.5894	1.2603	1.51	1.45323	0.0991523	1.01395	1.43325
PARP1	Poly [ADP-ribose] polymerase 1	8	-0.0248758	0.07262	0.406219	0.151321	0.13052	2.99359	0.0505483	1.1858	1.53469	0.931493	1.21733	0.17484	1.06178	1.14649	1.45217	0.849867	1.15102	0.301151	1.62912	0.706527	1.20215	0.976852	1.04245	1.07382	0.0669022	1.01163	1.06147	2.30925	1.35935	1.43255	1.70038	0.305166	1.09644	1.55083
PCBP1	Poly(rC)-binding protein 1	8	-0.186299	0.066799	0.940994	0.273831	0.341489	4.56364	0.0600029	1.2466	1.3451	1.13291	1.24154	0.0613063	1.0073	1.23253	1.45492	1.74671	1.60081	0.145895	1.18927	1.34605	1.55395	0.936045	1.34995	1.27998	0.181772	1.0604	1.20707	1.42694	1.47693	1.47783	1.46057	0.0168153	1.0004	1.45999
PCNA	Proliferating cell nuclear antigen	8	-0.0893178	0.197079	0.20058	0.10278	0.0960544	3.28113	0.0313247	1.23599	0.721391	1.00489	0.987424	0.148808	1.06802	0.924539	1.44303	1.45023	1.44663	0.0036	1.00476	1.43978	1.26031	1.2369	1.20351	1.23357	0.0164809	1.00053	1.23291	1.40112	1.17722	1.30842	1.29559	0.0649521	1.00753	1.2859
PDE12	2,5-phosphodiesterase 12	8	0.186353	0.530254	-0.40995	0.102219	0.274654	9.33075	0.0109551	0.191362	1.22906	1.38236	0.934261	0.374076	1.47537	0.633236	1.76613	1.49323	1.62968	0.13645	1.1727	1.38968	1.63449	0.962484	2.36708	1.65468	0.405598	1.17968	1.40265	1.92809	1.20118	2.00458	1.71128	0.256006	1.06702	1.60379
PFKM	ATP-dependent 6-phosphofructokinase, muscle type	8	0.3845	0.599399	0.280799	0.421566	0.0938206	1.1482	0.367155	0.997355	1.35385	1.25945	1.20355	0.106639	1.02352	1.1759	1.57373	1.34252	1.45812	0.115605	1.16286	1.25391	1.54162	1.79812	1.32231	1.55402	0.137494	1.02345	1.51841	1.6583	1.3705	1.6915	1.57343	0.101918	1.01257	1.5539
PGD	6-phosphogluconate dehydrogenase, decarboxylating	8	-0.193468	0.137632	0.250732	0.0649653	0.133278	7.53484	0.008622	1.07445	1.38225	1.25175	1.23615	0.0891959	1.0156	1.21717	1.28931	1.26721	1.27826	0.01105	1.01662	1.25736	1.71725	1.66775	1.19624	1.52708	0.166036	1.03541	1.47485	1.77894	1.70514	1.30894	1.59767	0.14593	1.02499	1.55872
PGK1	Phosphoglycerate kinase 1	8	0.152175	0.0625711	0.553772	0.256173	0.151031	2.0034	0.127869	1.33953	1.19283	1.26953	1.2673	0.0423634	1.00335	1.26307	1.02119	1.33179	1.17649	0.1553	1.28441	0.915977	1.92954	1.84433	1.09634	1.6234	0.264677	1.0796	1.50371	1.93877	1.57677	1.22656	1.5807	0.205607	1.05068	1.50446
PGM1	Phosphoglucomutase-1	8	-0.276135	-0.00833891	0.390663	0.0353964	0.193726	13.6247	0.00259796	1.21916	1.44076	1.11716	1.25903	0.0955183	1.01724	1.23769	1.58754	1.13704	1.36229	0.22525	1.36685	0.996661	1.3565	1.3575	1.2947	1.33623	0.0207687	1.00072	1.33527	1.87638	1.62138	1.93228	1.81001	0.0956872	1.00837	1.79499
PHGDH	D-3-phosphoglycerate dehydrogenase	8	0.271112	0.773415	0.79201	0.612179	0.170618	1.23205	0.496879	0.882048	1.33895	1.24345	1.15482	0.139142	1.04348	1.10669	1.28076	1.04456	1.16266	0.1181	1.21296	0.958533	1.2534	1.11439	1.4911	1.2863	0.109984	1.0219	1.25873	1.75731	1.66571	1.33631	1.58644	0.127831	1.01945	1.55618
PKM	Pyruvate kinase PKM;Pyruvate kinase	8	-0.199209	0.427887	0.348088	0.192255	0.197083	3.65005	0.052672	1.31038	0.448977	0.629981	0.796446	0.262226	1.32308	0.601962	0.694427	1.39852	1.04647	0.352046	1.85689	0.563562	1.49922	1.90573	0.89183	1.43226	0.294596	1.12662	1.27129	1.58877	1.15467	0.953471	1.2323	0.187458	1.0693	1.15244
PNP	Purine nucleoside phosphorylase	8	-0.692893	-0.606992	0.235809	-0.354692	0.29629	2.887	-0.122858	1.09328	1.40138	0.968479	1.15438	0.128648	1.0372	1.11297	2.02776	1.62906	1.82841	0.19935	1.23012	1.48636	1.26739	0.912694	1.41189	1.19732	0.148303	1.04595	1.14472	1.61582	1.98982	2.04132	1.88232	0.134077	1.0152	1.85414
POLR3A	DNA-directed RNA polymerase III subunit RPC1	8	0.223736	-0.127066	0.747133	0.281268	0.253994	3.15444	0.0891655	1.49786	1.63426	1.58346	1.57186	0.0398002	1.00192	1.56885	2.25807	1.68766	1.97287	0.285205	1.31496	1.50033	1.33316	0.84166	1.23306	1.13596	0.14996	1.0522	1.07961	2.57621	1.79871	1.42811	1.93434	0.338295	1.09158	1.77206
PRMT1	Protein arginine N-methyltransferase 1	8	0.207419	0.389119	0.555421	0.383986	0.100492	1.20472	0.318734	0.985764	0.754864	0.883265	0.874631	0.0667947	1.01747	0.859612	0.929628	1.45443	1.19203	0.262401	1.51169	0.788541	1.71793	1.39943	0.684028	1.26713	0.305705	1.17408	1.07925	1.00303	1.21283	0.99303	1.06963	0.0716582	1.01344	1.05544
PRMT5	Protein arginine N-methyltransferase 5;Protein arginine N-methyltransferase 5, N-terminally processed	8	0.0724022	0.258299	0.3129	0.214534	0.0727927	1.34293	0.15975	1.26021	1.0378	1.24121	1.17974	0.0711816	1.01091	1.16701	0.639747	1.48975	1.06475	0.425002	2.06327	0.51605	2.17176	2.37785	0.95265	1.83409	0.444716	1.17583	1.55982	2.0226	1.47609	1.41189	1.63686	0.193758	1.04197	1.57093
PRPF19	Pre-mRNA-processing factor 19	8	-0.291847	0.272448	0.34365	0.108084	0.201019	6.89722	0.0156706	1.06492	1.23801	1.01482	1.10592	0.0676116	1.0112	1.09367	1.49853	1.06793	1.28323	0.2153	1.37304	0.934591	1.17576	0.575454	1.18846	0.979891	0.202252	1.1275	0.86908	1.59888	0.963881	1.05818	1.20698	0.197832	1.08045	1.11711
PRPF6	Pre-mRNA-processing factor 6	8	0.252942	0.624541	0.85634	0.577941	0.175737	1.27593	0.452958	1.14242	1.50711	1.02771	1.22575	0.144526	1.04164	1.17674	1.90925	1.24475	1.577	0.33225	1.48589	1.06132	1.25524	1.33494	1.28185	1.29068	0.0234269	1.00099	1.2894	2.68445	0.99105	1.80965	1.82838	0.488932	1.21371	1.50645
PSMB5	Proteasome subunit beta type-5	8	-0.868193	-0.7349	-0.715699	-0.772931	0.0479526	1.01153	-0.76412	1.33119	0.950283	1.03279	1.10475	0.115696	1.03285	1.06961	0.857674	1.22878	1.04323	0.185553	1.39892	0.745739	1.4642	1.169	0.886503	1.17323	0.16678	1.06052	1.10628	1.53276	0.578462	1.26326	1.12483	0.284045	1.19066	0.94471
RAB7A	Ras-related protein Rab-7a	8	-1.19115	-0.624057	-0.405358	-0.740188	0.234152	1.29846	-0.57005	0.986825	1.41633	0.738526	1.04723	0.197982	1.107	0.946006	1.70188	1.01398	1.35793	0.34395	1.60498	0.846074	1.21603	0.594928	1.74993	1.18696	0.333737	1.23614	0.960213	2.8009	0.489997	2.19699	1.8293	0.69197	1.42507	1.28365
RAP1A	Ras-related protein Rap-1A;Ras-related protein Rap-1b;Ras-related protein Rap-1b-like protein	8	0.254971	NaN	0.29727	0.27612	0.0211495	1.15696	0.238661	0.753529	0.895629	0.71343	0.787529	0.0552755	1.01476	0.776076	3.00668	1.59438	2.30053	0.70615	1.76471	1.30363	0.854522	0.635621	0.472518	0.65422	0.110666	1.08568	0.602589	2.4741	1.5854	1.568	1.87583	0.299176	1.07617	1.74306
RCC2	Protein RCC2	8	0.100862	-0.342036	0.320464	0.02643	0.194835	15.0246	0.00175911	1.28012	1.25153	1.19712	1.24292	0.0243434	1.00115	1.2415	1.62824	1.64675	1.63749	0.009255	1.01083	1.61995	1.99608	1.66558	1.27798	1.64655	0.207516	1.04758	1.57177	1.70332	1.33892	0.999615	1.34729	0.203185	1.06811	1.26137
RECQL	ATP-dependent DNA helicase Q1	8	0.433034	0.575636	0.411037	0.473236	0.0515924	1.0356	0.456966	0.778235	1.53553	1.20443	1.17273	0.219186	1.10458	1.0617	2.24136	1.73306	1.98721	0.25415	1.27455	1.55915	0.766813	0.623012	0.878913	0.756246	0.074061	1.02873	0.735126	1.80923	1.07113	0.869425	1.24993	0.285648	1.15625	1.08102
RPS20	40S ribosomal protein S20	8	-0.395207	-0.336807	-0.333306	-0.355107	0.0200756	1.00957	-0.351739	1.97032	1.49162	0.32792	1.26329	0.487672	1.44242	0.875809	1.84715	1.70874	1.77794	0.069205	1.07702	1.65081	1.27052	1.32462	2.53772	1.71095	0.413678	1.17483	1.45634	NaN	1.72907	2.11317	1.92112	0.19205	1.20928	1.58865
RPS3	40S ribosomal protein S3	8	-0.0689962	0.448205	0.370707	0.249972	0.161046	2.18431	0.11444	1.20338	1.29117	1.17737	1.22397	0.0344271	1.00237	1.22108	1.73008	1.13158	1.43083	0.29925	1.48171	0.965662	1.63238	1.32127	1.59307	1.51557	0.0978122	1.01248	1.4969	2.0628	1.6339	1.9269	1.87453	0.126551	1.01365	1.84928
RUVBL2	RuvB-like 2	8	0.00711362	-0.463391	0.382114	-0.0247211	0.244595	16.1542	-0.00153032	1.22704	0.749244	0.941446	0.972577	0.138803	1.061	0.916657	1.88752	1.48692	1.68722	0.2003	1.25277	1.34679	1.62734	1.28724	1.96364	1.62607	0.195261	1.04319	1.55875	1.48038	1.83138	2.02628	1.77935	0.159721	1.02414	1.73741
SAFB	Scaffold attachment factor B1	8	-0.446765	-0.456765	0.0516353	-0.283965	0.167825	2.00802	-0.141415	1.87362	1.29421	1.43401	1.53395	0.174566	1.03879	1.47666	1.93942	1.32533	1.63237	0.307045	1.4256	1.14505	1.42309	1.01229	1.36999	1.26846	0.128997	1.03098	1.23034	2.22267	1.67117	1.58597	1.8266	0.199555	1.03575	1.76355
SF3B1	Splicing factor 3B subunit 1	8	0.252468	0.390262	0.42777	0.356833	0.0532942	1.06681	0.334488	1.3714	1.1417	1.24089	1.25133	0.0665138	1.00846	1.24083	2.06713	1.25603	1.66158	0.40555	1.57864	1.05254	1.14105	1.02324	0.98634	1.05021	0.0466524	1.00591	1.04404	1.89407	1.32236	1.27717	1.49787	0.198531	1.05262	1.42299
SLC25A1	Tricarboxylate transport protein, mitochondrial	8	-1.23846	-0.616464	-1.06486	-0.973261	0.185304	1.10852	-0.877982	1.48621	1.3106	1.06901	1.28861	0.120936	1.02639	1.25548	1.63112	1.16092	1.39602	0.2351	1.37464	1.01555	1.39006	1.00666	1.00866	1.13513	0.127468	1.03777	1.09381	1.73864	1.06054	1.89485	1.56468	0.25607	1.0802	1.4485
SMARCA4	Transcription activator BRG1	8	0.749345	NaN	0.074842	0.412094	0.337252	3.69883	0.111412	2.37216	1.65985	1.34996	1.79399	0.30261	1.0852	1.65314	2.45892	1.75722	2.10807	0.35085	1.36961	1.53918	1.20528	0.420889	0.19968	0.608616	0.30509	1.73642	0.350502	2.18329	NaN	1.4157	1.79949	0.383795	1.49295	1.20533
SMARCC1	SWI/SNF complex subunit SMARCC1	8	0.369537	0.202337	0.0565319	0.209469	0.0904271	1.55092	0.135061	0.899914	1.64001	1.34872	1.29621	0.215254	1.08258	1.19734	2.37026	1.96106	2.16566	0.2046	1.19679	1.80955	0.691196	1.20739	1.53889	1.14583	0.246637	1.13865	1.0063	1.39022	1.24422	1.61032	1.41492	0.106403	1.01694	1.39135
SMU1	WD40 repeat-containing protein SMU1;WD40 repeat-containing protein SMU1, N-terminally processed	8	0.0139308	NaN	0.298734	0.156332	0.142402	4.09184	0.0382059	1.20379	1.32058	0.998283	1.17422	0.0942067	1.01928	1.152	2.13978	1.48308	1.81143	0.32835	1.40774	1.28676	1.50784	1.46824	1.34934	1.44181	0.0476256	1.00327	1.43711	2.27887	1.75187	1.35097	1.7939	0.268685	1.06718	1.68097
SPTBN1	Spectrin beta chain, non-erythrocytic 1	8	0.172585	0.23068	0.547082	0.316782	0.116365	1.40117	0.226084	1.4093	1.2781	1.4145	1.3673	0.0446253	1.00319	1.36295	1.68798	1.33228	1.51013	0.17785	1.25054	1.20758	1.51374	1.40044	1.65574	1.52331	0.0738538	1.00704	1.51266	0.731166	1.44247	1.65707	1.2769	0.279812	1.14369	1.11648
SRPK1	SRSF protein kinase 1	8	-0.889583	-0.336985	0.124714	-0.367285	0.293194	2.74383	-0.133858	1.4649	1.19739	1.1809	1.28106	0.0920415	1.01546	1.26156	1.52794	1.34424	1.43609	0.09185	1.12954	1.27139	0.924343	1.36544	1.18674	1.15884	0.128096	1.0366	1.11792	1.74276	1.23596	1.70626	1.56166	0.163191	1.03271	1.5122
SSRP1	FACT complex subunit SSRP1	8	-0.0638864	0.140813	0.659913	0.245613	0.215413	3.05096	0.0805037	1.3161	1.4199	0.540602	1.0922	0.277422	1.19289	0.915591	1.64634	0.712847	1.17959	0.466746	2.05151	0.574989	1.48666	0.881254	1.13345	1.16712	0.175575	1.06777	1.09304	2.7733	1.3972	1.3735	1.848	0.462701	1.18745	1.55628
SUPT16H	FACT complex subunit SPT16	8	0.11279	0.78509	0.540589	0.47949	0.196466	1.49739	0.320217	1.06246	1.45466	0.904756	1.14063	0.163484	1.06153	1.07451	1.6697	1.1007	1.3852	0.2845	1.47157	0.941311	1.29882	1.00602	0.968113	1.09098	0.104492	1.02748	1.06181	2.36798	1.52848	1.29717	1.73121	0.325312	1.10571	1.5657
THOP1	Thimet oligopeptidase	8	0.289096	0.766995	0.818596	0.624896	0.168559	1.21743	0.513292	0.820079	1.30888	1.35688	1.16195	0.171494	1.06524	1.09078	1.58375	1.16075	1.37225	0.2115	1.33863	1.02512	1.34832	1.64152	1.42132	1.47039	0.0881234	1.01076	1.45473	1.13246	1.48166	1.06306	1.22573	0.129525	1.03345	1.18605
THRAP3	Thyroid hormone receptor-associated protein 3	8	-0.460693	0.275005	-0.147693	-0.111127	0.213163	7.09628	-0.0156599	0.688329	0.949827	0.984029	0.874062	0.0933897	1.0342	0.84516	1.38454	0.948539	1.16654	0.218	1.42239	0.820125	0.73239	1.35969	1.80849	1.30019	0.312065	1.1723	1.1091	1.40957	0.867867	1.54397	1.2738	0.206643	1.07881	1.18075
TNPO3	Transportin-3	8	-0.0205869	0.114018	0.655816	0.249749	0.206718	2.85729	0.0874078	1.4804	1.5803	1.373	1.4779	0.0598554	1.00491	1.47067	1.83996	1.40456	1.62226	0.2177	1.2897	1.25786	0.616726	0.935228	1.41033	0.987428	0.230576	1.16311	0.848955	1.60691	1.19891	2.01711	1.60764	0.236194	1.06465	1.51003
UBA1	Ubiquitin-like modifier-activating enzyme 1	8	0.0962306	0.427027	0.360728	0.294662	0.101045	1.35019	0.218237	1.03312	1.34553	1.18543	1.18803	0.0901943	1.01727	1.16786	1.70833	1.25634	1.48233	0.225995	1.33448	1.11079	1.07836	0.974761	1.29736	1.11683	0.0950917	1.02172	1.09309	1.78752	1.37812	1.34802	1.50455	0.14175	1.02659	1.46558
UBA2	SUMO-activating enzyme subunit 2	8	0.429216	0.625411	-0.0276903	0.342312	0.193477	1.92646	0.17769	0.928184	1.16628	0.893781	0.996082	0.0856767	1.02216	0.974485	1.97593	1.68883	1.83238	0.14355	1.16079	1.57856	0.783993	1.13279	1.00089	0.972558	0.101681	1.03274	0.941723	NaN	0.74013	0.597335	0.668732	0.0713975	1.22489	0.545954
VARS	Valine--tRNA ligase	8	0.161213	0.424913	0.210714	0.265613	0.0809215	1.27698	0.208002	1.17146	1.25586	1.44266	1.28999	0.0801273	1.01156	1.27525	1.38762	1.36083	1.37423	0.013395	1.01877	1.34891	1.2818	1.3063	1.2894	1.2925	0.0072404	1.00009	1.29238	1.98221	1.59651	1.43551	1.67141	0.162201	1.02821	1.62555
VCL	Vinculin	8	-0.94319	-0.210489	0.40071	-0.25099	0.388479	5.75972	-0.0435767	1.35617	1.28287	1.13487	1.25797	0.0650857	1.00802	1.24796	1.55375	1.36115	1.45745	0.0963	1.13409	1.28513	0.82571	0.660006	1.60971	1.03181	0.292883	1.24065	0.831666	1.40402	1.21582	1.26602	1.29529	0.0562649	1.00565	1.28801
WDR77	Methylosome protein 50	8	0.190266	0.932865	0.542265	0.555132	0.214466	1.4431	0.384681	1.38395	1.54575	1.94055	1.62342	0.165303	1.03106	1.57452	1.54795	1.90446	1.7262	0.178255	1.21682	1.41862	1.59286	1.63986	1.43446	1.55573	0.0621328	1.00478	1.54833	0.936423	0.729724	1.17452	0.946889	0.128508	1.05517	0.897383
XRCC5	X-ray repair cross-complementing protein 5	8	0.144779	0.492284	0.762783	0.466615	0.178863	1.43632	0.324868	1.25731	1.72131	1.02462	1.33441	0.204779	1.07053	1.2465	1.63266	1.09516	1.36391	0.26875	1.44924	0.941124	1.24168	1.04129	1.10479	1.12925	0.0591266	1.00821	1.12005	2.22429	1.77239	2.00279	1.99982	0.130461	1.01275	1.97465
YWHAZ	14-3-3 protein zeta/delta	8	-0.445575	0.269224	0.189724	0.00445767	0.226184	19.1823	0.000232385	1.18268	0.872179	0.903478	0.986112	0.0986983	1.03001	0.957383	0.959083	1.04818	1.00363	0.0445485	1.08828	0.922217	1.48071	1.4847	1.39411	1.45317	0.0295541	1.00124	1.45137	1.83544	1.40024	1.13584	1.45717	0.203954	1.05867	1.37641
ZC3HAV1	Zinc finger CCCH-type antiviral protein 1	8	-0.910793	0.196906	-0.167998	-0.293962	0.325909	3.99414	-0.0735982	2.07407	1.77617	1.95197	1.93407	0.0864608	1.00599	1.92256	1.70488	1.61898	1.66193	0.04295	1.05051	1.58202	1.69221	1.86141	2.04021	1.86461	0.100472	1.0087	1.84853	1.57581	1.12091	1.11491	1.27054	0.152643	1.04323	1.21789
ZFR	Zinc finger RNA-binding protein	8	0.318508	0.450007	0.218305	0.32894	0.0670897	1.12451	0.292519	1.81645	1.94185	1.54425	1.76752	0.117356	1.01321	1.74448	2.51276	1.72627	2.11951	0.393245	1.41888	1.49379	0.968287	0.343986	1.53049	0.947588	0.342671	1.38896	0.682229	1.88682	1.26682	1.10042	1.41802	0.239271	1.08526	1.30662
ACADM	Medium-chain specific acyl-CoA dehydrogenase, mitochondrial	9	0.275358	0.968658	0.192159	0.478725	0.246141	1.77325	0.26997	0.766618	0.894116	0.871018	0.843917	0.0392206	1.00647	0.838492	1.37914	0.819741	1.09944	0.2797	1.60818	0.683656	1.99727	1.96017	1.98526	1.9809	0.0109295	1.00009	1.98072	2.69109	2.75709	2.74689	2.73169	0.0205124	1.00017	2.73123
ACO2	Aconitate hydratase, mitochondrial	9	0.103388	0.363986	0.576986	0.34812	0.136946	1.45916	0.238576	0.902662	1.06776	0.90966	0.960027	0.0539042	1.00944	0.951045	1.41108	1.15128	1.28118	0.1299	1.21253	1.05662	2.23735	2.20055	2.16615	2.20135	0.0205576	1.00026	2.20078	2.74482	2.73452	2.73262	2.73732	0.0037899	1.00001	2.7373
AKAP1	A-kinase anchor protein 1, mitochondrial	9	1.39167	NaN	0.240863	0.816267	0.575403	3.2253	0.253082	0.608493	1.55909	1.94029	1.36929	0.395996	1.24975	1.09565	2.68594	2.01984	2.35289	0.33305	1.30757	1.79943	1.85201	1.2522	3.7424	2.2822	0.75035	1.32219	1.72608	2.88193	2.68133	3.57503	3.0461	0.270732	1.02366	2.97568
ARCN1	Coatomer subunit delta	9	1.18067	0.252474	-0.178627	0.418172	0.401046	3.38024	0.123711	1.74745	1.86946	1.40665	1.67452	0.138489	1.02049	1.6409	2.19066	1.76786	1.97926	0.2114	1.22498	1.61574	3.52678	1.69828	3.49208	2.90571	0.6038	1.12923	2.57318	2.91582	2.86942	3.21112	2.99879	0.107008	1.00381	2.98739
CANX	Calnexin	9	0.029301	0.2125	0.619602	0.287134	0.174443	2.06162	0.139276	1.13694	1.38603	1.12863	1.2172	0.0844491	1.01442	1.1999	1.65123	1.23143	1.44133	0.2099	1.31758	1.09392	2.32402	1.94012	2.04092	2.10169	0.114912	1.00896	2.08303	3.42507	2.95467	3.13657	3.1721	0.13695	1.00558	3.15449
COPG1	Coatomer subunit gamma-1	9	0.375581	1.00058	0.87318	0.74978	0.19068	1.19336	0.628291	1.53862	1.80542	1.48132	1.60845	0.0998628	1.01155	1.59009	2.20394	1.66714	1.93554	0.2684	1.30055	1.48825	2.08118	1.75038	2.03638	1.95598	0.10361	1.00841	1.93968	2.91277	2.82938	3.12537	2.95584	0.0881169	1.00266	2.94799
CS	Citrate synthase, mitochondrial;Citrate synthase	9	0.0339131	0.487615	0.698317	0.406615	0.196026	1.68293	0.241612	0.948018	1.37891	0.923417	1.08345	0.147901	1.05581	1.02617	1.33939	0.865386	1.10239	0.237002	1.49761	0.736099	2.53478	2.06928	2.32258	2.30888	0.134553	1.01017	2.28563	3.29578	3.23268	3.38368	3.30405	0.0437855	1.00053	3.30231
CYP51A1	Lanosterol 14-alpha demethylase	9	-0.488952	NaN	-0.338351	-0.413652	0.0753005	1.40975	-0.293422	1.3116	1.6226	1.26849	1.4009	0.111548	1.01899	1.37479	2.34623	1.54963	1.94793	0.3983	1.46911	1.32592	1.32561	1.10851	2.00991	1.48134	0.271613	1.10065	1.34588	4.25957	3.36596	3.64896	3.75816	0.263678	1.01475	3.70355
DDX3X	ATP-dependent RNA helicase DDX3X;ATP-dependent RNA helicase DDX3Y	9	0.474285	0.857077	0.993877	0.77508	0.155496	1.12047	0.691744	1.30999	1.35339	1.07129	1.24489	0.0876995	1.01487	1.22665	1.80771	1.50151	1.65461	0.1531	1.1924	1.38763	2.31576	2.14706	2.14656	2.20313	0.0563169	1.00196	2.19882	2.90653	2.78873	2.76023	2.8185	0.044779	1.00076	2.81637
DHX30	Putative ATP-dependent RNA helicase DHX30	9	0.682585	0.727884	0.478185	0.629551	0.0768046	1.04458	0.602683	1.56918	1.10038	1.12478	1.26478	0.152363	1.04347	1.21209	1.81633	1.37303	1.59468	0.22165	1.30134	1.22542	2.30304	2.15055	1.73974	2.06444	0.168214	1.01989	2.02419	3.07971	2.8441	2.57501	2.83294	0.145801	1.00794	2.81064
ECI1	Enoyl-CoA delta isomerase 1, mitochondrial	9	-0.251183	0.563918	0.269116	0.19395	0.238282	4.48784	0.0432169	1.55208	1.69678	1.09498	1.44795	0.181359	1.04699	1.38296	1.73472	2.01722	1.87597	0.14125	1.1541	1.62548	2.14017	2.41607	2.54027	2.3655	0.118234	1.00748	2.34793	NaN	2.6578	3.4967	3.07725	0.41945	1.29481	2.3766
EIF3E	Eukaryotic translation initiation factor 3 subunit E	9	0.0904491	0.88415	0.267052	0.413884	0.240596	1.97707	0.209342	1.55265	1.72224	1.37104	1.54864	0.101402	1.01284	1.52901	2.06536	1.52706	1.79621	0.26915	1.32798	1.35258	2.01535	1.70175	2.18326	1.96679	0.141105	1.01542	1.93692	2.75063	2.93173	3.25523	2.9792	0.147586	1.00735	2.95745
EIF3F	Eukaryotic translation initiation factor 3 subunit F	9	0.376537	NaN	0.408734	0.392636	0.0160985	1.08129	0.363118	1.22487	1.13047	1.14598	1.16711	0.0292267	1.00188	1.16492	1.8882	1.578	1.7331	0.1551	1.18557	1.46183	1.8343	1.6505	1.99209	1.82563	0.0987038	1.00876	1.80978	2.46451	2.91311	2.83571	2.73778	0.138448	1.00766	2.71696
EIF3I	Eukaryotic translation initiation factor 3 subunit I	9	1.18486	1.42205	1.10926	1.23872	0.0942255	1.01733	1.21762	NaN	0.78368	1.25708	1.02038	0.2367	1.54453	0.660643	4.35268	1.27127	2.81198	1.5407	2.60108	1.08108	NaN	2.16682	1.60063	1.88373	0.283095	1.32908	1.41731	3.9139	3.9169	4.5333	4.12137	0.205968	1.00748	4.09076
EIF3L	Eukaryotic translation initiation factor 3 subunit L	9	0.36517	0.85347	0.726069	0.648236	0.146233	1.15225	0.562581	1.11494	1.31234	1.29874	1.24201	0.0636545	1.00787	1.23231	2.12105	1.55035	1.8357	0.28535	1.34192	1.36797	2.14533	1.63373	2.30393	2.02766	0.202218	1.02979	1.969	2.61553	2.63053	2.72243	2.65616	0.0334151	1.00047	2.6549
EIF4G2	Eukaryotic translation initiation factor 4 gamma 2	9	0.0434825	0.298384	0.872485	0.404784	0.245154	2.05544	0.196933	1.34083	1.60422	1.15763	1.36756	0.12961	1.02691	1.33173	2.08581	1.53752	1.81167	0.274145	1.33166	1.36046	2.47197	2.40477	2.34197	2.40624	0.0375349	1.00073	2.40448	3.14608	3.23748	3.32478	3.23611	0.0515908	1.00076	3.23365
ETF1	Eukaryotic peptide chain release factor subunit 1	9	-0.0716773	0.352121	0.882424	0.387623	0.275997	2.42246	0.160012	1.45517	1.66237	1.19217	1.43657	0.136053	1.02687	1.39898	1.59389	1.34309	1.46849	0.1254	1.17641	1.24828	2.55087	1.39236	2.29186	2.07836	0.351056	1.08543	1.91478	2.79179	2.78089	2.78429	2.78566	0.0032199	1	2.78565
ETFA	Electron transfer flavoprotein subunit alpha, mitochondrial	9	0.210385	0.112882	0.600882	0.30805	0.149097	1.68817	0.182475	0.672293	0.94839	0.733491	0.784725	0.0837179	1.03409	0.758853	1.66341	1.55881	1.61111	0.0523	1.06384	1.51442	2.81468	2.64777	2.07328	2.51191	0.224545	1.02394	2.45319	3.3767	2.9085	3.0691	3.1181	0.13736	1.00581	3.10008
FDPS	Farnesyl pyrophosphate synthase	9	0.486697	0.739295	0.843394	0.689795	0.105902	1.07059	0.644314	1.00784	1.39854	0.897646	1.10134	0.151966	1.05702	1.04193	1.97871	1.25571	1.61721	0.3615	1.52107	1.06321	2.1396	1.761	1.72549	1.87536	0.132515	1.01496	1.84773	2.81435	3.10186	3.01345	2.97655	0.0850226	1.00244	2.9693
G3BP2	Ras GTPase-activating protein-binding protein 2	9	NaN	0.0633131	-0.395885	-0.166286	0.229599	6.05154	-0.0274783	1.10998	2.81158	0.937777	1.61978	0.59797	1.40514	1.15275	2.51615	0.888545	1.70235	0.813802	2.34071	0.727277	2.31803	1.87563	3.95773	2.71713	0.63331	1.16251	2.33729	3.58708	3.26358	2.80908	3.21991	0.225648	1.01471	3.17323
G6PD	Glucose-6-phosphate 1-dehydrogenase	9	0.682658	0.299657	0.505351	0.495889	0.110664	1.14901	0.43158	1.54027	2.08357	1.87797	1.83394	0.158375	1.02234	1.79386	2.71802	1.78662	2.25232	0.4657	1.47528	1.5267	1.99257	2.57157	2.77097	2.44504	0.233441	1.02731	2.38005	2.36884	2.78384	2.36974	2.50747	0.138184	1.0091	2.48487
GANAB	Neutral alpha-glucosidase AB	9	-0.359874	-0.153678	0.0299194	-0.161211	0.112587	2.37339	-0.0679243	1.2415	0.9969	1.1988	1.14573	0.0754306	1.01298	1.13105	1.61131	1.67851	1.64491	0.0336	1.03972	1.58207	2.30144	2.28703	1.97833	2.18893	0.105384	1.00694	2.17384	2.53896	2.49926	2.33306	2.45709	0.0630667	1.00197	2.45225
GOT2	Aspartate aminotransferase, mitochondrial	9	0.288453	0.542853	0.631248	0.487518	0.102751	1.13294	0.430312	0.996467	1.19076	0.751659	0.979629	0.127037	1.05037	0.932651	1.61205	0.933153	1.2726	0.339449	1.644	0.77409	2.26558	1.91037	2.40147	2.19247	0.146405	1.01336	2.16357	3.10945	3.00105	3.26315	3.12455	0.0760375	1.00177	3.11902
HADHA	Trifunctional enzyme subunit alpha, mitochondrial;Long-chain enoyl-CoA hydratase;Long chain 3-hydroxyacyl-CoA dehydrogenase	9	0.319517	0.614216	0.664716	0.532816	0.107641	1.12216	0.474813	0.822454	1.21305	0.861552	0.965685	0.124196	1.04954	0.920101	1.5178	0.9764	1.2471	0.2707	1.50328	0.829588	2.32181	2.1323	2.2578	2.2373	0.0556585	1.00185	2.23316	3.07109	2.96109	3.16179	3.06466	0.0580263	1.00107	3.06137
HK1	Hexokinase-1	9	0.51785	0.798652	0.600848	0.639117	0.0832883	1.05087	0.60818	1.16886	1.22265	1.23186	1.20779	0.0196457	1.00079	1.20683	1.5895	1.3568	1.47315	0.11635	1.1622	1.26755	2.48456	2.50116	2.40466	2.46346	0.029788	1.00044	2.46238	2.98114	3.13094	3.03664	3.04957	0.0437244	1.00062	3.0477
HK2	Hexokinase-2;Hexokinase	9	0.718477	0.705479	0.318774	0.58091	0.131122	1.15243	0.504074	1.42319	1.51169	1.68069	1.53852	0.0755349	1.00722	1.52749	2.12704	1.80304	1.96504	0.162	1.16985	1.67974	2.3858	1.9268	2.9422	2.41827	0.29357	1.04414	2.31603	2.76904	2.74584	3.08054	2.86514	0.107908	1.00425	2.85302
HNRNPA3	Heterogeneous nuclear ribonucleoprotein A3	9	-0.0755093	0.121088	-0.0640118	-0.00614437	0.0637027	16.3117	-0.000376684	2.50347	1.51187	1.77347	1.9296	0.296705	1.07081	1.80201	2.75854	2.32394	2.54124	0.2173	1.17666	2.1597	2.31149	1.82909	2.57359	2.23806	0.218032	1.02843	2.17619	3.09556	3.28846	3.46447	3.28283	0.106532	1.00315	3.27251
HSP90AA1	Heat shock protein HSP 90-alpha	9	0.157162	0.230662	0.715261	0.367695	0.175073	1.66668	0.220615	1.17724	1.37094	1.11874	1.22231	0.0762112	1.01165	1.20824	2.54956	1.95876	2.25416	0.2954	1.28211	1.75816	2.30964	1.77074	2.59664	2.22567	0.242085	1.03544	2.1495	2.6632	2.62451	2.7121	2.6666	0.0253423	1.00027	2.66588
HSP90AB2P	Putative heat shock protein HSP 90-beta 2	9	0.690342	NaN	1.21034	0.950341	0.259999	1.66413	0.571074	1.12519	1.64469	1.06929	1.27972	0.183195	1.06137	1.20572	2.4415	1.9666	2.20405	0.23745	1.22713	1.79611	1.84291	NaN	2.83561	2.33926	0.49635	1.48996	1.57002	NaN	3.10724	2.87454	2.99089	0.11635	1.07697	2.77713
IARS2	Isoleucine--tRNA ligase, mitochondrial	9	0.275771	0.354369	0.714871	0.448337	0.135185	1.27135	0.352647	1.34484	1.10664	1.17554	1.20901	0.0707692	1.01026	1.19672	1.38468	1.21708	1.30088	0.0838	1.13053	1.15068	2.46852	2.37912	2.29893	2.38219	0.0489805	1.00127	2.37918	3.19158	3.04388	3.29528	3.17691	0.0729425	1.00158	3.1719
IDH2	Isocitrate dehydrogenase [NADP], mitochondrial	9	0.28637	0.757765	0.344463	0.462866	0.1484	1.3065	0.354278	1.38485	1.90275	0.708259	1.33195	0.345833	1.20152	1.10856	1.66629	1.86009	1.76319	0.0969	1.11038	1.58791	2.64987	2.69157	2.37917	2.57354	0.097926	1.00434	2.56242	3.26395	3.47884	NaN	3.37139	0.107445	1.06264	3.17265
IDH3A	Isocitrate dehydrogenase [NAD] subunit alpha, mitochondrial	9	0.293938	0.753132	0.662335	0.569802	0.1404	1.18156	0.482246	1.35687	0.728675	1.56267	1.21607	0.250835	1.12734	1.07871	1.26138	1.52348	1.39243	0.13105	1.19598	1.16426	2.65336	2.53575	1.96056	2.38322	0.214041	1.02416	2.327	2.56138	2.18167	2.71298	2.48534	0.158018	1.01211	2.45561
IK	Protein Red	9	0.77143	1.05563	-0.0759661	0.583698	0.339882	1.98018	0.294771	1.11509	2.15089	2.24889	1.83829	0.362705	1.11653	1.64643	2.58446	2.12406	2.35426	0.2302	1.20429	1.9549	2.89612	NaN	2.91762	2.90687	0.01075	1.00708	2.88644	3.13541	2.49201	2.64101	2.75614	0.19445	1.01491	2.71565
KIF5B	Kinesin-1 heavy chain	9	-0.426764	0.861743	0.690039	0.375006	0.403938	3.86412	0.0970482	2.20713	2.01953	1.37663	1.86776	0.251467	1.05429	1.77158	1.41624	2.86064	2.13844	0.7222	1.86106	1.14904	3.0683	2.0375	3.3106	2.80547	0.390302	1.05797	2.65175	2.35824	2.79684	2.15994	2.43834	0.188169	1.01784	2.3956
LRPPRC	Leucine-rich PPR motif-containing protein, mitochondrial	9	0.74394	1.16874	0.962738	0.958473	0.122648	1.04904	0.913663	1.04576	1.15586	0.932861	1.04483	0.064376	1.01137	1.03308	1.80294	1.31234	1.55764	0.2453	1.34702	1.15636	2.48508	2.21928	2.34727	2.35054	0.0767473	1.00319	2.34306	3.07182	3.12072	3.22682	3.13979	0.045749	1.00064	3.13779
MRPS27	28S ribosomal protein S27, mitochondrial	9	NaN	1.98848	1.52048	1.75448	0.234	1.28771	1.36248	0.467487	0.820283	0.305787	0.531186	0.151899	1.24422	0.426923	3.26285	2.03845	2.65065	0.6122	1.5417	1.7193	3.18286	1.72766	4.17026	3.02693	0.709415	1.16431	2.59977	3.24193	3.01283	2.58883	2.94786	0.191312	1.01262	2.91113
MTHFD1L	Monofunctional C1-tetrahydrofolate synthase, mitochondrial	9	0.52776	0.572853	0.768255	0.622956	0.0738065	1.04205	0.59782	0.27881	1.72291	1.34722	1.11631	0.432568	1.44573	0.772146	2.48607	2.03437	2.26022	0.22585	1.20918	1.86922	2.5441	2.7202	2.7182	2.66083	0.0583695	1.00144	2.657	3.15252	2.99802	3.95412	3.36822	0.296326	1.02319	3.29189
MYH14	Myosin-14	9	NaN	0.784639	0.903343	0.843991	0.059352	1.14327	0.738223	2.35428	2.33707	NaN	2.34567	0.008605	1.00702	2.32932	2.94461	1.33361	2.13911	0.8055	1.98741	1.07633	2.53172	2.20712	NaN	2.36942	0.1623	1.13932	2.07968	3.81186	3.33586	3.56036	3.56936	0.137483	1.00444	3.55357
NAP1L1	Nucleosome assembly protein 1-like 1	9	0.781888	1.00489	0.651989	0.812922	0.103049	1.04813	0.775593	2.96915	1.28085	2.92465	2.39155	0.555499	1.16139	2.05921	1.99705	2.76025	2.37865	0.3816	1.35442	1.75622	3.77437	3.76926	2.88806	3.47723	0.294589	1.0215	3.40404	2.55252	2.60001	1.45951	2.20401	0.372504	1.08553	2.03035
NDUFS1	NADH-ubiquinone oxidoreductase 75 kDa subunit, mitochondrial	9	-0.294956	0.344837	0.621439	0.223773	0.271378	4.42284	0.0505949	1.43175	1.30645	1.79546	1.51122	0.146651	1.02821	1.46976	1.46135	1.18155	1.32145	0.1399	1.22282	1.08066	1.74493	1.89583	1.72632	1.78903	0.0536712	1.0027	1.78422	3.0108	2.6453	3.2228	2.95963	0.168661	1.00973	2.93112
NOL11	Nucleolar protein 11	9	0.573256	0.592053	0.18105	0.448786	0.133978	1.26603	0.354484	-0.211522	1.43137	-0.0136297	0.402073	0.517809	4.73001	0.0850046	3.89124	2.36314	3.12719	0.76405	1.57934	1.98006	1.91186	1.40336	2.97216	2.09579	0.462117	1.14548	1.82962	3.6992	2.7252	2.6273	3.01723	0.342153	1.03852	2.90532
NUP214	Nuclear pore complex protein Nup214	9	0.182247	0.347244	0.231746	0.253746	0.0488842	1.1111	0.228373	1.07392	2.33182	2.05032	1.81869	0.381147	1.13145	1.6074	2.84605	1.85865	2.35235	0.4937	1.4837	1.58546	1.98411	1.47741	2.9827	2.14807	0.442206	1.12684	1.90628	2.74478	2.66148	3.33728	2.91451	0.212747	1.01596	2.86872
OAT	Ornithine aminotransferase, mitochondrial;Ornithine aminotransferase, hepatic form;Ornithine aminotransferase, renal form	9	-0.434683	0.0977112	0.355512	0.00618007	0.232655	18.9059	0.000326886	1.44097	1.06997	1.38887	1.29994	0.115963	1.02384	1.26967	1.21792	1.79042	1.50417	0.28625	1.43139	1.05084	3.5241	3.6334	2.4329	3.1968	0.383251	1.04305	3.06486	2.78874	3.01244	2.82474	2.87531	0.0693497	1.00174	2.8703
OGDH	2-oxoglutarate dehydrogenase, mitochondrial	9	0.800093	0.79679	1.04369	0.880191	0.0817551	1.02584	0.858016	1.28248	1.63578	1.22628	1.38151	0.128164	1.02578	1.34679	2.23189	1.79899	2.01544	0.21645	1.22634	1.64345	2.30394	2.50763	2.67883	2.4968	0.108357	1.00564	2.48279	3.07747	3.67596	3.64327	3.46557	0.194278	1.00941	3.43324
PABPC1	Polyadenylate-binding protein 1;Polyadenylate-binding protein	9	-0.274613	-0.0273153	0.520585	0.0728856	0.234958	10.5263	0.00692413	1.58296	1.83376	1.31086	1.57586	0.15099	1.0275	1.53368	1.52413	1.44093	1.48253	0.0416	1.05496	1.4053	2.26616	2.07207	2.63936	2.32586	0.166461	1.01534	2.29071	3.11426	3.12806	3.12696	3.12309	0.00442807	1.00001	3.12307
PABPC4	Polyadenylate-binding protein 4;Polyadenylate-binding protein	9	0.275293	0.410694	0.0330915	0.239693	0.110448	1.62561	0.147448	0.790614	2.19561	1.42691	1.47104	0.406187	1.22779	1.19813	0.570577	1.58717	1.07887	0.508296	2.31567	0.4659	1.67569	2.11259	2.40859	2.06562	0.212869	1.03181	2.00194	2.94611	2.36501	3.20731	2.83948	0.248928	1.02302	2.77558
PDHA1	Pyruvate dehydrogenase E1 component subunit alpha, somatic form, mitochondrial	9	0.673616	1.14952	0.521015	0.781384	0.189266	1.17546	0.664745	1.12766	1.26886	1.03856	1.14503	0.0670466	1.01027	1.13339	1.51087	1.17307	1.34197	0.1689	1.2697	1.05692	2.3024	2.1239	2.474	2.3001	0.101072	1.00578	2.28687	2.97745	3.14685	3.07035	3.06488	0.0489779	1.00077	3.06254
PDHB	Pyruvate dehydrogenase E1 component subunit beta, mitochondrial	9	-0.0466589	0.115539	0.449537	0.172806	0.146073	2.92591	0.0590606	0.926712	1.15081	0.64841	0.908644	0.145311	1.07659	0.844004	1.78485	1.70815	1.7465	0.03835	1.04276	1.67488	2.8205	2.701	2.98949	2.837	0.0836874	1.00261	2.82962	3.30465	3.14825	3.44775	3.30022	0.0864866	1.00206	3.29344
PDIA4	Protein disulfide-isomerase A4	9	-1.01752	-0.370125	-0.220327	-0.535991	0.244617	1.61402	-0.332084	1.61152	1.30612	0.682824	1.20015	0.273277	1.15512	1.03899	1.66106	1.55316	1.60711	0.05395	1.06609	1.50748	1.94206	1.73416	2.32786	2.00136	0.173932	1.02262	1.95708	2.60357	2.69907	3.54467	2.9491	0.299057	1.0308	2.86098
PITRM1	Presequence protease, mitochondrial	9	0.477475	0.864473	0.923572	0.755173	0.139893	1.10274	0.684817	1.02732	1.32363	1.08392	1.14496	0.0908185	1.01885	1.12378	1.60607	1.22466	1.41536	0.190705	1.29101	1.09633	2.42272	2.12002	2.36882	2.30385	0.0932243	1.00491	2.29261	3.00004	2.87253	3.02604	2.9662	0.0474342	1.00077	2.96393
PMPCB	Mitochondrial-processing peptidase subunit beta	9	0.385906	0.333801	-0.0151984	0.234836	0.125919	1.83802	0.127766	0.800767	1.08636	1.04106	0.976062	0.0886178	1.02469	0.952541	1.92337	1.31577	1.61957	0.3038	1.42423	1.13715	2.35351	2.05311	2.1174	2.17467	0.091324	1.00528	2.16325	2.48895	3.09895	3.01035	2.86608	0.190293	1.01321	2.82873
PPP2R2A	Serine/threonine-protein phosphatase 2A 55 kDa regulatory subunit B alpha isoform	9	0.835357	NaN	0.617055	0.726206	0.109151	1.32912	0.546379	0.679537	1.29354	1.40474	1.12594	0.225498	1.12006	1.00525	2.42757	2.26037	2.34397	0.0836	1.07036	2.1899	2.06317	2.01007	2.43857	2.1706	0.134857	1.01156	2.14579	2.67914	2.99383	2.62293	2.7653	0.115411	1.00522	2.75094
PRKAR2A	cAMP-dependent protein kinase type II-alpha regulatory subunit	9	0.0544375	1.12054	0.273343	0.482773	0.325084	2.28486	0.211292	1.15604	1.29883	1.05903	1.1713	0.0696435	1.01059	1.15902	1.79318	1.75578	1.77448	0.0187	1.0203	1.73917	1.79611	2.0339	2.0606	1.96354	0.0840674	1.00549	1.95281	2.49702	2.84472	3.06582	2.80252	0.165549	1.01045	2.77353
PSMC1	26S protease regulatory subunit 4	9	-0.49904	-0.560242	0.41486	-0.214807	0.315329	5.45032	-0.0394119	1.08951	1.4712	1.13951	1.23341	0.11977	1.02825	1.19952	2.67853	2.05603	2.36728	0.31125	1.28315	1.84489	2.32219	1.80919	2.49689	2.20942	0.206373	1.02614	2.15315	2.74957	2.78977	3.13566	2.89167	0.122547	1.00538	2.87619
PSMC2	26S protease regulatory subunit 7	9	0.496471	1.09497	0.873667	0.821703	0.174715	1.13529	0.72378	0.918206	1.15991	1.21041	1.09618	0.0901709	1.02027	1.0744	2.69801	2.00991	2.35396	0.34405	1.31888	1.78482	2.25994	2.04824	2.37414	2.22744	0.0954723	1.0055	2.21525	2.88415	2.87595	2.86695	2.87568	0.004967	1.00001	2.87566
PSMC4	26S protease regulatory subunit 6B	9	0.593393	0.85509	0.843088	0.763857	0.0853024	1.03736	0.73635	1.51465	1.58185	1.39985	1.49878	0.0531345	1.00377	1.49316	3.06489	2.50509	2.78499	0.2799	1.2105	2.30069	2.88744	2.62255	3.09845	2.86948	0.137674	1.0069	2.84983	3.51436	3.68677	3.77437	3.6585	0.0763778	1.00131	3.65373
PSMC5	26S protease regulatory subunit 8	9	-0.357839	-0.120136	-0.736036	-0.40467	0.17933	1.57982	-0.25615	1.45287	2.14377	1.25667	1.61777	0.269029	1.08281	1.49405	2.89193	2.22023	2.55608	0.33585	1.28294	1.99236	2.72918	1.24458	3.04668	2.34015	0.555398	1.16848	2.00273	2.17564	3.30633	3.23793	2.90663	0.36603	1.0475	2.77483
PSMC6	26S protease regulatory subunit 10B	9	0.127035	0.290731	1.24483	0.554199	0.348534	2.13242	0.259892	1.2047	1.5329	1.115	1.2842	0.127017	1.0293	1.24764	3.22044	2.47253	2.84648	0.373955	1.2829	2.2188	2.66371	1.43851	2.25981	2.12068	0.360461	1.08651	1.95182	2.68972	2.84572	3.64592	3.06045	0.296177	1.02806	2.97694
PSMD11	26S proteasome non-ATPase regulatory subunit 11	9	0.460221	0.248916	0.961018	0.556718	0.211152	1.42731	0.390047	0.957375	1.36707	0.816578	1.04701	0.165112	1.07448	0.974436	2.17369	1.60149	1.88759	0.2861	1.33227	1.41683	2.1473	1.8615	2.0708	2.02653	0.0854207	1.00532	2.0158	2.65781	2.9166	2.8456	2.80667	0.0772004	1.00227	2.80032
PSMD13	26S proteasome non-ATPase regulatory subunit 13	9	NaN	-0.0501379	0.204063	0.0769625	0.1271	7.08051	0.0108696	1.19737	1.73387	0.573474	1.16824	0.335294	1.246	0.93759	2.67459	2.08589	2.38024	0.29435	1.26447	1.8824	2.5012	2.0678	2.3916	2.3202	0.130106	1.00942	2.29855	2.61224	2.72084	3.32514	2.88607	0.22176	1.01769	2.83592
PSMD7	26S proteasome non-ATPase regulatory subunit 7	9	-0.140202	NaN	0.456093	0.157946	0.298147	7.89818	0.0199977	1.30734	2.39794	2.05594	1.92041	0.32204	1.08421	1.77125	2.51085	1.89025	2.20055	0.3103	1.30626	1.68462	2.7378	2.1029	3.2584	2.6997	0.334108	1.04588	2.58128	3.69287	3.44317	4.44687	3.86097	0.301688	1.01829	3.79162
RAB14	Ras-related protein Rab-14	9	0.0618904	NaN	0.56359	0.31274	0.25085	3.63014	0.0861511	0.866437	0.988934	0.856636	0.904002	0.04256	1.00664	0.898039	1.65915	0.979351	1.31925	0.3399	1.61754	0.815589	2.26828	2.57218	2.28928	2.37658	0.0979877	1.00509	2.36454	3.69006	2.50076	3.31356	3.16813	0.350938	1.03675	3.05581
RBBP7	Histone-binding protein RBBP7	9	-0.185794	NaN	0.216706	0.015456	0.20125	17.2799	0.000894447	1.83114	1.49694	2.23904	1.85571	0.214578	1.04005	1.78425	2.54581	2.65501	2.60041	0.0546	1.04085	2.49835	1.74566	2.35656	2.07096	2.05773	0.176476	1.02203	2.01337	4.25009	4.08959	4.20789	4.18252	0.048037	1.0004	4.18087
RPN1	Dolichyl-diphosphooligosaccharide--protein glycosyltransferase subunit 1	9	-0.43625	0.140948	0.670247	0.124982	0.319518	8.99912	0.0138882	1.03519	1.60278	0.780486	1.13949	0.243036	1.13614	1.00295	1.7475	1.1199	1.4337	0.3138	1.50824	0.950576	2.31344	1.86794	2.41794	2.19977	0.168637	1.01761	2.16172	3.13674	3.02253	3.21034	3.1232	0.0546369	1.00092	3.12034
SDHA	Succinate dehydrogenase [ubiquinone] flavoprotein subunit, mitochondrial	9	0.260447	-0.331053	0.489044	0.139479	0.244346	6.51718	0.0214018	1.01348	0.871877	1.19728	1.02755	0.0941987	1.02517	1.00231	1.2517	1.6936	1.47265	0.22095	1.32846	1.10854	3.06659	3.04539	2.62059	2.91086	0.145262	1.00746	2.8893	2.37277	2.67827	2.70657	2.58587	0.106863	1.00512	2.57271
SEC23A	Protein transport protein Sec23A	9	0.372948	-1.64466	0.640448	-0.210421	0.721265	10.9188	-0.0192715	1.48457	1.71367	0.988772	1.39567	0.213929	1.07036	1.30392	2.33498	1.72238	2.02868	0.3063	1.33081	1.52439	1.83778	1.86728	2.08118	1.92875	0.0766909	1.00474	1.91965	2.88727	3.08157	3.04337	3.00407	0.059432	1.00117	3.00055
SEC31A	Protein transport protein Sec31A	9	0.271951	1.42835	0.719448	0.806583	0.336655	1.51574	0.532138	1.21186	1.66296	1.41346	1.42943	0.130466	1.02495	1.39462	2.97091	2.15971	2.56531	0.4056	1.34859	1.90221	2.44884	2.90194	3.06384	2.80487	0.18405	1.0129	2.76916	3.32127	3.37217	3.68126	3.45823	0.112477	1.00317	3.44731
SEC63	Translocation protein SEC63 homolog	9	0.962147	NaN	1.28835	1.12525	0.163101	1.3159	0.855117	1.85508	2.22768	1.34738	1.81005	0.255116	1.0595	1.7084	2.31643	1.43413	1.87528	0.44115	1.55369	1.20698	2.47302	2.30972	2.35342	2.37872	0.0488084	1.00126	2.37572	3.45678	2.25397	2.74677	2.81917	0.349103	1.04593	2.69537
SFXN1	Sideroflexin-1	9	-0.680568	-0.448975	-0.419473	-0.516339	0.0825551	1.07655	-0.479622	1.16091	1.28761	0.840309	1.09628	0.133107	1.04416	1.04991	1.54254	0.995343	1.26894	0.273599	1.49931	0.84635	2.38761	2.11961	2.34542	2.28421	0.0831979	1.00397	2.27517	3.39922	3.01772	2.89283	3.10326	0.15231	1.00722	3.08102
SHMT2	Serine hydroxymethyltransferase, mitochondrial;Serine hydroxymethyltransferase	9	0.346741	0.854944	0.734645	0.645443	0.153335	1.16881	0.552224	1.00568	1.22128	0.933182	1.05338	0.086519	1.02021	1.03252	1.36052	1.12613	1.24333	0.117195	1.19631	1.0393	2.52266	2.42896	2.25396	2.40186	0.0787416	1.00322	2.39415	3.06069	2.89539	2.87069	2.94226	0.0596444	1.00123	2.93864
SLC25A5	ADP/ATP translocase 2;ADP/ATP translocase 2, N-terminally processed	9	-0.593255	-0.356555	-0.103854	-0.351221	0.141303	1.47986	-0.237334	1.27071	1.19221	0.947414	1.13678	0.0973561	1.02197	1.11234	1.57686	1.03396	1.30541	0.27145	1.47847	0.882948	2.23378	2.06888	2.06948	2.12405	0.0548669	1.002	2.11981	3.24603	2.52942	2.83343	2.86963	0.207658	1.01569	2.82531
SMC1A	Structural maintenance of chromosomes protein 1A;Structural maintenance of chromosomes protein	9	-0.900008	1.41419	-0.17931	0.111624	0.683706	14.1849	0.00786923	0.893667	1.92507	1.60077	1.47317	0.304499	1.12787	1.30615	4.03447	3.01018	3.52232	0.512145	1.31702	2.67447	1.67169	1.97718	2.37079	2.00655	0.202346	1.03046	1.94724	4.03732	2.98922	3.39362	3.47339	0.305178	1.02313	3.39488
SUGT1	Suppressor of G2 allele of SKP1 homolog	9	NaN	0.743634	1.66273	1.20318	0.459548	2.00533	0.599991	1.71182	NaN	1.04492	1.37837	0.33345	1.57251	0.876544	2.41825	1.83935	2.1288	0.28945	1.29399	1.64515	1.78607	2.15497	2.66397	2.20167	0.254501	1.04002	2.11694	NaN	2.58939	3.07909	2.83424	0.24485	1.17863	2.4047
TBL3	Transducin beta-like protein 3	9	NaN	0.989029	0.337626	0.663328	0.325701	2.38805	0.277769	1.89928	1.04298	NaN	1.47113	0.42815	1.71622	0.857192	2.59415	2.04105	2.3176	0.27655	1.2542	1.84786	1.67863	1.54463	1.84293	1.68873	0.0862597	1.00782	1.67563	3.68072	2.69602	3.08281	3.15318	0.286428	1.02472	3.07712
TFRC	Transferrin receptor protein 1;Transferrin receptor protein 1, serum form	9	-0.39848	-0.76098	-0.437775	-0.532412	0.114846	1.13924	-0.46734	1.2353	1.7655	1.6276	1.5428	0.15882	1.03174	1.49533	2.14808	1.47968	1.81388	0.3342	1.41551	1.28144	2.4988	1.7463	2.478	2.24103	0.24744	1.03652	2.16208	3.64598	2.40808	3.66478	3.23961	0.415802	1.04934	3.08728
TUFM	Elongation factor Tu, mitochondrial	9	-0.128556	0.43444	0.499138	0.268341	0.199325	2.53505	0.105852	1.23936	0.976458	0.988957	1.06826	0.0856269	1.01925	1.04809	1.6074	1.74439	1.6759	0.068495	1.08102	1.55029	2.9637	2.9791	2.2728	2.73853	0.232909	1.02167	2.68045	2.49929	2.59739	2.80529	2.63399	0.0902103	1.00351	2.62477
UMPS	Uridine 5-monophosphate synthase;Orotate phosphoribosyltransferase;Orotidine 5-phosphate decarboxylase	9	0.151268	0.646171	0.547071	0.44817	0.151182	1.33899	0.334707	0.843272	2.50997	1.10777	1.487	0.517151	1.36009	1.09332	2.0034	0.977403	1.4904	0.512999	1.88178	0.792018	2.52919	2.96899	3.02349	2.84056	0.156476	1.00909	2.81497	2.70919	2.31008	2.32948	2.44958	0.129924	1.00843	2.42911
UPF1	Regulator of nonsense transcripts 1	9	0.432736	0.750633	1.13063	0.771333	0.20173	1.20446	0.6404	1.62167	1.22927	1.42087	1.42394	0.113287	1.01896	1.39744	2.12762	1.98792	2.05777	0.06985	1.06685	1.92882	2.54506	2.46686	2.31257	2.4415	0.0683017	1.00234	2.43579	2.92118	2.91559	2.91279	2.91652	0.00246622	1	2.91651
UQCRFS1	Cytochrome b-c1 complex subunit Rieske, mitochondrial;Cytochrome b-c1 complex subunit 11;Putative cytochrome b-c1 complex subunit Rieske-like protein 1	9	0.247679	-0.257419	0.294477	0.0949123	0.176683	6.903	0.0137494	1.55968	1.65848	0.778576	1.33225	0.2783	1.1306	1.17835	1.77261	0.8681	1.32035	0.452255	1.8764	0.703664	2.04087	2.38077	2.28177	2.23447	0.100931	1.00611	2.2209	3.22471	2.65361	2.23991	2.70608	0.285495	1.03334	2.61876
AARS2	Alanine--tRNA ligase, mitochondrial	10	1.36238	1.91798	NaN	1.64018	0.2778	1.3771	1.19104	2.2342	1.5543	1.0405	1.60967	0.345702	1.13803	1.41443	2.66225	2.14775	2.405	0.25725	1.22535	1.9627	3.13223	2.62693	3.37263	3.04393	0.219746	1.01561	2.99714	3.59548	3.43788	4.23258	3.75531	0.242931	1.01254	3.70882
ACAA2	3-ketoacyl-CoA thiolase, mitochondrial	10	1.16494	1.39984	1.02704	1.19727	0.108826	1.02475	1.16836	0.617354	1.25255	0.574659	0.814854	0.219195	1.21624	0.669978	1.57368	1.35567	1.46467	0.109005	1.1522	1.2712	3.45135	3.63215	3.85245	3.64532	0.115975	1.00303	3.6343	3.49529	2.71689	2.46849	2.89356	0.309294	1.03423	2.7978
ACIN1	Apoptotic chromatin condensation inducer in the nucleus	10	-0.844672	-0.451673	-0.396672	-0.564339	0.141063	1.18682	-0.475504	1.3023	1.5505	0.666001	1.17293	0.263399	1.15088	1.01916	1.18008	0.503683	0.841881	0.338199	2.07198	0.406317	-0.0948323	-0.0907329	-0.224035	-0.136533	0.0437668	1.3064	-0.104511	1.37021	-0.00439741	0.0706021	0.478805	0.446228	3.27065	0.146394
AGK	Acylglycerol kinase, mitochondrial	10	-0.465392	0.13881	0.137306	-0.063092	0.20115	10.455	-0.00603464	1.41055	1.68276	0.704356	1.26589	0.291555	1.15869	1.09252	1.4488	0.332601	0.890701	0.5581	2.90811	0.306282	2.85802	2.75591	2.36902	2.66098	0.148928	1.00938	2.63625	3.10336	2.70286	3.32736	3.04453	0.182662	1.01078	3.01205
AIFM1	Apoptosis-inducing factor 1, mitochondrial	10	-1.41025	-1.83476	-0.367156	-1.20406	0.436025	1.39004	-0.866204	1.65194	2.17514	0.863042	1.56337	0.38135	1.17794	1.32721	1.67718	0.937285	1.30723	0.369947	1.6921	0.772551	3.05392	3.02492	3.29652	3.12512	0.0861079	1.00227	3.11803	3.56902	3.68992	3.82022	3.69305	0.0725321	1.00116	3.68879
ALDH18A1	Delta-1-pyrroline-5-carboxylate synthase;Glutamate 5-kinase;Gamma-glutamyl phosphate reductase	10	0.370543	0.769741	0.818941	0.653075	0.141978	1.14143	0.572157	1.04942	1.37542	0.835521	1.08679	0.156971	1.06248	1.02288	1.65844	1.01045	1.33445	0.323995	1.575	0.847264	2.58586	2.41706	2.37136	2.45809	0.0652313	1.00211	2.45292	3.43589	3.25419	3.29519	3.32842	0.0550214	1.00082	3.3257
ALDH1B1	Aldehyde dehydrogenase X, mitochondrial	10	-0.0605995	0.0459975	-0.202704	-0.0724353	0.0720374	3.5247	-0.0205508	0.538884	2.01148	1.64058	1.39698	0.442207	1.29884	1.07556	0.65343	1.61953	1.13648	0.48305	2.1522	0.528055	2.52621	2.76532	2.93741	2.74298	0.119228	1.00566	2.72754	3.16208	3.91388	3.75049	3.60882	0.228294	1.01199	3.56607
ALDH9A1	4-trimethylaminobutyraldehyde dehydrogenase	10	NaN	1.87635	1.66695	1.77165	0.1047	1.11916	1.58302	NaN	1.98585	1.48305	1.73445	0.2514	1.3159	1.31807	0.738513	2.11171	1.42511	0.686599	2.35432	0.605318	3.15082	3.88792	3.47582	3.50485	0.213277	1.01109	3.4664	3.13113	3.48823	2.70753	3.10896	0.225641	1.01578	3.06067
ATAD3A	ATPase family AAA domain-containing protein 3A	10	-1.17703	-1.54923	0.275071	-0.817063	0.556537	2.31218	-0.353373	1.01919	1.68939	0.516593	1.07506	0.339708	1.2978	0.828366	1.70907	1.02147	1.36527	0.3438	1.60075	0.852895	2.95304	2.94184	3.33153	3.07547	0.128071	1.00519	3.05958	3.88781	4.24991	4.42941	4.18904	0.159281	1.00433	4.17098
ATP5A1	ATP synthase subunit alpha, mitochondrial	10	-0.308963	-0.026162	0.462843	0.0425727	0.225436	13.4532	0.00316449	0.69265	1.23895	0.584953	0.838851	0.202451	1.1742	0.714401	1.00656	0.386562	0.696561	0.309999	2.22236	0.313433	2.64842	2.27411	2.57392	2.49882	0.114393	1.00628	2.48323	3.44015	3.42325	3.55205	3.47182	0.0404122	1.00041	3.47041
ATP5B	ATP synthase subunit beta, mitochondrial;ATP synthase subunit beta	10	0.21073	0.528626	0.106827	0.282061	0.126879	1.59697	0.176623	0.699663	0.563065	0.459166	0.573965	0.0696391	1.04409	0.549725	1.18981	0.643909	0.916859	0.272951	1.73643	0.528015	2.99796	2.52156	2.88306	2.80086	0.143535	1.00787	2.779	3.55449	3.44329	3.67489	3.55756	0.0668747	1.00106	3.55379
ATP5C1	ATP synthase subunit gamma, mitochondrial	10	-1.12992	-1.17121	-0.408218	-0.903116	0.247736	1.22483	-0.737343	1.31311	2.06151	1.03711	1.47058	0.306021	1.1296	1.30185	1.38067	0.563265	0.971968	0.408702	2.13641	0.454953	2.85457	2.37707	2.65297	2.6282	0.138397	1.00831	2.60655	3.83713	3.88092	3.85032	3.85612	0.0129698	1.00003	3.85599
ATP5F1	ATP synthase F(0) complex subunit B1, mitochondrial	10	-1.06426	-0.291968	-0.0807652	-0.478998	0.298915	2.11619	-0.226349	0.867626	1.48423	0.674825	1.00889	0.244098	1.17507	0.85858	1.48331	0.776609	1.12996	0.35335	1.78249	0.633924	2.84236	2.60776	2.67476	2.70829	0.0697678	1.00199	2.70292	4.30558	4.17837	4.35787	4.28061	0.0533004	1.00046	4.27862
CECR5	Cat eye syndrome critical region protein 5	10	1.39151	0.970609	1.38161	1.24791	0.13868	1.03699	1.20339	0.869074	NaN	0.927874	0.898474	0.0294	1.06437	0.844137	2.85813	0.328422	1.59328	1.26485	3.59548	0.443133	3.5429	2.3005	4.1899	3.34443	0.554376	1.08228	3.09018	3.81944	3.69634	4.83144	4.11574	0.35961	1.02287	4.02372
CLPB	Caseinolytic peptidase B protein homolog	10	NaN	0.0903978	0.208997	0.149697	0.0592996	2.05301	0.072916	1.63638	1.65728	0.764779	1.35281	0.294079	1.1414	1.18522	3.00929	2.09159	2.55044	0.45885	1.40422	1.81627	5.67619	5.713	5.53139	5.64019	0.0554297	1.00029	5.63856	4.29352	5.44982	5.23471	4.99268	0.355054	1.01515	4.91817
COX4I1	Cytochrome c oxidase subunit 4 isoform 1, mitochondrial	10	-2.18884	-1.26374	0.082459	-1.12337	0.659413	1.99516	-0.56305	1.30008	2.46748	1.12598	1.63118	0.421159	1.19928	1.36013	1.14763	0.0767255	0.612178	0.535452	3.93752	0.155473	3.0897	1.8645	3.123	2.6924	0.414062	1.07083	2.51431	3.61492	3.31312	3.53042	3.48615	0.0898897	1.00199	3.47922
CPOX	Oxygen-dependent coproporphyrinogen-III oxidase, mitochondrial	10	0.510989	0.778791	0.993794	0.761191	0.139651	1.10077	0.691507	0.876287	1.83978	0.508787	1.07495	0.396857	1.40518	0.764994	1.10653	0.251535	0.679033	0.427497	2.92	0.232546	2.20368	2.40998	2.51368	2.37578	0.0911084	1.00441	2.36536	3.21137	2.81907	3.34517	3.1252	0.157865	1.00764	3.1015
DARS	Aspartate--tRNA ligase, cytoplasmic	10	0.775716	1.27181	1.45951	1.16901	0.203976	1.09116	1.07135	2.28645	2.34335	3.60916	2.74632	0.431733	1.07401	2.55708	1.53426	1.91636	1.72531	0.19105	1.23408	1.39805	2.76241	2.24081	3.37321	2.79214	0.327234	1.04114	2.68181	4.39256	3.95757	4.14936	4.1665	0.125863	1.00273	4.15514
DLAT	Dihydrolipoyllysine-residue acetyltransferase component of pyruvate dehydrogenase complex, mitochondrial;Acetyltransferase component of pyruvate dehydrogenase complex	10	-0.42884	-0.263041	0.189163	-0.167573	0.184678	3.9669	-0.0422427	1.05128	1.46768	0.497175	1.00538	0.281099	1.23352	0.815046	1.7135	1.6154	1.66445	0.04905	1.05779	1.57351	2.73838	2.57997	2.53177	2.61671	0.0624076	1.0017	2.61226	3.5231	3.7264	3.6697	3.63973	0.0605701	1.00083	3.63672
DNM1L	Dynamin-1-like protein	10	0.661809	0.111006	0.824805	0.53254	0.215955	1.48738	0.358038	1.4812	2.0121	1.581	1.69143	0.162901	1.02779	1.64571	2.2817	1.56651	1.9241	0.357595	1.41971	1.35528	3.3495	3.2599	3.1689	3.25943	0.0521353	1.00077	3.25694	2.77995	3.97615	4.00055	3.58555	0.402862	1.03781	3.45491
EIF5	Eukaryotic translation initiation factor 5	10	1.62483	2.11853	1.70553	1.8163	0.152902	1.02123	1.77854	NaN	3.99782	2.20602	3.10192	0.8959	1.70955	1.81447	1.41447	1.42986	1.42216	0.007695	1.01038	1.40756	3.43617	3.27287	3.96257	3.5572	0.208093	1.01025	3.52111	3.70241	3.36642	3.15192	3.40692	0.160198	1.00662	3.3845
ETFB	Electron transfer flavoprotein subunit beta	10	0.88429	1.20639	1.68419	1.25829	0.232365	1.1021	1.14172	1.89711	0.907313	0.511909	1.10544	0.411962	1.41274	0.78248	0.992943	1.19254	1.09274	0.0997985	1.18969	0.918506	3.8498	3.654	3.11059	3.53813	0.221116	1.0117	3.49721	3.16617	2.72517	3.21807	3.03647	0.156369	1.00794	3.01254
FAF2	FAS-associated factor 2	10	1.73991	NaN	1.33891	1.53941	0.2005	1.28019	1.20249	NaN	0.661486	0.135082	0.398284	0.263202	3.04558	0.130775	0.395972	0.765471	0.580722	0.18475	1.79935	0.32274	2.55632	NaN	2.65332	2.60482	0.0485	1.03614	2.51396	4.37077	3.86317	4.22657	4.1535	0.151017	1.00396	4.13712
G3BP1	Ras GTPase-activating protein-binding protein 1	10	-0.338333	-0.542437	0.780164	-0.0335353	0.411094	16.8309	-0.00199248	1.61224	1.95064	1.30024	1.62104	0.187806	1.04021	1.55839	1.55425	0.976844	1.26555	0.288703	1.5338	0.825108	2.31598	1.94997	2.40887	2.22494	0.140076	1.01187	2.19883	4.41065	3.73685	4.13845	4.09532	0.195701	1.00684	4.06749
GLS	Glutaminase kidney isoform, mitochondrial	10	0.418767	1.11177	0.715969	0.748835	0.200727	1.21472	0.616465	1.09564	1.44364	1.27474	1.27134	0.100473	1.01871	1.24799	2.05169	1.50829	1.77999	0.2717	1.33493	1.3334	3.0559	2.7866	2.7607	2.86773	0.0943799	1.00324	2.85846	3.43437	3.48328	3.71988	3.54584	0.0881563	1.00185	3.53929
GPD2	Glycerol-3-phosphate dehydrogenase, mitochondrial	10	1.06288	NaN	0.70368	0.88328	0.1796	1.46604	0.602494	1.03042	2.07712	0.696923	1.26815	0.415782	1.3204	0.96043	1.96186	1.33096	1.64641	0.31545	1.43481	1.14748	3.0789	3.6355	3.6612	3.45853	0.189962	1.00904	3.42756	3.65288	3.66188	3.68758	3.66745	0.0103965	1.00002	3.66736
GRPEL1	GrpE protein homolog 1, mitochondrial	10	1.35671	NaN	1.54871	1.45271	0.096	1.13411	1.28093	1.04992	0.533516	1.20761	0.930349	0.203571	1.14327	0.813764	0.94017	0.548859	0.744514	0.195655	1.63249	0.45606	2.78351	3.83441	3.7234	3.44711	0.333342	1.02801	3.35318	3.84952	3.75562	5.48932	4.36482	0.562903	1.04982	4.1577
HADHB	Trifunctional enzyme subunit beta, mitochondrial;3-ketoacyl-CoA thiolase	10	-1.08441	-0.457703	-0.0586038	-0.533572	0.298545	1.90885	-0.279526	1.44037	2.41726	1.23837	1.69867	0.363998	1.13741	1.49345	2.11764	1.25663	1.68714	0.430505	1.61038	1.04766	3.00391	3.02991	2.97321	3.00234	0.0163866	1.00009	3.00208	3.61001	3.16171	4.35921	3.71031	0.349307	1.02655	3.61435
HSDL2	Hydroxysteroid dehydrogenase-like protein 2	10	-0.490795	-0.125598	-0.243005	-0.286466	0.10764	1.41951	-0.201807	1.14068	2.46998	0.909379	1.50668	0.486256	1.31054	1.14966	2.17755	0.645048	1.4113	0.766251	2.58216	0.546558	2.13472	2.34982	3.85042	2.77832	0.539634	1.11293	2.4964	3.19317	2.90437	4.08837	3.3953	0.356421	1.03301	3.28681
HSP90B1	Endoplasmin	10	0.0503352	0.594429	0.659931	0.434898	0.193209	1.58266	0.27479	1.21915	1.54985	0.926255	1.23175	0.180127	1.06405	1.15761	1.98324	1.45514	1.71919	0.26405	1.3373	1.28557	2.66667	2.25137	2.86807	2.59537	0.18156	1.01466	2.55787	3.53971	3.52551	3.63571	3.56698	0.0346103	1.00028	3.56597
HSPA9	Stress-70 protein, mitochondrial	10	-2.99563	-0.846229	-0.358724	-1.40019	0.810036	1.96821	-0.711406	1.59307	1.00067	1.94467	1.5128	0.275449	1.09926	1.3762	1.34775	1.78405	1.5659	0.21815	1.30212	1.20258	3.25848	3.20788	2.68467	3.05034	0.183419	1.01083	3.01766	3.02627	3.23246	3.10336	3.1207	0.0601498	1.00111	3.11723
HSPD1	60 kDa heat shock protein, mitochondrial	10	0.128021	-0.0387807	0.480824	0.190021	0.153167	2.77364	0.0685098	1.3422	0.876906	1.36171	1.19361	0.15845	1.05278	1.13376	1.04491	1.7359	1.3904	0.345495	1.59121	0.873804	3.17977	3.10856	2.30456	2.8643	0.280622	1.02875	2.78424	3.25029	3.10719	3.12928	3.16225	0.0444778	1.00059	3.16038
IMMT	MICOS complex subunit MIC60	10	0.458884	0.955081	0.62898	0.680982	0.14558	1.13677	0.599052	1.11104	1.28334	1.06094	1.15177	0.0673544	1.01024	1.14009	2.02038	1.33178	1.67608	0.3443	1.47166	1.13891	3.27474	2.92834	3.24714	3.15007	0.111153	1.00373	3.13837	3.90868	3.93758	4.29538	4.04721	0.124363	1.00283	4.0358
KTN1	Kinectin	10	0.550587	1.04528	0.616882	0.737583	0.155034	1.13222	0.651447	0.208779	2.16808	1.29938	1.22541	0.566809	1.63024	0.751675	3.388	2.4864	2.9372	0.4508	1.33702	2.19683	2.21978	2.13327	3.72737	2.69347	0.517551	1.11053	2.4254	4.0521	4	5.1356	4.3959	0.370156	1.02124	4.30447
LARS2	Probable leucine--tRNA ligase, mitochondrial	10	1.80365	1.39134	1.05104	1.41534	0.217591	1.07078	1.32179	2.24888	1.69938	1.55938	1.83588	0.210418	1.03935	1.76638	2.73193	2.06303	2.39748	0.33445	1.30257	1.84057	3.59279	3.45509	3.69669	3.58152	0.069971	1.00114	3.57743	3.51567	4.92647	4.66947	4.37054	0.433824	1.02951	4.24524
LETM1	LETM1 and EF-hand domain-containing protein 1, mitochondrial	10	-0.124413	0.197783	0.591783	0.221718	0.207094	3.27904	0.0676167	0.962025	1.38073	0.885929	1.07623	0.153828	1.06119	1.01417	1.85997	1.00948	1.43472	0.425245	1.73246	0.828145	2.53276	2.19906	2.86836	2.53339	0.193211	1.01742	2.49001	3.43323	3.69703	3.73743	3.62256	0.0953823	1.00208	3.61506
LONP1	Lon protease homolog, mitochondrial	10	-0.756467	1.23813	0.214333	0.231999	0.575858	8.80198	0.0263576	0.411708	0.839608	0.674307	0.641874	0.124584	1.11277	0.576824	2.38776	1.51517	1.95147	0.436295	1.52118	1.28286	4.38738	3.73868	4.76537	4.29714	0.299794	1.01458	4.23539	4.69234	4.98114	4.73694	4.80347	0.0897615	1.00105	4.79845
ME2	NAD-dependent malic enzyme, mitochondrial	10	-0.210246	0.237846	0.194951	0.0741837	0.142753	7.11694	0.0104235	1.18846	1.44846	0.119361	0.91876	0.406686	1.57853	0.582036	1.62201	1.21621	1.41911	0.2029	1.31107	1.08241	2.25303	2.04883	2.99223	2.43136	0.286562	1.04161	2.33424	3.77309	4.03098	4.04979	3.95129	0.0892636	1.00153	3.94525
NDUFA8	NADH dehydrogenase [ubiquinone] 1 alpha subcomplex subunit 8	10	1.09942	NaN	0.854817	0.977119	0.122302	1.26804	0.770573	0.700964	0.385369	NaN	0.543166	0.157797	1.71465	0.316779	0.719179	0.221678	0.470429	0.24875	2.52853	0.186048	2.74837	2.16117	3.60927	2.8396	0.420512	1.06568	2.6646	3.58613	2.56863	3.42153	3.1921	0.315334	1.02923	3.10143
NDUFS2	NADH dehydrogenase [ubiquinone] iron-sulfur protein 2, mitochondrial	10	NaN	0.124095	-0.192504	-0.0342045	0.158299	13.3282	-0.00256632	1.22622	0.674126	1.17513	1.02516	0.176135	1.08839	0.941903	0.818138	0.727237	0.772687	0.0454505	1.11857	0.690781	2.89285	2.68785	3.72365	3.10145	0.316679	1.03123	3.00752	3.86525	3.63255	4.86304	4.12028	0.377406	1.02513	4.01926
NLN	Neurolysin, mitochondrial	10	1.32762	NaN	1.73131	1.52947	0.201845	1.28434	1.19086	NaN	1.89975	1.11146	1.50561	0.394145	1.62956	0.923936	2.38701	2.88051	2.63376	0.24675	1.19501	2.20396	2.92912	3.22961	3.80142	3.32005	0.255839	1.01779	3.26202	5.95689	5.74949	5.63829	5.78156	0.093359	1.00078	5.77704
NNT	NAD(P) transhydrogenase, mitochondrial	10	0.106875	0.472074	0.114775	0.231241	0.120438	1.79263	0.128995	1.81744	1.05303	1.17424	1.34824	0.237197	1.09267	1.23389	2.06388	1.14538	1.60463	0.45925	1.70169	0.942965	2.55384	2.31934	2.64355	2.50558	0.0966524	1.00446	2.49446	3.27497	3.76767	3.73907	3.5939	0.15968	1.00591	3.57277
PGAM5	Serine/threonine-protein phosphatase PGAM5, mitochondrial	10	-1.23075	-0.519851	-0.36945	-0.706684	0.265606	1.41972	-0.497762	2.07367	2.43927	0.535376	1.68277	0.583325	1.35777	1.23937	1.3666	-0.254395	0.556103	0.810497	6.35262	0.0875391	2.65593	2.14293	3.18173	2.6602	0.299883	1.03807	2.56265	3.85621	2.86851	3.09741	3.27404	0.298489	1.0249	3.19451
PHB2	Prohibitin-2	10	-2.05186	-1.92376	-0.213961	-1.39653	0.592438	1.53242	-0.911322	1.1799	2.0275	0.414295	1.20723	0.465893	1.44216	0.8371	0.400117	-0.343285	0.028416	0.371701	17.2915	0.00164335	2.64483	2.23103	2.60633	2.49406	0.131985	1.00839	2.47331	3.57079	3.30449	3.59749	3.49092	0.0935348	1.00215	3.48343
PMPCA	Mitochondrial-processing peptidase subunit alpha	10	0.147368	-0.421531	0.391265	0.039034	0.240805	14.2192	0.00274516	0.374942	2.08134	1.59844	1.35157	0.507824	1.41946	0.952178	2.63551	1.76661	2.20106	0.43445	1.45013	1.51783	3.32316	3.18606	4.05746	3.52223	0.270527	1.01767	3.46106	3.26375	4.25365	4.30985	3.94242	0.339721	1.02224	3.85663
PRDX3	Thioredoxin-dependent peroxide reductase, mitochondrial	10	0.917963	0.622562	0.959859	0.833461	0.106141	1.04858	0.79485	0.387786	0.477884	1.33079	0.732153	0.300446	1.49886	0.488473	0.604958	1.44706	1.02601	0.421051	2.10156	0.488214	3.6709	3.9131	2.7161	3.43337	0.365385	1.03393	3.32071	3.94465	3.36065	3.80845	3.70458	0.176404	1.00679	3.67959
PRDX4	Peroxiredoxin-4	10	1.12836	1.67715	NaN	1.40275	0.274395	1.44543	0.970474	2.55194	0.177832	1.85643	1.52873	0.70466	1.62601	0.940175	0.562625	1.58182	1.07222	0.509597	2.33064	0.460056	2.31007	3.79828	3.21828	3.10888	0.433078	1.05812	2.93811	NaN	3.43956	3.54027	3.48991	0.050355	1.0279	3.3952
SERPINH1	Serpin H1	10	NaN	-0.673628	-0.107823	-0.390726	0.282902	3.30412	-0.118254	0.935385	2.84449	0.812996	1.53096	0.657716	1.54572	0.990446	0.796568	0.553665	0.675117	0.121452	1.40419	0.480788	2.72739	2.34789	3.39799	2.82442	0.306996	1.03539	2.72789	4.24489	3.84329	4.70428	4.26415	0.248733	1.01019	4.22113
SLC25A13	Calcium-binding mitochondrial carrier protein Aralar2	10	-0.345827	0.0464763	0.380274	0.0269744	0.209834	15.2494	0.00176888	0.913696	1.5562	1.2108	1.2269	0.18565	1.06857	1.14817	1.64169	1.03889	1.34029	0.3014	1.52478	0.879003	2.89176	2.93346	2.61546	2.81356	0.0997788	1.00377	2.803	2.97353	3.43253	3.71414	3.3734	0.21583	1.01226	3.33253
SUCLA2	Succinyl-CoA ligase [ADP-forming] subunit beta, mitochondrial	10	0.717214	NaN	0.45721	0.587212	0.130002	1.51515	0.387559	0.606099	1.2947	1.0034	0.968066	0.199566	1.12719	0.85883	1.04822	1.41772	1.23297	0.18475	1.32798	0.928458	2.93268	3.43938	3.77568	3.38258	0.245005	1.01572	3.33024	NaN	3.47787	3.84527	3.66157	0.1837	1.10032	3.32774
TRAP1	Heat shock protein 75 kDa, mitochondrial	10	-0.0904604	0.556539	0.712837	0.392972	0.245891	2.12179	0.185207	0.980562	1.37416	0.959662	1.10479	0.134818	1.0446	1.05762	1.70521	1.13541	1.42031	0.2849	1.4587	0.973684	2.88037	2.56627	2.90437	2.78367	0.108921	1.00459	2.77096	3.49636	3.61456	3.68556	3.59883	0.055181	1.0007	3.59629
TSFM	Elongation factor Ts, mitochondrial;Elongation factor Ts	10	0.523731	NaN	0.324528	0.424129	0.0996015	1.55255	0.273183	1.099	1.6055	0.89659	1.20036	0.210827	1.09236	1.09887	1.71338	2.26478	1.98908	0.2757	1.3004	1.5296	3.31707	3.23837	3.47917	3.34487	0.0708891	1.00135	3.34038	2.98654	3.07444	3.78463	3.28187	0.252657	1.01776	3.22462
ACTC1	Actin, alpha cardiac muscle 1;Actin, aortic smooth muscle;Actin, gamma-enteric smooth muscle	11	-1.43296	-0.583865	-0.662257	-0.893027	0.270913	1.27465	-0.700607	1.14298	1.46468	1.37658	1.32808	0.0959807	1.01565	1.30762	1.30429	1.21489	1.25959	0.0447	1.06999	1.1772	0.464088	0.457188	1.17259	0.697955	0.237326	1.34438	0.519166	0.543156	-0.434343	0.221359	0.110057	0.287615	9.14575	0.0120337
BOP1	Ribosome biogenesis protein BOP1	11	-0.43981	NaN	-0.703708	-0.571759	0.131949	1.54119	-0.370986	2.98907	2.04037	NaN	2.51472	0.47435	1.42699	1.76226	2.61757	1.68057	2.14907	0.4685	1.50585	1.42715	0.565395	-0.122606	0.447295	0.296695	0.212404	2.4365	0.121771	1.67025	0.898347	0.0984478	0.889015	0.453764	1.76245	0.504421
BPTF	Nucleosome-remodeling factor subunit BPTF	11	0.257261	0.608061	-0.640236	0.0750287	0.371693	13.0976	0.00572843	1.08109	0.980084	1.19309	1.08475	0.0615168	1.00963	1.0744	1.68879	1.57938	1.63409	0.054705	1.0659	1.53306	-0.718222	-0.381824	0.550174	-0.183291	0.379372	7.59316	-0.0241389	1.01493	-0.377175	0.388824	0.342193	0.402542	4.27323	0.0800783
C11orf98	Uncharacterized protein C11orf98	11	-1.24353	-0.721635	-0.621536	-0.862234	0.192826	1.14964	-0.750004	NaN	1.50052	1.24642	1.37347	0.12705	1.19234	1.15191	0.606972	0.713175	0.660073	0.0531015	1.16544	0.566375	NaN	-0.661561	-0.726066	-0.693813	0.0322525	1.09263	-0.634992	-0.053886	-0.491484	-0.795282	-0.446884	0.215181	1.68135	-0.265789
CCNL1	Cyclin-L1	11	-0.259971	NaN	0.660325	0.200177	0.460148	9.14465	0.0218901	1.78741	1.33551	1.61221	1.57838	0.131545	1.02081	1.5462	-0.367308	0.888994	0.260843	0.628151	9.44139	0.0276276	0.131743	0.488338	0.0251412	0.215074	0.140055	2.20802	0.0974059	0.663475	0.351773	0.216872	0.410707	0.132248	1.30914	0.313722
DDX18	ATP-dependent RNA helicase DDX18	11	-0.530244	-0.402443	-0.179842	-0.370843	0.102379	1.2277	-0.302063	1.12648	0.763485	0.613182	0.834382	0.152358	1.09983	0.758649	1.12522	0.256625	0.690923	0.434297	2.91605	0.236938	0.293983	-0.690414	0.343283	-0.017716	0.33665	17.8917	-0.000990181	2.59666	0.497365	0.193668	1.0959	0.755485	2.3413	0.468072
DDX31	Probable ATP-dependent RNA helicase DDX31	11	-0.447682	-0.459879	-0.637977	-0.515179	0.0614997	1.04269	-0.494089	0.657618	1.13721	0.568816	0.787881	0.176535	1.15021	0.684988	2.0561	1.5096	1.78285	0.27325	1.33648	1.33399	0.129519	0.374321	-0.176879	0.108987	0.159449	5.43089	0.020068	0.519036	-1.29657	-0.494769	-0.424101	0.52531	4.52911	-0.0936389
DDX54	ATP-dependent RNA helicase DDX54	11	-1.32281	-0.126016	-0.900119	-0.782982	0.350414	1.59106	-0.492113	0.483783	0.289386	0.854685	0.542618	0.165818	1.27866	0.424364	1.86089	1.18849	1.52469	0.3362	1.51272	1.00791	-1.19567	-0.636171	-1.15327	-0.995037	0.17985	1.09781	-0.906381	0.503238	-0.566859	-0.541259	-0.201627	0.35251	6.50458	-0.0309976
DHCR7	7-dehydrocholesterol reductase	11	-1.17577	NaN	-0.874576	-1.02517	0.150597	1.32071	-0.776228	0.78245	0.69475	0.724752	0.733984	0.0257342	1.00368	0.731291	0.91542	0.45102	0.68322	0.2322	1.86788	0.365773	0.0437263	-0.213573	0.454829	0.0949941	0.194646	7.52689	0.0126206	-0.0288889	-0.191688	-0.115389	-0.111989	0.0470268	1.52191	-0.0735843
DNMT1	DNA (cytosine-5)-methyltransferase 1	11	-1.13469	-1.28839	-1.12959	-1.18422	0.0521041	1.0058	-1.1774	3.30843	1.19192	1.84153	2.11396	0.625984	1.26177	1.6754	0.413524	1.75652	1.08502	0.671498	2.87747	0.377075	0.339624	0.534625	-0.713777	0.0534907	0.387742	14.9526	0.00357735	1.06215	0.0548455	-1.95775	-0.280252	0.887725	10.413	-0.0269136
EBNA1BP2	Probable rRNA-processing protein EBP2	11	-0.353838	-0.0137339	-0.255134	-0.207569	0.101019	1.69555	-0.12242	1.62649	1.17329	1.08379	1.29452	0.167982	1.05044	1.23237	0.795493	-0.826305	-0.015406	0.810899	19.2884	-0.000798718	0.121504	-0.949396	-0.175099	-0.33433	0.31923	3.36315	-0.0994098	0.971232	0.311131	0.132431	0.471598	0.255088	1.85211	0.254627
ENO1	Alpha-enolase	11	-1.32666	-0.79286	-0.94807	-1.02253	0.158528	1.07198	-0.953868	1.62767	0.739467	1.80856	1.3919	0.330369	1.1685	1.19118	0.160808	1.53241	0.846609	0.685801	3.66367	0.231082	1.10938	1.84448	0.269678	1.07451	0.45494	1.53038	0.702121	1.10861	0.191711	0.404608	0.56831	0.277053	1.69783	0.334727
GAPDH	Glyceraldehyde-3-phosphate dehydrogenase	11	-1.87331	-1.07381	-1.49171	-1.47961	0.230875	1.07291	-1.37906	1.28523	0.967029	2.23222	1.49483	0.379967	1.19317	1.25282	0.0261809	1.31858	0.67238	0.6462	4.30597	0.156151	0.239802	1.3055	-0.364999	0.393434	0.488311	4.53937	0.0866716	0.754844	-0.642661	1.17894	0.430374	0.550308	4.69266	0.0917123
HCFC1	Host cell factor 1;HCF N-terminal chain 1;HCF N-terminal chain 2;HCF N-terminal chain 3;HCF N-terminal chain 4;HCF N-terminal chain 5;HCF N-terminal chain 6;HCF C-terminal chain 1;HCF C-terminal chain 2;HCF C-terminal chain 3;HCF C-terminal chain 4;HCF C-terminal chain 5;HCF C-terminal chain 6	11	-0.85223	0.0299694	-0.444137	-0.422133	0.254907	2.0496	-0.205958	1.29788	1.63448	1.56768	1.50001	0.10289	1.01409	1.47916	1.76188	1.39808	1.57998	0.1819	1.24434	1.26973	0.462548	0.407746	-0.13695	0.244448	0.191354	2.68489	0.0910459	0.801521	0.341923	0.0115237	0.384989	0.229067	2.02086	0.190508
HIST1H1E	Histone H1.4	11	-3.75622	-2.17622	-3.44652	-3.12632	0.483389	1.0716	-2.91744	1.55456	-1.48225	1.16775	0.413353	0.954357	8.31838	0.0496915	1.52061	0.165814	0.843212	0.677398	3.6354	0.231945	-2.4233	-2.127	0.418998	-1.3771	0.902113	2.22138	-0.61993	-3.16863	-2.01403	-1.70143	-2.2947	0.446187	1.11318	-2.06139
HSD17B12	Very-long-chain 3-oxoacyl-CoA reductase	11	-1.66762	-1.85762	-0.728125	-1.41779	0.349166	1.18137	-1.20012	1.69822	1.55702	1.12472	1.45999	0.172518	1.04182	1.40138	2.07816	1.27856	1.67836	0.3998	1.56203	1.07448	0.610866	0.126066	0.588365	0.441766	0.157983	1.3805	0.320005	1.54849	0.392791	0.939689	0.960323	0.333781	1.35966	0.706298
NDUFA4	Cytochrome c oxidase subunit NDUFA4	11	-1.43845	-0.933248	-1.00685	-1.12618	0.157573	1.05863	-1.06381	1.02817	1.14947	NaN	1.08882	0.06065	1.11196	0.979192	1.17921	0.875514	1.02736	0.151848	1.32294	0.776574	-1.05041	-0.61161	-0.689113	-0.783711	0.135213	1.08913	-0.719576	0.118724	NaN	-0.664681	-0.272979	0.391702	6.26489	-0.0435728
NKAP	NF-kappa-B-activating protein	11	-1.49261	-0.886717	-1.09221	-1.15718	0.177897	1.07078	-1.08069	0.829068	0.532968	0.456067	0.606034	0.113705	1.10539	0.548256	-0.122256	0.528845	0.203294	0.32555	6.89738	0.0294742	-1.23328	-0.321881	-0.330682	-0.628614	0.302344	1.67985	-0.374208	0.0214514	-0.51315	-0.554249	-0.348649	0.18543	1.82508	-0.191032
NOP9	Nucleolar protein 9	11	-0.734178	-0.88388	-0.335279	-0.651112	0.163723	1.18905	-0.547591	1.5746	0.104896	0.985197	0.888231	0.427028	1.67928	0.528935	1.81856	0.741062	1.27981	0.538749	2.13804	0.59859	0.371598	-0.762701	-0.0664971	-0.152533	0.330258	7.8909	-0.0193303	NaN	0.235403	0.280608	0.258005	0.0226025	1.18134	0.218401
OXA1L	Mitochondrial inner membrane protein OXA1L	11	-1.10148	-1.98918	-1.55237	-1.54768	0.256268	1.0821	-1.43025	2.51713	1.02324	0.601531	1.38063	0.581142	1.52435	0.905722	3.2134	1.10749	2.16045	1.05295	2.37474	0.909763	0.538723	-0.325169	-0.182279	0.010425	0.26735	18.415	0.000566116	0.451928	0.53103	0.43203	0.471663	0.0302343	1.01231	0.465927
PES1	Pescadillo homolog	11	-1.17826	-1.26716	-0.751154	-1.06552	0.159267	1.06691	-0.998701	1.83773	1.19333	1.84663	1.6259	0.216299	1.05301	1.54405	2.30941	1.71721	2.01331	0.2961	1.32113	1.52393	-0.180198	-0.253705	-0.784004	-0.405969	0.190205	1.64615	-0.246617	1.68157	0.422671	0.496867	0.867036	0.40783	1.65112	0.525121
RPL13	60S ribosomal protein L13	11	-0.833858	-0.560457	-0.299859	-0.564725	0.154167	1.22268	-0.461874	1.18301	0.791014	1.04611	1.00671	0.114861	1.03899	0.968929	0.559794	0.125296	0.342545	0.217249	2.93857	0.116569	0.0559269	-0.335375	-0.652277	-0.310575	0.204817	2.23654	-0.138864	1.12647	-0.199829	-0.152831	0.257937	0.434479	6.27255	0.0411215
RPL15	60S ribosomal protein L15;Ribosomal protein L15	11	-1.18055	-0.537554	0.223046	-0.498353	0.405657	2.80423	-0.177715	0.640283	0.883984	1.52778	1.01735	0.264734	1.20241	0.84609	0.692796	0.495802	0.594299	0.098497	1.36785	0.434478	-0.754422	0.16688	-0.27192	-0.286487	0.266057	3.25744	-0.0879486	0.00897127	-0.452032	-0.0812354	-0.174765	0.141058	2.77778	-0.0629155
RPL19	60S ribosomal protein L19;Ribosomal protein L19	11	-0.84305	-0.551249	-0.345749	-0.580016	0.144277	1.18502	-0.489457	0.57811	0.356208	0.949207	0.627842	0.172981	1.22679	0.511775	0.728985	0.697584	0.713284	0.0157005	1.04287	0.683966	-0.986739	-0.299336	-0.352835	-0.546303	0.220759	1.48403	-0.368121	-0.130751	-0.936451	-0.694353	-0.587185	0.238678	1.48965	-0.394176
RPL32	60S ribosomal protein L32	11	-0.659846	-0.612148	0.00495325	-0.422347	0.214093	1.75242	-0.241008	0.953847	0.855848	0.944347	0.918014	0.0312037	1.00346	0.914848	0.457815	0.413115	0.435465	0.02235	1.10274	0.394894	-0.0729764	0.353823	-0.0298761	0.0836568	0.135655	6.03935	0.013852	-0.381886	-0.670487	0.109213	-0.314387	0.227596	2.46573	-0.127502
RPL35A	60S ribosomal protein L35a	11	-0.0822179	0.030278	NaN	-0.0259699	0.0562479	8.76535	-0.0029628	1.71939	1.76088	0.726389	1.40222	0.338128	1.17391	1.19449	1.5267	-0.813095	0.356802	1.1699	11.3722	0.031375	-0.177189	-1.09509	-0.411789	-0.561356	0.275326	1.70605	-0.329038	2.37379	-0.147507	1.07679	1.10102	0.727937	2.24231	0.491023
RPL39	60S ribosomal protein L39;Putative 60S ribosomal protein L39-like 5	11	-0.843658	-0.374457	-0.390458	-0.536191	0.153803	1.24572	-0.430427	0.493707	0.412708	0.603707	0.503374	0.0553481	1.03621	0.485782	0.653973	0.868274	0.761124	0.10715	1.30569	0.582927	-1.42911	-2.17671	0.40459	-1.06708	0.766829	2.44639	-0.436185	-0.151129	0.255368	-0.26993	-0.0552303	0.159041	9.78967	-0.00564169
RPL5	60S ribosomal protein L5	11	-1.26853	-0.896634	-0.610234	-0.925133	0.190567	1.127	-0.820883	1.02893	0.866327	0.0243269	0.639861	0.311326	1.6952	0.377454	1.03434	0.0620383	0.548189	0.486151	3.9893	0.137415	-0.0203692	-0.0663672	0.30223	0.0718312	0.115962	6.01236	0.0119473	1.56298	0.317079	0.393982	0.758014	0.403095	1.82486	0.415383
RPL9	60S ribosomal protein L9	11	-1.28409	-2.5312	-1.71149	-1.84226	0.365899	1.11808	-1.6477	0.725887	0.496085	0.514587	0.578853	0.0737108	1.04857	0.552041	1.20931	0.911211	1.06026	0.14905	1.3052	0.812335	-0.236417	-0.295221	-0.0727214	-0.201453	0.0665667	1.3254	-0.151995	0.418987	-1.16721	-1.03791	-0.595378	0.508554	2.96067	-0.201095
RPS19	40S ribosomal protein S19	11	-1.67302	-2.10742	-0.578023	-1.45282	0.45502	1.2926	-1.12395	0.661974	1.33707	0.381972	0.793672	0.283467	1.37953	0.57532	0.257766	-0.205733	0.0260165	0.231749	16.1598	0.00160995	0.507927	0.197425	1.09122	0.598857	0.261991	1.56545	0.382548	1.17876	-0.0799433	0.250759	0.449859	0.376747	2.89532	0.155374
RPS2	40S ribosomal protein S2	11	-0.799223	-0.845223	0.0171699	-0.542425	0.280113	1.77975	-0.304776	1.07619	0.962193	0.904695	0.981026	0.0503939	1.0079	0.973332	0.524836	1.02713	0.775983	0.251147	1.81658	0.427167	0.201931	0.635831	0.510931	0.449564	0.12896	1.24574	0.360882	-0.239028	-1.31713	-0.192628	-0.582929	0.367345	2.13669	-0.272818
RRP1B	Ribosomal RNA processing protein 1 homolog B	11	-0.915506	-0.962208	-0.400903	-0.759539	0.179824	1.16766	-0.65048	1.30299	1.08849	0.837091	1.07619	0.134634	1.04688	1.028	1.67613	0.497734	1.08693	0.589198	2.57887	0.421476	0.155265	0.192462	0.44546	0.264396	0.0911667	1.35403	0.195266	1.50369	-1.10361	0.443195	0.281092	0.757014	9.34605	0.030076
SLC7A5	Large neutral amino acids transporter small subunit 1	11	-1.15054	-0.519643	-0.683839	-0.784674	0.188974	1.17347	-0.668679	1.50855	1.25035	0.93065	1.22985	0.16714	1.05532	1.16538	1.65717	0.537971	1.09757	0.559599	2.45767	0.44659	-0.466421	-0.403822	0.857182	-0.00435367	0.431147	19.5768	-0.00022239	0.878343	0.37494	0.0763432	0.443209	0.23402	1.81372	0.244365
SRSF5	Serine/arginine-rich splicing factor 5	11	-0.794109	0.442493	-0.758309	-0.369975	0.406365	3.95158	-0.0936271	NaN	1.17419	1.20219	1.18819	0.014	1.02272	1.16179	1.38225	0.835252	1.10875	0.273499	1.58603	0.699073	-0.614375	-0.592473	-0.714977	-0.640608	0.037718	1.01038	-0.634024	0.69369	-0.0209082	-0.29901	0.124591	0.295658	8.50154	0.0146551
TOMM22	Mitochondrial import receptor subunit TOM22 homolog	11	-1.94924	-2.95555	-0.928447	-1.94441	0.585179	1.27033	-1.53064	0.592068	0.705779	-0.0937264	0.401374	0.249717	2.1099	0.190233	1.70331	1.04391	1.37361	0.3297	1.56715	0.8765	-1.12358	-1.35878	0.112016	-0.790115	0.456147	1.96441	-0.402214	-0.700645	-1.93114	-0.588545	-1.07344	0.430068	1.47594	-0.727292
TRRAP	Transformation/transcription domain-associated protein	11	0.544182	0.280777	0.152376	0.325778	0.115321	1.3729	0.237292	1.06067	1.04207	1.02857	1.04377	0.00930537	1.00024	1.04352	2.11036	1.54086	1.82561	0.28475	1.34325	1.3591	0.271013	0.205317	0.677615	0.384648	0.147706	1.43785	0.267516	-0.788885	0.344612	-0.285286	-0.243186	0.327889	4.97476	-0.0488841
USP39	U4/U6.U5 tri-snRNP-associated protein 2	11	-0.765315	-0.728312	-0.839413	-0.77768	0.0326626	1.00528	-0.773592	2.31185	1.30335	0.167151	1.26078	0.619487	1.70851	0.737943	1.04929	0.141298	0.595294	0.453996	3.46456	0.171824	0.0294845	0.247779	0.482681	0.253315	0.130856	1.78024	0.142293	1.04506	0.54826	0.208559	0.600626	0.242892	1.48474	0.404532
UTP18	U3 small nucleolar RNA-associated protein 18 homolog	11	-1.31806	-2.08986	-1.73136	-1.71309	0.222987	1.05075	-1.63036	4.31063	1.40313	0.231528	1.98176	1.21256	2.07582	0.954689	3.10165	-0.899547	1.10105	2.0006	7.6615	0.143712	1.50652	0.493911	-0.20469	0.59858	0.496748	2.86573	0.208875	2.10576	NaN	0.552958	1.32936	0.776401	2.74045	0.485088
UTP20	Small subunit processome component 20 homolog	11	0.197679	-0.87232	-0.783819	-0.486153	0.342869	2.3981	-0.202725	1.94332	1.37982	1.26092	1.52802	0.210468	1.05682	1.44586	1.92513	0.514631	1.21988	0.70525	2.71745	0.448906	-0.376566	-0.929463	-0.686463	-0.664164	0.159997	1.17356	-0.565937	1.23454	0.204637	0.0778379	0.505672	0.366268	2.46713	0.204964
ACACB	Acetyl-CoA carboxylase 2;Biotin carboxylase	12	0.520921	0.801726	0.815121	0.712589	0.0959121	1.05426	0.675914	-0.778569	-0.676273	-0.569273	-0.674705	0.0604236	1.02403	-0.658875	-0.866058	-0.633158	-0.749608	0.11645	1.34168	-0.558709	-0.337126	0.600167	-0.592339	-0.109766	0.362531	10.6821	-0.0102757	NaN	0.484097	0.611096	0.547597	0.0634995	1.24629	0.439382
BAZ1B	Tyrosine-protein kinase BAZ1B	12	0.582407	0.310302	0.238002	0.376904	0.10485	1.23119	0.30613	1.07122	0.500111	0.563411	0.711581	0.180746	1.19289	0.596516	1.386	0.653899	1.01995	0.36605	1.92928	0.528668	0.641596	0.698194	0.0675974	0.469129	0.20143	1.54513	0.303618	1.34375	-0.0929465	0.122353	0.457719	0.447354	3.45471	0.132491
BMS1	Ribosome biogenesis protein BMS1 homolog	12	-0.368023	-0.226129	-0.587831	-0.393994	0.105219	1.21314	-0.324772	1.09267	-0.445228	0.67537	0.440937	0.459166	3.71671	0.118637	1.60976	0.639756	1.12476	0.485002	2.17369	0.517442	-0.546649	-0.40695	-0.476549	-0.476716	0.0403277	1.02144	-0.466711	0.791421	NaN	-0.65728	0.0670705	0.724351	16.7709	0.00399922
BRD4	Bromodomain-containing protein 4	12	0.885607	1.4492	NaN	1.1674	0.281796	1.57101	0.74309	0.127059	-0.84894	-0.906739	-0.542873	0.335381	2.0954	-0.259078	0.323451	0.327155	0.325303	0.001852	1.01092	0.32179	0.633094	0.435691	-0.26641	0.267458	0.272949	3.63124	0.0736549	1.74316	NaN	0.864662	1.30391	0.439249	1.85835	0.70165
BRIX1	Ribosome biogenesis protein BRX1 homolog	12	-0.446861	-0.69696	-0.710163	-0.617995	0.0856517	1.05753	-0.584374	1.06781	0.430908	-0.00608872	0.497543	0.311793	2.12495	0.234144	0.937826	0.220824	0.579325	0.358501	2.87726	0.201346	-0.201488	-0.47209	-0.0594895	-0.244356	0.121021	1.71945	-0.142113	0.701404	-0.734097	-0.638896	-0.223863	0.463449	7.59459	-0.0294766
CEBPZ	CCAAT/enhancer-binding protein zeta	12	-0.00876365	-1.02437	-0.503867	-0.512334	0.293211	1.94863	-0.262919	1.8746	0.7575	0.4869	1.03967	0.424712	1.49446	0.695681	1.60522	-0.287878	0.658671	0.946549	6.27323	0.104997	-0.491912	-0.823214	1.09528	-0.073282	0.592057	15.4027	-0.00475773	2.63759	0.992584	-0.799118	0.943685	0.992393	3.75896	0.251049
DDX21	Nucleolar RNA helicase 2	12	0.755186	1.09649	0.231987	0.694554	0.251395	1.38966	0.499803	0.81489	0.364983	-0.224311	0.318521	0.30089	3.32189	0.0958854	0.978677	0.198074	0.588376	0.390301	3.05575	0.192547	0.603139	0.17044	0.815441	0.529673	0.189785	1.38194	0.383282	1.74946	0.0897591	0.232263	0.690494	0.531079	2.63324	0.262222
DKC1	H/ACA ribonucleoprotein complex subunit 4	12	0.406837	-1.17277	-0.700265	-0.488733	0.468099	3.37511	-0.144805	-0.0357051	0.432096	0.354596	0.250329	0.144756	1.96741	0.127238	0.269673	0.314178	0.291926	0.0222525	1.15615	0.252498	-0.585352	-1.42576	1.52135	-0.163254	0.876544	13.5256	-0.01207	-1.3664	-1.4954	-0.126799	-0.9962	0.436292	1.56663	-0.635888
DSG1	Desmoglein-1	12	-0.913796	-0.0799995	-1.3352	-0.776332	0.368806	1.66377	-0.46661	-2.0777	-1.16841	-0.657104	-1.30107	0.41542	1.30401	-0.997748	0.909072	0.0597727	0.484422	0.42465	3.9458	0.122769	-1.07288	-0.827688	-0.15389	-0.684819	0.274739	1.47721	-0.46359	0.458968	-0.781135	-0.676431	-0.332866	0.397069	4.34123	-0.0766755
EBP	3-beta-hydroxysteroid-Delta(8),Delta(7)-isomerase	12	0.559591	0.40719	-0.121714	0.281689	0.206444	2.49846	0.112745	0.472324	0.819223	-1.37338	-0.0272777	0.68046	18.3724	-0.00148471	1.94237	1.55817	1.75027	0.1921	1.23181	1.4209	0.971666	0.149666	0.152862	0.424731	0.273469	2.18298	0.194565	0.677744	-3.14436	-0.466156	-0.977591	1.13259	4.19986	-0.232767
EMC4	ER membrane protein complex subunit 4	12	-0.532284	-0.171887	-0.524488	-0.409553	0.118854	1.25148	-0.327255	0.474644	0.654641	0.204142	0.444476	0.13092	1.25902	0.353034	0.652566	1.14616	0.899363	0.246797	1.66658	0.539645	-0.0990637	-0.0766646	0.427034	0.0837686	0.171754	7.53109	0.011123	1.02039	0.00148871	-0.383513	0.212789	0.418816	7.26353	0.0292955
FAU	40S ribosomal protein S30	12	0.285467	1.32916	-1.81984	-0.0684043	0.926097	17.107	-0.00399862	-0.565118	-2.24961	-0.364519	-1.05975	0.597742	1.92284	-0.551137	0.571295	0.854303	0.712799	0.141504	1.45317	0.490515	NaN	-1.16163	-0.248928	-0.705279	0.456351	2.98999	-0.23588	-1.0555	-1.72319	-0.666199	-1.1483	0.308635	1.21588	-0.944412
FBL	rRNA 2-O-methyltransferase fibrillarin	12	-0.237609	0.260789	0.352493	0.125224	0.183338	5.43511	0.0230399	0.76593	0.93503	0.185132	0.628697	0.227091	1.38808	0.452926	1.19072	0.638817	0.914768	0.275951	1.7485	0.523173	0.959148	0.394046	0.620846	0.658013	0.164186	1.18616	0.554741	1.68299	0.0216858	0.545887	0.750188	0.490336	2.21634	0.33848
FTSJ3	pre-rRNA processing protein FTSJ3	12	-0.319983	0.101112	-0.253388	-0.15742	0.130688	2.86693	-0.0549088	0.898808	0.380109	0.789709	0.689542	0.157889	1.15685	0.596049	0.557037	0.445238	0.501138	0.0558995	1.23597	0.405461	-0.253619	-0.137824	0.548776	0.0524443	0.250407	12.8954	0.00406691	0.228785	-0.134417	-0.103114	-0.00291533	0.116202	18.9649	-0.000153722
GPATCH4	G patch domain-containing protein 4	12	-0.631602	0.8598	-0.0888094	0.0464629	0.435811	15.9672	0.0029099	-0.300505	-1.37701	-1.16171	-0.946408	0.328878	1.35951	-0.696139	1.0259	1.1148	1.07035	0.04445	1.08237	0.988895	-1.59279	0.270113	-1.20659	-0.843089	0.567656	2.28465	-0.369024	0.232956	-1.32994	-1.29554	-0.797508	0.515328	2.19085	-0.364018
GPATCH8	G patch domain-containing protein 8	12	-0.281216	0.115782	-0.0965212	-0.0873184	0.114696	4.83429	-0.0180623	0.431931	0.398928	-0.438469	0.130797	0.284792	7.92822	0.0164976	0.564036	0.49634	0.530188	0.033848	1.12929	0.469487	-0.581119	-0.479519	0.334778	-0.241953	0.289853	4.36217	-0.0554663	0.345557	-0.289333	-0.14554	-0.029772	0.1922	14.4336	-0.00206268
H1FX	Histone H1x	12	-1.19091	0.333684	-2.60452	-1.15392	0.848388	2.50708	-0.460262	1.5535	-0.21011	0.37329	0.572227	0.518736	3.16841	0.180604	0.413174	0.422573	0.417874	0.0046995	1.02168	0.409007	-0.901705	-1.4821	0.0489957	-0.77827	0.446277	1.95215	-0.398674	-1.31968	-2.09118	-1.20848	-1.53978	0.277563	1.09729	-1.40326
H2AFV	Histone H2A.V;Histone H2A.Z;Histone H2A	12	-0.321817	-0.389617	0.20588	-0.168518	0.188219	4.0281	-0.0418356	1.58896	1.76406	0.225857	1.19296	0.486186	1.49218	0.799476	0.828667	-0.648239	0.090214	0.738453	15.8615	0.00568762	0.0770469	0.0200427	1.90494	0.667343	0.619017	3.253	0.205147	NaN	-0.00961718	0.150882	0.0706324	0.0802496	5.04936	0.0139884
H2AFY	Core histone macro-H2A.1;Histone H2A	12	0.786991	0.913391	0.114789	0.605057	0.247835	1.49707	0.404161	0.859165	0.112766	-0.342936	0.209665	0.350383	6.2237	0.0336882	0.756859	0.224957	0.490908	0.265951	2.57765	0.190448	0.151369	0.0134719	1.36357	0.50947	0.428901	2.91242	0.17493	1.04914	-0.712462	0.46393	0.266869	0.517988	7.17286	0.0372054
H2AFY2	Core histone macro-H2A.2;Histone H2A	12	-0.403843	0.329756	-0.065945	-0.0466773	0.211991	12.6147	-0.00370022	0.840024	-0.196976	0.158524	0.267191	0.304247	4.11795	0.0648844	0.796141	0.33364	0.56489	0.23125	2.09811	0.269237	-0.506103	-0.265705	0.748497	-0.00777033	0.384449	19.1618	-0.000405511	0.423655	-0.866644	0.088554	-0.118145	0.386549	10.6218	-0.0111229
HERC1	Probable E3 ubiquitin-protein ligase HERC1	12	-0.543346	0.0908549	-0.461344	-0.304612	0.199145	2.21686	-0.137407	0.264041	0.24844	0.283542	0.265341	0.0101539	1.00439	0.264182	0.315966	-0.0167343	0.149616	0.16635	4.94698	0.0302439	-0.0945744	-1.15198	0.421925	-0.274876	0.463205	6.27514	-0.043804	0.93954	0.0259397	-0.515061	0.15014	0.424474	9.6684	0.0155289
HIST1H1C	Histone H1.2	12	-1.22966	0.103939	-2.20406	-1.10993	0.668946	2.04582	-0.542533	1.28379	-0.756712	1.14958	0.558886	0.658939	4.28419	0.130453	1.81965	0.388644	1.10415	0.715503	2.99386	0.368804	-1.15944	-0.888335	0.254367	-0.597803	0.433213	2.46842	-0.24218	-0.441437	-0.703139	-1.01874	-0.721105	0.166895	1.16024	-0.621513
HIST1H2BB	Histone H2B type 1-B;Histone H2B type 2-E;Histone H2B type 1-O;Histone H2B type 3-B;Histone H2B type 1-J	12	-0.172214	0.0984881	-0.393716	-0.155814	0.142324	3.19606	-0.0487519	0.60448	-0.423723	-0.869828	-0.22969	0.436514	7.03617	-0.0326442	0.542649	0.280044	0.411347	0.131303	1.80266	0.228189	-0.699716	-0.628218	1.28118	-0.0155847	0.648711	19.0079	-0.000819906	-0.386366	-1.99237	3.62147e-05	-0.7929	0.61002	2.63408	-0.301016
HIST1H4A	Histone H4	12	-0.766628	-0.150033	-0.680141	-0.532267	0.192741	1.39	-0.382926	-0.249344	-0.60095	-1.00284	-0.617711	0.217677	1.36959	-0.45102	1.10394	0.751838	0.927889	0.176051	1.42989	0.648923	-1.17809	-0.864189	0.39771	-0.54819	0.481552	3.05649	-0.179353	-0.219932	-1.84473	-0.576534	-0.880399	0.493032	1.91036	-0.460854
HIST2H2AA3	Histone H2A type 2-A;Histone H2A type 2-C;Histone H2A type 1;Histone H2A type 1-J;Histone H2A.J;Histone H2A type 1-H;Histone H2A type 1-D;Histone H2A	12	-0.292444	-0.474541	-0.179444	-0.315476	0.0859621	1.22185	-0.258195	1.21381	1.04191	-0.0598915	0.731943	0.399015	1.86492	0.39248	0.498549	-0.701852	-0.101652	0.6002	14.5235	-0.00699909	-0.0932722	-0.0700711	1.55943	0.465362	0.547075	4.27006	0.108983	1.03585	-0.647653	0.317045	0.235081	0.48771	7.60864	0.0308965
HIST2H3PS2	Histone H3	12	0.816466	0.318658	0.144557	0.42656	0.201327	1.65544	0.257672	1.22284	0.858235	-0.395664	0.561804	0.490167	3.03291	0.185236	0.340506	-0.166895	0.0868055	0.2537	10.6654	0.008139	0.253339	0.323439	0.971544	0.516107	0.228616	1.57934	0.326787	0.744562	-0.661238	0.57966	0.220995	0.443677	7.39301	0.0298924
HMGA1	High mobility group protein HMG-I/HMG-Y	12	-1.27485	0.47225	-0.938651	-0.580417	0.535207	3.23096	-0.179642	-1.2884	-0.383102	-0.928201	-0.866568	0.263148	1.27519	-0.67956	1.99395	1.20475	1.59935	0.3946	1.58618	1.0083	-1.29215	NaN	-2.26755	-1.77985	0.4877	1.66539	-1.06873	-0.361352	NaN	-1.20965	-0.785501	0.424149	2.57089	-0.305537
HP1BP3	Heterochromatin protein 1-binding protein 3	12	0.466278	0.643874	-0.744924	0.121743	0.436356	11.1999	0.01087	0.795393	0.0308845	-0.0252057	0.267024	0.26468	3.51128	0.0760474	0.0430627	-0.852243	-0.40459	0.447653	4.92414	-0.0821647	-0.111645	0.189254	-0.591141	-0.171177	0.227239	4.89084	-0.0349996	1.55765	0.725348	0.53455	0.939183	0.3141	1.33326	0.704425
JUP	Junction plakoglobin	12	-0.655963	1.69273	-0.911967	0.0416	0.828866	17.984	0.00231317	-0.089055	-0.00235278	0.0194457	-0.0239874	0.0331368	5.10768	-0.00469633	1.19877	0.85507	1.02692	0.17185	1.37193	0.748521	-0.980594	-1.8988	0.660304	-0.739697	0.748505	3.5959	-0.205705	0.757325	0.0494267	2.66032	1.15569	0.779575	2.28902	0.504885
LUC7L2	Putative RNA-binding protein Luc7-like 2	12	-0.454453	-0.459656	-0.210556	-0.374888	0.0821799	1.14379	-0.32776	0.694487	0.436287	0.319886	0.483553	0.11069	1.15676	0.418023	0.474005	0.141905	0.307955	0.16605	2.56796	0.119922	-1.27513	-0.10803	0.0747701	-0.43613	0.422806	3.42252	-0.127429	-0.00638097	-0.704682	-0.443782	-0.384948	0.203717	1.81724	-0.211831
LUC7L3	Luc7-like protein 3	12	-0.100338	0.239953	-0.0491483	0.0301556	0.105934	11.0739	0.00272312	1.12942	0.419825	0.136622	0.561956	0.295275	1.80614	0.311136	-0.15155	-0.117052	-0.134301	0.017249	1.27584	-0.105264	0.0251397	0.240238	0.211437	0.158938	0.0674139	1.53224	0.103729	0.706134	0.0933324	0.0650402	0.288169	0.209142	2.4724	0.116555
MAGED2	Melanoma-associated antigen D2	12	-0.755884	-0.798686	-0.135584	-0.563385	0.214257	1.42958	-0.394091	0.71772	0.44232	0.0431218	0.401054	0.19583	1.7	0.235913	1.36247	1.22117	1.29182	0.07065	1.10982	1.16399	0.265382	0.280681	0.420679	0.322247	0.0494136	1.07042	0.301048	1.06264	-0.0612554	0.0281449	0.343176	0.360656	3.75616	0.0913636
MCCC1	Methylcrotonoyl-CoA carboxylase subunit alpha, mitochondrial	12	-0.744117	-0.777216	-0.0850179	-0.53545	0.225419	1.5245	-0.35123	0.193145	0.359347	0.00324577	0.185246	0.102873	1.89597	0.0977052	-0.172842	0.0620563	-0.0553928	0.117449	8.63015	-0.00641853	0.0655202	0.0536201	-0.0708794	0.016087	0.0436187	9.39113	0.001713	0.0461048	0.129005	0.144405	0.106505	0.0305255	1.24532	0.0855238
MDC1	Mediator of DNA damage checkpoint protein 1	12	-0.0930213	0.612871	0.602574	0.374141	0.2336	2.11726	0.17671	0.415943	0.63704	0.42654	0.493174	0.0719979	1.06383	0.463584	0.601934	0.752235	0.677084	0.0751505	1.23468	0.548388	-0.619023	-0.283022	0.423375	-0.159557	0.307181	7.11994	-0.0224098	0.330314	-0.0345866	0.232116	0.175948	0.109017	2.1014	0.0837287
MPC2	Mitochondrial pyruvate carrier 2	12	0.285671	-0.885328	1.02557	0.141971	0.556288	11.7483	0.0120844	-0.157465	0.426034	-0.0436656	0.0749678	0.178581	8.52699	0.00879182	0.621749	0.89505	0.7584	0.136651	1.40493	0.539814	1.01684	0.131041	0.383138	0.51034	0.263499	1.7795	0.286788	0.212426	-0.394577	0.447824	0.0885577	0.250943	9.68353	0.00914518
MRPL20	39S ribosomal protein L20, mitochondrial	12	-0.248456	0.0946456	0.579945	0.142045	0.24031	6.29952	0.0225485	0.277278	0.529279	0.338977	0.381845	0.0758383	1.11807	0.34152	0.550488	0.805686	0.678087	0.127599	1.42579	0.475586	-0.295132	0.469968	-0.0172324	0.0525345	0.223603	12.2408	0.00429175	0.188437	-0.217564	0.285537	0.08547	0.154088	6.69843	0.0127597
MTCH1	Mitochondrial carrier homolog 1	12	NaN	-0.107196	-0.421197	-0.264197	0.157	2.78037	-0.095022	0.477852	0.372551	0.723351	0.524585	0.103928	1.11749	0.469432	1.00559	0.773193	0.889392	0.116199	1.28116	0.694208	0.672931	-0.0228634	0.773034	0.474367	0.250289	1.81258	0.261709	1.16367	NaN	0.486866	0.825268	0.338402	2.10044	0.392902
MTDH	Protein LYRIC	12	-0.362535	-0.0860347	-0.401633	-0.283401	0.0993264	1.36563	-0.207523	-0.48713	0.34427	0.45247	0.103203	0.296815	9.78152	0.0105508	0.695338	0.934735	0.815036	0.119699	1.32062	0.617163	-0.376217	-0.722213	0.0290869	-0.356448	0.217107	2.06671	-0.172471	1.00612	0.229422	0.113823	0.449788	0.28016	2.11229	0.212939
MTFP1	Mitochondrial fission process protein 1	12	-0.542374	NaN	-0.758271	-0.650323	0.107949	1.36849	-0.475211	0.768514	0.0867128	0.122114	0.32578	0.221603	2.30893	0.141096	0.877554	0.588652	0.733103	0.144451	1.44923	0.505858	0.490269	0.652266	NaN	0.571268	0.0809985	1.30816	0.436697	0.837172	-0.827129	-0.271426	-0.0871277	0.4892	13.7552	-0.00633417
MYH1	Myosin-1	12	0.581419	0.427817	-0.0984821	0.303585	0.205865	2.30152	0.131906	0.108633	-0.341163	-0.0377642	-0.0900981	0.132455	5.4588	-0.0165051	0.661365	-0.309836	0.175764	0.4856	10.3131	0.0170428	0.129755	-1.07994	-1.02624	-0.658808	0.394586	2.03362	-0.323958	1.37721	-0.137297	-0.214293	0.341873	0.518145	5.6358	0.060661
NDUFB5	NADH dehydrogenase [ubiquinone] 1 beta subcomplex subunit 5, mitochondrial	12	0.0441242	-0.198975	0.499324	0.114824	0.204658	6.62602	0.0173293	0.0960105	0.604308	0.491509	0.397276	0.154112	1.44669	0.27461	0.243994	0.874492	0.559243	0.315249	2.66165	0.210112	0.192317	-0.501483	0.302016	-0.00238333	0.251551	19.6026	-0.000121582	0.653393	0.288491	0.405891	0.449258	0.107547	1.1714	0.383523
NOC3L	Nucleolar complex protein 3 homolog	12	-0.160943	0.00975441	0.202055	0.0169555	0.10485	14.2306	0.00119148	0.84226	0.53806	0.885862	0.755394	0.109394	1.06281	0.710752	0.867665	0.645365	0.756515	0.11115	1.32077	0.572784	0.0618034	0.0840029	0.483701	0.209836	0.137082	2.2152	0.0947254	0.284167	0.0701663	0.331971	0.228768	0.0804927	1.36847	0.167171
NOP14	Nucleolar protein 14	12	0.736286	0.198389	-0.0671111	0.289188	0.236323	2.81658	0.102674	0.842042	0.356838	0.401939	0.533606	0.154766	1.25119	0.426478	1.01655	0.429552	0.723051	0.293499	2.08629	0.346573	0.473717	-0.066684	0.143217	0.183417	0.15729	2.97399	0.0616736	0.934573	0.440066	0.124668	0.499769	0.235697	1.65446	0.302075
NOP2	Probable 28S rRNA (cytosine(4447)-C(5))-methyltransferase	12	0.520157	0.200955	-0.221944	0.166389	0.214922	4.7456	0.0350618	0.616152	-0.115751	-0.886547	-0.128715	0.43384	10.8119	-0.011905	0.921721	-0.00987853	0.455921	0.4658	4.56449	0.0998845	-1.54959	-0.401492	-0.430294	-0.793792	0.37799	1.66681	-0.476235	0.91636	-1.42084	-0.64614	-0.38354	0.687349	6.66063	-0.0575831
NOP56	Nucleolar protein 56	12	0.474163	0.48936	-0.0665388	0.298995	0.182819	2.07447	0.144131	1.37434	0.625634	0.336035	0.77867	0.309346	1.46811	0.530388	0.578689	-0.0874093	0.24564	0.333049	5.95227	0.0412683	-0.095833	-0.109134	0.733166	0.176066	0.278576	5.89102	0.0298873	0.923979	-0.543421	0.375476	0.252011	0.428076	6.32459	0.0398463
NOP58	Nucleolar protein 58	12	0.906135	0.932437	0.155637	0.664736	0.254663	1.43584	0.462961	0.978679	0.333885	0.255285	0.522616	0.229157	1.56796	0.33331	1.00689	0.260395	0.633642	0.373247	2.76	0.229581	0.313597	0.133195	1.39709	0.614627	0.394682	2.17715	0.282309	1.33976	-0.0101384	0.62206	0.650561	0.389943	2.0351	0.31967
NSA2	Ribosome biogenesis protein NSA2 homolog	12	0.326622	0.525424	0.238226	0.363424	0.0849244	1.16334	0.312396	0.71966	0.275257	0.881758	0.625558	0.181294	1.2508	0.500126	1.95016	1.05946	1.50481	0.44535	1.7311	0.869279	0.623976	-0.186329	NaN	0.218824	0.405152	7.77796	0.0281338	0.869188	NaN	-0.48461	0.192289	0.676899	11.7973	0.0162994
PC	Pyruvate carboxylase, mitochondrial	12	0	0	0	0	0	20	0	0	0	0	0	0	20	0	0	0	0	0	20	0	0	0	0	0	0	20	0	0	0	0	0	0	20	0
PCCA	Propionyl-CoA carboxylase alpha chain, mitochondrial	12	0.00810683	0.299406	-0.0950955	0.0708058	0.118119	6.21282	0.0113967	-0.0334554	-0.0513547	0.0490477	-0.0119208	0.0309191	9.09553	-0.00131062	-0.0981686	-0.061871	-0.0800198	0.0181488	1.53012	-0.0522963	0.0264285	0.0892265	0.00072596	0.0387937	0.0262854	2.29959	0.0168698	-0.165486	-0.145983	-0.293386	-0.201618	0.046228	1.15728	-0.174218
PNN	Pinin	12	0.245306	0.280505	-0.291296	0.0781717	0.185013	8.48386	0.00921417	0.810225	0.722825	0.571326	0.701459	0.0697868	1.02965	0.68126	1.01624	0.553936	0.785088	0.231152	1.72648	0.454733	-0.121038	0.101661	0.543261	0.174628	0.195206	4.03194	0.0433112	1.21189	0.0873889	0.0271869	0.442155	0.38526	3.0283	0.146008
PPIG	Peptidyl-prolyl cis-trans isomerase G;Peptidyl-prolyl cis-trans isomerase	12	-0.695739	-0.293347	-0.599449	-0.529512	0.12131	1.15702	-0.457652	0.713505	0.561202	-0.734098	0.180203	0.45926	8.97833	0.0200709	0.828293	0.0879921	0.458143	0.37015	3.65473	0.125356	-0.420097	-0.349696	-0.330493	-0.366762	0.0272376	1.01652	-0.360801	0.226665	-0.542138	-1.07104	-0.462171	0.376743	2.80872	-0.164549
PRPF38B	Pre-mRNA-splicing factor 38B	12	0.0351231	0.0447229	0.289428	0.123091	0.0832145	2.29423	0.0536526	0.546536	0.410729	0.295831	0.417699	0.0724562	1.0901	0.383175	0.588218	0.445917	0.517068	0.0711505	1.29796	0.39837	-0.0987785	0.713218	-0.181079	0.144454	0.285373	7.28768	0.0198216	0.531654	0.29975	0.0695529	0.300319	0.133397	1.58246	0.18978
PRPF40A	Pre-mRNA-processing factor 40 homolog A	12	0.939396	-0.086401	-0.0941027	0.252964	0.343223	5.00896	0.0505024	1.20651	0.0331117	-0.995888	0.0812446	0.636233	15.2767	0.0053182	1.76543	-0.24517	0.76013	1.0053	5.81844	0.130642	0.833962	-0.181637	-0.368539	0.0945953	0.3736	11.7962	0.00801917	1.98326	-0.0529388	-0.281942	0.54946	0.719942	4.82109	0.11397
PRPF4B	Serine/threonine-protein kinase PRP4 homolog	12	-0.176904	0.119296	0.530199	0.15753	0.205016	4.78524	0.03292	0.573661	0.469464	0.322664	0.455263	0.0728037	1.07658	0.422878	0.025501	0.264404	0.144952	0.119451	3.72287	0.0389357	-0.0116249	0.682076	0.126174	0.265542	0.212032	2.74465	0.0967487	1.29887	0.53327	0.377774	0.736638	0.284677	1.44337	0.510358
RBM39	RNA-binding protein 39	12	-0.106023	0.0114738	-0.0189257	-0.037825	0.0352101	3.26625	-0.0115805	0.669112	0.776706	0.682405	0.709408	0.0338673	1.00683	0.704597	0.45054	0.280037	0.365289	0.0852515	1.54847	0.235903	-0.0990505	0.101454	0.397449	0.133284	0.144208	3.88394	0.0343167	1.0875	0.1667	0.419701	0.557967	0.274655	1.711	0.326106
RFT1	Protein RFT1 homolog	12	0.415551	0.632949	NaN	0.52425	0.108699	1.47684	0.35498	1.67241	0.140408	-0.022889	0.596643	0.539945	3.1622	0.18868	1.54548	1.28478	1.41513	0.13035	1.19146	1.18773	0.324062	NaN	-0.459939	-0.0679385	0.392	14.4177	-0.00471217	1.17211	0.249013	-0.213494	0.402543	0.407289	3.59542	0.11196
RNPS1	RNA-binding protein with serine-rich domain 1	12	-0.736599	NaN	-0.352301	-0.54445	0.192149	1.90989	-0.285068	0.627695	0.838296	0.198895	0.554962	0.188128	1.3423	0.413441	1.204	0.7592	0.9816	0.2224	1.52948	0.641787	NaN	-0.0125035	0.479998	0.233747	0.246251	4.69987	0.0497348	0.992792	-0.483911	NaN	0.254441	0.738351	10.6209	0.0239566
RPL10	60S ribosomal protein L10	12	0.746078	0.613076	0.00917499	0.45611	0.226742	1.72466	0.264463	0.765938	0.117537	0.103337	0.328937	0.218539	2.25352	0.145966	1.08003	0.531327	0.805678	0.274352	1.87	0.430845	0.229365	0.392263	0.135363	0.25233	0.0750443	1.26403	0.199623	1.51245	0.0893496	0.0670514	0.556284	0.478126	2.98164	0.186569
RPL13A	60S ribosomal protein L13a	12	-0.408762	0.705138	0.545236	0.280537	0.347727	4.53263	0.0618929	0.117205	0.547506	0.158302	0.274338	0.137098	1.73206	0.158388	0.0241284	0.639124	0.331626	0.307498	4.16161	0.0796869	-0.614774	0.368323	0.217125	-0.00977533	0.305632	18.6902	-0.000523019	0.0108374	-0.189557	-0.0260587	-0.0682594	0.0615769	3.15072	-0.0216647
RPL14	60S ribosomal protein L14	12	0.253703	0.822299	0.222103	0.432702	0.195012	1.59919	0.270576	1.19355	-0.428053	0.747447	0.504315	0.483644	3.3801	0.149201	0.472717	0.295615	0.384166	0.088551	1.54042	0.249391	0.429015	-0.155585	0.594914	0.289448	0.227612	2.69842	0.107266	0.450351	-0.982048	-0.170448	-0.234048	0.414719	6.58903	-0.0355209
RPL17	60S ribosomal protein L17	12	0.421508	-0.0481934	0.218607	0.197307	0.136009	2.34112	0.084279	0.937005	0.528104	0.290605	0.585238	0.188774	1.31021	0.446676	1.02066	0.56166	0.79116	0.2295	1.71334	0.461764	0.787688	0.846887	0.568686	0.73442	0.0846109	1.03976	0.706338	1.20265	0.0779525	0.261255	0.513953	0.348391	2.30064	0.223395
RPL18	60S ribosomal protein L18	12	-0.214309	0.79259	0.496089	0.358123	0.29874	2.88248	0.124242	0.633868	0.668468	0.297767	0.533368	0.118223	1.147	0.465009	-0.654062	0.241837	-0.206113	0.447949	8.78717	-0.0234561	-0.133236	0.298065	0.339264	0.168031	0.151102	3.13933	0.0535244	-0.14386	-0.249562	-0.158663	-0.184028	0.0330443	1.09654	-0.167827
RPL18A	60S ribosomal protein L18a	12	-0.229161	0.315839	0.0223369	0.0363383	0.157484	12.3459	0.00294334	0.624386	0.244683	0.129587	0.332885	0.149489	1.59501	0.208704	0.880131	0.515629	0.69788	0.182251	1.6277	0.428752	0.0867336	0.0800368	0.103338	0.0900361	0.00692619	1.01773	0.0884679	0.631399	-0.282403	-0.4798	-0.0436013	0.342277	15.2866	-0.00285225
RPL21	60S ribosomal protein L21	12	-0.345375	0.575929	-0.0261757	0.0681261	0.270105	11.8195	0.00576387	0.561965	0.174166	0.315763	0.350631	0.113297	1.31129	0.267395	0.821665	0.573262	0.697464	0.124201	1.39947	0.498377	-0.136901	0.201798	-0.0724034	-0.00250213	0.103833	19.0048	-0.000131658	0.648837	-0.343263	-0.116666	0.0629693	0.300148	12.8859	0.00488668
RPL23A	60S ribosomal protein L23a	12	0.994076	1.19898	-0.370922	0.607378	0.492713	2.79351	0.217425	0.985522	-1.01218	-0.791781	-0.272813	0.632376	8.34482	-0.0326925	-0.0800913	0.654408	0.287158	0.36725	5.64134	0.0509025	-0.335607	-0.184909	0.826791	0.102092	0.364952	11.1833	0.00912893	-0.465645	-1.37245	-0.415045	-0.751047	0.311045	1.50794	-0.498063
RPL24	60S ribosomal protein L24	12	-0.181033	0.295967	-0.504236	-0.129767	0.232417	6.65678	-0.019494	1.13487	-0.0995359	-0.0256354	0.336566	0.399722	4.31969	0.0779144	0.545803	0.371401	0.458602	0.087201	1.43097	0.320482	0.299552	0.300951	0.399452	0.333318	0.0330693	1.02949	0.323772	0.311124	-0.456777	0.110523	-0.01171	0.229945	17.956	-0.000652149
RPL26	60S ribosomal protein L26;60S ribosomal protein L26-like 1	12	-0.554112	-0.527212	NaN	-0.540662	0.01345	1.04858	-0.515615	0.17972	0.487521	-0.415578	0.0838877	0.265069	10.3971	0.00806839	0.922985	0.318489	0.620737	0.302248	2.37306	0.261577	0.331369	0.0718688	0.657267	0.353502	0.169352	1.67466	0.211089	1.35206	0.105355	0.625651	0.694355	0.361528	1.79215	0.387443
RPL27	60S ribosomal protein L27	12	-0.481878	0.311423	-0.174077	-0.114844	0.230913	7.40287	-0.0155134	1.27428	0.290179	0.201875	0.588778	0.343698	1.9848	0.296643	1.16317	0.343875	0.753522	0.409648	2.58484	0.291517	-0.083754	-0.0776589	-0.0960514	-0.0858214	0.00540915	1.0119	-0.0848121	1.29711	-0.589783	-0.39459	0.104246	0.599088	13.8722	0.00751471
RPL27A	60S ribosomal protein L27a	12	-0.327169	-0.0855708	0.0579298	-0.11827	0.112364	3.34382	-0.0353697	0.30162	0.215318	-0.26198	0.084986	0.175263	7.56918	0.0112279	0.520572	1.08757	0.804071	0.283499	1.90879	0.421247	-0.414022	-0.075922	-0.067224	-0.185723	0.114177	2.08543	-0.0890574	-0.0662837	-0.590787	-0.198885	-0.285319	0.157458	1.88535	-0.151334
RPL28	60S ribosomal protein L28	12	-0.79383	-0.100732	0.661066	-0.077832	0.420148	13.5535	-0.00574258	0.190739	0.785441	1.04744	0.67454	0.253448	1.41948	0.475203	0.180292	0.766792	0.473542	0.29325	2.87902	0.164481	-1.76648	-0.0522757	-0.292776	-0.703844	0.535835	2.60385	-0.270309	-0.0151478	-0.97365	-0.0674493	-0.352082	0.31115	3.07754	-0.114404
RPL29	60S ribosomal protein L29	12	-0.95531	0.274791	-1.75011	-0.81021	0.589024	2.47692	-0.327103	0.862683	-0.491615	0.626785	0.332618	0.417705	4.59935	0.0723184	0.754961	0.673368	0.714164	0.0407965	1.11497	0.640524	-1.87409	-1.0062	-0.340995	-1.07376	0.443854	1.50605	-0.712964	-1.17566	-1.43686	-1.20446	-1.27233	0.0826857	1.01265	-1.25643
RPL3	60S ribosomal protein L3	12	0.0445856	0.223289	-0.0390146	0.0762867	0.0773617	3.60485	0.0211622	0.667322	0.253521	0.346525	0.422456	0.125342	1.26279	0.334543	0.936852	0.67455	0.805701	0.131151	1.36035	0.592274	0.222236	0.163039	0.0340382	0.139771	0.0555597	1.46865	0.0951698	0.697843	-0.229958	-0.230757	0.0790427	0.3094	11.7422	0.00673152
RPL30	60S ribosomal protein L30	12	-1.94512	NaN	-0.445724	-1.19542	0.749698	2.91032	-0.410753	0.747044	1.10064	0.289543	0.712409	0.234783	1.3237	0.538194	0.418888	0.354989	0.386938	0.0319495	1.17013	0.330679	-0.346834	NaN	0.331163	-0.0078355	0.338998	19.1377	-0.000409427	0.771716	-0.441584	-0.351286	-0.00705133	0.390255	19.2491	-0.000366321
RPL31	60S ribosomal protein L31	12	-0.572504	0.309592	-0.255708	-0.172873	0.257985	5.54552	-0.0311735	0.0426655	0.0776654	-0.662537	-0.180735	0.241113	4.91734	-0.0367547	0.806225	0.621023	0.713624	0.092601	1.27902	0.557944	-0.286339	0.44636	-0.16774	-0.002573	0.227062	19.5257	-0.000131775	0.586758	-0.515339	0.353958	0.141792	0.335368	8.47946	0.0167219
RPL34	60S ribosomal protein L34	12	-0.327846	-0.0921449	0.206354	-0.0712123	0.154565	7.90723	-0.00900598	0.99791	0.225708	0.642309	0.621976	0.223147	1.38293	0.449754	0.32374	0.0613417	0.192541	0.131199	3.12908	0.0615327	0.0495802	0.828179	-0.587318	0.0968137	0.409301	12.2014	0.00793467	0.283866	-0.246735	-0.230635	-0.0645013	0.174246	9.36657	-0.00688633
RPL35	60S ribosomal protein L35	12	0.295782	0.802877	0.76198	0.620213	0.162645	1.20555	0.514463	-0.137704	-0.0239024	0.0196957	-0.0473036	0.0469197	3.51399	-0.0134615	0.649484	0.826583	0.738034	0.0885495	1.25575	0.587724	-0.36812	0.537679	0.0923782	0.0873124	0.261494	10.0479	0.00868964	0.192874	-0.0635254	-0.0393272	0.0300071	0.0817325	9.42133	0.00318502
RPL36	60S ribosomal protein L36	12	-0.509251	-0.136754	0.422546	-0.0744863	0.270782	11.2881	-0.00659865	0.343611	0.779111	0.848413	0.657045	0.157989	1.17292	0.560177	0.236634	0.393035	0.314835	0.0782005	1.59092	0.197895	-0.936852	0.442147	0.0441469	-0.150186	0.40977	9.43263	-0.015922	-0.218615	0.0623824	0.0552812	-0.0336505	0.092505	9.48252	-0.00354868
RPL4	60S ribosomal protein L4	12	0.269828	0.844124	-0.240878	0.291025	0.313392	3.86293	0.0753378	0.64316	-0.0518442	0.40286	0.331392	0.203788	2.08599	0.158865	0.837955	0.612658	0.725307	0.112648	1.34159	0.540633	-0.331873	0.157629	0.172229	-0.000671667	0.165654	19.829	-3.38729e-05	0.508047	-0.401844	-0.188749	-0.0275153	0.274756	16.1857	-0.00169998
RPL6	60S ribosomal protein L6	12	-0.154795	0.527603	0.265908	0.212905	0.198766	3.27721	0.0649654	0.409912	0.246911	0.445906	0.367576	0.0612209	1.08307	0.339385	0.257329	0.618431	0.43788	0.180551	2.10827	0.207697	-0.64995	-0.0471492	0.203146	-0.164651	0.253179	5.72087	-0.0287808	-0.248192	-0.0815957	-0.305596	-0.211795	0.0671754	1.30002	-0.162917
RPL7	60S ribosomal protein L7	12	-1.13777	-0.167769	0.603935	-0.233868	0.503872	7.85825	-0.0297608	0.409786	0.794085	1.06929	0.75772	0.191249	1.19047	0.636487	0.685632	1.29383	0.989731	0.304099	1.76564	0.56055	-0.558688	0.613311	-0.119291	-0.021556	0.341838	17.5015	-0.00123166	0.265385	-0.462114	-0.12261	-0.106446	0.210166	7.28391	-0.0146139
RPL7A	60S ribosomal protein L7a	12	-0.166355	1.07065	-0.525154	0.12638	0.483363	11.6013	0.0108937	0.767177	-0.686723	-0.214622	-0.0447227	0.428216	16.0402	-0.00278816	1.26232	0.700928	0.981624	0.280696	1.70093	0.57711	-0.428431	0.270568	0.187566	0.009901	0.220472	18.186	0.000544431	0.244332	-1.28147	-0.0578712	-0.365003	0.466464	4.68979	-0.0778293
RPL8	60S ribosomal protein L8	12	-0.0478297	-0.290329	-0.306132	-0.214764	0.0835915	1.44965	-0.148149	1.09814	0.600637	0.119436	0.606071	0.282541	1.63991	0.369576	1.37103	0.100432	0.735731	0.635299	3.89001	0.189133	0.104311	0.250813	-0.00198827	0.117712	0.0732844	2.11129	0.0557535	1.23951	-0.262891	-0.0218913	0.318243	0.465858	5.43418	0.0585631
RPS11	40S ribosomal protein S11	12	-0.0211296	0.155371	-0.0352322	0.0330031	0.0613193	6.89079	0.00478944	0.680927	0.617626	0.138029	0.478861	0.171393	1.38112	0.346718	1.16636	0.545954	0.856157	0.310203	1.94048	0.441209	0.669495	0.653091	0.653395	0.65866	0.00541804	1.0002	0.658527	1.15452	0.0196208	0.448919	0.54102	0.330838	2.07467	0.260774
RPS17	40S ribosomal protein S17	12	-0.193512	0.426386	0.653494	0.295456	0.253122	2.97069	0.0994572	0.0433775	-0.0667216	0.0719778	0.0162112	0.0422804	9.13239	0.00177514	1.03366	0.965459	0.999559	0.0341005	1.0672	0.93662	0.451841	0.273842	0.939642	0.555108	0.199015	1.38238	0.401559	0.73867	0.548367	0.422366	0.569801	0.0919359	1.07796	0.528593
RPS23	40S ribosomal protein S23	12	-0.0814596	0.487239	0.19544	0.200406	0.164188	2.82462	0.0709498	0.63327	0.0841719	0.0514714	0.256304	0.188719	2.51107	0.10207	0.820981	0.289682	0.555331	0.265649	2.34186	0.237133	0.199945	-0.0828552	-0.0235538	0.0311787	0.0861021	9.51282	0.00327754	0.997933	-0.177273	0.08793	0.302863	0.355867	4.26766	0.070967
RPS24	40S ribosomal protein S24	12	-0.185488	0.680308	-0.608991	-0.038057	0.379418	16.1802	-0.00235207	-0.437041	-0.906042	-1.37695	-0.906678	0.271329	1.26731	-0.715437	0.850996	1.0232	0.937098	0.086102	1.19093	0.786861	-0.734233	-1.11483	-0.441936	-0.763666	0.194804	1.19454	-0.639297	-0.648219	-1.78192	-1.13782	-1.18932	0.328283	1.22763	-0.968795
RPS26	40S ribosomal protein S26;Putative 40S ribosomal protein S26-like 1	12	-0.317524	1.31218	-0.640028	0.118209	0.604201	13.2661	0.00891066	0.0880714	-0.664228	-0.681128	-0.419095	0.25363	2.05394	-0.204044	0.212866	0.625062	0.418964	0.206098	2.3914	0.175196	-0.372704	0.257195	-0.422503	-0.179337	0.218739	4.45146	-0.0402873	NaN	-0.864609	-0.613409	-0.739009	0.1256	1.37859	-0.53606
RPS5	40S ribosomal protein S5;40S ribosomal protein S5, N-terminally processed	12	-0.304387	-0.188692	0.195807	-0.0990907	0.151184	5.67487	-0.0174613	0.172123	0.409225	0.304725	0.295358	0.0686055	1.1614	0.254312	0.626528	1.12532	0.875924	0.249396	1.69725	0.516084	0.185917	0.398417	0.376116	0.32015	0.0674245	1.13274	0.282634	0.254764	0.271662	0.502962	0.343129	0.0800651	1.16287	0.295071
RPS6	40S ribosomal protein S6	12	-0.847823	0.123474	-0.317323	-0.347224	0.280788	2.7837	-0.124735	0.676733	0.365531	0.791034	0.611099	0.12714	1.12955	0.541012	1.06843	0.576428	0.822429	0.246001	1.74072	0.472466	-0.119584	0.224518	0.112115	0.0723497	0.101304	5.18259	0.0139601	0.910041	-0.216956	-0.176356	0.172243	0.369085	7.82217	0.0220198
RPS8	40S ribosomal protein S8	12	0.419738	0.605837	-0.0765613	0.316338	0.203663	2.18281	0.144922	0.443815	0.280314	-0.0260839	0.232682	0.137723	2.01087	0.115712	0.985262	0.349361	0.667311	0.31795	2.33496	0.285791	0.154407	0.138605	0.678005	0.323672	0.177225	1.87219	0.172884	0.519033	-0.546664	-0.182669	-0.0701	0.312747	12.5132	-0.00560209
RPS9	40S ribosomal protein S9	12	-0.65585	-0.277354	0.399447	-0.177919	0.308668	6.45618	-0.0275579	0.260839	0.340137	1.01464	0.538539	0.239149	1.58216	0.340381	0.828259	0.952459	0.890359	0.0621	1.14203	0.779631	-0.204066	0.570131	0.0890306	0.151699	0.225677	5.52734	0.0274451	0.598422	-0.110873	0.131526	0.206358	0.208146	3.58262	0.0575998
RSL1D1	Ribosomal L1 domain-containing protein 1	12	0.102251	0.849949	0.198248	0.383483	0.234874	2.07786	0.184557	0.0966192	-0.202184	0.538119	0.144185	0.215026	5.54156	0.0260188	1.03021	0.660805	0.845508	0.184702	1.50708	0.561023	-0.451672	-0.130674	-0.47918	-0.353842	0.111866	1.2981	-0.272585	0.945797	-0.429407	0.0658947	0.194095	0.402129	7.59962	0.0255401
SCAF1	Splicing factor, arginine/serine-rich 19	12	-0.385407	-0.384505	-0.0590068	-0.276306	0.10865	1.45878	-0.18941	0.490529	0.395128	0.154331	0.346663	0.100032	1.24865	0.277631	0.175526	-0.362774	-0.093624	0.26915	10.5624	-0.0088639	-0.103074	0.163026	0.193424	0.0844587	0.0941761	4.02044	0.0210073	0.596695	-0.294003	-0.290307	0.00412833	0.296285	19.4183	0.0002126
SF3B6	Splicing factor 3B subunit 6	12	-0.199697	-0.501897	0.219599	-0.160665	0.20919	4.78764	-0.0335583	0.0337637	-0.0895325	0.562264	0.168832	0.19991	4.30501	0.0392175	0.0367593	-0.383244	-0.173242	0.210002	5.36681	-0.0322803	NaN	-0.549059	-0.417962	-0.48351	0.0655485	1.29302	-0.373939	1.91848	0.942779	NaN	1.43063	0.48785	1.87153	0.764416
SNRNP70	U1 small nuclear ribonucleoprotein 70 kDa	12	0.132798	-0.262403	-0.0457032	-0.0584361	0.114262	7.22073	-0.00809282	1.29772	0.429723	-0.205676	0.507256	0.435721	2.97958	0.170244	0.266195	0.61279	0.439492	0.173297	2.04687	0.214714	0.756619	0.683517	0.0753168	0.505151	0.215951	1.54049	0.327916	0.0304663	-0.712037	-0.403537	-0.361703	0.21536	2.02219	-0.178866
SNRPD1	Small nuclear ribonucleoprotein Sm D1	12	-1.0697	-0.325601	-0.603403	-0.666235	0.217088	1.3165	-0.506065	-0.805363	0.922738	0.0278368	0.0484039	0.498966	16.2927	0.00297089	0.83076	-0.446644	0.192058	0.638702	11.4576	0.0167625	NaN	-2.09192	0.320875	-0.885522	1.2064	5.97829	-0.148123	-0.494654	NaN	-1.84286	-1.16876	0.674103	2.71216	-0.430932
SPCS1	Signal peptidase complex subunit 1	12	-0.7773	-1.2823	-0.428404	-0.829335	0.247868	1.26663	-0.654755	0.373939	0.531739	-0.132361	0.257772	0.200315	2.66331	0.0967866	0.561535	0.465337	0.513436	0.048099	1.19499	0.429656	-0.464575	-1.29288	0.0057247	-0.58391	0.379594	2.20424	-0.264903	-0.0842422	-1.68414	-0.611042	-0.793141	0.47074	2.01608	-0.393407
SRRM1	Serine/arginine repetitive matrix protein 1	12	-0.530973	0.241326	0.0463259	-0.081107	0.23187	9.7419	-0.00832559	0.0839061	0.387105	0.370606	0.280539	0.0984318	1.36643	0.205308	0.583992	0.379592	0.481792	0.1022	1.4898	0.323394	-0.618769	-0.403573	-0.445872	-0.489405	0.0658246	1.05418	-0.46425	0.583462	-0.0277334	-0.953235	-0.132502	0.446688	10.8131	-0.0122539
SRRM2	Serine/arginine repetitive matrix protein 2	12	0.0377986	0.362499	0.314295	0.238198	0.101161	1.53358	0.155322	0.862534	0.824233	0.293933	0.660233	0.183484	1.23073	0.536458	0.0146831	0.389679	0.202181	0.187498	4.16219	0.0485757	-0.201064	0.230232	0.553328	0.194165	0.21852	4.06326	0.0477856	0.308761	-0.0470441	0.101057	0.120925	0.103191	2.95747	0.0408878
SRSF10	Serine/arginine-rich splicing factor 10	12	-0.147181	0.41862	-0.115679	0.05192	0.183575	11.1145	0.00467139	0.379928	0.705728	-0.120769	0.321629	0.240363	2.55181	0.12604	1.18316	0.603155	0.893158	0.290002	1.81985	0.490786	0.290489	-0.141313	0.632088	0.260421	0.223767	2.98066	0.0873703	0.83146	0.458258	0.627358	0.639025	0.107892	1.08536	0.588768
SRSF2	Serine/arginine-rich splicing factor 2	12	-0.77322	0.566473	0.15598	-0.0169223	0.396281	18.2711	-0.000926183	0.126513	0.88731	0.87471	0.629511	0.251525	1.47341	0.427247	1.05918	0.720388	0.889784	0.169396	1.43159	0.621535	NaN	-1.10905	-0.571557	-0.840304	0.268746	1.8046	-0.465645	0.416237	-0.607563	NaN	-0.095663	0.5119	14.0608	-0.00680351
SRSF3	Serine/arginine-rich splicing factor 3	12	0.75107	0.463269	0.155568	0.456636	0.171939	1.42123	0.321296	0.646696	0.216496	0.179597	0.347596	0.149929	1.55	0.224256	1.47982	0.293817	0.886818	0.593001	3.07734	0.288177	-0.596149	-0.125352	-0.687549	-0.469683	0.174176	1.40876	-0.333402	0.879404	-0.509296	-0.087097	0.094337	0.411019	12.3767	0.00762212
SRSF6	Serine/arginine-rich splicing factor 6	12	-0.596245	0.571157	0.555257	0.176723	0.386511	7.95784	0.0222074	0.189472	0.809576	0.748369	0.582472	0.197293	1.34175	0.434113	0.714931	0.433334	0.574132	0.140799	1.58194	0.36293	-0.17938	-0.310583	0.218819	-0.0903813	0.159172	6.5504	-0.0137978	0.127257	-0.316348	-0.661447	-0.283513	0.22827	2.77019	-0.102344
SRSF7	Serine/arginine-rich splicing factor 7	12	-0.143763	-0.177463	0.054233	-0.0889977	0.0722731	2.79684	-0.0318208	0.347402	0.490898	0.584697	0.474332	0.0690001	1.06338	0.446063	0.395161	-0.168138	0.113511	0.281649	9.63197	0.0117849	-0.36046	0.149744	0.132435	-0.0260937	0.167258	14.4003	-0.00181202	0.307455	-0.421745	0.339654	0.0751213	0.248607	10.695	0.00702396
TBC1D10B	TBC1 domain family member 10B	12	1.36125	1.72235	0.429647	1.17108	0.385094	1.32229	0.885649	0.0106939	0.0466849	0.495488	0.184289	0.155946	2.92943	0.0629094	-0.0782449	0.453255	0.187505	0.26575	6.19585	0.030263	0.101234	0.496333	0.0228299	0.206799	0.146526	2.40988	0.085813	1.09339	-0.467911	0.106183	0.243887	0.455938	6.93029	0.0351915
TMEM263	Transmembrane protein 263	12	NaN	0.0782619	-0.427141	-0.17444	0.252701	6.3184	-0.0276082	0.881954	-0.285749	0.142756	0.24632	0.341041	5.12012	0.0481083	-1.0149	-0.885404	-0.950152	0.064748	1.13856	-0.834521	0.111087	-0.497412	-0.455713	-0.280679	0.196253	2.37634	-0.118114	-0.873995	-1.26979	-0.834791	-0.992859	0.138927	1.05864	-0.93786
TRA2B	Transformer-2 protein homolog beta	12	-0.51662	-0.117724	0.214877	-0.139822	0.211454	5.62302	-0.0248661	0.197531	0.607732	0.0173303	0.274198	0.174692	2.16004	0.126941	1.00099	0.803797	0.902394	0.0985965	1.23067	0.733254	-0.467061	0.138639	0.567137	0.0795717	0.300004	11.5134	0.00691121	0.0847554	-1.11135	0.00484755	-0.340582	0.386074	4.09683	-0.0831331
U2SURP	U2 snRNP-associated SURP motif-containing protein	12	0.174997	-0.119402	0.693496	0.249697	0.237617	3.35013	0.0745335	0.574745	0.556945	0.417545	0.516412	0.0496997	1.02775	0.50247	0.699436	0.727536	0.713486	0.01405	1.03826	0.687192	0.322644	0.217143	0.296543	0.278777	0.0317246	1.03879	0.268366	0.446509	-0.395091	0.546408	0.199275	0.298579	5.56881	0.0357842
UQCRQ	Cytochrome b-c1 complex subunit 8	12	0.381215	-0.755088	-0.641187	-0.338353	0.361283	3.82548	-0.0884473	0.438265	0.27197	0.327968	0.346068	0.0488508	1.05968	0.326578	0.32911	0.382908	0.356009	0.026899	1.15468	0.308318	0.539528	0.407928	0.329134	0.42553	0.0613699	1.06229	0.400577	-0.461587	-0.11159	0.232814	-0.113454	0.200458	6.57091	-0.0172661
ABCF1	ATP-binding cassette sub-family F member 1	13	-0.0317545	0.0177398	0.0468404	0.0109419	0.0229416	7.67828	0.00142505	1.06589	1.21219	0.877392	1.05182	0.0969034	1.02543	1.02574	1.35676	0.817455	1.08711	0.269652	1.58994	0.68374	0.880971	-0.150229	1.39047	0.707071	0.453181	2.173	0.32539	1.30832	0.927319	0.826416	1.02069	0.146738	1.0619	0.961188
ALDOA	Fructose-bisphosphate aldolase A;Fructose-bisphosphate aldolase	13	-0.521374	-0.472879	-0.111876	-0.36871	0.129178	1.36536	-0.270045	1.27763	1.04873	1.61523	1.31386	0.164535	1.04697	1.25492	0.445116	1.47241	0.958763	0.513647	2.55484	0.375274	1.30121	1.37461	0.377608	1.01781	0.320801	1.2963	0.785162	1.13891	0.717907	0.442705	0.766507	0.202441	1.20848	0.634274
API5	Apoptosis inhibitor 5	13	-0.911805	-0.23011	-0.115306	-0.419074	0.248585	2.015	-0.207977	1.28094	1.43304	1.07754	1.26384	0.10298	1.01989	1.23919	1.89746	0.910356	1.40391	0.493552	1.90547	0.736779	0.908506	0.247203	0.946104	0.700604	0.22696	1.31286	0.533646	1.97957	0.832972	1.23367	1.34874	0.335957	1.18553	1.13767
ATP1A1	Sodium/potassium-transporting ATPase subunit alpha-1	13	0.506007	0.863503	0.602405	0.657305	0.106789	1.07904	0.609157	0.777193	1.01259	1.0643	0.951361	0.0883541	1.02584	0.9274	1.06256	0.843961	0.95326	0.1093	1.24324	0.766757	0.836294	0.664793	1.02299	0.841359	0.103434	1.04527	0.804921	1.32435	0.886547	0.984444	1.06511	0.132663	1.04647	1.01782
ATP1B3	Sodium/potassium-transporting ATPase subunit beta-3	13	0.0459632	0.337461	0.193558	0.192327	0.0841504	1.56557	0.122848	1.01715	1.49565	1.08425	1.19902	0.149576	1.04661	1.14562	1.04874	0.660938	0.854839	0.193901	1.53019	0.558649	1.26524	0.395739	0.879939	0.846973	0.251544	1.2633	0.670442	2.14303	1.08133	1.56673	1.59703	0.306861	1.11052	1.43809
BCAP31	B-cell receptor-associated protein 31	13	-1.65347	NaN	-0.685678	-1.16957	0.483896	2.11311	-0.553485	1.61959	2.31958	0.829584	1.58958	0.430386	1.21906	1.30395	1.58706	0.0813678	0.834214	0.752846	4.0559	0.205679	1.07337	0.0628664	0.170963	0.435733	0.320342	2.50691	0.173813	2.69028	0.976777	1.63028	1.76578	0.499264	1.23879	1.42541
CHD4	Chromodomain-helicase-DNA-binding protein 4	13	0.638591	1.04489	0.36439	0.682624	0.197673	1.2504	0.545924	1.2972	0.7343	0.753899	0.928466	0.184454	1.11814	0.830367	1.93245	1.18355	1.558	0.37445	1.56805	0.99359	1.08468	0.591281	0.804079	0.82668	0.14288	1.08945	0.758808	2.43551	0.971208	1.31611	1.57428	0.441978	1.23545	1.27426
CHERP	Calcium homeostasis endoplasmic reticulum protein	13	0.817129	0.859928	0.599726	0.758928	0.080554	1.03375	0.734152	0.940224	0.854626	0.780824	0.858558	0.0460568	1.00862	0.85122	1.71026	1.24666	1.47846	0.2318	1.34527	1.099	0.426066	-0.000936711	0.834768	0.419966	0.241266	1.95551	0.214761	1.5021	0.850205	0.955907	1.10274	0.201999	1.10046	1.00207
CISD2	CDGSH iron-sulfur domain-containing protein 2	13	-0.0338368	0.0686644	-0.204539	-0.0565705	0.0796819	5.21579	-0.010846	1.09386	0.302358	0.194062	0.530093	0.283612	1.83451	0.288957	1.61427	-0.0912289	0.761521	0.852749	4.98051	0.1529	0.811657	0.426254	0.233758	0.490556	0.169895	1.35712	0.361468	1.97756	1.09046	0.275061	1.11436	0.491614	1.57475	0.707641
CKB	Creatine kinase B-type	13	-1.9958	-0.920497	NaN	-1.45815	0.537651	1.9615	-0.743386	2.03561	0.224216	1.40151	1.22045	0.530684	1.55875	0.782965	0.180681	1.86908	1.02488	0.844199	3.72132	0.275408	1.66398	2.83548	0.850281	1.78325	0.576172	1.31124	1.35997	1.13757	0.605166	0.664364	0.802367	0.168471	1.13194	0.708843
FAM98B	Protein FAM98B	13	-0.790783	-0.705283	0.216113	-0.426651	0.322328	2.58214	-0.165232	0.931499	1.0835	0.986399	1.00047	0.044439	1.00591	0.994588	1.3609	0.987703	1.1743	0.186599	1.35059	0.869476	0.786079	0.283079	1.07598	0.715046	0.23163	1.31284	0.544655	1.54867	1.04967	1.29937	1.29924	0.144049	1.03682	1.2531
FANCI	Fanconi anemia group I protein	13	0.397625	0.741625	-0.0106738	0.376192	0.217434	1.96653	0.191297	1.46851	1.09621	1.14331	1.23601	0.117042	1.02686	1.20368	2.2489	1.2334	1.74115	0.50775	1.71798	1.01348	0.3052	0.286199	1.0852	0.558866	0.263224	1.6528	0.338134	2.01663	1.40153	0.792127	1.40343	0.353485	1.18968	1.17967
FEN1	Flap endonuclease 1	13	-0.365929	-0.537029	-0.44483	-0.449263	0.049442	1.03628	-0.433535	0.992053	1.75026	1.01186	1.25139	0.2495	1.11899	1.11833	1.01322	0.295417	0.654319	0.358901	2.60339	0.251334	0.607503	-0.101296	0.789202	0.431803	0.271661	2.13321	0.20242	1.29999	0.683293	0.848593	0.943959	0.1843	1.11411	0.847277
GNL3	Guanine nucleotide-binding protein-like 3	13	0.678089	0.269585	0.475687	0.474454	0.117927	1.18473	0.400474	1.09008	0.823878	0.555378	0.823112	0.154356	1.10528	0.744709	1.40087	0.586267	0.993569	0.407301	2.10005	0.473116	0.761238	0.614638	0.610738	0.662205	0.0495295	1.01676	0.65129	2.33916	0.748254	1.17865	1.42202	0.475103	1.3326	1.06711
GTF3C1	General transcription factor 3C polypeptide 1	13	0.387854	-0.485746	0.0792527	-0.0062131	0.255782	18.997	-0.000327056	1.73477	1.42917	1.59426	1.58607	0.0883142	1.00929	1.57147	2.1691	1.288	1.72855	0.44055	1.60951	1.07396	0.101113	0.512715	0.591914	0.401914	0.152128	1.4256	0.281926	1.31778	1.01258	0.813375	1.04791	0.146677	1.05868	0.98983
GTPBP4	Nucleolar GTP-binding protein 1	13	0.291713	0.0127114	0.0270123	0.110479	0.090711	2.83157	0.0390168	1.10122	0.589123	0.417425	0.702589	0.205386	1.25515	0.559765	1.1808	0.674201	0.927501	0.253299	1.6627	0.557829	0.345451	0.195851	0.237451	0.259584	0.0445812	1.08832	0.238519	1.67038	0.40388	0.588679	0.887646	0.394986	1.5845	0.560207
HSDL1	Inactive hydroxysteroid dehydrogenase-like protein 1	13	0.728266	1.24837	0.427562	0.801399	0.239752	1.26715	0.632444	-0.121048	0.911355	1.28895	0.693086	0.421408	2.06321	0.335926	-0.219596	0.162609	-0.0284935	0.191102	15.0813	-0.00188932	1.13993	0.828031	0.584231	0.850731	0.160817	1.10698	0.768517	2.0114	0.972297	1.2837	1.42247	0.307883	1.14019	1.24757
HTT	Huntingtin	13	0.7799	1.1836	0.251098	0.738199	0.269996	1.39777	0.528127	1.08189	1.02908	1.12588	1.07895	0.0279824	1.00202	1.07678	1.67353	1.29373	1.48363	0.1899	1.2748	1.16381	0.612565	0.720865	1.23766	0.85703	0.192866	1.15152	0.74426	1.78184	0.897439	0.742839	1.14071	0.323659	1.24045	0.919589
ITPA	Inosine triphosphate pyrophosphatase	13	-0.774621	0.0850767	-0.977626	-0.555723	0.325715	1.99234	-0.27893	0.929054	0.904254	0.655155	0.829488	0.0874598	1.0333	0.802755	1.45103	0.866435	1.15873	0.292298	1.60201	0.723299	0.562942	0.407743	1.74814	0.906275	0.42331	1.64232	0.551825	1.69445	1.16955	0.61875	1.16092	0.310558	1.21386	0.956381
LMNB1	Lamin-B1	13	-0.763842	-0.375844	-0.469943	-0.536543	0.116851	1.14193	-0.469858	0.726938	1.42314	0.661938	0.937339	0.243624	1.20193	0.77986	1.37469	0.545888	0.960289	0.414401	2.17485	0.441543	0.732878	-0.0397195	1.66158	0.784913	0.491812	2.12466	0.36943	2.40635	1.02775	1.20715	1.54708	0.432743	1.23372	1.254
LYAR	Cell growth-regulating nucleolar protein	13	0.51287	0.260771	0.698172	0.490604	0.126757	1.19955	0.408989	1.12945	0.648743	0.593744	0.790646	0.170145	1.13858	0.694415	0.880824	0.690922	0.785873	0.094951	1.25774	0.624832	0.489942	0.748442	0.421641	0.553342	0.0995228	1.09685	0.504481	1.7062	0.875697	0.592196	1.05803	0.334258	1.29768	0.815326
MGST3	Microsomal glutathione S-transferase 3	13	-0.436067	-1.37686	0.505833	-0.435698	0.543487	4.56492	-0.0954447	0.343375	0.806974	0.260178	0.470176	0.170103	1.38931	0.338424	-0.00336098	0.369741	0.18319	0.186551	4.55034	0.0402585	1.29863	1.20373	1.30033	1.26756	0.0319204	1.0019	1.26516	NaN	0.439729	0.591128	0.515428	0.0756995	1.32063	0.39029
MKI67	Antigen KI-67	13	1.38423	1.11713	0.354826	0.952062	0.308412	1.31285	0.725189	1.44292	0.762717	1.11662	1.10742	0.196412	1.09418	1.0121	1.51891	0.653506	1.08621	0.432702	2.06057	0.52714	0.986719	0.720319	0.526717	0.744585	0.133344	1.09602	0.679351	1.89244	0.589641	0.899541	1.12721	0.392936	1.36175	0.827764
MRPS34	28S ribosomal protein S34, mitochondrial	13	-0.374318	-0.344019	0.49178	-0.075519	0.283784	11.4931	-0.00657083	-0.0662284	0.571471	1.52117	0.675471	0.461183	2.31787	0.291418	1.07106	1.29786	1.18446	0.1134	1.19965	0.987334	0.624229	1.12983	0.568428	0.774162	0.178562	1.15915	0.667871	1.28612	0.917021	0.891815	1.03165	0.127442	1.04571	0.986559
MTA2	Metastasis-associated protein MTA2	13	-0.135654	-0.073955	-0.378554	-0.196054	0.0929718	1.66147	-0.118	2.42068	0.922678	0.91088	1.41808	0.501312	1.37192	1.03365	2.77581	1.68961	2.23271	0.5431	1.57628	1.41644	0.77209	0.733991	-0.422508	0.361191	0.392004	3.89777	0.0926661	2.07163	0.993228	0.707929	1.2576	0.415266	1.32496	0.949161
MYBBP1A	Myb-binding protein 1A	13	-0.40931	-0.563611	-0.0534152	-0.342112	0.151065	1.57578	-0.217107	1.67086	0.674753	1.01376	1.11979	0.292398	1.20381	0.930208	1.16901	0.260616	0.714813	0.454197	2.94331	0.24286	0.301514	-0.0422995	-0.0227908	0.0788079	0.111495	5.24054	0.0150381	2.30367	1.67317	1.14147	1.7061	0.335902	1.11603	1.52872
MYCBP2	E3 ubiquitin-protein ligase MYCBP2	13	1.50684	1.27184	0.583439	1.12071	0.277067	1.18277	0.947527	1.38219	1.1412	1.44089	1.32143	0.0916927	1.01442	1.30264	2.5678	1.05699	1.81239	0.755405	2.12365	0.853434	-0.681971	-1.37587	0.949925	-0.369305	0.68936	6.9206	-0.0533632	1.54224	0.787444	0.918339	1.08267	0.232869	1.13844	0.951016
NAT10	N-acetyltransferase 10	13	-0.162632	0.29117	-0.0508348	0.0259011	0.136504	13.4283	0.00192884	1.91131	1.49431	1.41181	1.60581	0.154595	1.02776	1.56243	2.02137	0.161476	1.09142	0.929947	3.84141	0.284121	0.0785157	-0.357579	0.673116	0.131351	0.298706	8.21738	0.0159845	2.23587	0.449866	0.842768	1.17617	0.541855	1.62535	0.723638
NCKIPSD	NCK-interacting protein with SH3 domain	13	-0.452893	0.295804	-0.587597	-0.248229	0.274782	3.9871	-0.062258	0.858086	NaN	1.98489	1.42149	0.563402	2.05374	0.692144	1.14081	0.46501	0.80291	0.3379	2.13764	0.375606	0.879425	0.574726	-0.00717625	0.482325	0.260076	1.84705	0.261133	2.14632	1.75873	1.45552	1.78686	0.199912	1.03749	1.72228
NCL	Nucleolin	13	-0.0294927	0.153605	0.681103	0.268405	0.213011	2.72604	0.0984599	1.31795	1.25705	0.15635	0.91045	0.37746	1.50899	0.603351	0.656246	-0.187954	0.234146	0.4221	7.61291	0.0307564	1.51799	0.603987	0.741088	0.954355	0.284583	1.26542	0.754178	2.2672	1.0861	0.930597	1.42797	0.422011	1.26074	1.13264
NDUFA9	NADH dehydrogenase [ubiquinone] 1 alpha subcomplex subunit 9, mitochondrial	13	0.27385	-0.0739537	0.503446	0.234447	0.167841	2.4365	0.0962231	0.63517	0.455866	0.558373	0.549803	0.0519377	1.02673	0.535488	0.327396	0.706395	0.516895	0.1895	1.95455	0.264457	0.690341	0.508342	0.349641	0.516108	0.0984282	1.10888	0.465431	1.26648	1.03488	0.780989	1.02745	0.140198	1.05577	0.973178
NME2	Nucleoside diphosphate kinase B;Nucleoside diphosphate kinase;Putative nucleoside diphosphate kinase	13	-0.211671	-0.562565	0.15223	-0.207335	0.206355	3.52783	-0.0587714	1.54787	0.509767	0.302276	0.786638	0.3853	1.70422	0.461582	0.30486	0.719261	0.512061	0.207201	2.08194	0.245954	0.936824	0.693421	0.377123	0.669123	0.162028	1.17537	0.569289	1.83298	1.06017	0.558679	1.15061	0.370628	1.30936	0.878758
NOL9	Polynucleotide 5-hydroxyl-kinase NOL9	13	-0.480826	NaN	-0.0706254	-0.275726	0.2051	3.38626	-0.0814247	1.15093	1.25303	0.451229	0.95173	0.25198	1.20951	0.786874	2.46324	1.64903	2.05613	0.407105	1.45176	1.4163	1.15577	0.153273	0.100071	0.469705	0.343376	2.49174	0.188504	2.09241	1.72461	0.701613	1.50621	0.416074	1.22798	1.22658
NUMA1	Nuclear mitotic apparatus protein 1	13	0.33518	0.69358	0.271679	0.43348	0.131336	1.27396	0.340263	1.19325	1.11295	1.04365	1.11662	0.0432247	1.00449	1.11163	1.6905	0.946991	1.31875	0.371754	1.68881	0.780874	0.823968	0.330667	0.756466	0.637034	0.154418	1.17573	0.54182	1.25167	0.357873	0.403575	0.671039	0.290615	1.55438	0.431709
PDCD11	Protein RRP5 homolog	13	1.25896	0.473854	0.595659	0.776158	0.243949	1.29465	0.59951	2.32171	2.1915	1.68681	2.06667	0.193615	1.02629	2.01373	2.3809	0.70439	1.54265	0.838255	2.58386	0.597031	0.829865	0.471263	0.139965	0.480364	0.199209	1.50927	0.318275	2.63012	1.11682	1.27732	1.67475	0.479925	1.24525	1.34492
PDS5A	Sister chromatid cohesion protein PDS5 homolog A	13	1.01163	0.108227	0.524025	0.547961	0.261064	1.66747	0.328618	1.89532	1.87771	1.57862	1.78388	0.102757	1.00994	1.76633	2.13998	1.22438	1.68218	0.4578	1.65989	1.01343	0.737308	-0.260391	1.31021	0.595709	0.458888	2.63773	0.225841	1.75868	0.941385	1.23038	1.31015	0.23928	1.09987	1.19119
PDS5B	Sister chromatid cohesion protein PDS5 homolog B	13	0.846015	1.07041	0.843613	0.920013	0.0752019	1.02002	0.90196	1.36324	0.938046	0.265147	0.855478	0.319669	1.41495	0.604599	1.97376	1.01506	1.49441	0.47935	1.80754	0.826765	0.827309	0.248609	-0.00829094	0.355876	0.247108	2.35905	0.150855	2.36115	1.20565	1.64655	1.73778	0.336669	1.11236	1.56225
PELP1	Proline-, glutamic acid- and leucine-rich protein 1	13	-0.0471102	0.587692	0.315093	0.285225	0.183859	2.18553	0.130506	1.03262	1.51232	1.57992	1.37495	0.172275	1.04702	1.3132	2.70249	1.14998	1.92624	0.776255	2.0763	0.927725	-0.0554097	NaN	1.27969	0.61214	0.66755	4.85686	0.126036	1.266	NaN	1.295	1.2805	0.0145	1.02183	1.25314
PFAS	Phosphoribosylformylglycinamidine synthase	13	0.4144	0.610096	0.635196	0.553231	0.0697925	1.04767	0.528058	1.38266	1.42786	1.91616	1.57556	0.170799	1.0352	1.52198	0.94987	1.35927	1.15457	0.2047	1.39745	0.826197	1.54599	1.62219	0.47269	1.21362	0.371119	1.27903	0.94886	1.57371	-0.185497	1.07011	0.819441	0.523077	2.16421	0.378633
PGRMC1	Membrane-associated progesterone receptor component 1	13	-0.166312	0.407787	0.0462879	0.095921	0.167576	6.49988	0.0147573	0.0497448	0.676342	0.675242	0.46711	0.208683	1.58904	0.293957	0.823175	0.523872	0.673523	0.149652	1.51737	0.443877	0.0238628	-0.18794	0.77216	0.202694	0.291224	5.3276	0.0380461	0.961827	1.49123	1.49223	1.3151	0.176635	1.05403	1.24768
PPIA	Peptidyl-prolyl cis-trans isomerase A;Peptidyl-prolyl cis-trans isomerase A, N-terminally processed;Peptidyl-prolyl cis-trans isomerase	13	0.560088	0.667485	0.524386	0.583986	0.0430026	1.01624	0.574652	1.83695	0.328951	0.57275	0.912884	0.467363	1.76691	0.516655	0.61517	1.04327	0.82922	0.21405	1.61896	0.512194	1.64776	2.21325	0.673455	1.51149	0.449692	1.26423	1.19558	2.25132	1.37922	1.01263	1.54772	0.367371	1.16852	1.32452
PRKDC	DNA-dependent protein kinase catalytic subunit	13	0.892415	0.831314	0.715014	0.812914	0.052031	1.01227	0.803059	0.901881	0.959178	0.924481	0.928513	0.0166626	1.00096	0.927618	1.23469	0.822791	1.02874	0.205949	1.45764	0.705758	0.483342	0.393841	0.442441	0.439875	0.0258686	1.01036	0.435364	1.38983	1.00794	0.810332	1.06937	0.170083	1.07576	0.994061
PRPS1	Ribose-phosphate pyrophosphokinase 1	13	-0.700086	-0.787687	0.102318	-0.461818	0.283199	2.08033	-0.221993	1.48521	0.906111	1.17421	1.18851	0.167324	1.05936	1.12191	0.327394	1.86139	1.09439	0.766998	3.20856	0.341085	2.13208	2.75308	1.09658	1.99391	0.483155	1.1756	1.69608	-0.0587667	0.441031	0.565532	0.315932	0.190766	2.04949	0.154152
RAD21	Double-strand-break repair protein rad21 homolog	13	0.723378	NaN	0.0671764	0.395277	0.328101	3.74816	0.105459	1.05753	0.692232	0.714431	0.821398	0.11824	1.06206	0.773399	1.60162	0.96212	1.28187	0.31975	1.59393	0.804218	0.654536	1.25244	0.331942	0.746306	0.269657	1.38832	0.53756	1.60307	0.820668	0.560864	0.994867	0.313213	1.29564	0.767861
RCC1	Regulator of chromosome condensation	13	-0.819608	0.0890901	0.19609	-0.178143	0.322217	6.71929	-0.0265121	1.15194	1.50994	0.924739	1.19554	0.170334	1.0608	1.12702	1.11532	0.858217	0.986769	0.128551	1.28026	0.770759	1.29182	1.18301	0.660319	1.04505	0.194913	1.10414	0.94648	2.32654	0.814946	0.731845	1.29111	0.51827	1.47775	0.873703
RHOT2	Mitochondrial Rho GTPase 2	13	0.467859	-0.245845	0.140759	0.120924	0.206267	6.35056	0.0190415	1.11368	0.473583	1.08289	0.890051	0.208424	1.16403	0.764629	-0.506779	0.0611198	-0.22283	0.283949	5.62246	-0.039632	0.0561217	-0.383381	1.25222	0.30832	0.488706	5.90176	0.0522421	1.3627	1.9769	0.102304	1.1473	0.551762	1.67972	0.683031
RIF1	Telomere-associated protein RIF1	13	-0.197821	-0.404819	-0.38662	-0.329753	0.066175	1.12054	-0.29428	1.58782	0.899016	0.745717	1.07752	0.25896	1.17275	0.918798	2.03344	1.43454	1.73399	0.29945	1.3856	1.25143	0.196015	0.0296137	0.730715	0.318781	0.211494	2.25028	0.141663	1.56922	1.20442	0.70152	1.15839	0.251539	1.1411	1.01515
RPF2	Ribosome production factor 2 homolog	13	0.281015	NaN	-0.254686	0.0131645	0.26785	18.2119	0.000722853	1.81625	1.09595	0.279151	1.06378	0.444014	1.51576	0.701816	1.29343	-0.0283773	0.632526	0.660904	4.6632	0.135642	0.186562	-0.581145	0.84176	0.149059	0.411185	9.50553	0.0156813	1.1461	1.7057	0.397703	1.08317	0.378895	1.36424	0.793974
RPL12	60S ribosomal protein L12	13	-0.901257	-1.77576	-0.121761	-0.932926	0.477731	1.76724	-0.5279	1.2555	1.6191	0.214195	1.0296	0.420996	1.49538	0.688521	0.569045	-0.132554	0.218246	0.3508	6.91942	0.031541	1.16393	0.646629	0.204329	0.671629	0.277295	1.50486	0.446306	2.32799	0.71119	0.874891	1.30469	0.513828	1.46017	0.89352
RPL23	60S ribosomal protein L23	13	-0.0565207	-0.115624	0.191775	0.00654343	0.0941742	17.2658	0.000378983	0.724618	1.36741	0.596216	0.896081	0.238562	1.21183	0.739446	1.07038	0.362984	0.716682	0.353698	2.39728	0.298956	1.11992	0.777023	0.954322	0.950422	0.099005	1.03251	0.9205	1.90757	1.13177	1.25897	1.43277	0.240223	1.08418	1.32153
RPL36AL	60S ribosomal protein L36a-like;60S ribosomal protein L36a	13	1.35294	2.20524	1.32664	1.62827	0.288583	1.09405	1.4883	NaN	-0.804057	0.661537	-0.07126	0.732797	16.6242	-0.00428653	0.561018	0.637222	0.59912	0.038102	1.12877	0.530775	NaN	1.0264	0.317895	0.672148	0.354252	2.52201	0.266513	0.967726	NaN	0.723625	0.845676	0.12205	1.31437	0.643407
RPS10	40S ribosomal protein S10;Putative 40S ribosomal protein S10-like	13	-0.895195	-1.27809	0.375003	-0.599427	0.499596	2.87965	-0.20816	0.794423	1.32472	0.447524	0.855556	0.255063	1.26531	0.676165	0.527169	0.202469	0.364819	0.16235	2.22225	0.164166	0.447551	1.07525	0.962252	0.828351	0.193174	1.16268	0.712448	1.74553	0.813029	1.31683	1.2918	0.269481	1.13024	1.14294
RPS13	40S ribosomal protein S13	13	-0.545855	-0.760552	0.297546	-0.336287	0.32292	3.38514	-0.0993422	1.08079	1.17558	0.411286	0.889219	0.240528	1.21864	0.729682	0.795637	-0.281155	0.257241	0.538396	8.54781	0.0300944	1.12295	0.803944	1.07085	0.999248	0.0988034	1.02929	0.970817	2.00851	1.06151	1.25081	1.44028	0.289324	1.12079	1.28506
RPS14	40S ribosomal protein S14	13	-0.596696	-0.273796	0.194501	-0.22533	0.229681	3.62622	-0.0621391	1.31338	1.36867	0.646476	1.10951	0.232066	1.13093	0.981059	0.98811	0.41521	0.70166	0.28645	2.09426	0.33504	0.775806	-0.270598	1.10531	0.536839	0.414773	2.64639	0.202857	1.70417	0.768776	0.753067	1.07534	0.314449	1.25531	0.856632
RPS15A	40S ribosomal protein S15a	13	-0.892095	-0.440699	-0.0231948	-0.451996	0.250893	1.89518	-0.238497	1.32494	1.10914	0.322938	0.919006	0.304475	1.32711	0.692487	1.39681	0.655818	1.02631	0.370496	1.93616	0.530076	-0.131814	0.649485	0.636084	0.384585	0.258228	2.27815	0.168815	2.11981	0.531707	0.873514	1.17501	0.482595	1.49971	0.783489
RPS16	40S ribosomal protein S16	13	0.384803	0.311103	0.5328	0.409569	0.0651854	1.07586	0.380691	0.822454	0.949454	0.529456	0.767121	0.12436	1.0787	0.711155	1.14431	0.426402	0.785356	0.358954	2.26507	0.346725	1.14548	0.947485	1.23368	1.10888	0.0846197	1.01744	1.08987	1.86509	1.09489	1.32569	1.42856	0.228209	1.07642	1.32713
RPS18	40S ribosomal protein S18	13	-0.652343	-0.438444	0.290354	-0.266811	0.285344	3.83243	-0.0696193	0.982973	0.995073	0.174276	0.717441	0.271605	1.42574	0.503205	0.839218	0.115322	0.47727	0.361948	3.44673	0.13847	0.809231	0.355329	1.14793	0.77083	0.229608	1.26485	0.609422	1.75565	0.0958515	0.967051	0.939518	0.47934	1.76183	0.533261
RPS25	40S ribosomal protein S25	13	0.542105	0.682105	0.246104	0.490105	0.12852	1.20554	0.406544	0.715867	0.508467	0.10617	0.443501	0.178977	1.48276	0.299105	0.893529	0.244129	0.568829	0.3247	2.68912	0.21153	0.885869	0.423768	1.16137	0.823669	0.215187	1.20402	0.684101	1.0978	0.581297	0.918893	0.865997	0.151429	1.09155	0.793363
RPS27	40S ribosomal protein S27	13	-0.19524	0.274659	0.421556	0.166992	0.186014	4.01572	0.0415845	0.821829	0.953229	0.323925	0.699661	0.191659	1.2242	0.571523	1.22155	0.183052	0.702301	0.519249	3.36756	0.208549	1.50817	0.991368	0.845066	1.11487	0.201135	1.09745	1.01587	1.46342	0.68662	0.956818	1.03562	0.227678	1.14462	0.90477
RPS7	40S ribosomal protein S7	13	0.188098	-0.730297	0.715406	0.0577357	0.422398	14.9923	0.00385103	1.29228	1.07798	0.0321834	0.800814	0.389263	1.69391	0.472761	0.727573	-0.437026	0.145273	0.582299	12.5466	0.0115787	0.976701	0.560199	1.1026	0.879833	0.163898	1.10389	0.797031	3.0137	1.3116	0.843102	1.7228	0.659467	1.43513	1.20045
RRP12	RRP12-like protein	13	0.357007	0.505211	0.249004	0.370407	0.0742635	1.12032	0.330627	0.840229	0.675428	0.881929	0.799195	0.0630436	1.01864	0.78457	0.748608	0.401998	0.575303	0.173305	1.74721	0.329269	0.433555	0.20036	0.287552	0.307156	0.0680275	1.14677	0.267845	1.40511	0.808408	0.568501	0.92734	0.248722	1.21498	0.763257
SCAF4	Splicing factor, arginine/serine-rich 15;Protein SCAF8	13	0.804953	NaN	-0.98915	-0.0920985	0.897051	16.4548	-0.00559708	1.73319	0.565593	0.210396	0.836393	0.459973	1.8795	0.445008	1.72336	0.642659	1.18301	0.54035	2.264	0.52253	0.0412703	NaN	-0.204834	-0.0817818	0.123052	6.53417	-0.012516	2.97248	0.683477	1.32488	1.66028	0.681726	1.49946	1.10725
SEC22B	Vesicle-trafficking protein SEC22b	13	-0.826206	-0.59501	-0.607809	-0.676342	0.0750232	1.03686	-0.6523	1.13434	1.00874	-0.364459	0.592874	0.480038	2.78759	0.212683	0.75754	-0.553053	0.102243	0.655296	14.8879	0.00686756	0.0270764	-0.319824	0.440775	0.0493425	0.219848	12.5057	0.00394561	2.21971	1.60831	1.61141	1.81314	0.203285	1.03765	1.74735
SLC16A1	Monocarboxylate transporter 1	13	-0.0186324	0.222966	-0.149835	0.0181662	0.10918	14.0932	0.00128901	1.11157	0.970869	0.896869	0.993103	0.0629679	1.01204	0.981285	1.33607	0.423861	0.879966	0.456104	2.48927	0.353504	0.848747	0.743546	0.709144	0.767146	0.0419919	1.00898	0.760321	1.75485	0.948254	1.02915	1.24408	0.256448	1.12717	1.10372
SMARCA5	SWI/SNF-related matrix-associated actin-dependent regulator of chromatin subfamily A member 5	13	0.145431	0.446231	0.316931	0.302864	0.0871179	1.24709	0.242857	1.63207	1.67087	1.28717	1.53004	0.121949	1.01903	1.50146	1.79755	0.822252	1.3099	0.487649	1.97324	0.663834	1.27913	0.567326	0.790126	0.878861	0.210215	1.17112	0.750446	2.06587	0.670164	1.23406	1.32336	0.405372	1.27998	1.03389
SON	Protein SON	13	0.495797	1.0783	0.680798	0.751632	0.171843	1.15638	0.649989	0.672235	0.747029	0.538035	0.652433	0.0611384	1.0263	0.635711	1.44461	1.15741	1.30101	0.1436	1.23325	1.05494	0.52091	0.430912	0.634811	0.528878	0.0589952	1.03727	0.509874	1.38423	0.637018	0.889027	0.970092	0.219477	1.15314	0.841262
SRP72	Signal recognition particle subunit SRP72	13	0.326862	-0.28794	0.152261	0.0637277	0.182915	9.76826	0.00652395	1.10386	1.03716	0.642663	0.927894	0.14391	1.07204	0.865544	1.14544	0.403042	0.774241	0.371199	2.34576	0.33006	0.886655	0.50525	1.23125	0.874385	0.209668	1.17197	0.746081	1.6556	0.840697	1.1237	1.20667	0.238872	1.1173	1.07998
SRSF11	Serine/arginine-rich splicing factor 11	13	-0.0678539	0.112839	0.409544	0.15151	0.139163	3.21648	0.0471042	0.841451	0.729348	0.128051	0.566283	0.221493	1.454	0.389466	-0.360687	0.0947129	-0.132987	0.2277	7.29804	-0.0182223	0.194406	0.77681	0.459203	0.476806	0.168356	1.37104	0.347771	0.607509	0.706614	0.744514	0.686212	0.0408443	1.01061	0.679006
SSR4	Translocon-associated protein subunit delta	13	-0.391137	NaN	-0.398839	-0.394988	0.003851	1.01877	-0.387711	1.16251	1.64271	0.338506	1.04791	0.380827	1.39277	0.752389	1.04064	0.112337	0.576488	0.464152	3.64292	0.158249	NaN	0.0842083	1.61181	0.848009	0.763801	4.04838	0.209469	2.32865	1.57995	1.21624	1.70828	0.327473	1.11001	1.53898
TECR	Very-long-chain enoyl-CoA reductase	13	-0.110802	-0.712002	-0.368803	-0.397202	0.174131	1.56774	-0.25336	0.910504	0.798798	0.538798	0.749367	0.110112	1.06466	0.703853	1.36164	0.414942	0.888291	0.473349	2.54401	0.34917	0.760665	0.28366	0.919162	0.654496	0.19098	1.25423	0.521831	1.74116	0.952958	0.961357	1.21849	0.261345	1.13766	1.07105
THEM6	Protein THEM6	13	-0.455723	0.546074	-1.22272	-0.377456	0.512104	5.00863	-0.0753612	1.96001	-0.118399	0.0953024	0.645638	0.660075	3.63876	0.177433	2.77344	0.291844	1.53264	1.2408	3.66166	0.418565	1.3674	0.6579	0.175498	0.733599	0.346148	1.65509	0.443238	2.55218	2.11758	0.823179	1.83098	0.519283	1.24024	1.47631
THOC2	THO complex subunit 2	13	1.53791	1.92221	0.794013	1.41804	0.331151	1.16313	1.21916	0.643881	0.962481	0.733883	0.780082	0.0948283	1.04426	0.747016	1.22433	0.98683	1.10558	0.11875	1.22638	0.901502	0.752016	0.616018	0.913716	0.760583	0.0860447	1.03834	0.732502	0.154098	0.123997	0.750996	0.34303	0.204168	2.02148	0.169692
TKT	Transketolase	13	-0.932629	-0.179931	-0.0537293	-0.388763	0.274362	2.39976	-0.162001	1.61292	0.262618	0.974118	0.949885	0.389987	1.49935	0.633533	0.732854	1.80215	1.2675	0.534648	2.14099	0.592016	1.07052	2.28312	0.383919	1.24585	0.555217	1.58622	0.785424	0.790172	0.557369	0.0474719	0.465004	0.219317	1.65454	0.281048
TMEM33	Transmembrane protein 33	13	0.444243	0.157541	0.46264	0.354808	0.0987764	1.23153	0.288103	0.506336	0.327834	0.208534	0.347568	0.0865324	1.18534	0.293222	0.944196	0.798594	0.871395	0.072801	1.1723	0.743324	1.11672	0.679717	0.481718	0.759385	0.187587	1.18247	0.642201	1.55536	0.933062	0.799463	1.09596	0.232914	1.13516	0.965466
TOP1	DNA topoisomerase 1	13	0.245246	0.188644	0.0387445	0.157545	0.0616065	1.45378	0.108369	1.03121	0.515414	0.124214	0.556946	0.262649	1.65439	0.336647	1.06542	0.70692	0.88617	0.17925	1.46321	0.605633	0.878215	0.918711	0.466713	0.754546	0.144391	1.10962	0.680002	2.04073	0.335832	0.723837	1.03347	0.515937	1.7306	0.597171
TRIM28	Transcription intermediary factor 1-beta	13	0.498692	0.926888	0.46529	0.63029	0.148612	1.16629	0.540422	1.66064	0.913438	1.06634	1.21347	0.227899	1.10559	1.09757	1.42814	1.50054	1.46434	0.0362	1.04827	1.39692	0.630688	0.382385	0.732084	0.581719	0.103876	1.09547	0.531022	0.845246	0.580344	0.916644	0.780745	0.102298	1.05142	0.742561
TRIP12	E3 ubiquitin-protein ligase TRIP12	13	0.357233	0.638633	0.064934	0.3536	0.165623	1.6458	0.214849	1.2308	0.973704	1.09511	1.09987	0.0742554	1.01365	1.08506	1.8413	1.0427	1.442	0.3993	1.67396	0.861431	1.06763	0.533924	0.978925	0.86016	0.165116	1.11031	0.774704	1.74487	0.823775	0.886173	1.15161	0.297178	1.19907	0.960413
TSR1	Pre-rRNA-processing protein TSR1 homolog	13	0.251655	NaN	-0.184446	0.0336045	0.21805	14.9411	0.00224914	NaN	0.641377	-0.616717	0.01233	0.629047	19.2662	0.000639979	2.79407	1.10428	1.94917	0.844895	2.1816	0.893461	NaN	0.758077	1.65158	1.20483	0.446751	1.96835	0.6121	1.43421	1.38111	NaN	1.40766	0.02655	1.03662	1.35793
U2AF1	Splicing factor U2AF 35 kDa subunit	13	1.19777	1.10577	1.41977	1.2411	0.0931975	1.01689	1.22049	1.92698	0.586878	-0.19382	0.773346	0.619281	2.75343	0.280866	1.94711	0.646814	1.29696	0.650148	2.4259	0.534631	0.5185	1.0318	-0.065701	0.494866	0.317042	2.17209	0.227829	1.97522	NaN	0.481818	1.22852	0.746701	2.83365	0.433547
UBE2M	NEDD8-conjugating enzyme Ubc12	13	-0.153767	0.0504277	-0.294871	-0.132737	0.100232	2.58077	-0.0514329	0.926279	1.27168	0.512685	0.903548	0.219398	1.17633	0.768107	-0.336098	-0.118403	-0.22725	0.108848	2.34408	-0.0969465	0.851764	0.73296	1.01446	0.866395	0.0815907	1.02657	0.843974	2.01654	1.16444	0.665745	1.28224	0.394364	1.28224	1
UQCR10	Cytochrome b-c1 complex subunit 9	13	NaN	-0.172521	0.41358	0.120529	0.29305	9.50254	0.0126839	0.601312	1.14271	1.32712	1.02371	0.217807	1.13547	0.90158	1.57154	0.299836	0.935688	0.635852	3.12152	0.299754	NaN	0.153364	0.286964	0.220164	0.0668	1.75385	0.125532	1.46226	0.912655	0.890152	1.08836	0.187065	1.08846	0.999907
URB1	Nucleolar pre-ribosomal-associated protein 1	13	1.24327	1.09577	1.27136	1.20347	0.0544555	1.00613	1.19613	0.647139	1.56174	0.726238	0.978372	0.292576	1.26693	0.772238	2.08728	0.76888	1.42808	0.6592	2.28133	0.625986	0.0776427	-0.0540551	-0.590552	-0.188988	0.20435	3.88116	-0.0486937	1.82702	0.878419	0.471615	1.05902	0.401556	1.42708	0.742088
USP5	Ubiquitin carboxyl-terminal hydrolase 5	13	-0.103317	0.0474805	-0.21642	-0.0907522	0.0764401	2.91413	-0.0311421	1.17465	1.30565	1.37564	1.28531	0.0589051	1.00629	1.27728	2.05149	1.82999	1.94074	0.11075	1.11485	1.74082	0.261739	0.386642	1.45744	0.70194	0.379467	1.8512	0.379181	1.46733	0.559934	0.48983	0.839031	0.3148	1.41829	0.591581
XRN2	5-3 exoribonuclease 2	13	0.107657	0.241055	0.327656	0.225456	0.0639854	1.24057	0.181736	1.14339	1.21418	1.14928	1.16895	0.0226788	1.00113	1.16763	1.68704	1.21674	1.45189	0.23515	1.35828	1.06892	0.776635	0.639427	0.738331	0.718131	0.040876	1.00971	0.711228	2.1679	0.657001	1.0984	1.30777	0.448546	1.35033	0.968479
ZMYM3	Zinc finger MYM-type protein 3	13	0.934814	1.28851	0.677117	0.966814	0.177218	1.10059	0.878447	0.771808	0.937305	0.949705	0.886273	0.0573442	1.01254	0.875295	1.78641	0.914306	1.35036	0.436052	1.81428	0.744296	0.635659	0.31676	0.431762	0.461394	0.0932428	1.12224	0.411136	1.65878	1.42428	1.35078	1.47795	0.0928728	1.01183	1.46067
