# Supplementary material for: ASAP-ID: Proximity Labelling With Small Tags
Source: Mol Cell Proteomics. 2026 Jun 26;25(8):101616. doi: 10.1016/j.mcpro.2026.101616 (PMC13430183; doi:10.1016/j.mcpro.2026.101616)
Supplement: Supplemental Table S6 [file mmc6.xlsx]

## Sheet: Table information
Supplementary Table 6. Detailed information on proteins identified in the ASAP-ID proteomics on profilin1 after PC normalisation and imputation.
Key information is highlighted in yellow. Proteins were ranked by the mean log2 intensity of SunTag-PFN1.
Legend for the parameters appeared in the protein sheets:
Name	Description
Gene names	Names of the genes associated to the proteins contained in the group.
Protein names	Names of proteins contained in the group.
Log2 LFQ intensity	Log2 of LFQ intensity of the proteins in the group.
Mean log2 LFQ intensity	Mean of log2 of LFQ intensity of the proteins in the group.
Known interactor references	References for proteins known as lamin interactors. Detailed below.
Protein IDs	Identifiers of proteins contained in the protein group. They are sorted by number of identified peptides in descending order.
Majority protein IDs	These are the IDs of those proteins that have at least half of the peptides that the leading protein has.
Peptides	The total number of peptide sequences associated with the protein group (i.e. for all the proteins in the group).
Razor + unique peptides	The total number of razor + unique peptides associated with the protein group (i.e. these peptides are shared with another protein group).
Unique peptides	The total number of unique peptides associated with the protein group (i.e. these peptides are not shared with another protein group).
Sequence coverage [%]	Percentage of the sequence that is covered by the identified peptides of the first protein sequence contained in the group.
Unique + razor sequence coverage [%]	Percentage of the sequence that is covered by the identified unique and razor peptides of the best protein sequence contained in the group.
Unique sequence coverage [%]	Percentage of the sequence that is covered by the identified unique peptides of the best protein sequence contained in the group.
Mol. weight [kDa]	Molecular weight of the leading protein sequence contained in the protein group.
Q-value	This is the ratio of reverse to forward protein groups.
Score	Protein score which is derived from peptide posterior error probabilities.
Intensity	Summed up eXtracted Ion Current (XIC) of all isotopic clusters associated with the identified AA sequence. In case of a labeled experiment this is the total intensity of all the isotopic patterns in the label cluster.
1. Go, C. D., Knight, J. D. R., Rajasekharan, A., Rathod, B., Hesketh, G. G., Abe, K. T., Youn, J. Y., Samavarchi-Tehrani, P., Zhang, H., Zhu, L. Y., Popiel, E., Lambert, J. P., Coyaud, É., Cheung, S. W. T., Rajendran, D., Wong, C. J., Antonicka, H., Pelletier, L., Palazzo, A. F., Shoubridge, E. A., … Gingras, A. C. (2021). A proximity-dependent biotinylation map of a human cell. Nature, 595(7865…
2. Cho, N. H., Cheveralls, K. C., Brunner, A. D., Kim, K., Michaelis, A. C., Raghavan, P., Kobayashi, H., Savy, L., Li, J. Y., Canaj, H., Kim, J. Y. S., Stewart, E. M., Gnann, C., McCarthy, F., Cabrera, J. P., Brunetti, R. M., Chhun, B. B., Dingle, G., Hein, M. Y., Huang, B., … Leonetti, M. D. (2022). OpenCell: Endogenous tagging for the cartography of human cellular organization. Science (New Yo…
3. Havugimana, P. C., Hart, G. T., Nepusz, T., Yang, H., Turinsky, A. L., Li, Z., Wang, P. I., Boutz, D. R., Fong, V., Phanse, S., Babu, M., Craig, S. A., Hu, P., Wan, C., Vlasblom, J., Dar, V. U., Bezginov, A., Clark, G. W., Wu, G. C., Wodak, S. J., … Emili, A. (2012). A census of human soluble protein complexes. Cell, 150(5), 1068–1081.
4. Marcon, E., Ni, Z., Pu, S., Turinsky, A. L., Trimble, S. S., Olsen, J. B., Silverman-Gavrila, R., Silverman-Gavrila, L., Phanse, S., Guo, H., Zhong, G., Guo, X., Young, P., Bailey, S., Roudeva, D., Zhao, D., Hewel, J., Li, J., Gräslund, S., Paduch, M., … Greenblatt, J. (2014). Human-chromatin-related protein interactions identify a demethylase complex required for chromosome segregation. Cell …
5. Wan, C., Borgeson, B., Phanse, S., Tu, F., Drew, K., Clark, G., Xiong, X., Kagan, O., Kwan, J., Bezginov, A., Chessman, K., Pal, S., Cromar, G., Papoulas, O., Ni, Z., Boutz, D. R., Stoilova, S., Havugimana, P. C., Guo, X., Malty, R. H., … Emili, A. (2015). Panorama of ancient metazoan macromolecular complexes. Nature, 525(7569), 339–344.
6. Wheat, A., Yu, C., Wang, X., Burke, A. M., Chemmama, I. E., Kaake, R. M., Baker, P., Rychnovsky, S. D., Yang, J., & Huang, L. (2021). Protein interaction landscapes revealed by advanced in vivo cross-linking-mass spectrometry. Proceedings of the National Academy of Sciences of the United States of America, 118(32).
7. Zhang, S., Guo, X., Liu, X., Zhong, Z., Yang, S., & Wang, H. (2021). Adaptor SH3BGRL promotes breast cancer metastasis through PFN1 degradation by translational STUB1 upregulation. Oncogene, 40(38), 5677–5690.
8. Zhu, C., Kim, S. J., Mooradian, A., Wang, F., Li, Z., Holohan, S., Collins, P. L., Wang, K., Guo, Z., Hoog, J., Ma, C. X., Oltz, E. M., Held, J. M., & Shao, J. (2021). Cancer-associated exportin-6 upregulation inhibits the transcriptionally repressive and anticancer effects of nuclear profilin-1. Cell reports, 34(7), 108749.

## Sheet: PFN1 WT
Key information
		SunTag-PFN1 WT samples				PFN1 WT samples
Gene names	Protein names	Replicate 1 log2 intensity	Replicate 2 log2 intensity	Replicate 3 log2 intensity	Mean log2 LFQ intensity	Replicate 1 log2 intensity	Replicate 2 log2 intensity	Replicate 3 log2 intensity	Mean log2 LFQ intensity	Known interactor references	Protein IDs	Majority protein IDs	Peptides	Razor + unique peptides	Unique peptides	Sequence coverage [%]	Unique + razor sequence coverage [%]	Unique sequence coverage [%]	Mol. weight [kDa]	Q-value	Score	Intensity
HIST1H2BB	Histone H2B type 1-B;Histone H2B type 2-E;Histone H2B type 1-O;Histone H2B type 3-B;Histone H2B type 1-J	34.2295	34.5002	34.008	34.2459	35.03	33.5345	34.2594	34.2746		P33778;Q16778;P23527;Q8N257;P06899;Q6DRA6;Q6DN03	P33778;Q16778;P23527;Q8N257;P06899	6	6	2	38.1	38.1	7.9	13.95	0	323.31	1232200000000
HIST1H4A	Histone H4	33.4549	34.0715	33.5414	33.6893	34.6376	33.6719	34.1961	34.1685		P62805	P62805	16	16	16	68.9	68.9	68.9	11.367	0	323.31	3064600000000
HIST2H2AA3	Histone H2A type 2-A;Histone H2A type 2-C;Histone H2A type 1;Histone H2A type 1-J;Histone H2A.J;Histone H2A type 1-H;Histone H2A type 1-D;Histone H2A	32.8387	32.6566	32.9517	32.8157	33.2066	32.8942	33.2657	33.1222		Q6FI13;Q16777;P0C0S8;Q99878;Q9BTM1;Q96KK5;P20671;A0A0U1RR32;A0A0U1RRH7;H0YFX9;Q9BTM1-2	Q6FI13;Q16777;P0C0S8;Q99878;Q9BTM1;Q96KK5;P20671;A0A0U1RR32;A0A0U1RRH7;H0YFX9;Q9BTM1-2	7	7	3	57.7	57.7	36.2	14.095	0	323.31	583660000000
RPL18	60S ribosomal protein L18	31.9029	32.9098	32.6133	32.4753	31.8597	32.1106	32.3413	32.1039		Q07020;J3QQ67;H0YHA7;Q07020-2;G3V203;F8VUA6;F8VYV2;A0A075B7A0;F8VXR6	Q07020;J3QQ67;H0YHA7;Q07020-2;G3V203;F8VUA6;F8VYV2;A0A075B7A0	11	11	11	52.7	52.7	52.7	21.634	0	323.31	533640000000
PFN1	Profilin-1	32.2456	32.7047	32.2904	32.4136	31.0293	31.4133	31.5052	31.3159		P07737;K7EJ44;CON__P02584;I3L3D5	P07737;K7EJ44	17	17	17	96.4	96.4	96.4	15.054	0	323.31	1228700000000
HIST1H1C	Histone H1.2	31.7818	33.1154	30.8074	31.9015	34.215	31.558	31.4199	32.3976	8	P16403	P16403	15	15	3	34.7	34.7	9.9	21.364	0	323.31	739000000000
ZFR	Zinc finger RNA-binding protein	31.8674	31.9989	31.7672	31.8778	31.4868	31.4755	31.6755	31.5459		Q96KR1;H0Y8W1	Q96KR1	12	12	12	17.5	17.5	17.5	117.01	0	161.2	138020000000
CSE1L	Exportin-2	31.0757	31.4167	31.2816	31.258	30.0926	30.4576	30.8762	30.4755		P55060;P55060-3;P55060-4;P55060-2	P55060;P55060-3;P55060-4	43	43	43	55.7	55.7	55.7	110.42	0	323.31	117220000000
RPL6	60S ribosomal protein L6	30.1165	30.7989	30.5372	30.4842	30.0939	30.2045	30.4866	30.2617		Q02878;F8VZ45;U3KQR5;F8VR69;F8VZA3;F8VWR1;F8VU16	Q02878	21	21	21	49.7	49.7	49.7	32.728	0	323.31	433020000000
PC	Pyruvate carboxylase, mitochondrial	30.4618	30.4618	30.4618	30.4618	30.4618	30.4618	30.4618	30.4618		P11498;A0A494C016;A0A494C101;A0A494C0T2;P11498-2;E9PRE7;E9PS68;A0A494BZT5	P11498;A0A494C016	57	57	57	68	68	68	129.63	0	323.31	714520000000
RPL13A	60S ribosomal protein L13a	29.7674	30.8813	30.7214	30.4567	29.7319	30.2267	30.4741	30.1442		P40429;M0QYS1;Q8J015;Q6NVV1;M0QZU1;A0A096LPE0	P40429;M0QYS1;Q8J015	13	13	13	43.3	43.3	43.3	23.577	0	323.31	157640000000
HSP90AB1	Heat shock protein HSP 90-beta	30.0624	30.4745	30.4323	30.3231	29.2029	30.0696	30.5512	29.9412		P08238;Q58FF7	P08238	43	43	23	57	57	35.2	83.263	0	323.31	418440000000
TUBB	Tubulin beta chain	30.2473	30.2249	30.4656	30.3126	29.6743	30.1272	30.4993	30.1003		P07437;Q5JP53;Q5ST81;A6NNZ2;Q9H4B7;G3V2A3;CON__ENSEMBL:ENSBTAP00000025008;G3V5W4;G3V2R8;G3V3R4;G3V2N6	P07437;Q5JP53;Q5ST81	23	5	4	61.7	19.4	16	49.67	0	323.31	154900000000
HSPD1	60 kDa heat shock protein, mitochondrial	30.2119	30.0451	30.5647	30.2739	29.7608	29.5109	30.6959	29.9892		P10809;E7ESH4;E7EXB4;P10809-2;C9JL25;C9JL19;C9JCQ4;C9J0S9	P10809	30	30	30	69.1	69.1	69.1	61.054	0	323.31	110720000000
SRSF7	Serine/arginine-rich splicing factor 7	30.19	30.1563	30.388	30.2448	30.5095	30.2242	30.25	30.3279		Q16629;Q16629-4;A0A0B4J1Z1;C9JAB2;Q16629-3;Q16629-2;H7BZZ6	Q16629;Q16629-4;A0A0B4J1Z1;C9JAB2;Q16629-3;Q16629-2	8	8	7	27.3	27.3	27.3	27.366	0	264.91	86620000000
ACTC1	Actin, alpha cardiac muscle 1;Actin, aortic smooth muscle;Actin, gamma-enteric smooth muscle	29.6803	30.5294	30.451	30.2202	30.6886	30.9539	31.5564	31.0663		P68032;P62736;P63267;P63267-2;C9JFL5;F6UVQ4;F6QUT6;F8WB63;B8ZZJ2	P68032;P62736;P63267;P63267-2	20	6	2	48.3	21	5.8	42.019	0	136.51	123140000000
RPL4	60S ribosomal protein L4	30.0516	30.6259	29.5409	30.0728	30.2207	29.1242	29.7968	29.7139		P36578;H3BM89;H3BTP7;H3BU31	P36578;H3BM89;H3BTP7	31	31	31	53.6	53.6	53.6	47.697	0	323.31	247160000000
PRKDC	DNA-dependent protein kinase catalytic subunit	29.8657	29.8046	29.6883	29.7862	28.6185	29.1262	29.1189	28.9545		P78527;P78527-2;F5GX40;H0YG84	P78527;P78527-2	194	194	194	54.7	54.7	54.7	469.08	0	323.31	553740000000
RPL35	60S ribosomal protein L35	29.4214	29.9285	29.8876	29.7458	29.0905	29.0124	29.2625	29.1218		P42766;F2Z388	P42766;F2Z388	5	5	5	29.3	29.3	29.3	14.551	0	323.31	77538000000
HADHA	Trifunctional enzyme subunit alpha, mitochondrial;Long-chain enoyl-CoA hydratase;Long chain 3-hydroxyacyl-CoA dehydrogenase	29.4506	29.7453	29.7958	29.6639	28.5594	29.1602	29.5171	29.0789		P40939;H0YFD6;A0A2R8Y4F5;A0A2R8YG21;A0A2R8Y688;P40939-2	P40939;H0YFD6;A0A2R8Y4F5;A0A2R8YG21	30	30	30	54.7	54.7	54.7	82.999	0	323.31	57911000000
RPL7	60S ribosomal protein L7	28.744	29.714	30.4857	29.6479	29.7585	29.5739	30.2312	29.8545		P18124;A8MUD9;C9JIJ5;C9JZ88	P18124;A8MUD9	23	23	23	60.1	60.1	60.1	29.225	0	323.31	193360000000
RPS26	40S ribosomal protein S26;Putative 40S ribosomal protein S26-like 1	29.149	30.7787	28.8265	29.5847	29.6002	28.9326	29.7442	29.4257		P62854;Q5JNZ5	P62854;Q5JNZ5	3	3	3	32.2	32.2	32.2	13.015	0	195.83	43153000000
RPL15	60S ribosomal protein L15;Ribosomal protein L15	28.8938	29.5368	30.2974	29.576	29.9076	29.3698	30.655	29.9775		P61313;A0A2R8YEM3;E7EQV9;E7ENU7;E7EX53;A0A2R8Y738;P61313-2;E7ERA2	P61313;A0A2R8YEM3;E7EQV9;E7ENU7	13	13	13	43.6	43.6	43.6	24.146	0	323.31	184470000000
RPL36	60S ribosomal protein L36	29.1403	29.5128	30.0721	29.5751	29.5543	29.3444	29.9767	29.6251		Q9Y3U8;J3QSB5;J3KTD3	Q9Y3U8;J3QSB5	7	7	7	40	40	40	12.254	0	323.31	85625000000
LTA4H	Leukotriene A-4 hydrolase	29.3056	29.8304	29.568	29.568	28.1008	28.7487	29.276	28.7085		P09960;P09960-4;P09960-2;P09960-3;B4DEH5	P09960;P09960-4;P09960-2;P09960-3	23	23	23	50.4	50.4	50.4	69.284	0	323.31	35151000000
RPS2	40S ribosomal protein S2	29.3046	29.2586	30.121	29.5614	30.0279	29.8209	30.4017	30.0835		P15880;H0YEN5;E9PQD7;E9PMM9;I3L404;E9PPT0;E9PM36;H3BNG3;H0YE27	P15880;H0YEN5;E9PQD7;E9PMM9;I3L404;E9PPT0	17	17	17	53.2	53.2	53.2	31.324	0	323.31	158890000000
HIST2H3PS2	Histone H3	29.9141	29.4163	29.2422	29.5242	29.3213	28.7828	29.138	29.0807		Q5TEC6	Q5TEC6	5	2	2	25	8.1	8.1	15.43	0	93.963	34034000000
NUP205	Nuclear pore complex protein Nup205	29.3451	29.6659	29.2475	29.4195	27.8772	28.12	28.3454	28.1142		Q92621;U3KPX2;U3KQ97;U3KQ47	Q92621	44	44	44	27.9	27.9	27.9	227.92	0	323.31	32903000000
HSP90AA1	Heat shock protein HSP 90-alpha	29.1581	29.2316	29.7162	29.3686	28.2168	29.0976	29.4339	28.9161		P07900;P07900-2;G3V2J8;Q14568;Q58FG0	P07900;P07900-2	39	23	23	48.5	31.3	31.3	84.659	0	323.31	152040000000
FASN	Fatty acid synthase;[Acyl-carrier-protein] S-acetyltransferase;[Acyl-carrier-protein] S-malonyltransferase;3-oxoacyl-[acyl-carrier-protein] synthase;3-oxoacyl-[acyl-carrier-protein] reductase;3-hydroxyacyl-[acyl-carrier-protein] dehydratase;Enoyl-[acyl-carrier-protein] reductase;Oleoyl-[acyl-carrier-protein] hydrolase	29.2745	29.4398	29.2653	29.3265	28.0984	28.4284	28.71	28.4123		P49327;A0A0U1RQF0;A0A0U1RRG3;A0A1B0GTR5;J3KTF0	P49327;A0A0U1RQF0	112	112	112	64.2	64.2	64.2	273.42	0	323.31	393720000000
IPO8	Importin-8	29.3522	29.7453	28.8348	29.3108	27.5555	27.7934	27.8828	27.7439		O15397;O15397-2;H0YH64;F5H2I3;F5H292;F5GXT5;F5H244	O15397;O15397-2	7	7	7	9.4	9.4	9.4	119.94	0	10.493	11814000000
EEF1A1	Elongation factor 1-alpha 1;Putative elongation factor 1-alpha-like 3;Elongation factor 1-alpha	28.9857	29.3014	29.5527	29.2799	28.284	28.9942	29.6243	28.9675		P68104;Q5VTE0;A0A087WVQ9;P68104-2;A0A087WV01;Q05639;A0A2U3TZH3;A0A2R8Y488;Q5JR01;A0A2R8Y660;A6PW80;A0A2R8YDN5	P68104;Q5VTE0;A0A087WVQ9;P68104-2;A0A087WV01	21	21	21	61.3	61.3	61.3	50.14	0	323.31	92927000000
RPL7A	60S ribosomal protein L7a	28.8881	30.1251	28.5293	29.1808	30.0061	27.9655	28.3074	28.7597		P62424;Q5T8U3;Q5T8U2	P62424;Q5T8U3;Q5T8U2	20	20	20	50	50	50	29.995	0	323.31	95215000000
GOLGB1	Golgin subfamily B member 1	29.3584	29.1416	28.9949	29.165	29.3545	28.9136	29.3831	29.2171	1	Q14789;Q14789-2;Q14789-4;Q14789-3;E7EU81;H0Y867;Q9NZW5;C9JGI8;C9J4Q3;B8ZZG1;REV__Q8N884-2;REV__Q8N884	Q14789;Q14789-2;Q14789-4;Q14789-3;E7EU81	49	49	49	20.7	20.7	20.7	376.01	0	198.9	53579000000
MYH9	Myosin-9	28.9661	29.4028	29.0825	29.1505	27.9519	28.2373	28.5794	28.2562	8	P35579;P35579-2;Q5BKV1;B1AH99;REV__S4R3H4;REV__E7EQT4;REV__Q9UKV3-5;REV__Q9UKV3	P35579;P35579-2	103	103	84	53.8	53.8	44.2	226.53	0	323.31	201740000000
PLS3	Plastin-3	28.9456	29.2238	29.2565	29.142	27.6716	28.0957	28.7073	28.1582		P13797;A0A0A0MSQ0;P13797-2;P13797-3;H7C4N2;U3KQI3;P13796;Q14651;F2Z2Z9;Q5TBN3;C9JAM8	P13797;A0A0A0MSQ0;P13797-2;P13797-3	38	38	38	64.1	64.1	64.1	70.81	0	323.31	131460000000
EEF2	Elongation factor 2	28.7206	29.3832	29.322	29.1419	28.4086	28.2584	29.2993	28.6554		P13639;M0R0I6	P13639	51	51	50	65.7	65.7	64.6	95.337	0	323.31	300480000000
MCCC1	Methylcrotonoyl-CoA carboxylase subunit alpha, mitochondrial	28.9229	28.8898	29.582	29.1316	29.4705	29.7924	29.7188	29.6606		Q96RQ3;E9PHF7;F5GYT8;E9PG35;G5E9X5;F8WDI3	Q96RQ3;E9PHF7;F5GYT8;E9PG35;G5E9X5	32	32	32	60.7	60.7	60.7	80.472	0	323.31	180750000000
RPL34	60S ribosomal protein L34	28.8704	29.1061	29.4046	29.127	29.3751	28.6879	29.4217	29.1616		P49207	P49207	4	4	4	14.5	14.5	14.5	13.293	0	37.442	37550000000
RPS9	40S ribosomal protein S9	28.6471	29.0256	29.7024	29.125	29.1907	28.9946	29.6447	29.2767		P46781;A0A024R4M0;B5MCT8;C9JM19;F2Z3C0;A8MXK4	P46781;A0A024R4M0;B5MCT8;C9JM19	15	15	15	45.9	45.9	45.9	22.591	0	323.31	165240000000
RPL24	60S ribosomal protein L24	29.069	29.546	28.7458	29.1203	29.9991	28.4655	28.8132	29.0926		P83731;C9JXB8;C9JNW5	P83731;C9JXB8;C9JNW5	6	6	6	33.1	33.1	33.1	17.779	0	175.21	42459000000
LDHB	L-lactate dehydrogenase B chain;L-lactate dehydrogenase	28.7826	29.0479	29.5046	29.1117	28.4686	29.1949	29.6445	29.1027		P07195;A0A3B3IS95;A8MW50;C9J7H8;F5H793	P07195;A0A3B3IS95;A8MW50	18	17	17	60.8	57.2	57.2	36.638	0	323.31	121620000000
FAU	40S ribosomal protein S30	29.438	30.4817	27.3327	29.0841	30.1712	27.8684	28.3246	28.7881		P62861;E9PR30	P62861;E9PR30	4	4	4	20.3	20.3	20.3	6.6478	0	48.076	25886000000
RPL32	60S ribosomal protein L32	28.8086	28.8563	29.4734	29.0461	29.4617	29.1177	29.7559	29.4451		P62910;D3YTB1;F8W727;D3YTI8	P62910;D3YTB1;F8W727	12	12	12	48.9	48.9	48.9	15.86	0	323.31	79567000000
RPL13	60S ribosomal protein L13	28.7601	29.0335	29.2941	29.0292	29.4296	29.1166	30.0684	29.5382		P26373;J3QSB4;P26373-2;H3BTH3;H3BUK8;J3KS98	P26373;J3QSB4;P26373-2	11	11	11	45.5	45.5	45.5	24.261	0	323.31	110440000000
ESD	S-formylglutathione hydrolase	28.5635	28.9136	29.4551	28.9774	29.0927	29.7548	30.2239	29.6905		P10768;X6RA14;H7BZT7;U3KQT1	P10768;X6RA14;H7BZT7;U3KQT1	6	6	6	28.7	28.7	28.7	31.462	0	81.596	38082000000
SRSF3	Serine/arginine-rich splicing factor 3	29.2534	28.9656	28.6579	28.959	28.8107	28.0808	28.5239	28.4718		P84103;P84103-2;A0A087X2D0	P84103;P84103-2;A0A087X2D0	8	7	7	40.2	40.2	40.2	19.329	0	272.82	27246000000
RPL23A	60S ribosomal protein L23a	29.3079	29.5128	27.9429	28.9212	29.2702	27.1462	27.6111	28.0092		P62750;H7BY10;K7EJV9;K7ERT8;A8MUS3;K7EMA7	P62750;H7BY10;K7EJV9;K7ERT8;A8MUS3;K7EMA7	12	12	12	44.2	44.2	44.2	17.695	0	323.31	58646000000
DHX9	ATP-dependent RNA helicase A	28.7248	28.9164	29.0629	28.9014	27.9084	28.2297	28.8947	28.3443		Q08211;Q08211-2	Q08211	51	51	51	54.4	54.4	54.4	140.96	0	323.31	113420000000
RPL10	60S ribosomal protein L10	29.152	29.019	28.4151	28.862	28.9275	27.7901	28.2729	28.3302		P27635;X1WI28;B8A6G2;A6QRI9	P27635;X1WI28	11	11	2	46.3	46.3	13.6	24.604	0	323.31	60453000000
PCCA	Propionyl-CoA carboxylase alpha chain, mitochondrial	28.7818	29.0731	28.6786	28.8445	28.7831	28.741	28.7964	28.7735		P05165;P05165-2;P05165-3;A0A1B0GU58;A0A1B0GUX9;A0A1B0GWI4;A0A1B0GWA1;A0A1B0GTR1;H0Y5U0;Q5JTW6;H0Y4B9;H0Y798;Q5JVH2;A0A2R8Y725	P05165;P05165-2;P05165-3;A0A1B0GU58;A0A1B0GUX9;A0A1B0GWI4;A0A1B0GWA1	37	37	37	61.5	61.5	61.5	80.058	0	323.31	198250000000
RPL14	60S ribosomal protein L14	28.6103	29.1789	28.5787	28.7893	28.979	27.7311	28.0568	28.2556		P50914;E7EPB3	P50914;E7EPB3	6	6	6	27.9	27.9	27.9	23.432	0	294.13	37147000000
CLTC	Clathrin heavy chain 1;Clathrin heavy chain	28.5819	28.867	28.7842	28.7444	27.45	27.935	28.2585	27.8812	3	Q00610;A0A087WVQ6;Q00610-2;J3KS13;P53675;P53675-2;A0A087WX41;K7EJJ5;J3KSQ2;J3KRF5;J3QL20;F5H5N6;A0A087WV74;A0A087WXH4	Q00610;A0A087WVQ6;Q00610-2	84	84	84	61	61	61	191.61	0	323.31	258160000000
HSPA1A	Heat shock 70 kDa protein 1A;Heat shock 70 kDa protein 1B	28.6239	28.5032	29.0972	28.7414	28.1675	28.1694	29.2295	28.5221		P0DMV8;A0A0G2JIW1;P0DMV9;P0DMV8-2;V9GZ37	P0DMV8;A0A0G2JIW1;P0DMV9;P0DMV8-2;V9GZ37	38	38	26	71	71	46	70.051	0	323.31	324170000000
SLC25A6	ADP/ATP translocase 3;ADP/ATP translocase 3, N-terminally processed	28.6324	28.4792	29.1104	28.7407	29.1996	28.6838	29.0236	28.969		P12236	P12236	16	16	4	48	48	12.8	32.866	0	323.31	95401000000
RPL36AL	60S ribosomal protein L36a-like;60S ribosomal protein L36a	28.4563	29.3086	28.43	28.7316	27.742	21.441	27.6127	25.5986		Q969Q0;P83881;J3KQN4;H0Y5B4;H7BZ11;R4GN19;H7BY91;H0Y3V9	Q969Q0;P83881;J3KQN4;H0Y5B4;H7BZ11;R4GN19	7	7	7	37.7	37.7	37.7	12.469	0	62.466	12707000000
UBC	Polyubiquitin-C;Ubiquitin;Polyubiquitin-B;Ubiquitin;Ubiquitin-60S ribosomal protein L40;Ubiquitin;60S ribosomal protein L40;Ubiquitin-40S ribosomal protein S27a;Ubiquitin;40S ribosomal protein S27a	28.6772	28.5149	28.9452	28.7124	28.7036	28.9446	29.6897	29.1126		P0CG48;F5GYU3;Q96C32;Q5PY61;J3QKN0;F5GXK7;F5H747;F5H388;B4DV12;F5H265;P0CG47;F5H2Z3;F5H6Q2;J3QTR3;J3QS39;P62987;P62979;M0R1M6;Q49A90;A0A2R8Y422;M0R1V7;M0R2S1;F5GZ39;J3QSA3	P0CG48;F5GYU3;Q96C32;Q5PY61;J3QKN0;F5GXK7;F5H747;F5H388;B4DV12;F5H265;P0CG47;F5H2Z3;F5H6Q2;J3QTR3;J3QS39;P62987;P62979;M0R1M6;Q49A90;A0A2R8Y422;M0R1V7;M0R2S1;F5GZ39;J3QSA3	4	4	4	61.8	61.8	61.8	77.038	0	323.31	81862000000
RPL39	60S ribosomal protein L39;Putative 60S ribosomal protein L39-like 5	28.3711	28.8403	28.8243	28.6786	29.2595	29.0706	29.3037	29.2113		P62891;Q59GN2	P62891;Q59GN2	2	2	2	19.6	19.6	19.6	6.4066	0	33.599	27926000000
RPL29	60S ribosomal protein L29	28.5263	29.7564	27.7315	28.6714	30.1512	28.8324	29.1078	29.3638		P47914;A0A3B3ITT5	P47914;A0A3B3ITT5	5	5	5	23.3	23.3	23.3	17.752	0	323.31	46613000000
IRS4	Insulin receptor substrate 4	28.7255	28.791	28.4805	28.6657	28.4349	27.7267	28.1375	28.0997		O14654	O14654	25	25	25	26.8	26.8	26.8	133.77	0	323.31	31591000000
RPS6	40S ribosomal protein S6	28.1564	29.1277	28.6869	28.657	29.024	28.7762	29.1836	28.9946		P62753;A2A3R7	P62753	10	10	3	34.5	34.5	8.4	28.68	0	323.31	49211000000
KPNB1	Importin subunit beta-1	28.4551	28.8232	28.6569	28.6451	27.1817	27.6336	28.0407	27.6187		Q14974;Q14974-2;J3KTM9;J3QR48;J3QKQ5;J3QRG4;J3KS06	Q14974;Q14974-2;J3KTM9	35	35	35	53.2	53.2	53.2	97.169	0	323.31	83968000000
UBA1	Ubiquitin-like modifier-activating enzyme 1	28.4452	28.776	28.7097	28.6436	27.9157	28.2438	28.7601	28.3065		P22314;P22314-2;Q5JRR9;Q5JRS0;Q5JRS1;Q5JRS3;Q5JRS2	P22314;P22314-2	45	45	25	58.2	58.2	33.7	117.85	0	323.31	136330000000
RPL27A	60S ribosomal protein L27a	28.4308	28.6724	28.8159	28.6397	29.0443	28.1834	28.9072	28.7116		P46776;E9PLL6;E9PJD9;E9PLX7	P46776;E9PLL6;E9PJD9	5	5	5	31.1	31.1	31.1	16.561	0	204.22	39214000000
TRIM28	Transcription intermediary factor 1-beta	28.4794	28.9076	28.446	28.611	27.6376	27.9298	28.2984	27.9553		Q13263;Q13263-2;M0R0K9;M0R3C0;M0R2I3	Q13263;Q13263-2;M0R0K9	26	26	26	50.2	50.2	50.2	88.549	0	323.31	91610000000
RPS8	40S ribosomal protein S8	28.6813	28.8674	28.185	28.5779	28.7658	27.5821	28.1985	28.1821		P62241;Q5JR95	P62241;Q5JR95	13	13	13	52.9	52.9	52.9	24.205	0	323.31	52894000000
RPL28	60S ribosomal protein L28	27.8571	28.5502	29.312	28.5731	28.5505	28.1457	29.0974	28.5979	8	P46779;H0YMF4;H0YKD8;P46779-4;P46779-5;P46779-2;P46779-3;H0YLP6	P46779;H0YMF4;H0YKD8;P46779-4;P46779-5;P46779-2;P46779-3;H0YLP6	9	9	9	42.3	42.3	42.3	15.747	0	323.31	39176000000
LDHA	L-lactate dehydrogenase A chain	28.3537	28.4975	28.8336	28.5616	27.7433	28.1853	28.7318	28.2201		P00338;P00338-3;P00338-4;P00338-2;P00338-5;F5GXY2;F5GYU2;F5GXH2;F5H6W8;F5H5J4;F5GZQ4;F5GWW2;F5GXC7;F5H8H6;F5GXU1;P07864;F5H155;Q6ZMR3;F5H5G7;A0A087WUM2;G3XAP5;F5H245	P00338;P00338-3;P00338-4;P00338-2;P00338-5	23	23	21	75.9	75.9	71.1	36.688	0	323.31	95896000000
SPTBN1	Spectrin beta chain, non-erythrocytic 1	28.4083	28.4664	28.7828	28.5525	27.7745	28.0444	28.7189	28.1793	1,8	Q01082;A0A087WUZ3;Q01082-3;Q01082-2;F8W6C1;P11277;P11277-2;P11277-3	Q01082;A0A087WUZ3;Q01082-3;Q01082-2	59	59	55	33.4	33.4	31.4	274.61	0	264.09	27008000000
RPL31	60S ribosomal protein L31	28.1322	29.0143	28.449	28.5318	28.9034	28.1686	28.9222	28.6647		P62899;P62899-3;P62899-2;H7C2W9;C9JU56;B7Z4E3;B7Z4C8;B8ZZK4	P62899;P62899-3;P62899-2;H7C2W9;C9JU56;B7Z4E3;B7Z4C8;B8ZZK4	9	9	9	53.6	53.6	53.6	14.463	0	84.233	32252000000
HNRNPU	Heterogeneous nuclear ribonucleoprotein U	28.3195	28.5745	28.6009	28.4983	28.4882	27.9825	28.6923	28.3877		Q00839;Q00839-2;A0A1X7SBS1;A0A1W2PPS1;A0A1W2PP35;Q5RI18;A0A1W2PPH7;A0A1W2PPL4;A0A1W2PP34;A0A1W2PQL0;A0A1W2PQ74;A0A1W2PQD4;A0A1W2PRZ7;A0A1W2PRI6;A0A1W2PPE9;A0A1W2PP22;A0A1W2PNG3;A0A087WVI9	Q00839;Q00839-2;A0A1X7SBS1;A0A1W2PPS1;A0A1W2PP35;Q5RI18;A0A1W2PPH7;A0A1W2PPL4;A0A1W2PP34;A0A1W2PQL0;A0A1W2PQ74	28	28	28	38.3	38.3	38.3	90.583	0	323.31	79123000000
RHOT2	Mitochondrial Rho GTPase 2	28.805	28.0913	28.4779	28.4581	28.0684	28.7518	28.0804	28.3002		Q8IXI1;H3BST5;I3L2C6;H3BUX4;Q8IXI1-2;Q8IXI2;Q8IXI2-3;H3BMP9;H3BVI5;H7BXZ6;Q8IXI2-6;Q8IXI2-4;Q8IXI2-5;Q8IXI2-2;Q8IXI2-7	Q8IXI1;H3BST5;I3L2C6;H3BUX4	5	5	5	12.9	12.9	12.9	68.117	0	6.2825	24847000000
ANXA5	Annexin A5;Annexin	28.2304	28.3871	28.7381	28.4519	27.7374	26.7016	28.8397	27.7596	4	P08758;D6RBL5;D6RBE9;E9PHT9;D6RCN3	P08758;D6RBL5;D6RBE9	11	11	11	37.5	37.5	37.5	35.936	0	236.12	15686000000
TLN1	Talin-1	28.2179	28.6787	28.3544	28.417	26.9017	27.3482	27.6885	27.3128		Q9Y490	Q9Y490	91	91	82	51.4	51.4	47.4	269.76	0	323.31	77089000000
DYNC1H1	Cytoplasmic dynein 1 heavy chain 1	28.4339	28.5173	28.1569	28.3694	26.8997	27.1375	27.35	27.1291		Q14204;A0A2R8Y706;A0A2R8YFZ7;A0A2R8Y5T0;A0A2R8Y6H2;A0A2R8Y542;A0A2R8Y6I5;A0A2R8YGC7;H0YJ21	Q14204	212	212	212	55.2	55.2	55.2	532.4	0	323.31	280780000000
HERC1	Probable E3 ubiquitin-protein ligase HERC1	28.1233	28.7575	28.2053	28.362	28.3609	28.9275	28.6562	28.6482		Q15751	Q15751	6	6	6	1.5	1.5	1.5	532.22	0	10.433	17542000000
RPL19	60S ribosomal protein L19;Ribosomal protein L19	27.9534	28.2452	28.4507	28.2164	28.5339	28.2667	29.3559	28.7188		P84098;J3QR09;J3KTE4	P84098;J3QR09;J3KTE4	11	11	11	28.6	28.6	28.6	23.466	0	219.8	43920000000
RPL17	60S ribosomal protein L17	28.4258	27.9561	28.2229	28.2016	28.3561	27.5322	28.0085	27.9656		P18621;A0A087WXM6;J3QQT2;J3KRX5;A0A0A6YYL6;P18621-3;J3QLC8;A0A0A0MRF8;P18621-2;J3KRB3;A0A087WWH0;J3QS96;A0A087WY81;J3KSJ0	P18621;A0A087WXM6;J3QQT2;J3KRX5;A0A0A6YYL6;P18621-3;J3QLC8;A0A0A0MRF8;P18621-2;J3KRB3;A0A087WWH0;J3QS96;A0A087WY81	10	10	10	48.9	48.9	48.9	21.397	0	323.31	42232000000
RPL3	60S ribosomal protein L3	28.1675	28.3462	28.0839	28.1992	28.222	27.6238	28.4114	28.0857		P39023;G5E9G0;H7C422;B5MCW2;H7C3M2;F8WCR1;Q92901	P39023;G5E9G0;H7C422;B5MCW2;H7C3M2	22	22	22	49.6	49.6	49.6	46.108	0	323.31	69655000000
RPS24	40S ribosomal protein S24	27.9931	28.8589	27.5696	28.1405	29.1462	26.9013	27.5162	27.8546		P62847;E7ETK0;A0A2R8Y849;A0A087WUS0;A0A2R8YD14;P62847-2;P62847-3;P62847-4;A0A2R8Y8A0	P62847;E7ETK0;A0A2R8Y849;A0A087WUS0;A0A2R8YD14;P62847-2;P62847-3;P62847-4	5	5	5	35.3	35.3	35.3	15.423	0	323.31	32808000000
RPS16	40S ribosomal protein S16	28.0887	28.015	28.2367	28.1135	27.3908	27.6251	28.0238	27.6799		P62249;M0R210;M0R3H0;M0R1M5;Q6IPX4;M0QX76	P62249;M0R210;M0R3H0;M0R1M5;Q6IPX4	11	11	11	56.2	56.2	56.2	16.445	0	285.63	29766000000
CCT3	T-complex protein 1 subunit gamma	27.9509	28.0897	28.283	28.1079	27.1065	27.5824	28.3392	27.676		P49368;B4DUR8;P49368-2;E9PRC8;Q5SZX6;Q5SZX9;E9PM09;E9PQ35;Q5SZW8	P49368;B4DUR8;P49368-2	32	32	32	66.6	66.6	66.6	60.533	0	323.31	73932000000
CCT6A	T-complex protein 1 subunit zeta	27.79	28.25	28.2136	28.0845	26.4306	27.237	27.8586	27.1754		P40227;P40227-2;Q92526;Q92526-2;Q92526-3;J3KRI6	P40227;P40227-2	24	24	24	55.9	55.9	55.9	58.024	0	323.31	42158000000
YWHAE	14-3-3 protein epsilon	27.9125	28.3196	27.9723	28.0681	26.9895	27.6332	28.0658	27.5628		P62258;P62258-2;B4DJF2;I3L3T1;K7EM20;K7EIT4;I3L0W5	P62258;P62258-2	13	13	11	63.1	63.1	56.1	29.174	0	223.94	23615000000
HSP90AB2P	Putative heat shock protein HSP 90-beta 2	27.8037	NaN	28.3237	28.0637	26.7863	21.9678	28.2341	25.6627		Q58FF8	Q58FF8	10	2	2	19.4	4.5	4.5	44.348	0	227.6	15499000000
PARP1	Poly [ADP-ribose] polymerase 1	27.8874	27.9849	28.3185	28.0636	27.1535	27.9266	28.3967	27.8256		P09874;Q5VX84;Q5VX85	P09874	56	56	56	55.3	55.3	55.3	113.08	0	323.31	137920000000
FLNA	Filamin-A	27.7757	28.379	28.0266	28.0604	26.5121	26.8172	27.265	26.8648		P21333;P21333-2;Q60FE5;A0A087WWY3;F8WE98;H0Y5C6;H0Y5F3;H7C2E7	P21333;P21333-2;Q60FE5;A0A087WWY3	103	103	94	57.1	57.1	53.6	280.74	0	323.31	168380000000
DSP	Desmoplakin	27.5334	28.9714	27.6675	28.0574	26.8184	27.5569	27.8103	27.3952		P15924;P15924-3;P15924-2	P15924;P15924-3;P15924-2	89	89	89	36.3	36.3	36.3	331.77	0	323.31	39893000000
ACLY	ATP-citrate synthase	27.8391	28.1262	28.146	28.0371	26.44	27.0459	27.5218	27.0026		P53396;P53396-2;P53396-3;K7ESG8;K7EIE7	P53396;P53396-2;P53396-3	46	46	46	51.7	51.7	51.7	120.84	0	323.31	79705000000
EEF1G	Elongation factor 1-gamma	27.6435	28.1125	28.3328	28.0296	27.2485	27.7727	28.4464	27.8225	8	P26641;P26641-2	P26641;P26641-2	22	22	22	60.4	60.4	60.4	50.118	0	323.31	77642000000
H2AFY	Core histone macro-H2A.1;Histone H2A	28.2079	28.3343	27.5357	28.026	27.9816	26.8795	27.1658	27.3423		O75367;O75367-3;O75367-2;B4DJC3;D6RCF2	O75367;O75367-3;O75367-2;B4DJC3	18	18	16	52.2	52.2	45.2	39.617	0	323.31	36565000000
PHGDH	D-3-phosphoglycerate dehydrogenase	27.6538	28.1561	28.1747	27.9949	26.7372	27.3281	27.8659	27.3104		O43175;A0A286YF22;A0A286YFA2;A0A2C9F2M7;A0A286YFL2;A0A286YFM8;A0A286YF78;A0A286YER3;A0A286YFC8;A0A286YFB2;A0A286YF34;A0A286YFE1;A0A286YFF3;A0A286YFK5	O43175;A0A286YF22;A0A286YFA2;A0A2C9F2M7;A0A286YFL2;A0A286YFM8	20	20	20	49.7	49.7	49.7	56.65	0	323.31	51369000000
EIF4G1	Eukaryotic translation initiation factor 4 gamma 1	27.8432	28.008	28.1156	27.9889	26.8138	27.0806	27.4297	27.108		Q04637;Q04637-4;E7EUU4;E9PGM1;E7EX73;Q04637-3;Q04637-5;Q04637-9;Q04637-8;Q04637-7;Q04637-6;C9JF13;C9J6B6;C9K073;C9J2Z7;H7C044;H7C0V6;REV__Q8NEG2;REV__Q8NEG2-2;REV__J3KQX6;C9JHW9;C9JWH7;C9JWW9;REV__F5H7J8;REV__C9JQZ6;F8WCF2;C9J556;C9JSU8	Q04637;Q04637-4;E7EUU4;E9PGM1;E7EX73;Q04637-3;Q04637-5;Q04637-9;Q04637-8;Q04637-7;Q04637-6	42	42	40	31.2	31.2	30.1	175.49	0	323.31	48347000000
RPL21	60S ribosomal protein L21	27.5457	28.467	27.8649	27.9592	28.1866	27.4681	27.9292	27.8613		P46778;G3V1B3;M0R181	P46778;G3V1B3;M0R181	9	9	9	38.8	38.8	38.8	18.565	0	323.31	36736000000
SLC25A5	ADP/ATP translocase 2;ADP/ATP translocase 2, N-terminally processed	27.7171	27.9538	28.2065	27.9591	28.3206	27.7873	28.6855	28.2645		P05141;Q9H0C2	P05141	15	6	6	43	19.5	19.5	32.852	0	199.29	25329000000
RPS5	40S ribosomal protein S5;40S ribosomal protein S5, N-terminally processed	27.7072	27.8229	28.2074	27.9125	27.9684	27.4733	28.4348	27.9588		P46782;M0R0F0;M0R0R2;M0QZN2	P46782;M0R0F0;M0R0R2;M0QZN2	10	10	10	59.8	59.8	59.8	22.876	0	323.31	17904000000
IPO5	Importin-5	27.8451	27.7882	28.0989	27.9107	26.631	27.0732	27.4717	27.0586		O00410;O00410-3;H0Y8C6;O00410-2;E7ETV3;E7EQT5;E7EV12;H0Y3V4;E7EWK4;E7EX05;E7ETV8;E7ESZ1;C9JZD8;C9JQT6;C9J875;C9JXE0;O60518;C9JZ53;F8WF30;C9J583	O00410;O00410-3;H0Y8C6;O00410-2	47	47	47	59.4	59.4	59.4	123.63	0	323.31	85511000000
CAD	CAD protein;Glutamine-dependent carbamoyl-phosphate synthase;Aspartate carbamoyltransferase;Dihydroorotase	27.6821	28.0915	27.8785	27.884	26.4604	26.6977	27.1098	26.756		P27708;F8VPD4;H7C2E4;H7C3Z5;H7BZB3;P31327;P31327-2;P31327-3	P27708;F8VPD4	81	81	81	51.5	51.5	51.5	242.98	0	323.31	85452000000
H2AFV	Histone H2A.V;Histone H2A.Z;Histone H2A	27.7214	27.6536	28.2491	27.8747	27.8402	28.0497	28.2154	28.0351		Q71UI9;P0C0S5;C9J0D1;A0A494C189;Q71UI9-4;Q71UI9-2;Q71UI9-3;C9J386	Q71UI9;P0C0S5;C9J0D1;A0A494C189;Q71UI9-4;Q71UI9-2;Q71UI9-3;C9J386	6	4	4	53.9	46.9	46.9	13.509	0	61.133	12224000000
RPL18A	60S ribosomal protein L18a	27.6057	28.1507	27.8572	27.8712	28.0649	27.2328	28.0593	27.7857		Q02543;M0R117;M0R3D6;M0R1A7;M0R0P7	Q02543;M0R117;M0R3D6;M0R1A7;M0R0P7	10	10	10	42.6	42.6	42.6	20.762	0	323.31	32700000000
RPS3	40S ribosomal protein S3	27.5343	28.0515	27.974	27.8533	27.4411	27.2488	28.0084	27.5661		P23396;P23396-2;E9PL09;E9PPU1;H0YEU2;F2Z2S8;H0YCJ7;H0YF32;E9PQ96;E9PJH4;E9PK82;E9PSF4;E9PQX2;H0YES8	P23396;P23396-2;E9PL09;E9PPU1;H0YEU2;F2Z2S8;H0YCJ7	17	17	17	70.4	70.4	70.4	26.688	0	323.31	55379000000
ATP1A1	Sodium/potassium-transporting ATPase subunit alpha-1	27.6999	28.0574	27.7963	27.8512	26.9395	27.0726	27.5069	27.173		P05023;P05023-4;P05023-3;P05023-2;P50993;B1AKY9;H0Y7C1;P54707;P54707-2;Q5TC01;Q5TC02;Q5TC05	P05023;P05023-4;P05023-3;P05023-2	41	41	26	45.2	45.2	27.6	112.89	0	323.31	84586000000
CCT4	T-complex protein 1 subunit delta	27.296	27.9591	28.292	27.849	27.5504	27.6334	28.3435	27.8424		P50991;P50991-2	P50991;P50991-2	24	24	24	55.1	55.1	55.1	57.924	0	323.31	56554000000
RPS25	40S ribosomal protein S25	27.89	28.03	27.594	27.838	27.8088	26.6785	27.3404	27.2759		P62851	P62851	5	5	5	29.6	29.6	29.6	13.742	0	127.48	16970000000
RSL1D1	Ribosomal L1 domain-containing protein 1	27.5564	28.3041	27.6524	27.8376	27.6513	26.7925	27.7427	27.3955		O76021;J3QSV6;I3L3U9;I3L3C4;O76021-2;I3L234;I3L1A3;J3KPU7;I3L2F2;I3L4T8;I3L1Y4	O76021;J3QSV6;I3L3U9	28	28	28	48.8	48.8	48.8	54.972	0	323.31	41862000000
RPS11	40S ribosomal protein S11	27.7502	27.9267	27.7361	27.8043	28.1761	27.3711	27.6485	27.7319		P62280;M0QZC5;M0R1H5;M0R1H6	P62280;M0QZC5	13	13	13	55.7	55.7	55.7	18.431	0	323.31	30714000000
MDC1	Mediator of DNA damage checkpoint protein 1	27.3225	28.0284	28.0181	27.7897	27.1023	27.5525	27.5472	27.4007		Q14676;Q14676-2;Q14676-3;Q14676-4;H0Y6Z8;A2AB05;A2AB07;A2AB06;A0A087X0R2	Q14676;Q14676-2;Q14676-3;Q14676-4	59	59	59	43.9	43.9	43.9	226.66	0	323.31	59044000000
MTHFD1	C-1-tetrahydrofolate synthase, cytoplasmic;Methylenetetrahydrofolate dehydrogenase;Methenyltetrahydrofolate cyclohydrolase;Formyltetrahydrofolate synthetase;C-1-tetrahydrofolate synthase, cytoplasmic, N-terminally processed	27.4933	27.9362	27.884	27.7712	26.4285	27.1962	27.7526	27.1258		P11586;V9GYY3;A0A384N5Y3;F5H2F4;V9GZ78;A0A494C1T2;V9GY75	P11586;V9GYY3;A0A384N5Y3;F5H2F4;V9GZ78;A0A494C1T2	43	43	43	58.5	58.5	58.5	101.56	0	323.31	64160000000
RPS23	40S ribosomal protein S23	27.4788	28.0475	27.7557	27.7607	27.9217	26.8327	27.7126	27.489		P62266;D6RD47;D6RDJ2;D6RIX0;D6R9I7	P62266;D6RD47	7	7	7	49	49	49	15.807	0	83.735	14817000000
HSPH1	Heat shock protein 105 kDa	27.514	27.9309	27.8065	27.7505	26.331	26.8496	27.3078	26.8295		Q92598;Q92598-2;Q92598-4;Q92598-3;A0A0A0MSM0;R4GN69;Q5TBM3	Q92598;Q92598-2;Q92598-4;Q92598-3;A0A0A0MSM0	38	37	36	58.9	57.2	55.6	96.864	0	323.31	74379000000
ALDOA	Fructose-bisphosphate aldolase A;Fructose-bisphosphate aldolase	27.5891	27.6376	27.9986	27.7418	27.8144	27.3183	28.7958	27.9762		P04075;J3KPS3;H3BQN4;P04075-2;H3BPS8;H3BUH7;H3BR04;H3BMQ8;H3BU78;H3BR68;P05062;A0A087WXX2;A0A3B3IS80	P04075;J3KPS3;H3BQN4;P04075-2;H3BPS8;H3BUH7;H3BR04;H3BMQ8	22	22	20	69.2	69.2	59.6	39.42	0	323.31	97424000000
CAND1	Cullin-associated NEDD8-dissociated protein 1	27.5602	27.7401	27.8657	27.722	26.6123	26.8494	27.2555	26.9057		Q86VP6;Q86VP6-2;A0A0C4DGH5;H0YH27;Q86VP6-3;F5H6I6;A0A3B3ISC4;F8WBB8	Q86VP6;Q86VP6-2;A0A0C4DGH5	39	39	37	39.3	39.3	37.9	136.37	0	323.31	60636000000
AHCY	Adenosylhomocysteinase	27.4573	27.9136	27.7819	27.7176	26.3763	26.7093	27.3507	26.8121		P23526;P23526-2	P23526;P23526-2	20	20	20	49.8	49.8	49.8	47.716	0	323.31	35674000000
HSPA4	Heat shock 70 kDa protein 4	27.4223	27.9154	27.7417	27.6931	26.8833	27.3585	27.9032	27.3817		P34932;A0A087WYC1;A0A087WTS8;P34932-2	P34932;A0A087WYC1;A0A087WTS8	38	38	36	57.6	57.6	54	94.33	0	323.31	74577000000
FTSJ3	pre-rRNA processing protein FTSJ3	27.526	27.9471	27.5926	27.6886	28.1162	27.5847	27.7866	27.8292		Q8IY81;J3KS74;J3QSE2;J3KS36	Q8IY81	25	25	25	40.5	40.5	40.5	96.557	0	323.31	58786000000
LRPPRC	Leucine-rich PPR motif-containing protein, mitochondrial	27.4675	27.8923	27.6863	27.682	26.2609	26.7705	27.0354	26.6889		P42704;A0A0C4DG06;B8ZZ38;C9JCA9;H7C3W8;Q9NP80;A0A0C4DG51;Q9NP80-3;Q9NP80-2	P42704	78	78	78	61	61	61	157.9	0	323.31	79283000000
SF3B3	Splicing factor 3B subunit 3	27.4531	27.7196	27.8646	27.6791	26.6148	26.7898	27.6342	27.0129		Q15393;Q15393-3;Q15393-2;J3QRB2;J3QL37;I3L4G7;H3BMB0;J3QKV4	Q15393	32	32	32	33.9	33.9	33.9	135.58	0	258.77	28839000000
HNRNPM	Heterogeneous nuclear ribonucleoprotein M	27.4023	27.7026	27.9189	27.6746	26.3227	27.3963	27.6282	27.1157		P52272;P52272-2;A0A087X0X3;M0QZM1;M0R019;M0R2I7;M0R2T0;M0R0N3;M0QYQ7;M0QYL3;M0R0Y6;M0QY96	P52272;P52272-2;A0A087X0X3;M0QZM1	29	29	29	51	51	51	77.515	0	323.31	33808000000
RPL27	60S ribosomal protein L27	27.3072	28.1005	27.615	27.6742	28.2267	27.2838	27.7015	27.7373		P61353;K7ELC7;K7EQQ9;K7ERY7	P61353;K7ELC7	8	8	8	49.3	49.3	49.3	15.798	0	323.31	27929000000
RPS27	40S ribosomal protein S27	27.3085	27.7784	27.9253	27.6707	27.6321	27.1003	27.7065	27.4796		P42677;C9J1C5	P42677	5	5	3	40.5	40.5	15.5	9.461	0	58.132	11707000000
IARS	Isoleucine--tRNA ligase, cytoplasmic	27.5205	27.8004	27.6663	27.6624	26.6053	26.8368	27.3179	26.92		P41252;A0A0A0MSX9;J3KR24;Q5TCD1;Q5TCC6;Q5TCC9	P41252;A0A0A0MSX9;J3KR24	47	47	47	44.8	44.8	44.8	144.5	0	323.31	77687000000
COPA	Coatomer subunit alpha;Xenin;Proxenin	27.6132	27.944	27.4007	27.6526	26.2664	26.5708	27.0085	26.6152		P53621;P53621-2;A0A3B3IT15;A0A3B3IS84;A0A3B3ISC6;A0A3B3IU89;A0A3B3ITV3;A0A3B3ISK1;A0A3B3ITI7;A0A3B3IU78;A0A3B3IS23;A0A3B3ITX2;A0A3B3IU84	P53621;P53621-2;A0A3B3IT15;A0A3B3IS84;A0A3B3ISC6;A0A3B3IU89	51	51	51	49.3	49.3	49.3	138.34	0	323.31	47431000000
SRRM2	Serine/arginine repetitive matrix protein 2	27.4465	27.7712	27.723	27.6469	27.2566	27.3976	27.5563	27.4035		Q9UQ35;Q9UQ35-2;I3L4D8;I3L182;I3L1I8;Q9UQ35-3;I3L1C0;A0A087X1W1;I3L0N7;I3L3Q8;I3L4U6	Q9UQ35;Q9UQ35-2	52	52	52	26.9	26.9	26.9	299.61	0	323.31	113630000000
RPL23	60S ribosomal protein L23	27.5643	27.5052	27.8126	27.6274	27.4897	27.3919	27.9237	27.6018		P62829;J3KT29;J3KTJ3;C9JD32;B9ZVP7;J3QQT9	P62829;J3KT29;J3KTJ3;C9JD32	10	10	10	72.1	72.1	72.1	14.865	0	156.06	20513000000
EIF4A1	Eukaryotic initiation factor 4A-I	27.3116	27.7565	27.6335	27.5672	26.5052	27.0482	27.7281	27.0938		P60842;J3KT12;P60842-2;J3QS69;J3KTB5;J3QL43;J3KSZ0;J3QR64;J3KTN0;J3QLN6;J3QKZ9;J3KS25;J3KS93;J3QL52	P60842;J3KT12;P60842-2;J3QS69;J3KTB5;J3QL43;J3KSZ0	23	23	12	59.1	59.1	33.7	46.153	0	323.31	62874000000
SNRNP70	U1 small nuclear ribonucleoprotein 70 kDa	27.7575	27.3623	27.579	27.5663	27.7253	27.1949	27.8701	27.5968		P08621;P08621-2;P08621-3;M0QYR1;P08621-4;M0QX04	P08621;P08621-2;P08621-3;M0QYR1	15	15	15	30.4	30.4	30.4	51.556	0	169.63	21175000000
EPRS	Bifunctional glutamate/proline--tRNA ligase;Glutamate--tRNA ligase;Proline--tRNA ligase	27.3318	27.7591	27.5999	27.5636	26.2613	26.9544	27.2943	26.8367		P07814;V9GYZ6;V9GZ76	P07814;V9GYZ6	62	62	62	53	53	53	170.59	0	323.31	70765000000
MDH2	Malate dehydrogenase, mitochondrial;Malate dehydrogenase	27.5083	27.3676	27.6785	27.5181	27.4814	27.0161	28.82	27.7725	4	P40926;P40926-2;G3XAL0	P40926;P40926-2;G3XAL0	15	15	15	59.2	59.2	59.2	35.503	0	323.31	39826000000
PGK1	Phosphoglycerate kinase 1	27.4095	27.3199	27.8111	27.5135	26.8602	26.7817	27.8628	27.1682		P00558;P00558-2;P07205	P00558;P00558-2	18	18	18	57.6	57.6	57.6	44.614	0	287.26	23711000000
RPL8	60S ribosomal protein L8	27.6792	27.4367	27.4209	27.5123	28.2261	27.1127	27.6277	27.6555		P62917;E9PKZ0;E9PKU4;G3V1A1;E9PP36	P62917;E9PKZ0;E9PKU4;G3V1A1;E9PP36	10	10	10	38.9	38.9	38.9	28.024	0	323.31	38862000000
CCT2	T-complex protein 1 subunit beta	27.1793	27.6195	27.7007	27.4998	26.4631	27.2376	27.6954	27.132		P78371;P78371-2;F5GWF6;F8VQ14	P78371;P78371-2;F5GWF6;F8VQ14	31	31	31	72.7	72.7	72.7	57.488	0	323.31	40771000000
RANBP2	E3 SUMO-protein ligase RanBP2	27.4033	27.7586	27.3214	27.4944	25.9144	26.2503	26.5773	26.2473		P49792;C9J6W1;H0YBN8;Q7Z3J3-2;C9J1W9;C9JF75;F8WBP7;C9J1P2;H7BZ48	P49792	105	105	71	43.9	43.9	30.8	358.2	0	323.31	78979000000
PPP2R1A	Serine/threonine-protein phosphatase 2A 65 kDa regulatory subunit A alpha isoform	27.2479	27.6835	27.5028	27.4781	25.8732	26.5074	26.9059	26.4288		P30153;B3KQV6;C9J9C1;E9PH38;E9PPI5;E9PNM7;E9PHZ6;M0QXG4;M0R0K6	P30153;B3KQV6;C9J9C1	24	24	19	52.8	52.8	41.8	65.308	0	323.31	25563000000
EIF3L	Eukaryotic translation initiation factor 3 subunit L	27.1923	27.6806	27.5532	27.4754	26.2459	26.8315	27.237	26.7715		Q9Y262;B0QY89;Q9Y262-2;B0QY90;C9JHP4;C9K0Q7;H7C3A0;H0Y7E6	Q9Y262;B0QY89;Q9Y262-2;B0QY90	22	22	22	42.4	42.4	42.4	66.726	0	323.31	20986000000
SLC25A3	Phosphate carrier protein, mitochondrial	27.3778	27.5277	27.4831	27.4629	27.316	27.227	27.3206	27.2879		Q00325-2;Q00325;F8VVM2;F8VWQ0;F8VZL5;F8VWR4	Q00325-2;Q00325;F8VVM2	12	12	12	34.1	34.1	34.1	39.958	0	148.39	26093000000
PRDX1	Peroxiredoxin-1	27.273	27.7494	27.3554	27.4593	26.5409	26.4729	27.1223	26.712		Q06830;A0A0A0MSI0;A0A0A0MRQ5	Q06830;A0A0A0MSI0	13	13	11	69.8	69.8	60.3	22.11	0	224.32	28646000000
DDX21	Nucleolar RNA helicase 2	27.5143	27.8556	26.9911	27.4537	26.7839	26.4943	26.9612	26.7465		Q9NR30;Q9NR30-2	Q9NR30;Q9NR30-2	40	40	38	53.1	53.1	49.7	87.343	0	323.31	48667000000
LBR	Lamin-B receptor	27.6771	27.3407	27.3003	27.4394	27.5942	27.3756	27.2994	27.4231		Q14739;A0A494C1L1;C9JXK0;C9JES9	Q14739;A0A494C1L1;C9JXK0	13	13	13	24.9	24.9	24.9	70.702	0	236.91	14330000000
ILF3	Interleukin enhancer-binding factor 3	27.2335	27.5261	27.5553	27.4383	26.6899	27.0817	27.4572	27.0763		Q12906-7;Q12906;Q12906-6;Q12906-4;Q12906-5;Q12906-2;Q12906-3;K7EKJ9;K7EQR9;K7ER69;K7EKY0;K7EJ09;K7ENK6;K7ELV3;K7ERM6;K7EM82;K7EPG3	Q12906-7;Q12906;Q12906-6;Q12906-4;Q12906-5;Q12906-2;Q12906-3	30	30	26	49.1	49.1	45.3	95.807	0	323.31	62634000000
RPL11	60S ribosomal protein L11	27.0203	27.7458	27.5349	27.4337	26.3864	26.862	27.6138	26.9541		P62913;P62913-2;Q5VVC8	P62913;P62913-2;Q5VVC8	7	7	7	41.6	41.6	41.6	20.252	0	224.01	12631000000
CCT7	T-complex protein 1 subunit eta	27.1798	27.3867	27.6996	27.422	26.7879	26.9259	27.4797	27.0645		Q99832;Q99832-3;Q99832-4;Q99832-2;F8WAM2;F8WBP8;A0A0D9SG95	Q99832;Q99832-3;Q99832-4;Q99832-2	33	33	33	75	75	75	59.366	0	323.31	56771000000
NUMA1	Nuclear mitotic apparatus protein 1	27.2904	27.6488	27.2269	27.3887	26.8926	26.8139	27.1389	26.9485		Q14980-2;Q14980;A0A087WY61;Q14980-3;Q14980-4;H0YFY6;Q14980-5;F5H4J1;F5H6Y5;K4DIE0;F5H0Z7;F5H763;F5H3L6;F5H2F3;F5GZW1;F5H1L0;F8W6T3;F5H4Y4;F5H068;F5H073;F5GWK2;F5GWA2;F5H7R5	Q14980-2;Q14980;A0A087WY61;Q14980-3;Q14980-4	48	48	48	32.7	32.7	32.7	236.51	0	323.31	18533000000
UCHL1	Ubiquitin carboxyl-terminal hydrolase isozyme L1;Ubiquitin carboxyl-terminal hydrolase	27.1877	27.6032	27.3709	27.3873	25.6141	26.0905	26.2237	25.9761		P09936;D6RE83;D6R956;D6R974;D6RF53	P09936;D6RE83;D6R956;D6R974	9	9	9	47.5	47.5	47.5	24.824	0	81.79	11262000000
RPS13	40S ribosomal protein S13	27.1707	26.956	28.0141	27.3803	28.0483	27.1564	27.805	27.6699		P62277;J3KMX5;E9PS50	P62277;J3KMX5	7	7	7	39.1	39.1	39.1	17.222	0	73.047	16147000000
TNPO1	Transportin-1	27.2987	27.3622	27.4704	27.3771	25.7378	26.1955	26.5081	26.1471		Q92973;Q92973-2;Q92973-3;E7EW37;S4R398;K7ENW1;K7ESC1	Q92973;Q92973-2;Q92973-3	19	19	15	31.4	31.4	26.8	102.35	0	302.93	19687000000
XPO1	Exportin-1	27.4071	27.1631	27.5148	27.3617	26.1086	26.4078	26.643	26.3865		O14980;C9JKM9;C9J673;C9IZS4;C9JQ02;C9JV99;F8WF71;C9JF49;C9IYM2;H7BZC5	O14980	40	40	40	49.4	49.4	49.4	123.38	0	323.31	46558000000
HUWE1	E3 ubiquitin-protein ligase HUWE1	27.6964	27.2673	27.0754	27.3464	25.8584	26.1353	26.3809	26.1249		Q7Z6Z7;Q7Z6Z7-2;Q7Z6Z7-3;H0Y659;A0A087X146;A5YM72;A0A1B0GXC7;A5YM72-2;A5YM72-4;A5YM72-5;A5YM72-3	Q7Z6Z7;Q7Z6Z7-2;Q7Z6Z7-3	123	123	118	39.6	39.6	38.3	481.89	0	323.31	93615000000
CCT5	T-complex protein 1 subunit epsilon	27.078	27.4963	27.4024	27.3256	25.8962	26.4627	27.0487	26.4692		P48643;B7ZAR1;E9PCA1;E7ENZ3;P48643-2;D6RIZ7;H0Y914	P48643;B7ZAR1;E9PCA1;E7ENZ3;P48643-2	37	37	37	72.5	72.5	72.5	59.67	0	323.31	51972000000
GANAB	Neutral alpha-glucosidase AB	27.113	27.3192	27.5028	27.3117	26.8968	27.0335	28.1435	27.3579		Q14697;Q14697-2;F5H6X6;E9PKU7;E9PNH1	Q14697;Q14697-2;F5H6X6;E9PKU7	26	26	26	32.6	32.6	32.6	106.87	0	281.38	21016000000
CANX	Calnexin	27.0289	27.2121	27.6192	27.2867	26.4921	26.8012	27.5106	26.9346		P27824;P27824-2;P27824-3;D6RGY2;H0Y9Q7;D6RB85;D6RDP7;D6RFL1;D6RAU8;H0Y9H1;D6RAQ8;D6RHJ3;D6RD16	P27824;P27824-2;P27824-3	20	20	20	37	37	37	67.567	0	323.31	20513000000
RPS15A	40S ribosomal protein S15a	26.8395	27.2909	27.7084	27.2796	27.7367	27.4212	27.9826	27.7135		P62244;I3L3P7;I3L246;H3BN98;H3BV27;H3BT37;I3L303;H3BVC7	P62244;I3L3P7;I3L246;H3BN98	6	6	6	51.5	51.5	51.5	14.839	0	125.32	18489000000
PAICS	Multifunctional protein ADE2;Phosphoribosylaminoimidazole-succinocarboxamide synthase;Phosphoribosylaminoimidazole carboxylase	27.1703	27.2191	27.398	27.2625	26.5704	26.3576	27.3879	26.772		P22234;E9PBS1;P22234-2;D6RF62	P22234;E9PBS1;P22234-2;D6RF62	21	21	21	56.7	56.7	56.7	47.079	0	323.31	35135000000
XRCC5	X-ray repair cross-complementing protein 5	26.94	27.2875	27.558	27.2618	26.0283	26.8833	27.2275	26.713		P13010;C9JZ81;H7C0H9	P13010	30	30	30	59.3	59.3	59.3	82.704	0	323.31	33108000000
CFL1	Cofilin-1	27.1917	27.115	27.473	27.2599	26.8292	27.2331	27.1055	27.0559	5	P23528;G3V1A4;E9PK25;E9PP50;E9PQB7;E9PLJ3;E9PS23;Q9Y281;Q9Y281-3	P23528;G3V1A4;E9PK25;E9PP50;E9PQB7;E9PLJ3	9	9	9	57.2	57.2	57.2	18.502	0	190.93	16333000000
XRCC6	X-ray repair cross-complementing protein 6	26.7967	27.2754	27.5762	27.2161	25.7358	27.107	27.6132	26.8187		P12956;B1AHC9;P12956-2	P12956;B1AHC9;P12956-2	30	30	30	56.2	56.2	56.2	69.842	0	323.31	35035000000
VDAC3	Voltage-dependent anion-selective channel protein 3	26.9731	27.2728	27.3784	27.2081	26.6024	27.2423	27.8872	27.244		Q9Y277;Q9Y277-2;E5RFP6;E5RJN6;E5RHZ6;E5RHE1;E5RK27;E5RFL1	Q9Y277;Q9Y277-2	9	9	9	42	42	42	30.658	0	323.31	15895000000
ATP5A1	ATP synthase subunit alpha, mitochondrial	26.8524	27.1352	27.6242	27.2039	26.2106	27.2259	27.6843	27.0403		P25705;P25705-2;P25705-3;K7EK77;K7ERX7;K7EJP1;K7ENJ4;K7EQH4;K7ESA0	P25705;P25705-2;P25705-3	24	24	24	51.5	51.5	51.5	59.75	0	323.31	48722000000
RPLP0	60S acidic ribosomal protein P0;60S acidic ribosomal protein P0-like	26.8251	27.23	27.4372	27.1641	25.6318	26.8449	27.4598	26.6455		P05388;F8VWS0;P05388-2;F8VU65;Q8NHW5;F8VPE8;G3V210;F8VW21;F8VQY6;F8VRK7;F8VZS0;F8VS58;F8VWV4;F8W1K8	P05388;F8VWS0;P05388-2;F8VU65;Q8NHW5;F8VPE8;G3V210;F8VW21;F8VQY6;F8VRK7;F8VZS0;F8VS58	11	11	11	47.6	47.6	47.6	34.273	0	323.31	18946000000
GDI2	Rab GDP dissociation inhibitor beta	27.0306	27.1959	27.2654	27.164	25.6081	26.1375	26.7224	26.156		P50395;P50395-2;Q5SX87;Q5SX86;V9GYF8;Q5SX90;V9GYJ7;Q5SX91	P50395;P50395-2;Q5SX87	27	27	18	65.6	65.6	44	50.663	0	323.31	33479000000
CCT8	T-complex protein 1 subunit theta	26.8228	27.4094	27.1521	27.1281	26.0944	26.279	27.1951	26.5228		P50990;P50990-2;P50990-3;H7C4C8;H7C2U0	P50990;P50990-2;P50990-3	28	28	28	60.4	60.4	60.4	59.62	0	323.31	55376000000
EIF5A	Eukaryotic translation initiation factor 5A-1;Eukaryotic translation initiation factor 5A;Eukaryotic translation initiation factor 5A-1-like	26.7449	27.1812	27.4475	27.1245	25.5778	25.9694	25.8657	25.8043		P63241;P63241-2;I3L397;I3L504;Q6IS14;Q9GZV4;F8WCJ1;C9J7B5;C9J4W5	P63241;P63241-2;I3L397;I3L504;Q6IS14	10	10	10	66.2	66.2	66.2	16.832	0	110.77	8308400000
RARS	Arginine--tRNA ligase, cytoplasmic	27.0502	27.0767	27.244	27.1236	25.6909	25.8693	26.4898	26.0167		P54136;E5RJM9;E5RH09	P54136	34	34	3	55.9	55.9	3.8	75.378	0	231.01	28940000000
RBM39	RNA-binding protein 39	27.0161	27.1336	27.1032	27.0843	26.9146	27.0754	27.3435	27.1112		Q14498;Q14498-2;Q14498-3;G3XAC6;A0A0U1RQH7;H0Y4X3;A0A0U1RQW2;Q5QP23;Q5QP22;G3V5Z6;G3XAP0;F2Z3E6;H0YJJ3;F8WF24;Q86U06;F8WF73;A0A087X122;F2Z2Z5;Q86U06-5;Q86U06-4;Q86U06-2;A8MYG5	Q14498;Q14498-2;Q14498-3;G3XAC6;A0A0U1RQH7;H0Y4X3	15	15	15	39.4	39.4	39.4	59.379	0	323.31	24483000000
POLE	DNA polymerase epsilon catalytic subunit A;DNA polymerase	27.44	27.3942	26.3874	27.0739	25.2372	25.5598	25.4511	25.416		Q07864;F5H1D6;F5H7E4	Q07864;F5H1D6	12	12	12	7	7	7	261.51	0	19.897	3927500000
HSPA8	Heat shock cognate 71 kDa protein	26.8581	27.051	27.28	27.063	26.5407	26.4409	27.6599	26.8805	3	P11142;E9PKE3;P11142-2;E9PNE6;E9PN89;A8K7Q2;E9PLF4;E9PQQ4;E9PQK7;E9PPY6;E9PN25;E9PI65;E9PS65;E9PM13	P11142;E9PKE3;P11142-2;E9PNE6;E9PN89	31	30	12	51.2	49.2	21.1	70.897	0	323.31	142840000000
GART	Trifunctional purine biosynthetic protein adenosine-3;Phosphoribosylamine--glycine ligase;Phosphoribosylformylglycinamidine cyclo-ligase;Phosphoribosylglycinamide formyltransferase	26.9317	27.0647	27.1886	27.0617	26.0137	26.1775	26.9144	26.3685		P22102;P22102-2;F8WD69;C9JBJ1;C9JTV6;C9JZG2;C9JKQ7;A0A140TA71;H7C366	P22102;P22102-2	40	40	40	49	49	49	107.77	0	323.31	44573000000
RPS14	40S ribosomal protein S14	26.672	26.9949	27.4632	27.0434	27.2359	27.0589	27.4801	27.2583		P62263;A0A2R8Y811;E5RH77	P62263;A0A2R8Y811;E5RH77	7	7	7	39.7	39.7	39.7	16.273	0	172.04	11829000000
COPB1	Coatomer subunit beta	26.9375	27.1162	27.0667	27.0401	25.5686	25.9586	26.2579	25.9284		P53618;E9PP73;E9PP63;E9PKQ1	P53618;E9PP73	30	30	30	42.1	42.1	42.1	107.14	0	323.31	24194000000
VIM	Vimentin	26.9279	27.062	27.1145	27.0348	26.589	27.0668	27.7127	27.1228		P08670;B0YJC4;B0YJC5;A0A1B0GTT5;A0A1B0GVG8;P17661;P41219;H7C5W5;P41219-2;F8W835	P08670;B0YJC4;B0YJC5	34	34	33	71.7	71.7	69.7	53.651	0	323.31	63509000000
DDX5	Probable ATP-dependent RNA helicase DDX5	26.6754	27.262	27.1438	27.0271	25.9099	26.5153	27.2284	26.5512		P17844;J3KTA4;P17844-2;J3KRZ1;J3QSF1;J3QRQ7;J3KRX8;J3KTQ4;J3QR02;X6RLV5;J3QRN5	P17844;J3KTA4;P17844-2	29	28	20	52.8	51	38.8	69.147	0	323.31	30984000000
MATR3	Matrin-3	26.8236	26.8867	27.3692	27.0265	25.5902	26.5821	27.1849	26.4524		P43243;A8MXP9;A0A0R4J2E8;D6REM6;D6R991;P43243-2;B3KM87;H0Y8T4;Q68E03;D6RIA2;D6RE02;D6RBI2;D6R8Z5;A0A1B0GX04;D6REK4;D6RCM3;D6RBS2;D6RAY2;D6RAM9;D6R9F3;D6RBK5;D6RB45	P43243;A8MXP9;A0A0R4J2E8;D6REM6;D6R991	23	23	23	35.8	35.8	35.8	94.622	0	323.31	23904000000
NAA15	N-alpha-acetyltransferase 15, NatA auxiliary subunit	26.7486	27.2714	27.0262	27.0154	25.3522	25.7531	26.2211	25.7755		Q9BXJ9;A0A0B4J1W3;Q9BXJ9-4;Q6N069;Q6N069-5;Q6N069-4;Q6N069-3;Q6N069-2	Q9BXJ9;A0A0B4J1W3;Q9BXJ9-4	37	37	37	45	45	45	101.27	0	323.31	35676000000
SNRNP200	U5 small nuclear ribonucleoprotein 200 kDa helicase	26.9259	27.0935	27.0022	27.0072	25.8222	26.0677	26.4175	26.1025		O75643;A0A494C1A5;O75643-2	O75643;A0A494C1A5	91	91	91	54.5	54.5	54.5	244.5	0	323.31	75934000000
CBS	Cystathionine beta-synthase	26.7221	27.2292	27.061	27.0041	25.5951	26.0784	26.5737	26.0824		P35520;P0DN79;P35520-2;C9JMA6;H7C2H4	P35520;P0DN79;P35520-2	17	17	17	41.9	41.9	41.9	60.586	0	323.31	19654000000
GPI	Glucose-6-phosphate isomerase	26.7118	27.1263	27.1601	26.9994	25.5911	26.5953	27.0628	26.4164		P06744;A0A0A0MTS2;A0A2U3TZU2;P06744-2;K7EQ48;A0A2R8Y6C7;A0A0J9YYH3;A0A0J9YXP8;A0A0J9YX90;K7ERC6;K7EPY4;K7EP41;K7ENA0;A0A0J9YXM3;K7ELR7;A0A2R8YF08;K7EIL4;K7ESF4;K7ERK8;A0A0J9YXH9;A0A0J9YYI8	P06744;A0A0A0MTS2;A0A2U3TZU2;P06744-2;K7EQ48;A0A2R8Y6C7;A0A0J9YYH3;A0A0J9YXP8;A0A0J9YX90	19	19	13	46.4	46.4	34.2	63.146	0	323.31	22523000000
MYBBP1A	Myb-binding protein 1A	26.9319	26.7776	27.2878	26.9991	27.6976	27.0274	27.2135	27.3128		Q9BQG0;Q9BQG0-2;I3L1L3;I3L2H8;I3L311	Q9BQG0;Q9BQG0-2;I3L1L3	45	45	45	41.7	41.7	41.7	148.85	0	323.31	57314000000
VDAC2	Voltage-dependent anion-selective channel protein 2	26.7833	27.1411	27.0672	26.9972	26.4467	26.978	27.4202	26.9483		P45880;A0A0A0MR02;P45880-2;P45880-1;Q5JSD2;Q5JSD1;A2A3S1	P45880;A0A0A0MR02;P45880-2;P45880-1;Q5JSD2;Q5JSD1	13	13	13	57.1	57.1	57.1	31.566	0	323.31	28428000000
RPS4X	40S ribosomal protein S4, X isoform	26.743	26.7862	27.4274	26.9855	27.4034	27.1195	27.7721	27.4317	2	P62701;P22090;Q8TD47;C9JEH7	P62701	14	14	14	49	49	49	29.597	0	323.31	36655000000
HIST1H1E	Histone H1.4	26.3532	27.9332	26.6629	26.9831	31.5491	26.0357	27.9766	28.5205	8	P10412;Q02539;P22492	P10412	15	3	3	33.8	9.6	9.6	21.865	0	83.914	28449000000
SRSF11	Serine/arginine-rich splicing factor 11	26.761	26.9417	27.2384	26.9804	26.4483	26.9322	27.04	26.8068		Q05519;Q05519-2;Q5T760;B4DWT1;Q5T757;S4R3C4	Q05519;Q05519-2;Q5T760	7	7	7	20	20	20	53.542	0	187.85	14005000000
CS	Citrate synthase, mitochondrial;Citrate synthase	26.6066	27.0603	27.271	26.9793	25.8092	26.5217	27.1044	26.4784		O75390;B4DJV2;A0A0C4DGI3;H0YIC4;F8VPA1;F8VRI6;H0YH82;F8W4S1;F8VX68;F8VPF9;F8VRP1;F8VTT8;F8W1S4;F8VX07;F8VZK9;F8VR34;F8VWQ5;F8W642;F8VU34;F8W031;F8W0J2;F8VP03	O75390;B4DJV2;A0A0C4DGI3	19	19	19	55.2	55.2	55.2	51.712	0	109.99	18403000000
RRP12	RRP12-like protein	26.9614	27.1096	26.8534	26.9748	26.6284	26.4329	26.7357	26.599		Q5JTH9;Q5JTH9-2;Q5JTH9-3;A0A087X1U8;A0A087X0G0;H7C1M8	Q5JTH9;Q5JTH9-2;Q5JTH9-3	44	44	43	40.2	40.2	40.2	143.7	0	323.31	40832000000
PSAT1	Phosphoserine aminotransferase	26.4572	27.2993	27.1569	26.9711	25.6039	26.2125	26.8878	26.2347		Q9Y617;Q9Y617-2	Q9Y617;Q9Y617-2	18	18	18	58.9	58.9	58.9	40.422	0	323.31	23139000000
DDB1	DNA damage-binding protein 1	26.7909	27.2335	26.8718	26.9654	25.3279	25.5784	26.2637	25.7233		Q16531;F5GY55;Q16531-2;F5H2L3;F5GWI0;F5GZY8;F5GYG8;F5H198	Q16531;F5GY55	38	38	38	36.4	36.4	36.4	126.97	0	323.31	22075000000
GOT2	Aspartate aminotransferase, mitochondrial	26.7636	27.018	27.1064	26.9627	25.9633	26.5261	26.8117	26.4337		P00505;P00505-2	P00505;P00505-2	22	22	22	53.3	53.3	53.3	47.517	0	323.31	27553000000
MYH10	Myosin-10	26.8022	27.1778	26.8953	26.9584	25.8398	26.0763	26.6038	26.1733		P35580;P35580-3;P35580-2;P35580-5;P35580-4;E7ERA5	P35580;P35580-3;P35580-2;P35580-5;P35580-4	83	69	64	46.5	39.1	36.6	229	0	323.31	41278000000
MAP4	Microtubule-associated protein;Microtubule-associated protein 4	26.728	27.3018	26.8363	26.9554	25.6351	26.0351	26.6697	26.1133		E7EVA0;P27816;P27816-6;P27816-2;P27816-5;P27816-4;H7C4C5;B5MEG9;H0Y2V1;F8W9U4;H7C456;A0A0J9YVV8;A0A0J9YW37;P27816-7	E7EVA0;P27816;P27816-6;P27816-2;P27816-5	27	27	27	17.6	17.6	17.6	245.44	0	223.38	15558000000
DDX3X	ATP-dependent RNA helicase DDX3X;ATP-dependent RNA helicase DDX3Y	26.6525	27.0353	27.1721	26.9533	25.6023	26.1123	26.6364	26.117		O00571;A0A2R8YF78;A0A0D9SFB3;A0A0D9SF53;A0A2R8YCW1;A0A2R8Y5G6;A0A2R8YFR4;A0A0D9SG12;O00571-2;A0A2U3TZJ9;A0A2R8YFS5;A0A2R8Y4A4;A0A2R8Y645;A0A2R8Y7T2;A0A2R8YDT5;F6S8Q4;O15523-2;O15523;A0A2R8YDH3;A0A0J9YVQ7;A0A087WVZ1;O15523-3;C9J081;C9J8G5;A0A2R8Y4D2;D6RCM4;Q9NQI0-2;Q9NQI0-4;Q9NQI0-3;Q9NQI0;A0A2R8YCU0;H0Y960;A0A2R8Y650	O00571;A0A2R8YF78;A0A0D9SFB3;A0A0D9SF53;A0A2R8YCW1;A0A2R8Y5G6;A0A2R8YFR4;A0A0D9SG12;O00571-2;A0A2U3TZJ9;A0A2R8YFS5;A0A2R8Y4A4;A0A2R8Y645;A0A2R8Y7T2;A0A2R8YDT5;F6S8Q4;O15523-2;O15523;A0A2R8YDH3	31	31	30	52.4	52.4	50.8	73.243	0	323.31	30647000000
SON	Protein SON	26.6894	27.2719	26.8744	26.9452	26.0722	25.9994	26.4646	26.1787		P18583-5;P18583-2;P18583;P18583-7;P18583-9;P18583-3;P18583-10;P18583-4;P18583-6;H7C1M2;J3QSZ5;P18583-8;H7C2G8	P18583-5;P18583-2;P18583;P18583-7;P18583-9;P18583-3;P18583-10;P18583-4;P18583-6;H7C1M2	30	30	30	20.2	20.2	20.2	267.03	0	267.96	21631000000
USP9X	Probable ubiquitin carboxyl-terminal hydrolase FAF-X	26.8531	27.1196	26.8235	26.9321	25.0534	25.4331	25.8244	25.437		Q93008;Q93008-1;H7C2M9	Q93008;Q93008-1	81	81	44	36	36	21.6	292.28	0	323.31	46631000000
HEATR1	HEAT repeat-containing protein 1;HEAT repeat-containing protein 1, N-terminally processed	26.9608	26.9703	26.7807	26.9039	25.8997	25.9956	26.1643	26.0199		Q9H583;Q5T3Q7;Q6P664	Q9H583;Q5T3Q7	44	44	44	25	25	25	242.37	0	323.31	14112000000
HNRNPH1	Heterogeneous nuclear ribonucleoprotein H;Heterogeneous nuclear ribonucleoprotein H, N-terminally processed	26.5737	27.1077	26.9757	26.8857	25.6934	26.2137	26.8715	26.2595		P31943;G8JLB6;E9PCY7;D6RBM0;D6RIU0;H0YB39;E5RGV0;D6RFM3;D6RIH9;D6RJ04;D6RDU3;D6R9T0;D6RIT2;D6RAM1;E5RGH4;H0YBD7;E7EQJ0;H0YBG7;E7EN40;H0YAQ2;D6RDL0;D6RF17;D6R9D3	P31943;G8JLB6;E9PCY7;D6RBM0;D6RIU0;H0YB39;E5RGV0;D6RFM3	12	12	6	41.9	41.9	23.8	49.229	0	323.31	14717000000
PRPF8	Pre-mRNA-processing-splicing factor 8	27.0684	26.7947	26.7728	26.8786	26.067	26.0116	26.1708	26.0831		Q6P2Q9;I3L0J9;I3L3Z8;I3L1T8	Q6P2Q9	85	85	85	45.8	45.8	45.8	273.6	0	323.31	47899000000
LARS	Leucine--tRNA ligase, cytoplasmic	26.7602	26.787	27.0824	26.8765	25.4878	25.7889	26.4671	25.9146		Q9P2J5;Q9P2J5-2;Q9P2J5-3;A0A087WXY1	Q9P2J5;Q9P2J5-2	42	42	42	44	44	44	134.46	0	323.31	37970000000
UBR4	E3 ubiquitin-protein ligase UBR4	26.9471	27.0494	26.5634	26.8533	25.1271	25.4747	25.6877	25.4298		Q5T4S7;Q5T4S7-3;Q5T4S7-4;Q5T4S7-2;Q5T4S7-5;A0A0A0MSW0;X6R960;X6RE05;Q5T4S7-6;Q5TBN9	Q5T4S7;Q5T4S7-3;Q5T4S7-4;Q5T4S7-2	113	113	113	27.4	27.4	27.4	573.83	0	323.31	55952000000
MYH14	Myosin-14	NaN	26.7935	26.9122	26.8529	25.3807	25.9933	26.4564	25.9435		Q7Z406;Q7Z406-6;Q7Z406-2;Q7Z406-5;Q7Z406-4;A0A0C4DFM8;M0QY43;A0A2R8Y4C3;A1L2Z2;A0A2R8Y454	Q7Z406;Q7Z406-6;Q7Z406-2;Q7Z406-5;Q7Z406-4;A0A0C4DFM8	14	6	6	7.8	4.3	4.3	227.87	0	13.462	3465500000
IPO7	Importin-7	27.0896	26.2054	27.2394	26.8448	25.5689	25.951	26.1988	25.9062		O95373;E9PLB2;E9PLJ0	O95373	21	21	21	28.8	28.8	28.8	119.52	0	323.31	19987000000
ILF2	Interleukin enhancer-binding factor 2	26.6429	26.6394	27.2132	26.8318	25.6622	26.7059	27.3279	26.5653		Q12905;B4DY09;X6R6Z1;A0A0A0MRL0	Q12905;B4DY09	14	14	14	53.1	53.1	53.1	43.062	0	185.04	16348000000
EDC4	Enhancer of mRNA-decapping protein 4	26.8413	26.3077	27.3167	26.8219	25.4143	26.0378	26.3346	25.9289		Q6P2E9;Q6P2E9-2;I3L2F4;I3L3M2;I3L0V0	Q6P2E9;Q6P2E9-2	38	38	38	42.3	42.3	42.3	151.66	0	323.31	20625000000
UQCR10	Cytochrome b-c1 complex subunit 9	NaN	26.5194	27.1055	26.8124	26.3811	26.5979	27.0218	26.6669		Q9UDW1;Q9UDW1-2	Q9UDW1;Q9UDW1-2	2	2	2	38.1	38.1	38.1	7.3084	0	105.59	4510600000
ATP2A2	Sarcoplasmic/endoplasmic reticulum calcium ATPase 2	26.7229	27.1704	26.505	26.7994	25.3681	25.7158	26.1337	25.7392		P16615;P16615-5;P16615-2;P16615-3;P16615-4;H7C5W9;O14983-3;H3BVB2;A0A0C4DH86;J3QSY6;H3BTW4	P16615;P16615-5;P16615-2;P16615-3;P16615-4;H7C5W9	33	33	17	37.9	37.9	21.2	114.76	0	323.31	22034000000
SHMT2	Serine hydroxymethyltransferase, mitochondrial;Serine hydroxymethyltransferase	26.4912	26.9994	26.8791	26.7899	25.6376	25.905	26.6797	26.0741		P34897;P34897-3;P34897-2;H0YIZ0;G3V2Y4;G3V4W5;G3V5L0;G3V540;G3V2W0;G3V2E4;G3V4X0;G3V4T0;G3V3Y8;G3V241;G3V2Y1;G3V3C6;G3V2D2	P34897;P34897-3;P34897-2;H0YIZ0;G3V2Y4	22	22	21	58.3	58.3	55.6	55.992	0	321.04	25286000000
PKM	Pyruvate kinase PKM;Pyruvate kinase	26.3874	27.0145	26.9347	26.7789	26.1731	26.2491	27.1304	26.5175		P14618;P14618-2;P14618-3;H3BTN5;B4DNK4;H3BQ34;H3BR70;H3BT25;H3BUW1;H3BTJ2;H3BU13;H3BN34;H3BQZ3;P30613;P30613-2	P14618;P14618-2;P14618-3;H3BTN5;B4DNK4;H3BQ34;H3BR70	25	25	25	58.8	58.8	58.8	57.936	0	319.07	21123000000
SRSF6	Serine/arginine-rich splicing factor 6	25.993	27.1604	27.1445	26.766	26.4431	26.3734	26.8941	26.5702		Q13247;Q13247-3;Q13247-2	Q13247;Q13247-3	9	9	7	23.8	23.8	21.2	39.586	0	176.38	8828400000
RPL9	60S ribosomal protein L9	27.3217	26.0746	26.8943	26.7635	29.0129	27.8812	28.7018	28.532		P32969;A0A2R8Y5Y7;D6RAN4;H0Y9V9;E7ESE0;H0Y9R4	P32969;A0A2R8Y5Y7;D6RAN4;H0Y9V9;E7ESE0	10	10	10	59.9	59.9	59.9	21.863	0	323.31	28807000000
MMS19	MMS19 nucleotide excision repair protein homolog	NaN	26.8255	26.6787	26.7521	25.5089	25.8087	26.4755	25.931		Q96T76;Q96T76-8;Q96T76-5;Q96T76-9;Q5T454;H0Y746;Q96T76-7;H0Y7V3;H7C1W5;B0QZ77	Q96T76;Q96T76-8;Q96T76-5;Q96T76-9	7	7	7	6.8	6.8	6.8	113.29	0	10.058	4264200000
MARS	Methionine--tRNA ligase, cytoplasmic	26.5949	26.7894	26.8603	26.7482	25.4566	26.2306	26.433	26.0401		P56192;P56192-2;H0YIP0;H0YHV5;H0YI94;F5H2V6;H0YIC2;F8VPL7;F8VS26;H0YHL6;F8W0M7;F8W0S4;F8VZZ9;H0YI27	P56192;P56192-2	27	27	27	35.8	35.8	35.8	101.11	0	323.31	21597000000
NDUFA9	NADH dehydrogenase [ubiquinone] 1 alpha subcomplex subunit 9, mitochondrial	26.7873	26.4395	27.0169	26.7479	26.4565	26.3998	26.6698	26.5087		Q16795;A0A3B3ISG8;F5H0J3;F5GY40;H3BRM9	Q16795;A0A3B3ISG8	19	19	19	57.6	57.6	57.6	42.509	0	82.712	16970000000
TCP1	T-complex protein 1 subunit alpha	26.4772	26.7957	26.9638	26.7456	25.8073	26.3191	27.057	26.3945		P17987;E7EQR6;E7ERF2;F5H282;F5H136;F5GZ03;F5H676;F5H726;F5GZI8;F5H7Y1;F5GYL4	P17987;E7EQR6;E7ERF2;F5H282	29	29	29	59	59	59	60.343	0	323.31	42746000000
LUC7L3	Luc7-like protein 3	26.6071	26.9474	26.6583	26.7376	26.914	26.8017	26.3463	26.6873		O95232;J3KPP4;D6RDI2;D6RHH0;U3KQT3;E7EN55;C9JL41;H0YBV7;H0YAR4;H0YA81;O95232-2	O95232;J3KPP4	13	13	13	29.2	29.2	29.2	51.466	0	323.31	13574000000
BZW2	Basic leucine zipper and W2 domain-containing protein 2	26.5236	27.0036	26.6849	26.7374	21.2791	25.1051	26.7071	24.3638		Q9Y6E2;E7ETZ4;B5MCE7;B5MCH7;E9PFD4;Q75MG1;E9PFE3;C9JF98;F8WDX8;E7EMS9;Q9Y6E2-2	Q9Y6E2;E7ETZ4;B5MCE7;B5MCH7;E9PFD4;Q75MG1	6	5	5	14.8	13.1	13.1	48.162	0	6.4362	1962200000
PDCD6IP	Programmed cell death 6-interacting protein	26.5514	26.958	26.6889	26.7328	25.4486	25.8213	26.1833	25.8177		Q8WUM4;Q8WUM4-2;A0A3B3IT07;Q8WUM4-3;C9IZF9;F8WDK9;F8WEQ7;F8WBR8	Q8WUM4;Q8WUM4-2	40	40	40	54.3	54.3	54.3	96.022	0	323.31	33920000000
GCN1L1	Translational activator GCN1	26.6331	26.8616	26.6993	26.7313	25.2113	25.5903	25.8104	25.5373		Q92616	Q92616	103	103	103	47.9	47.9	47.9	292.75	0	323.31	58766000000
PLEC	Plectin	26.47	26.9652	26.7485	26.7279	25.2722	25.483	25.8641	25.5398		Q15149;Q15149-4;Q15149-2;Q15149-6;Q15149-9;Q15149-7;Q15149-8;Q15149-5;Q15149-3;H0YDN1;E9PMV1;E9PIA2;E9PKG0	Q15149;Q15149-4;Q15149-2;Q15149-6;Q15149-9;Q15149-7;Q15149-8;Q15149-5;Q15149-3;H0YDN1	73	73	67	19.7	19.7	17.9	531.78	0	160.85	19510000000
DIS3	Exosome complex exonuclease RRP44	26.7008	26.7916	26.6246	26.7057	25.7515	26.0172	26.2654	26.0114		Q9Y2L1;Q9Y2L1-2;G3V1J5;F2Z2C0	Q9Y2L1;Q9Y2L1-2;G3V1J5;F2Z2C0	31	31	31	42.8	42.8	42.8	109	0	232.28	21273000000
EIF3C	Eukaryotic translation initiation factor 3 subunit C;Eukaryotic translation initiation factor 3 subunit C-like protein	26.4712	26.7529	26.8697	26.6979	25.4337	26.2012	26.4336	26.0228		Q99613;B5ME19;Q99613-2;H3BPE3;H3BPE4;H3BTY8	Q99613;B5ME19;Q99613-2	21	21	21	24	24	24	105.34	0	323.31	17779000000
NME2	Nucleoside diphosphate kinase B;Nucleoside diphosphate kinase;Putative nucleoside diphosphate kinase	26.691	26.3401	27.0549	26.6953	26.991	26.6127	27.0648	26.8895		P22392-2;Q32Q12;P22392;J3KPD9;E7ERL0;O60361;E5RHP0;F6XY72	P22392-2;Q32Q12;P22392;J3KPD9;E7ERL0;O60361	14	14	6	77.9	77.9	26.2	30.137	0	321.13	31089000000
ANKRD17	Ankyrin repeat domain-containing protein 17	26.5521	27.0615	26.4498	26.6878	24.9409	25.2611	26.1436	25.4485		O75179;H0YM23;O75179-7;O75179-2;O75179-6;O75179-4;A0A1W2PQ15;O75179-3;O75179-5;H0YLQ3	O75179;H0YM23;O75179-7;O75179-2;O75179-6;O75179-4;A0A1W2PQ15;O75179-3;O75179-5	16	16	7	7.7	7.7	3.6	274.25	0	28.417	5776900000
RPL38	60S ribosomal protein L38	26.6808	25.902	27.3883	26.657	26.4196	26.6365	27.3766	26.8109		P63173;J3KT73;J3QL01;J3KSP2	P63173;J3KT73;J3QL01;J3KSP2	6	6	6	50	50	50	8.2178	0	61.348	7579500000
ASNS	Asparagine synthetase [glutamine-hydrolyzing]	26.2758	26.7995	26.8878	26.6544	25.4646	26.0988	26.8242	26.1292		P08243;P08243-2;P08243-3;F8WEJ5;C9J057;C9JT45;C9JM09;C9JLN6	P08243;P08243-2;P08243-3;F8WEJ5	26	26	26	59.5	59.5	59.5	64.369	0	211.42	23554000000
ENO1	Alpha-enolase	26.3462	26.88	26.7248	26.6503	27.0004	26.2732	28.6682	27.3139	4	P06733;A0A2R8Y6G6;P06733-2;K7EM90;A0A2R8YEM5;A0A2R8Y879;K7ERS8;A0A2R8Y798;A0A2R8YEG5;A0A2R8Y6I8	P06733;A0A2R8Y6G6;P06733-2	18	18	15	63.4	63.4	50.7	47.168	0	323.31	37268000000
UQCRQ	Cytochrome b-c1 complex subunit 8	27.3576	26.2213	26.3352	26.638	26.996	26.8879	27.041	26.975		O14949	O14949	5	5	5	45.1	45.1	45.1	9.9062	0	32.349	10677000000
AP1B1	AP-1 complex subunit beta-1	26.3359	27.085	26.4655	26.6288	25.2309	25.5712	25.945	25.5824		Q10567-3;Q10567;Q10567-2;Q10567-4;C9J1E7;H7C034	Q10567-3;Q10567;Q10567-2;Q10567-4;C9J1E7	31	31	18	43.7	43.7	29.3	103.56	0	311.38	16945000000
RPS7	40S ribosomal protein S7	26.7551	25.8367	27.2824	26.6247	26.4045	26.3652	26.8739	26.5479		P62081;A0A2R8Y623;B5MCP9	P62081;A0A2R8Y623;B5MCP9	8	8	8	55.2	55.2	55.2	22.127	0	97.034	8277300000
NOP58	Nucleolar protein 58	26.8581	26.8844	26.1076	26.6167	26.2264	25.673	25.9025	25.934		Q9Y2X3;H7BZ72;F8WED0	Q9Y2X3	20	20	20	47.1	47.1	47.1	59.578	0	323.31	20706000000
PSMD1	26S proteasome non-ATPase regulatory subunit 1	26.6025	26.5196	26.6973	26.6065	25.3589	25.7457	26.0022	25.7023		Q99460;A0A087WW66;Q99460-2;C9J9M4;H7BZR6;H7C378;F8WCE3	Q99460;A0A087WW66;Q99460-2	34	34	34	48	48	48	105.84	0	323.31	27666000000
PRPF4B	Serine/threonine-protein kinase PRP4 homolog	26.2622	26.5584	26.9693	26.5966	26.6043	26.0054	26.626	26.4119		Q13523;H0YDJ3	Q13523;H0YDJ3	23	23	23	22.3	22.3	22.3	116.99	0	323.31	18404000000
PRPF38B	Pre-mRNA-splicing factor 38B	26.5075	26.5171	26.7618	26.5955	26.568	26.2082	26.6083	26.4615		Q5VTL8;Q5VTL8-2;A0A0A0MRN0	Q5VTL8;Q5VTL8-2;A0A0A0MRN0	14	14	14	32.4	32.4	32.4	64.467	0	186.58	15819000000
IPO4	Importin-4	26.4428	26.6528	26.6607	26.5854	25.0627	25.4603	25.8346	25.4525		Q8TEX9;Q8TEX9-2;H0YN14;H0YMR4;H0YN07;H0YLV0;H0YL92;H0YKG5;H0YK93	Q8TEX9;Q8TEX9-2;H0YN14	29	29	29	38.4	38.4	38.4	118.71	0	136.93	15161000000
ATIC	Bifunctional purine biosynthesis protein PURH;Phosphoribosylaminoimidazolecarboxamide formyltransferase;IMP cyclohydrolase	26.3415	26.6651	26.7394	26.582	25.2338	25.9828	26.5706	25.9291		P31939;P31939-2;H7C1S2;C9JLK0;F8WEF0	P31939;P31939-2	32	32	32	72.8	72.8	72.8	64.615	0	323.31	24953000000
HSP90B1	Endoplasmin	26.1817	26.7258	26.7913	26.5663	25.1332	26.1439	26.7073	25.9948		P14625;Q96GW1;A0A1W2PRR1;H0YIV0;Q58FF3;F8W026	P14625	33	31	31	45.6	43.8	43.8	92.468	0	323.31	27703000000
RPL35A	60S ribosomal protein L35a	26.505	26.6175	NaN	26.5613	26.8832	26.0998	26.6699	26.551		P18077;F8WBS5;F8WB72;C9K025	P18077;F8WBS5;F8WB72;C9K025	3	3	3	20.9	20.9	20.9	12.538	0	13.553	4536800000
SF3B1	Splicing factor 3B subunit 1	26.4508	26.5886	26.6261	26.5552	26.1606	26.0628	26.356	26.1931		O75533;H7C341;B4DGZ4;A0A494C1M2;O75533-2;F8WC19	O75533	38	38	38	40.4	40.4	40.4	145.83	0	323.31	24323000000
NOP14	Nucleolar protein 14	26.9989	26.461	26.1955	26.5518	26.4191	26.0478	26.2965	26.2545		P78316;E9PFK5;P78316-2	P78316;E9PFK5;P78316-2	29	29	29	35.1	35.1	35.1	97.667	0	323.31	20348000000
ATP5B	ATP synthase subunit beta, mitochondrial;ATP synthase subunit beta	26.467	26.7849	26.3631	26.5383	25.9254	26.2804	26.5049	26.2369		P06576;H0YH81;F8W079;F8W0P7;H0YI37	P06576;H0YH81;F8W079	24	24	24	71.1	71.1	71.1	56.559	0	323.31	35020000000
RPS18	40S ribosomal protein S18	26.1481	26.362	27.0908	26.5336	26.8255	26.495	27.031	26.7838		P62269;A0A0G2JQH2;Q5GGW2;J3JS69	P62269	10	10	10	44.7	44.7	44.7	17.718	0	83.824	10174000000
IQGAP1	Ras GTPase-activating-like protein IQGAP1	26.2789	26.7672	26.5316	26.5259	25.1562	25.5637	26.0648	25.5949		P46940;A0A0J9YXZ5;H0YLE8;Q86VI3;A0A087X225;F2Z2E2;H0YKA5;A0A087WWP1	P46940;A0A0J9YXZ5;H0YLE8	61	61	60	47.1	47.1	46.5	189.25	0	323.31	30167000000
KPNA2	Importin subunit alpha-1	26.1126	26.5467	26.8295	26.4963	25.3718	26.2445	26.7484	26.1216		P52292;J3QLL0;J3KS65	P52292	16	16	16	41.6	41.6	41.6	57.861	0	323.31	17503000000
EIF2S1	Eukaryotic translation initiation factor 2 subunit 1	26.9251	26.5909	25.9648	26.4936	20.8681	25.2909	26.0883	24.0824		P05198;H0YJS4;G3V4T5	P05198;H0YJS4;G3V4T5	8	8	8	29.2	29.2	29.2	36.112	0	13.234	3145000000
ACTN4	Alpha-actinin-4	26.2278	26.5583	26.6496	26.4786	25.4966	25.6748	26.5552	25.9089		O43707;O43707-2;F5GXS2;O43707-3;H7C144;K7EJH8;K7EP19;Q9H254;M0QZQ3;C9JY79;Q9H254-2;Q9H254-4	O43707;O43707-2;F5GXS2;O43707-3	47	47	32	61.6	61.6	43.9	104.85	0	323.31	42793000000
SUPT16H	FACT complex subunit SPT16	26.1042	26.7765	26.532	26.4709	25.5187	26.0541	26.2959	25.9562		Q9Y5B9;G3V5A4;G3V401;G3V2X0	Q9Y5B9	27	27	27	30.5	30.5	30.5	119.91	0	305.51	12598000000
NPM1	Nucleophosmin	26.4274	26.0093	26.958	26.4649	26.1707	27.102	26.9651	26.7459	8	P06748;P06748-2;P06748-3;E5RGW4;E5RI98	P06748;P06748-2;P06748-3	7	7	7	29.6	29.6	29.6	32.575	0	238.45	9400100000
MDN1	Midasin	26.7652	26.4841	26.1396	26.463	25.0185	25.3382	25.5037	25.2868		Q9NU22;Q5T795;M0QXR3;REV__P21359-3;REV__P21359-5;REV__P21359-4;REV__J3KSB5;REV__P21359-2;REV__P21359-6;REV__P21359	Q9NU22	140	140	140	33.8	33.8	33.8	632.81	0	323.31	60575000000
EIF3A	Eukaryotic translation initiation factor 3 subunit A	26.1758	26.5585	26.6114	26.4486	26.0331	26.152	26.3123	26.1658		Q14152;Q14152-2	Q14152;Q14152-2	51	51	51	38.5	38.5	38.5	166.57	0	323.31	30740000000
UNC45A	Protein unc-45 homolog A	26.1982	26.8889	26.2072	26.4314	25.0237	25.2579	25.6611	25.3142		Q9H3U1;Q9H3U1-2;A0A1W2PNX8;Q9H3U1-3	Q9H3U1;Q9H3U1-2;A0A1W2PNX8	26	26	26	36	36	36	103.08	0	212.69	9168200000
RANGAP1	Ran GTPase-activating protein 1	26.0961	26.7295	26.443	26.4229	25.161	25.7777	26.1951	25.7113		P46060;H0Y4Q3;B0QYT5;B0QYT4;B0QYT6	P46060	22	22	22	43.6	43.6	43.6	63.541	0	323.31	17789000000
PDHA1	Pyruvate dehydrogenase E1 component subunit alpha, somatic form, mitochondrial	26.3148	26.7907	26.1622	26.4226	25.2265	25.4864	26.0758	25.5962		P08559;P08559-3;P08559-2;P08559-4;Q5JPU3;P29803;Q5JPU0;Q5JPT9;Q5JPU1;Q5JPU2	P08559;P08559-3;P08559-2;P08559-4;Q5JPU3	15	15	15	41.3	41.3	41.3	43.295	0	267.5	14027000000
TTLL12	Tubulin--tyrosine ligase-like protein 12	26.2504	26.5809	26.4317	26.421	25.1465	25.3773	25.8125	25.4454		Q14166	Q14166	15	15	15	34.8	34.8	34.8	74.403	0	172.23	8815300000
BAZ1B	Tyrosine-protein kinase BAZ1B	26.6243	26.3522	26.2799	26.4188	26.3783	25.6066	26.0388	26.0079		Q9UIG0;Q9UIG0-2	Q9UIG0;Q9UIG0-2	46	46	46	38.6	38.6	38.6	170.9	0	323.31	25149000000
FLNB	Filamin-B	26.1796	26.7627	26.3116	26.418	24.886	25.0413	25.8171	25.2481		O75369;O75369-2;O75369-9;O75369-8;O75369-6;O75369-3;E7EN95;O75369-7;O75369-5;O75369-4;A0A0A0MT44;H7C5L4;A0A0C4DGA1	O75369;O75369-2;O75369-9;O75369-8;O75369-6;O75369-3;E7EN95;O75369-7;O75369-5;O75369-4	91	84	81	51.1	48.8	47.1	278.16	0	323.31	33053000000
NOC3L	Nucleolar complex protein 3 homolog	26.2374	26.4081	26.6004	26.4153	26.4046	26.2557	26.5224	26.3942		Q8WTT2	Q8WTT2	22	22	22	30.4	30.4	30.4	92.547	0	246.12	15006000000
MCM2	DNA replication licensing factor MCM2	26.0188	26.6021	26.6192	26.4134	25.3868	25.4874	26.1133	25.6625		P49736;H0Y8E6	P49736;H0Y8E6	25	25	25	34	34	34	101.89	0	180.2	12080000000
TRA2B	Transformer-2 protein homolog beta	26.0225	26.4214	26.754	26.3993	26.3576	26.4769	26.7538	26.5294		P62995;P62995-3;H7BXF3;H7C2L4	P62995;P62995-3;H7BXF3;H7C2L4	6	6	6	21.9	21.9	21.9	33.665	0	323.31	7361400000
LRRC59	Leucine-rich repeat-containing protein 59	25.9314	26.461	26.7642	26.3855	25.7555	26.5887	26.8557	26.4		Q96AG4;I3L223	Q96AG4	8	8	8	34.9	34.9	34.9	34.93	0	95.561	11592000000
ECM29	Proteasome-associated protein ECM29 homolog	26.2448	26.4178	26.4912	26.3846	25.0427	25.4521	25.6837	25.3928		Q5VYK3;J3KN16;R4GMY1;F6XAQ5;R4GMY3	Q5VYK3;J3KN16	53	53	53	38.8	38.8	38.8	204.29	0	323.31	28113000000
NPEPPS	Puromycin-sensitive aminopeptidase	26.1859	26.7311	26.2326	26.3832	24.8754	25.3454	26.0553	25.4254		P55786;E9PLK3;P55786-2;A6NEC2;E9PP11;A6NEC2-2;H0YDG0;H0YCQ5;E9PJ74;E9PJY4;E9PPD4;E9PRQ5;A6NEC2-3;E9PI82	P55786;E9PLK3;P55786-2	32	32	32	41.2	41.2	41.2	103.28	0	296.46	19786000000
FBL	rRNA 2-O-methyltransferase fibrillarin	26.0182	26.5166	26.6083	26.381	26.1377	26.0198	26.5539	26.2371		P22087;M0QXL5;M0R299;M0R2Q4;M0R0P1;M0R2U2;M0R1H0;M0R2B0;M0QXC9	P22087;M0QXL5;M0R299;M0R2Q4;M0R0P1;M0R2U2;M0R1H0;M0R2B0	13	13	11	47	47	43.6	33.784	0	91.043	12072000000
PPIA	Peptidyl-prolyl cis-trans isomerase A;Peptidyl-prolyl cis-trans isomerase A, N-terminally processed;Peptidyl-prolyl cis-trans isomerase	26.3532	26.4606	26.3175	26.3771	25.6492	25.6172	26.0678	25.7781		P62937;P62937-2;F8WE65;C9J5S7;F5H284;P0DN26;A0A0H2UH34;A0A075B759;P0DN37;E5RIZ5	P62937;P62937-2;F8WE65;C9J5S7	9	9	7	52.7	52.7	40	18.012	0	31.618	7349500000
XPO5	Exportin-5	26.2949	26.5337	26.2811	26.3699	24.9425	25.3577	25.6236	25.3079		Q9HAV4;H0Y9I3;H0Y3W3;E2QRM3;H0Y3Q8;H0YA57	Q9HAV4	36	36	36	42.4	42.4	42.4	136.31	0	323.31	20855000000
NCL	Nucleolin	26.0629	26.246	26.7735	26.3608	26.0135	25.9887	26.2592	26.0871	8	P19338;H7BY16;C9JYW2;C9JLB1;C9J1H7;C9JWL1	P19338;H7BY16	16	16	16	25.8	25.8	25.8	76.613	0	188.42	13269000000
FEN1	Flap endonuclease 1	26.442	26.2709	26.3631	26.3587	25.5539	26.9093	27.4005	26.6212		P39748;P39748-2;I3L3E9;F5H1Y3;CON__P01030;CON__ENSEMBL:ENSBTAP00000007350	P39748;P39748-2;I3L3E9	9	9	9	26.1	26.1	26.1	42.592	0	56.339	7097400000
ADSL	Adenylosuccinate lyase	25.9694	26.4979	26.5264	26.3312	25.1078	25.5096	25.8499	25.4891		P30566;A0A1B0GTJ7;A0A1B0GWJ0;A0A0A6YY92;A0A096LNY6;P30566-2;A0A1B0GWF8;A0A1B0GTG9;A0A096LNY5;A0A096LPA2;A0A096LNY4;A0A096LP72;A0A096LP92;B4DEP1;A0A096LP76;A0A1W2PRX2;A0A096LNT0;V9GY96	P30566;A0A1B0GTJ7;A0A1B0GWJ0;A0A0A6YY92;A0A096LNY6;P30566-2;A0A1B0GWF8;A0A1B0GTG9	13	13	13	41.1	41.1	41.1	54.889	0	196.99	9740700000
ACTR1A	Alpha-centractin	NaN	26.6099	26.0172	26.3135	24.1961	25.2881	26.7824	25.4222		P61163;R4GMT0;A0A1B0GVS3	P61163;R4GMT0;A0A1B0GVS3	9	9	5	33	33	21	42.613	0	37.667	3161900000
MDH1	Malate dehydrogenase, cytoplasmic;Malate dehydrogenase	26.0886	26.3108	26.5394	26.3129	25.3429	25.9686	26.5928	25.9681		P40925;P40925-3;B9A041;P40925-2;B8ZZ51;C9JF79;C9JRL4;C9JLV6	P40925;P40925-3;B9A041;P40925-2;B8ZZ51;C9JF79	10	10	10	35	35	35	36.426	0	323.31	12870000000
NCAPD2	Condensin complex subunit 1	26.3278	26.1984	26.4028	26.3097	26.1763	26.2483	26.0492	26.1579		Q15021;E7EN77;F5GZK7;F5H431;REV__Q02790	Q15021;E7EN77	44	44	44	39.9	39.9	39.9	157.18	0	323.31	29031000000
CNOT1	CCR4-NOT transcription complex subunit 1	26.2031	26.5237	26.1848	26.3039	24.9818	25.2928	25.6352	25.3033	1	A5YKK6;A5YKK6-2;A5YKK6-3;A5YKK6-4;H3BMZ2;H3BNB1;H3BVC9;H3BTH2;H3BR89;H3BMH0;H3BT18;H3BU44	A5YKK6;A5YKK6-2;A5YKK6-3;A5YKK6-4	52	52	52	27.9	27.9	27.9	266.94	0	240.85	20796000000
SND1	Staphylococcal nuclease domain-containing protein 1	26.0512	26.4596	26.3716	26.2941	25.2608	25.789	26.2676	25.7725		Q7KZF4;H7C597	Q7KZF4	31	31	31	47.3	47.3	47.3	102	0	323.31	20415000000
XRN2	5-3 exoribonuclease 2	26.1661	26.2995	26.3861	26.2839	25.7554	25.9451	26.3976	26.0327		Q9H0D6;Q9H0D6-2	Q9H0D6;Q9H0D6-2	21	21	21	25.5	25.5	25.5	108.58	0	107.76	11002000000
MKI67	Antigen KI-67	26.7021	26.435	25.6727	26.2699	25.52	25.0425	25.3512	25.3046		P46013;P46013-2	P46013;P46013-2	63	63	63	31	31	31	358.69	0	242.48	19824000000
RPL26	60S ribosomal protein L26;60S ribosomal protein L26-like 1	26.2344	26.2613	NaN	26.2478	27.0509	26.1853	26.9804	26.7389		P61254;J3QRI7;J3QQQ9;J3QQV1;J3QRC4;Q9UNX3;E5RIT6;J3KSS0;E5RHH1;J3KS10	P61254;J3QRI7;J3QQQ9;J3QQV1;J3QRC4;Q9UNX3;E5RIT6	10	10	10	43.4	43.4	43.4	17.258	0	41.498	7998300000
SRSF2	Serine/arginine-rich splicing factor 2	25.4847	26.8244	26.4139	26.241	26.2676	26.4382	26.0406	26.2488		Q01130;J3QL05;J3KP15;Q01130-2	Q01130;J3QL05;J3KP15;Q01130-2	4	4	2	21.7	21.7	14.9	25.476	0	24.369	4557100000
RPS17	40S ribosomal protein S17	25.7353	26.3552	26.5823	26.2243	25.9381	25.761	26.0707	25.9233		P08708;H3BNC9;H0YN88;A0A075B716;H0YN73	P08708;H3BNC9;H0YN88;A0A075B716	5	5	5	48.9	48.9	48.9	15.55	0	262.48	7147800000
CKAP5	Cytoskeleton-associated protein 5	26.0992	26.3601	26.146	26.2018	24.5352	24.7766	25.1855	24.8324		Q14008;Q14008-2;Q14008-3;E9PQH5;H0YDX5;H0YCF6;H0YEK7	Q14008;Q14008-2;Q14008-3	64	64	64	39.2	39.2	39.2	225.49	0	323.31	30852000000
DHX15	Pre-mRNA-splicing factor ATP-dependent RNA helicase DHX15	26.044	26.2938	26.2585	26.1988	24.9991	25.5882	26.0603	25.5492		O43143;Q14562;F5H658	O43143	31	31	30	43.4	43.4	42.3	90.932	0	323.31	20716000000
ALDH18A1	Delta-1-pyrroline-5-carboxylate synthase;Glutamate 5-kinase;Gamma-glutamyl phosphate reductase	25.9144	26.3136	26.3628	26.1969	24.8021	25.5596	26.02	25.4606		P54886;P54886-2	P54886;P54886-2	32	32	32	48.9	48.9	48.9	87.301	0	323.31	21992000000
NDUFA4	Cytochrome c oxidase subunit NDUFA4	25.8833	26.3885	26.3149	26.1956	27.4661	27.1237	27.3546	27.3148		O00483	O00483	4	4	4	46.9	46.9	46.9	9.3697	0	23.419	6821400000
PYGL	Glycogen phosphorylase, liver form;Alpha-1,4 glucan phosphorylase	26.0128	26.1101	26.4236	26.1822	25.3417	25.4057	26.5868	25.7781		P06737;P06737-2;E9PK47;H0Y4Z6	P06737;P06737-2;E9PK47	31	31	25	41.6	41.6	34.1	97.147	0	323.31	16724000000
RRM1	Ribonucleoside-diphosphate reductase large subunit	25.8676	26.4178	26.2561	26.1805	25.1131	25.0124	25.933	25.3528		P23921;E9PL69;E9PP77;H0YCY7	P23921;E9PL69	23	23	23	36.7	36.7	36.7	90.069	0	182.32	15428000000
PTBP1	Polypyrimidine tract-binding protein 1	25.6382	26.3066	26.5919	26.1789	25.4664	25.6682	26.3493	25.828		P26599;A6NLN1;P26599-3;A0A0U1RRM4;P26599-2;K7EKJ7;K7EK45;K7ES59;K7ELW5;A0A0D9SF20;A0A087WU68;O95758-6;O95758;O95758-1;O95758-5;A0A087WUW5;O95758-4;O95758-2;X6R242;O95758-7	P26599;A6NLN1;P26599-3;A0A0U1RRM4;P26599-2;K7EKJ7	12	12	12	32	32	32	57.221	0	164.44	9068400000
CHD4	Chromodomain-helicase-DNA-binding protein 4	26.1234	26.5297	25.8492	26.1674	25.7861	25.0912	25.4942	25.4572		Q14839;A0A2R8Y425;A0A0C4DGG9;A0A2R8Y521;A0A2R8Y212;F5GWX5;A0A2U3TZM0;A0A2R8YFK9;A0A2R8Y5J0;Q14839-2;A0A2R8YFD8;A0A2R8YDJ9;A0A2R8YD40;A0A2R8Y4X2;A0A2R8YDW2;A0A2R8Y8C1;A0A2R8Y445;A0A2R8YER1;A0A2R8Y5Z7;A0A2R8Y7M9;A0A2R8Y7I0;A0A2R8Y685;A0A2R8Y5M9;A0A2R8Y8B3;A0A2R8YE38;K7EMY3;F2Z2R5;F5H6N4;A0A2R8Y6G9;K7EPV1;A0A2R8Y795;K7ESA5;A0A2R8Y7X1	Q14839;A0A2R8Y425;A0A0C4DGG9;A0A2R8Y521;A0A2R8Y212;F5GWX5;A0A2U3TZM0;A0A2R8YFK9;A0A2R8Y5J0;Q14839-2;A0A2R8YFD8;A0A2R8YDJ9;A0A2R8YD40;A0A2R8Y4X2;A0A2R8YDW2;A0A2R8Y8C1;A0A2R8Y445;A0A2R8YER1;A0A2R8Y5Z7	60	60	46	38.1	38.1	30.1	218	0	227.18	25153000000
NCAPH	Condensin complex subunit 2	26.2394	26.5678	25.6896	26.1656	24.7654	25.4039	25.643	25.2708		Q15003;E9PHA2;C9J470;Q15003-2;C9JZP1;H7C415	Q15003;E9PHA2;C9J470;Q15003-2	16	16	16	32.5	32.5	32.5	82.562	0	72.308	7175400000
PDIA6	Protein disulfide-isomerase A6	25.8711	26.1023	26.4805	26.1513	24.8373	25.8039	26.5401	25.7271		Q15084;Q15084-5;Q15084-3;Q15084-4;Q15084-2	Q15084;Q15084-5;Q15084-3;Q15084-4;Q15084-2	12	12	12	40.7	40.7	40.7	48.121	0	92.624	7316800000
ADH5	Alcohol dehydrogenase class-3	25.7659	26.3384	26.3456	26.15	24.6161	24.6978	25.5101	24.9413		P11766;H0YAG8;D6RAY0;D6R9G2;D6RFE4	P11766;H0YAG8	10	10	10	31.6	31.6	31.6	39.724	0	62.237	5620600000
BIRC6	Baculoviral IAP repeat-containing protein 6	26.3557	26.1831	25.8712	26.1367	24.7319	25.0985	25.3531	25.0612	1	Q9NR09;REV__Q96C03;REV__Q96C03-3;REV__Q9NR09	Q9NR09	63	63	16	20.5	20.5	4.9	530.25	0	323.31	23016000000
PGD	6-phosphogluconate dehydrogenase, decarboxylating	25.877	26.2081	26.3212	26.1354	25.4314	25.6773	26.7453	25.9513		P52209;P52209-2;K7EMN2;K7EM49;K7EPF6;K7ELN9	P52209;P52209-2	18	18	18	46	46	46	53.139	0	323.31	14907000000
TOP2A	DNA topoisomerase 2-alpha	26.2114	26.1731	26.0141	26.1329	24.9644	25.1868	25.6617	25.271		P11388;P11388-2;P11388-3;P11388-4;J3KTB7	P11388;P11388-2;P11388-3;P11388-4	39	39	25	28.8	28.8	20.4	174.38	0	323.31	15659000000
RCC1	Regulator of chromosome condensation	25.4881	26.3968	26.5038	26.1296	25.4568	26.2348	26.8877	26.1931		P18754;P18754-2;C9JW69;C9JRH2;C9J3R0;C9JMJ4;C9JQZ4	P18754;P18754-2;C9JW69;C9JRH2;C9J3R0;C9JMJ4;C9JQZ4	15	15	15	60.3	60.3	60.3	44.969	0	128.19	10508000000
YWHAQ	14-3-3 protein theta	25.8065	26.2256	26.3457	26.1259	24.9276	25.4915	25.9525	25.4572		P27348;E9PG15	P27348;E9PG15	12	9	9	50.2	39.2	39.2	27.764	0	323.31	6326300000
RPS20	40S ribosomal protein S20	26.0811	26.1395	26.143	26.1212	25.1906	26.5762	27.0786	26.2818		P60866;P60866-2;E5RJX2;E5RIP1;G3XAN0	P60866;P60866-2;E5RJX2;E5RIP1	4	4	4	28.6	28.6	28.6	13.373	0	16.901	3563800000
TECR	Very-long-chain enoyl-CoA reductase	26.4056	25.8044	26.1476	26.1192	26.4238	26.5541	26.567	26.515		Q9NZ01;M0R2N5;M0R3C3;Q9NZ01-2;M0R329	Q9NZ01;M0R2N5	8	8	8	22.7	22.7	22.7	36.034	0	151.03	8812600000
QARS	Glutamine--tRNA ligase	25.9874	26.1838	26.1719	26.1144	24.5286	25.187	25.4571	25.0576	1	P47897;P47897-2;A0A1B0GVU9;B4DDN1;H7C0R3;A0A0U1RQT0;C9J165;A0A0U1RQM8;A0A0U1RQE9;A0A0U1RRI9;A0A0U1RQU2;A0A0U1RQX5;A0A0U1RQL2;A0A0U1RQQ5;A0A0U1RR66;A0A1B0GTT3;A0A0U1RRC8;F2Z2V6;A0A0U1RQX9;A0A0U1RQJ6;A0A0U1RQC3;A0A0U1RRJ7;A0A0U1RR79	P47897;P47897-2;A0A1B0GVU9;B4DDN1	33	33	33	57.4	57.4	57.4	87.798	0	323.31	15306000000
DYNC2H1	Cytoplasmic dynein 2 heavy chain 1	26.2223	26.0022	26.0936	26.106	23.9803	25.0973	25.3784	24.8187		Q8NCM8;Q8NCM8-2;A0A3B3ISP9;Q8NCM8-3;A0A3B3IT36;H0YDE0;H0YEX1	Q8NCM8;Q8NCM8-2	45	45	45	13	13	13	492.62	0	69.362	8350000000
WDR77	Methylosome protein 50	25.7365	26.4791	26.0885	26.1014	25.6427	24.837	25.9459	25.4752		Q9BQA1;H0Y711;Q9BQA1-2	Q9BQA1;H0Y711;Q9BQA1-2	6	6	6	24.9	24.9	24.9	36.724	0	115.04	5242000000
SF3B2	Splicing factor 3B subunit 2	25.6202	25.8931	26.7824	26.0986	24.9691	25.8649	26.0496	25.6279		Q13435;E9PPJ0;E9PJ04;E9PJT3;H0YCG1;H0YEX5;E9PIL8	Q13435;E9PPJ0	16	16	16	21.3	21.3	21.3	100.23	0	63.946	5219200000
RPS3A	40S ribosomal protein S3a	25.9527	25.7704	26.5519	26.0917	26.1419	25.8197	26.4895	26.1504		P61247;D6RG13;D6RAT0;H0Y8L7;D6RB09;E9PFI5;H0Y9Y4;D6RAS7;D6RED7;D6R9B6;D6RI02;D6RGE0	P61247;D6RG13;D6RAT0;H0Y8L7;D6RB09;E9PFI5;H0Y9Y4;D6RAS7	13	13	13	48.9	48.9	48.9	29.945	0	185.7	10910000000
KHDRBS1	KH domain-containing, RNA-binding, signal transduction-associated protein 1	25.905	25.6006	26.7213	26.0756	25.0971	25.7823	26.2194	25.6996		Q07666;Q07666-2;Q07666-3;O75525;Q5VWX1;O75525-2	Q07666;Q07666-2;Q07666-3	5	5	5	15.1	15.1	15.1	48.227	0	98.638	4510900000
GNAI3	Guanine nucleotide-binding protein G(k) subunit alpha	25.959	26.1489	26.1086	26.0722	24.639	25.0498	25.4919	25.0602		P08754	P08754	6	6	2	18.9	18.9	6.5	40.532	0	28.644	4095100000
EIF3D	Eukaryotic translation initiation factor 3 subunit D	25.6988	26.3656	26.1484	26.0709	24.8766	25.1188	25.8648	25.2867		O15371;O15371-3;O15371-2;B0QYA5;B0QYA6;B0QYA4;B0QYA8	O15371;O15371-3;O15371-2;B0QYA5	12	12	12	30.1	30.1	30.1	63.972	0	106.71	8030900000
PSMD2	26S proteasome non-ATPase regulatory subunit 2	25.7451	26.3637	26.0858	26.0649	24.5599	24.8747	25.4181	24.9509		Q13200;Q13200-3;Q13200-2;C9JPC0;H7C1H2;H7C2Q3;F8WBS8	Q13200;Q13200-3;Q13200-2	35	35	35	48.7	48.7	48.7	100.2	0	323.31	15911000000
PNN	Pinin	26.226	26.2612	25.6894	26.0589	26.0823	25.7007	26.1227	25.9686		Q9H307;G3V5F0;G3V579	Q9H307	17	17	17	26.1	26.1	26.1	81.627	0	155.78	9581000000
PABPC1	Polyadenylate-binding protein 1;Polyadenylate-binding protein	25.7107	25.958	26.5059	26.0582	24.9415	26.0064	26.5705	25.8395		P11940;E7ERJ7;P11940-2;E7EQV3;A0A087WTT1;H0YAR2;Q9H361;H0YBN4;H0YB86;H0YAP2;Q4VXU2;H0YAS6;H0YB75;H0YAS7;E5RJB9;E5RH24;E5RGH3;Q4VXU2-2;E5RHG7;H0YC10;E5RGC4;E5RFD8;Q96DU9-2;Q96DU9	P11940;E7ERJ7;P11940-2;E7EQV3;A0A087WTT1;H0YAR2	23	23	15	43.2	43.2	28.3	70.67	0	323.31	22818000000
HNRNPL	Heterogeneous nuclear ribonucleoprotein L	26.0123	26.2486	25.8799	26.0469	25.338	25.3822	25.9411	25.5538		P14866;M0QXS5;A0A3B3ITJ4;P14866-2;M0QYT0;M0R076;M0QYL7;M0R1W6;Q8WVV9;H7C464;B4DVF8;B7WPG3;C9IYN3;D6W592;Q8WVV9-5;Q8WVV9-4	P14866;M0QXS5;A0A3B3ITJ4;P14866-2;M0QYT0	15	15	15	46	46	46	64.132	0	323.31	14290000000
GNB2	Guanine nucleotide-binding protein G(I)/G(S)/G(T) subunit beta-2	25.8574	26.2735	26.0032	26.0447	24.7941	25.1213	25.637	25.1841		P62879;C9JZN1;C9JIS1;C9JXA5;E7EP32;P62879-2	P62879;C9JZN1;C9JIS1;C9JXA5;E7EP32	8	8	3	29.4	29.4	11.2	37.331	0	105.59	5885800000
GMPS	GMP synthase [glutamine-hydrolyzing]	25.7211	26.1533	26.2288	26.0344	24.5245	24.7784	25.5648	24.9559		P49915;P49915-2	P49915;P49915-2	21	21	21	41.8	41.8	41.8	76.715	0	189.84	10200000000
SRRM1	Serine/arginine repetitive matrix protein 1	25.5583	26.3306	26.1356	26.0082	26.1804	25.8808	26.186	26.0824		Q8IYB3;A9Z1X7;Q8IYB3-2;E9PCT1;M0R088;M0R1E7;M0QXG5	Q8IYB3;A9Z1X7;Q8IYB3-2;E9PCT1;M0R088	15	15	15	20.7	20.7	20.7	102.33	0	126.72	9110400000
TOP1	DNA topoisomerase 1	26.0905	26.0339	25.884	26.0028	25.8183	25.6474	26.0427	25.8361	8	P11387;Q969P6;Q969P6-2;E5RIC7;E5RJ95;E5RFS0;E5RJ33;H0YBR3;H0YAR3;H0YC03;E5RGE7;E5RGR4;E5RFE3;E5RGR2	P11387	21	21	21	30.2	30.2	30.2	90.725	0	181.92	14238000000
SSRP1	FACT complex subunit SSRP1	25.6796	25.8843	26.4034	25.9891	24.9292	25.7787	26.2357	25.6479		Q08945;E9PMD4;A0A0U1RRK2;E9PPZ7	Q08945	15	15	15	24.5	24.5	24.5	81.074	0	116.23	8406200000
TP53	Cellular tumor antigen p53	25.7674	26.1163	26.0469	25.9769	24.9981	25.3892	26.0472	25.4782		P04637;A0A0U1RQC9;P04637-4;A0A087WZU8;P04637-5;J3KP33;P04637-7;P04637-6;P04637-2;P04637-3;A0A087X1Q1;P04637-9;P04637-8;E7ESS1;E7EQX7;A0A087WXZ1;A0A087WT22;E9PFT5;E7EMR6;S4R334;E9PCY9	P04637;A0A0U1RQC9;P04637-4;A0A087WZU8;P04637-5;J3KP33;P04637-7;P04637-6;P04637-2;P04637-3;A0A087X1Q1;P04637-9;P04637-8;E7ESS1;E7EQX7	9	9	9	27.7	27.7	27.7	43.653	0	103.93	5177300000
SRP72	Signal recognition particle subunit SRP72	26.2382	25.6234	26.0636	25.9751	25.8019	26.0071	25.9177	25.9089		O76094;O76094-2;D6RDY6;R4GNC1	O76094;O76094-2;D6RDY6	19	19	19	34.9	34.9	34.9	74.605	0	225.62	9287600000
GAPDH	Glyceraldehyde-3-phosphate dehydrogenase	25.5788	26.3783	25.9604	25.9725	26.5752	25.7274	28.5584	26.9537		P04406;P04406-2;E7EUT5;O14556	P04406;P04406-2;E7EUT5	14	14	14	64.5	64.5	64.5	36.053	0	323.31	26280000000
TMEM33	Transmembrane protein 33	26.0616	25.7749	26.08	25.9722	25.6688	25.5094	25.6681	25.6154		P57088;D6RAA6;H0Y8N0;J3KN43;D6RBY2	P57088;D6RAA6;H0Y8N0	6	6	6	22.3	22.3	22.3	27.978	0	231.87	8128900000
SLC16A1	Monocarboxylate transporter 1	25.9288	26.1704	25.7976	25.9656	25.6924	25.817	26.2676	25.9257		P53985;Q5T8R5;P53985-2;Q5T8R3	P53985;Q5T8R5;P53985-2	7	7	7	14.8	14.8	14.8	53.944	0	255.52	6266300000
RNF213	E3 ubiquitin-protein ligase RNF213	26.1608	25.9839	25.7355	25.9601	24.5958	24.6848	24.6412	24.6406		Q63HN8;A0A0A0MTR7;A0A0A0MTC1;Q63HN8-4;Q63HN8-5;Q63HN8-6;I3L3H9	Q63HN8;A0A0A0MTR7;A0A0A0MTC1;Q63HN8-4	20	20	20	4.9	4.9	4.9	591.4	0	30.185	4027200000
PRDX2	Peroxiredoxin-2	25.8143	25.9555	26.0729	25.9476	24.5046	24.6444	25.8165	24.9885		P32119;A6NIW5;P32119-2	P32119;A6NIW5	8	7	7	49.5	43.9	43.9	21.892	0	20.522	4035200000
MCM6	DNA replication licensing factor MCM6	25.6444	26.0435	26.1087	25.9322	24.9117	25.213	25.8186	25.3144		Q14566	Q14566	24	24	24	35	35	35	92.888	0	323.31	14690000000
PCBP1	Poly(rC)-binding protein 1	25.4692	25.7223	26.5965	25.9293	25.1519	25.4482	26.17	25.59		Q15365;F8VTZ0;P57723;H3BSP4;C9K0A2;F8WC71;C9IZV9;C9J7A9;C9JSA6;C9J5V4;C9JTY5;C9JZY3;C9J0A4;P57723-2	Q15365	10	10	7	45.5	45.5	34.6	37.497	0	240.56	8813000000
AARS	Alanine--tRNA ligase, cytoplasmic	25.7026	25.8626	26.1863	25.9172	25.308	24.812	26.1348	25.4183		P49588;P49588-2;H3BPK7	P49588;P49588-2	32	32	32	44.1	44.1	44.1	106.81	0	323.31	20579000000
NOP56	Nucleolar protein 56	26.0594	26.0746	25.5187	25.8842	25.7376	25.3696	25.6243	25.5772		O00567;A0A494C128;H0YDU4;H0Y653;Q5JXT2	O00567;A0A494C128	24	24	24	50	50	50	66.049	0	212.84	12762000000
VDAC1	Voltage-dependent anion-selective channel protein 1	25.5004	25.6489	26.4856	25.8783	25.5706	26.5561	27.5196	26.5488		P21796;C9JI87	P21796;C9JI87	13	13	13	58.3	58.3	58.3	30.772	0	113.35	8937700000
VPS35	Vacuolar protein sorting-associated protein 35	25.9101	26.1661	25.5534	25.8765	24.5557	25.0749	25.3951	25.0086		Q96QK1;I3L4S0;A0A1W2PP10;A0A3B3ITD4	Q96QK1	18	18	18	29.6	29.6	29.6	91.706	0	323.31	7653700000
WDR1	WD repeat-containing protein 1	25.6874	25.8599	26.0804	25.8759	24.69	25.2311	25.6659	25.1957		O75083;O75083-3;D6RD66	O75083;O75083-3	19	19	19	45.9	45.9	45.9	66.193	0	95.889	11317000000
ACTR3	Actin-related protein 3	25.7427	25.4509	26.4275	25.8737	25.2043	24.8131	25.9072	25.3082		P61158;B4DXW1;F8WDR7;Q9P1U1;Q9P1U1-2;Q9C0K3;A0A0A0MTI9;H7C4J1;C9IZN3;Q9P1U1-3;F8WEW2;F8WE84	P61158;B4DXW1	13	13	13	35.4	35.4	35.4	47.371	0	42.225	5374900000
MSH6	DNA mismatch repair protein Msh6	25.6984	26.0221	25.8608	25.8604	24.5363	25.0668	25.3175	24.9735		P52701;P52701-3;A0A494C0M1;P52701-4;P52701-2;A0A087WWJ1;A0A087WYT6;F8WAX8;F8W7G9;C9JH55;C9J8Y8;C9J7Y7	P52701;P52701-3;A0A494C0M1;P52701-4;P52701-2;A0A087WWJ1	35	35	35	32.9	32.9	32.9	152.78	0	323.31	15362000000
AKR1B1	Aldose reductase	25.4511	26.2846	25.8155	25.8504	25.2598	25.5208	26.1589	25.6465		P15121;E9PCX2;E9PEF9;C9JRZ8;C9JRZ8-2	P15121;E9PCX2	14	14	14	56	56	56	35.853	0	33.506	8464700000
HNRNPC	Heterogeneous nuclear ribonucleoproteins C1/C2;Heterogeneous nuclear ribonucleoprotein C-like 1;Heterogeneous nuclear ribonucleoprotein C-like 4;Heterogeneous nuclear ribonucleoprotein C-like 2;Heterogeneous nuclear ribonucleoprotein C-like 3	25.2134	25.4512	26.8436	25.8361	25.6568	26.4582	27.2904	26.4685		P07910-2;G3V4C1;B2R5W2;B4DY08;G3V4W0;P07910;G3V2Q1;G3V576;P07910-4;P07910-3;G3V2D6;G3V575;A0A0G2JPF8;A0A0G2JNQ3;G3V555;G3V5V7;O60812;P0DMR1;B2RXH8;B7ZW38;G3V251;G3V3K6;G3V5X6;B4DSU6;G3V4M8;G3V2H6	P07910-2;G3V4C1;B2R5W2;B4DY08;G3V4W0;P07910;G3V2Q1;G3V576;P07910-4;P07910-3;G3V2D6;G3V575;A0A0G2JPF8;A0A0G2JNQ3;G3V555;G3V5V7;O60812;P0DMR1;B2RXH8;B7ZW38	13	13	13	36.2	36.2	36.2	32.337	0	100.85	8646200000
GNL3	Guanine nucleotide-binding protein-like 3	26.0377	25.6292	25.8353	25.8341	25.4192	25.2578	25.3966	25.3579		Q9BVP2;Q9BVP2-2;C9JZT7;B4DMU5;C9JYH9	Q9BVP2;Q9BVP2-2	15	15	15	35.5	35.5	35.5	61.992	0	120.57	7850500000
AIMP2	Aminoacyl tRNA synthase complex-interacting multifunctional protein 2	25.6553	25.514	26.3204	25.8299	24.8962	25.6891	26.1278	25.571		Q13155;Q13155-2;A8MU58;F8WCL2	Q13155;Q13155-2;A8MU58	8	8	8	36.9	36.9	36.9	35.348	0	60.662	4077300000
TRAP1	Heat shock protein 75 kDa, mitochondrial	25.3399	25.9869	26.1432	25.8233	24.4782	25.4448	25.9892	25.3041		Q12931;Q12931-2;I3L0K7;I3L239;I3L253	Q12931;Q12931-2;I3L0K7	22	22	22	35.1	35.1	35.1	80.109	0	323.31	16042000000
PSMC3	26S protease regulatory subunit 6A	25.5576	26.2563	25.644	25.8193	24.3016	25.0314	25.1976	24.8435		R4GNH3;P17980;E9PM69;E9PMD8;E9PKD5;E9PN50;E9PLG2	R4GNH3;P17980;E9PM69;E9PMD8;E9PKD5;E9PN50	19	19	19	59.6	59.6	59.6	47.352	0	214.78	9797600000
HECTD1	E3 ubiquitin-protein ligase HECTD1	25.6209	26.0206	25.8136	25.8184	24.2712	24.7161	25.0483	24.6785	1	Q9ULT8;A0A087X2H1;H0YJP0;G3V4V5;H0YJD4;A0A087WVU6;H0YJV8	Q9ULT8;A0A087X2H1;H0YJP0	46	46	46	23	23	23	289.38	0	198.21	12853000000
COPS6	COP9 signalosome complex subunit 6	25.9632	25.9197	25.5696	25.8175	21.0225	24.7772	25.5455	23.7817		Q7L5N1;E7EM64;H7C3T0	Q7L5N1;E7EM64	5	5	5	19.3	19.3	19.3	36.163	0	8.1755	2395600000
CLUH		25.4025	26.1327	25.8886	25.8079	24.4649	24.7227	25.1273	24.7716		A0A494C0R8;K7EIG1;I3L2B0;I3L4B5;I3L318;Q9Y5I4;Q9Y5I4-2	A0A494C0R8;K7EIG1;I3L2B0	33	33	2	31.2	31.2	2.2	150.46	0	195.77	15944000000
ACADM	Medium-chain specific acyl-CoA dehydrogenase, mitochondrial	25.5982	26.2915	25.515	25.8016	24.8638	25.3958	25.6105	25.29		P11310;Q5T4U5;P11310-2;B7Z9I1;E9PJM9;H0YDT5;E9PRX4	P11310;Q5T4U5;P11310-2;B7Z9I1	13	13	13	34	34	34	46.588	0	78.521	8367100000
TOP2B	DNA topoisomerase 2-beta;DNA topoisomerase 2	25.7922	25.8496	25.7509	25.7976	24.5685	25.0896	25.0492	24.9024		Q02880;Q02880-2;E9PCY5;H7BZ82	Q02880;Q02880-2;E9PCY5	36	22	22	24.3	16.4	16.4	183.26	0	47.735	5944500000
GAPVD1	GTPase-activating protein and VPS9 domain-containing protein 1	25.6727	26.1541	25.5544	25.7937	24.1706	24.4916	24.9756	24.5459		Q14C86-6;Q14C86-3;Q14C86-2;Q14C86;Q14C86-5;F8W9S7;Q14C86-4;C9IZ08;H0Y7I9;H0Y4E7;B4DGD8;B0QZ65;A0A0A0MQV8	Q14C86-6;Q14C86-3;Q14C86-2;Q14C86;Q14C86-5;F8W9S7;Q14C86-4	27	27	27	26.6	26.6	26.6	166.17	0	134.94	11984000000
MRPS34	28S ribosomal protein S34, mitochondrial	25.4886	25.5189	26.3547	25.7874	25.6434	25.4724	26.3258	25.8139		P82930;C9JJ19	P82930;C9JJ19	11	11	11	58.3	58.3	58.3	25.65	0	102.37	8266300000
YWHAZ	14-3-3 protein zeta/delta	25.327	26.0418	25.9623	25.777	25.3333	25.4727	26.3088	25.7049		P63104;E7EX29;B0AZS6;P63104-2;B7Z2E6;H0YB80;E7ESK7;E5RGE1;E5RIR4;E9PD24;E7EVZ2	P63104;E7EX29;B0AZS6;P63104-2;B7Z2E6;H0YB80;E7ESK7	12	10	9	53.9	46.5	42.9	27.745	0	323.31	9523100000
ADAR	Double-stranded RNA-specific adenosine deaminase	25.7023	25.8103	25.8118	25.7748	24.5763	24.7	25.2952	24.8572		P55265;P55265-5;P55265-4;H0YCK3;P55265-2;A0A3B3IRQ9;P55265-3;A0A3B3ISX1;A0A3B3ITG9;A0A3B3ISU1	P55265;P55265-5;P55265-4;H0YCK3;P55265-2;A0A3B3IRQ9;P55265-3	28	28	28	30.5	30.5	30.5	136.06	0	114.17	8942400000
PCNA	Proliferating cell nuclear antigen	25.5827	25.8691	25.8726	25.7748	25.2004	25.5025	26.1468	25.6166		P12004	P12004	10	10	10	47.1	47.1	47.1	28.768	0	154.31	6276300000
FAM98A	Protein FAM98A	25.3907	25.9016	26.0145	25.7689	24.8424	25.6087	26.0501	25.5004		Q8NCA5;Q8NCA5-2;E9PH82;C9J3G8	Q8NCA5;Q8NCA5-2;E9PH82	11	8	8	27.6	21.2	21.2	55.4	0	89.935	4982700000
CORO1C	Coronin-1C;Coronin	25.4291	26.101	25.7634	25.7645	23.9992	24.7159	25.3796	24.6982		Q9ULV4;Q9ULV4-2;Q9ULV4-3;B4E3S0;H0YHL7;F8W1H8;F8VUX3;F8VSA4;F8VRE9;F8VTT6;F8VVB7;F8VV53	Q9ULV4;Q9ULV4-2;Q9ULV4-3;B4E3S0;H0YHL7	10	10	10	19.2	19.2	19.2	53.248	0	20.539	3675300000
COPG1	Coatomer subunit gamma-1	25.3895	26.0145	25.8871	25.7637	24.2907	25.029	25.4825	24.9341		Q9Y678;H0Y8X7;D6RG17;H0Y8G2	Q9Y678	26	26	24	42.2	42.2	40	97.717	0	267.73	9148400000
PHB	Prohibitin	25.37	25.5352	26.328	25.7444	25.295	26.3871	27.0459	26.2427		P35232;C9JW96;C9JZ20;E7ESE2;E9PCW0;P35232-2;D6RBK0	P35232;C9JW96;C9JZ20;E7ESE2;E9PCW0	15	15	15	68.4	68.4	68.4	29.804	0	143.28	14302000000
HSPBP1	Hsp70-binding protein 1	25.3389	25.8834	25.9947	25.739	23.9792	24.2863	25.1528	24.4728		Q9NZL4;Q9NZL4-3;Q9NZL4-2;K7EN20;K7EMM7;K7EL16;K7ERT9;K7EKM6	Q9NZL4;Q9NZL4-3;Q9NZL4-2	6	6	6	22.8	22.8	22.8	39.302	0	15.899	2677100000
CLIC1	Chloride intracellular channel protein 1	25.4651	25.9763	25.7288	25.7234	24.0575	24.6929	25.1879	24.6461		O00299	O00299	8	8	8	44.4	44.4	44.4	26.922	0	26.382	3595900000
RNPS1	RNA-binding protein with serine-rich domain 1	25.525	NaN	25.9093	25.7172	26.0434	26.2546	26.4572	26.2517		Q15287;H3BV80;H3BMM9;H3BTC0;Q15287-3;Q15287-2;H3BPG5;H3BMS0	Q15287;H3BV80;H3BMM9;H3BTC0;Q15287-3;Q15287-2;H3BPG5;H3BMS0	5	5	5	23.3	23.3	23.3	34.208	0	131.81	4830700000
SKIV2L2	Superkiller viralicidic activity 2-like 2	25.3924	25.8134	25.9366	25.7141	24.436	24.7506	25.1105	24.7657		P42285;H0Y8U3;H0YAC4;D6REC7	P42285	22	22	22	30.7	30.7	30.7	117.8	0	84.359	7681800000
NDUFB5	NADH dehydrogenase [ubiquinone] 1 beta subcomplex subunit 5, mitochondrial	25.6399	25.3968	26.0951	25.7106	25.363	25.5074	25.8689	25.5798		O43674;E7EWP0;H0Y886;O43674-2	O43674;E7EWP0;H0Y886;O43674-2	6	6	6	23.3	23.3	23.3	21.75	0	65.852	4936500000
H2AFY2	Core histone macro-H2A.2;Histone H2A	25.3433	26.0769	25.6812	25.7005	25.9535	25.4652	25.781	25.7332		Q9P0M6;Q5SQT3	Q9P0M6;Q5SQT3	16	14	14	49.7	42.7	42.7	40.058	0	92.214	8186000000
YTHDC2	Probable ATP-dependent RNA helicase YTHDC2	25.4258	26.045	25.6194	25.6967	24.0149	23.3899	23.2765	23.5604		Q9H6S0;D6RA70;D6R9T8;D6RF50	Q9H6S0	10	10	10	8.3	8.3	8.3	160.25	0	13.638	2351400000
EPPK1	Epiplakin	26.0153	24.8862	26.1415	25.681	24.5579	25.2334	25.6032	25.1315		P58107;A0A075B730	P58107;A0A075B730	30	24	24	34.7	28.5	28.5	555.65	0	152.37	8447400000
MTCH2	Mitochondrial carrier homolog 2	26.0118	25.237	25.6886	25.6458	26.3243	25.0814	25.5634	25.6564		Q9Y6C9	Q9Y6C9	11	11	3	47.5	47.5	9.2	33.331	0	267.32	10560000000
HACD3	Very-long-chain (3R)-3-hydroxyacyl-CoA dehydratase 3	25.7355	25.2758	25.8148	25.6087	25.8845	26.0062	26.4022	26.0976		Q9P035;H3BPZ1;H3BS72;Q9P035-2;H3BRL8;H3BMZ1	Q9P035;H3BPZ1;H3BS72	8	8	8	29	29	29	43.159	0	43.329	5995600000
THOC2	THO complex subunit 2	25.7267	26.111	24.9828	25.6068	24.1065	23.7624	24.5798	24.1496		Q8NI27;A0A0C4DG98;H0Y815;Q8NI27-2;H0Y594;H0Y7U4;B7ZBA0;H7C477;B7ZB98;F2Z2V2	Q8NI27;A0A0C4DG98	30	30	30	22.8	22.8	22.8	182.77	0	105.5	7991000000
USP24	Ubiquitin carboxyl-terminal hydrolase 24	25.4824	25.7584	25.5693	25.6034	23.6959	24.1186	24.4572	24.0906		Q9UPU5;A0A0U1RQI9	Q9UPU5	35	35	35	17.8	17.8	17.8	294.36	0	107.09	9101000000
MCM5	DNA replication licensing factor MCM5;DNA helicase	24.9195	25.886	25.9861	25.5972	25.0766	25.2022	25.848	25.3756		P33992;B1AHB1;B1AHA9;B1AHB2	P33992;B1AHB1	20	20	20	34.1	34.1	34.1	82.285	0	56.327	8605700000
NLN	Neurolysin, mitochondrial	25.385	NaN	25.7887	25.5868	24.4937	22.1005	24.5317	23.7086		Q9BYT8;E9PCB6;H0YAK4;H0YAF7	Q9BYT8;E9PCB6;H0YAK4	9	9	9	16.1	16.1	16.1	80.651	0	10.056	2462400000
CYFIP1	Cytoplasmic FMR1-interacting protein 1	25.4807	25.7367	25.5221	25.5798	24.243	24.2699	24.5644	24.3591	1,2	Q7L576;Q7L576-2;A0A0G2JR96;A0A0G2JQT1;Q7L576-3;A0A0G2JQH3;A0A087WVZ5	Q7L576;Q7L576-2;A0A0G2JR96;A0A0G2JQT1	25	25	10	22.7	22.7	9.3	145.18	0	67.618	7069400000
NSUN2	tRNA (cytosine(34)-C(5))-methyltransferase	25.371	25.6534	25.711	25.5785	24.4918	25.1522	25.5579	25.0673		Q08J23;Q08J23-2;Q08J23-3;A0A140T9Y7	Q08J23;Q08J23-2;Q08J23-3	23	23	23	42.5	42.5	42.5	86.47	0	79.769	9375500000
TROVE2	60 kDa SS-A/Ro ribonucleoprotein	25.5094	25.3595	25.8487	25.5725	23.9089	24.8493	25.0664	24.6082		P10155;P10155-5;P10155-3;P10155-4;P10155-2;D6RDN1;D6RE09;H0Y9N5;G5E9R9	P10155;P10155-5;P10155-3;P10155-4	13	13	13	28.4	28.4	28.4	60.67	0	64.659	5216700000
NCAPG	Condensin complex subunit 3	25.4175	25.4441	25.8556	25.5724	24.531	24.8759	24.8677	24.7582		Q9BPX3;D6RA93	Q9BPX3	23	23	16	25.9	25.9	17.5	114.33	0	246.71	8842300000
GTF3C1	General transcription factor 3C polypeptide 1	25.9646	25.091	25.656	25.5705	25.8062	25.1898	25.6647	25.5536		Q12789;Q12789-3;H3BRD0;H3BU55;I3L1Z3;H3BU37	Q12789;Q12789-3	36	36	36	22.3	22.3	22.3	238.87	0	168.61	9502100000
CBR1	Carbonyl reductase [NADPH] 1	25.3746	25.5952	25.7321	25.5673	24.6638	25.4411	25.8358	25.3136		P16152;E9PQ63;A8MTM1;P16152-2;O75828	P16152;E9PQ63;A8MTM1;P16152-2	9	9	9	47.3	47.3	47.3	30.375	0	203	4930600000
PDIA3	Protein disulfide-isomerase A3	25.1501	25.5816	25.9661	25.5659	24.7579	25.2905	25.5903	25.2129		P30101	P30101	17	17	15	45.7	45.7	41.4	56.782	0	233.35	10438000000
LMNB1	Lamin-B1	25.3349	25.7229	25.6288	25.5622	25.52	26.1407	26.4783	26.0463		P20700;E9PBF6;A0A0D9SFE5;A0A0D9SFY5	P20700;E9PBF6;A0A0D9SFE5	18	18	18	35.5	35.5	35.5	66.408	0	323.31	6784500000
PFAS	Phosphoribosylformylglycinamidine synthase	25.4193	25.615	25.6401	25.5581	24.7525	24.0116	25.7345	24.8329		O15067;H0YGH1;J3QSG0;J3QSH6;J3KTL4;J3KT98;J3KTQ5;J3QL39	O15067	27	27	27	30.6	30.6	30.6	144.73	0	138.84	11889000000
AHSA1	Activator of 90 kDa heat shock protein ATPase homolog 1	25.383	25.4535	25.7924	25.543	24.0689	24.6361	25.5166	24.7405		O95433;O95433-2;G3V438;H0YJG7;H0YJU2;H0YJ63;G3V3W9	O95433;O95433-2;G3V438;H0YJG7;H0YJU2	10	10	10	41.7	41.7	41.7	38.274	0	50.096	5411500000
VARS	Valine--tRNA ligase	25.4378	25.7015	25.4873	25.5422	25.0577	24.8615	25.7525	25.2239		P26640;A0A140T936;A0A140T954;P26640-2;A2ABF4;A0A0G2JJT9;H0Y426;A0A140T904	P26640;A0A140T936	32	32	32	36.3	36.3	36.3	140.47	0	323.31	16874000000
GEMIN5	Gem-associated protein 5	25.2467	25.7475	25.6287	25.541	24.3393	24.5745	25.0347	24.6495		Q8TEQ6	Q8TEQ6	36	36	36	31.4	31.4	31.4	168.59	0	294.61	15542000000
PITRM1	Presequence protease, mitochondrial	25.2626	25.6496	25.7087	25.5403	24.184	24.7358	25.2439	24.7212		Q5JRX3;Q5JRX3-2;Q5JRX3-3;A0A0A0MRX9;B1APQ0;H0Y4F7;H0Y7L7;B1APQ1	Q5JRX3;Q5JRX3-2;Q5JRX3-3;A0A0A0MRX9	26	26	26	31.6	31.6	31.6	117.41	0	191.06	11933000000
HTT	Huntingtin	25.5815	25.9852	25.0527	25.5398	24.5404	25.1108	24.6916	24.7809	1	P42858;A0A3B3ISR3	P42858	43	43	43	20.1	20.1	20.1	347.6	0	78.647	8813000000
ACO2	Aconitate hydratase, mitochondrial	25.2858	25.5464	25.7594	25.5305	24.7301	25.0635	25.6135	25.1357		Q99798;A2A274	Q99798;A2A274	29	29	29	42.9	42.9	42.9	85.424	0	323.31	16579000000
RUVBL1	RuvB-like 1	25.0989	25.6883	25.7876	25.5249	24.4268	25.0548	25.3631	24.9482		Q9Y265;Q9Y265-2;E7ETR0;H7C4G5;J3QLR1;H7C4I3	Q9Y265;Q9Y265-2;E7ETR0	16	16	16	48.2	48.2	48.2	50.227	0	98.895	8123100000
CYB5R3	NADH-cytochrome b5 reductase 3;NADH-cytochrome b5 reductase 3 membrane-bound form;NADH-cytochrome b5 reductase 3 soluble form	25.9995	24.9863	25.587	25.5243	25.8344	25.5253	25.7308	25.6968		P00387;P00387-2;P00387-3;B1AHF3	P00387;P00387-2;P00387-3;B1AHF3	5	5	5	15.9	15.9	15.9	34.234	0	20.516	4501600000
ACTN1	Alpha-actinin-1	25.882	24.5466	26.1336	25.5207	25.0557	25.1181	26.1493	25.441		P12814;P12814-3;P12814-2;P12814-4;H9KV75;G3V2N5;H7C5W8;G3V2W4;H0YJW3;H0YJ11;G3V2X9;G3V5M4;G3V2E8	P12814;P12814-3;P12814-2;P12814-4;H9KV75	38	23	19	52	34	29	103.06	0	203.52	8942600000
LUC7L2	Putative RNA-binding protein Luc7-like 2	25.4403	25.4351	25.6842	25.5199	26.1149	25.8539	25.6823	25.8837		Q9Y383;Q96HJ9-2;A0A0A6YYJ8;Q9Y383-3;Q9Y383-2;V9GZ75;F8WEU3	Q9Y383;Q96HJ9-2;A0A0A6YYJ8;Q9Y383-3;Q9Y383-2	9	9	7	25	25	19.4	46.513	0	323.31	7499300000
NOP2	Probable 28S rRNA (cytosine(4447)-C(5))-methyltransferase	25.8721	25.5529	25.13	25.5183	25.7255	24.899	25.3138	25.3128		P46087;P46087-4;P46087-2;P46087-3;F5GWB7;F5H709;F5H5X6;F5H359;F5H8G6;F5GYR3	P46087;P46087-4;P46087-2;P46087-3	23	23	23	31.9	31.9	31.9	89.301	0	323.31	9830700000
U2AF1	Splicing factor U2AF 35 kDa subunit	25.474	25.382	25.696	25.5173	20.5594	24.171	25.2721	23.3342	8	Q01081;P0DN76;Q01081-2;Q01081-4;Q8WU68;Q01081-3;K7EJH3;A0A1B0GW87;K7EJM7;M0QYK5;M0R2N4;Q8WU68-3;Q8WU68-2	Q01081;P0DN76;Q01081-2;Q01081-4	4	4	4	25.8	25.8	25.8	27.872	0	17.008	2421100000
SPCS1	Signal peptidase complex subunit 1	25.5597	25.0547	25.9086	25.5077	26.2223	26.3942	26.388	26.3348		Q9Y6A9;C9JBL1;X6R2S6	Q9Y6A9;C9JBL1;X6R2S6	3	3	3	31.4	31.4	31.4	11.805	0	39.748	7408300000
NCBP1	Nuclear cap-binding protein subunit 1	25.4133	25.2442	25.8546	25.504	25.0462	25.3601	25.4855	25.2973		Q09161;F2Z2T1;X6R941	Q09161	16	16	16	28.4	28.4	28.4	91.838	0	118.72	7504200000
SPTAN1	Spectrin alpha chain, non-erythrocytic 1	25.1502	25.7133	25.6439	25.5025	24.0215	24.496	24.9739	24.4971	1	Q13813-3;Q13813;A0A0D9SF54;Q13813-2;A0A0D9SGF6;A0A0D9SFF6;A0A1B0GTB7;A0A1B0GUH3;A0A0D9SFH4	Q13813-3;Q13813;A0A0D9SF54;Q13813-2;A0A0D9SGF6	72	72	72	40.5	40.5	40.5	282.28	0	261.98	18812000000
CDC37	Hsp90 co-chaperone Cdc37;Hsp90 co-chaperone Cdc37, N-terminally processed	24.9613	25.8171	25.7215	25.5	24.0879	24.6734	25.1871	24.6495		Q16543;K7EQA9;K7EL68;K7EKQ2;K7EIU0	Q16543;K7EQA9;K7EL68;K7EKQ2	6	6	6	22	22	22	44.468	0	183.37	3409800000
PSMC6	26S protease regulatory subunit 10B	25.0657	25.2294	26.1835	25.4929	23.3677	24.8842	25.7046	24.6522		P62333;A0A087X2I1;H0YJC0;H0YJS8;H0YJX2;H0YJE9;H0YJT1	P62333;A0A087X2I1;H0YJC0	14	14	14	51.7	51.7	51.7	44.172	0	55.503	5235200000
RPS10	40S ribosomal protein S10;Putative 40S ribosomal protein S10-like	25.1953	24.8124	26.4655	25.4911	25.2925	26.0799	26.6087	25.9937		P46783;A0A2R8Y6L3;F6U211;A0A2R8Y7H1;A0A2R8YFH6;A0A1W2PQS6;S4R435;Q9NQ39	P46783;A0A2R8Y6L3;F6U211;A0A2R8Y7H1;A0A2R8YFH6;A0A1W2PQS6;S4R435;Q9NQ39	6	6	6	38.2	38.2	38.2	18.898	0	140.93	5032400000
RPL12	60S ribosomal protein L12	25.5155	24.641	26.295	25.4838	25.6124	26.2697	27.0249	26.3023		P30050;P30050-2	P30050;P30050-2	5	5	5	45.5	45.5	45.5	17.818	0	268.3	6757500000
SMC2	Structural maintenance of chromosomes protein 2	25.0785	25.8259	25.5457	25.4834	24.1716	24.8373	25.3711	24.7933		O95347;O95347-2;A0A0C4DGE5;Q5T821	O95347;O95347-2	31	31	31	30.6	30.6	30.6	135.65	0	135.75	9658900000
GSTP1	Glutathione S-transferase P	25.777	24.7112	25.9276	25.4719	25.6514	25.5919	27.0997	26.1143		P09211;A8MX94;A0A087X2E9;A0A087X243;A0A2R8Y5E5	P09211;A8MX94;A0A087X2E9	8	8	8	48.6	48.6	48.6	23.356	0	323.31	8663800000
P4HB	Protein disulfide-isomerase	25.1281	25.8183	25.46	25.4688	24.6824	24.844	25.2857	24.9374		P07237;H7BZ94;H0Y3Z3;I3L398;I3L312;I3NI03;I3L4M2;I3L0S0;I3L3U6;I3L514;I3L3P5;I3L1Y5	P07237;H7BZ94;H0Y3Z3	23	23	23	43.5	43.5	43.5	57.116	0	256.54	7399500000
EIF3G	Eukaryotic translation initiation factor 3 subunit G	24.9684	25.6147	25.8044	25.4625	24.4512	25.2474	25.5633	25.0873		O75821;K7EL20;K7EP16;K7ER90;K7ENA8;K7ENH0;K7EL60	O75821;K7EL20;K7EP16;K7ER90;K7ENA8	9	9	9	30.3	30.3	30.3	35.611	0	69.566	4534900000
RBBP4	Histone-binding protein RBBP4	25.2489	25.7586	25.3541	25.4539	24.3846	24.6675	25.3936	24.8152		Q09028;Q09028-3;Q09028-4;Q09028-2;H0YF10;H0YCT5;H0YDK2;H0YEU5;C9JPP3;E9PNS6;E9PNS2;E9PND5;E9PIC4	Q09028;Q09028-3;Q09028-4;Q09028-2;H0YF10;H0YCT5;H0YDK2	11	11	6	40.9	40.9	32.2	47.655	0	139.53	6636700000
RPN1	Dolichyl-diphosphooligosaccharide--protein glycosyltransferase subunit 1	24.8907	25.4679	25.9972	25.4519	24.7382	25.3403	25.7338	25.2708		P04843;B7Z4L4;F8WF32	P04843;B7Z4L4	22	22	22	45.3	45.3	45.3	68.569	0	109.75	10014000000
RPS6KA3	Ribosomal protein S6 kinase alpha-3;Ribosomal protein S6 kinase;Ribosomal protein S6 kinase alpha-1;Ribosomal protein S6 kinase alpha-2	25.5497	NaN	25.3481	25.4489	23.6869	24.0153	24.4441	24.0488		P51812;B4DG22;B7ZB17;B1AXG1;E9PGT3;Q15418-3;F2Z2J1;Q15418;Q15349;Q15418-2;Q15349-2;Q15349-3;Q15418-4;B7Z3B5;A0A2R8YGB7;A0A2R8Y603;B1AXG2;E9PMM7;A0A2R8Y7S9;D6R910;O15021-3;E7ERL6;D6RHW7;D6RE03;Q5SVM7;D6RA62;Q6P0Q8;V9GXZ1;O15021;Q9UK32-2;Q6P0Q8-2;Q96GX5-3;O15021-6;Q96GX5-2;Q9UK32;Q9Y2H9;Q96GX5;O60307;O15021-2	P51812;B4DG22;B7ZB17;B1AXG1;E9PGT3;Q15418-3;F2Z2J1;Q15418;Q15349;Q15418-2;Q15349-2;Q15349-3;Q15418-4	8	8	8	12.6	12.6	12.6	83.735	0	17.84	1024800000
U2SURP	U2 snRNP-associated SURP motif-containing protein	25.3614	25.067	25.8799	25.4361	25.0448	25.0461	25.4327	25.1745		O15042;O15042-2;E7ET15;O15042-3;H0Y8D9;E7EW00;C9J5L1;H7C4V2;C9JDJ7;U3KPT1	O15042;O15042-2;E7ET15;O15042-3	27	27	27	32.4	32.4	32.4	118.29	0	281.52	12738000000
PSMC2	26S protease regulatory subunit 7	25.1095	25.708	25.4867	25.4347	23.9167	24.7033	25.0117	24.5439		P35998;P35998-2;C9JLS9	P35998;P35998-2	24	24	24	61	61	61	48.633	0	323.31	11577000000
ATXN10	Ataxin-10	25.152	25.6964	25.4344	25.4276	23.9267	24.2719	24.7164	24.305		Q9UBB4;Q9UBB4-2;A0A1W2PQD2;B1AHE4;B1AHE3	Q9UBB4;Q9UBB4-2;A0A1W2PQD2	13	13	13	34.7	34.7	34.7	53.488	0	154.6	4410700000
DHX30	Putative ATP-dependent RNA helicase DHX30	25.4793	25.5246	25.2749	25.4263	24.7693	24.556	25.0263	24.7839		Q7L2E3;Q7L2E3-2;H7BXY3;Q7L2E3-3	Q7L2E3;Q7L2E3-2;H7BXY3;Q7L2E3-3	39	39	39	38.9	38.9	38.9	133.94	0	222.24	11610000000
UBA6	Ubiquitin-like modifier-activating enzyme 6	25.2462	25.5141	25.506	25.4221	23.7606	24.0122	24.4997	24.0908		A0AVT1;A0AVT1-2;A0AVT1-3;A0AVT1-4;H0Y8S8;H0Y9U5	A0AVT1;A0AVT1-2	27	27	27	32.5	32.5	32.5	117.97	0	84.862	9261200000
IKBKAP	Elongator complex protein 1	25.1357	25.4494	25.6748	25.42	24.3436	24.611	25.0932	24.6826	1	O95163;F5H2T0;H0YDF3	O95163;F5H2T0	26	26	26	28.2	28.2	28.2	150.25	0	323.31	10678000000
G3BP1	Ras GTPase-activating protein-binding protein 1	25.1124	24.9083	26.2309	25.4172	24.001	25.4651	26.1502	25.2054		Q13283;E5RIZ6;E5RH00;E5RI46;E5RIF8;E5RH42;E5RJU8;Q13283-2;D6R9X5;D6R9A4	Q13283	10	10	9	28.5	28.5	26	52.164	0	58.241	4318200000
UBE2O	E2/E3 hybrid ubiquitin-protein ligase UBE2O	25.3008	25.0017	25.9316	25.4114	24.4135	24.6639	24.9219	24.6664		Q9C0C9;K7ES11;K7EQ12	Q9C0C9;K7ES11	23	23	23	26.9	26.9	26.9	141.29	0	67.951	7853800000
GTPBP4	Nucleolar GTP-binding protein 1	25.5922	25.3132	25.3275	25.411	25.5808	24.8406	25.3825	25.268		Q9BZE4;Q9BZE4-2;Q9BZE4-3;Q5T3R7	Q9BZE4;Q9BZE4-2;Q9BZE4-3	21	21	21	36.1	36.1	36.1	73.964	0	88.49	9035900000
SLC3A2	4F2 cell-surface antigen heavy chain	25.2497	25.1897	25.7844	25.4079	24.0647	23.8974	25.1702	24.3774		P08195;P08195-3;F5GZS6;J3KPF3;P08195-2;P08195-4;H0YFS2;F5H0E2;F5H867;H0YFX4;F5GZI0;F5GZR9	P08195;P08195-3;F5GZS6;J3KPF3;P08195-2;P08195-4	13	13	13	26.8	26.8	26.8	67.993	0	55.976	4586100000
MPC2	Mitochondrial pyruvate carrier 2	25.5306	24.3596	26.2705	25.3869	24.5741	25.4036	25.5733	25.1837		O95563;Q5R3B4	O95563;Q5R3B4	5	5	5	33.1	33.1	33.1	14.279	0	32.692	4365400000
ANXA6	Annexin A6	25.125	25.142	25.8899	25.3856	24.7118	23.8465	25.8976	24.8186		P08133;P08133-2;E5RK69;E7EMC6;E5RK63;E5RJF5;E5RFF0;H0YC77;E5RI05;E5RIU8;E5RJR0	P08133;P08133-2	22	22	22	39.2	39.2	39.2	75.872	0	305.64	9690600000
PGRMC1	Membrane-associated progesterone receptor component 1	25.1206	25.6947	25.3332	25.3828	24.7767	25.2437	25.6955	25.2386		O00264;O00264-2;U3KQM0	O00264;O00264-2	8	8	7	50.8	50.8	46.2	21.671	0	102.35	5182200000
SRSF10	Serine/arginine-rich splicing factor 10	25.1801	25.7459	25.2116	25.3792	25.0626	25.3677	25.5153	25.3152		O75494;O75494-3;O75494-4;Q5JRI1;O75494-5;O75494-6;O75494-2;Q6IQ42;R4GMP8	O75494;O75494-3;O75494-4;Q5JRI1;O75494-5;O75494-6;O75494-2	7	7	5	26.3	26.3	17.9	31.3	0	163.26	4536900000
LYAR	Cell growth-regulating nucleolar protein	25.3942	25.1421	25.5795	25.3719	24.8175	24.6133	25.1597	24.8635		Q9NX58;D6RDJ1	Q9NX58	11	11	11	35.6	35.6	35.6	43.614	0	235.57	5590900000
VAPA	Vesicle-associated membrane protein-associated protein A	24.9676	25.6143	25.516	25.366	23.6888	24.6402	26.0472	24.7921		Q9P0L0;Q9P0L0-2;J3QKM9	Q9P0L0;Q9P0L0-2	6	6	5	26.9	26.9	26.9	27.893	0	23.144	1929400000
ATP1B3	Sodium/potassium-transporting ATPase subunit beta-3	25.2068	25.4983	25.3544	25.3532	24.6728	25.0593	25.5991	25.1104		P54709;C9JA36;P54709-2;C9JXZ1;H7C4L9;H7C547;F8WBY4	P54709;C9JA36;P54709-2;C9JXZ1	5	5	5	21.5	21.5	21.5	31.512	0	68.54	4416500000
IMMT	MICOS complex subunit MIC60	25.1258	25.622	25.2959	25.3479	23.9382	24.7219	25.1081	24.5894		Q16891-2;Q16891;C9J406;B9A067;Q16891-4;H7C463;Q16891-3;A0A087WYS0;D6RAW4	Q16891-2;Q16891;C9J406;B9A067;Q16891-4;H7C463;Q16891-3	25	25	25	45	45	45	82.624	0	246.83	10312000000
UQCRC1	Cytochrome b-c1 complex subunit 1, mitochondrial	24.9701	25.8811	25.1828	25.3447	25.0566	25.2452	25.279	25.1936		P31930	P31930	14	14	14	44.4	44.4	44.4	52.645	0	133.09	8894000000
FDPS	Farnesyl pyrophosphate synthase	25.1395	25.3921	25.4962	25.3426	22.3311	24.6936	25.4776	24.1674		P14324;P14324-2;A0A087X1D8;A0A087WVN4;A0A087WTP2;A0A087X090	P14324;P14324-2;A0A087X1D8;A0A087WVN4	5	5	5	14.8	14.8	14.8	48.275	0	18.182	2633800000
DNAAF5	Dynein assembly factor 5, axonemal	25.4293	25.36	25.223	25.3374	24.0338	24.4628	24.6071	24.3679		Q86Y56;Q86Y56-2;H0Y650;E9PGY2;Q86Y56-3;H7C3B1	Q86Y56;Q86Y56-2;H0Y650;E9PGY2;Q86Y56-3	17	17	17	27	27	27	93.52	0	79.902	5578000000
SEC16A	Protein transport protein Sec16A	25.3663	25.2484	25.3807	25.3318	24.1396	24.6707	25.0985	24.6363	1	O15027;O15027-5;F1T0I1;O15027-2;O15027-4;O15027-3;A0A3F2YNX0;A0A3F2YNZ0;X6RGP5;A0A0C4DH09;Q8N9G1	O15027;O15027-5;F1T0I1;O15027-2;O15027-4;O15027-3;A0A3F2YNX0;A0A3F2YNZ0;X6RGP5	42	42	42	27.7	27.7	27.7	251.89	0	158.19	13012000000
TUFM	Elongation factor Tu, mitochondrial	24.9346	25.4976	25.5623	25.3315	24.6888	24.6387	25.6321	24.9865		P49411;H3BNU3	P49411	20	20	20	52.9	52.9	52.9	49.541	0	118.18	10283000000
TBCE	Tubulin-specific chaperone E	25.0914	25.6231	25.2777	25.3307	23.9047	24.5925	24.8854	24.4609		Q15813-2;A0A2R8Y5Q8;Q15813;A0A2R8YHI9;A0A2U3TZJ6;A0A2R8Y7E7;A0A2R8YFL4;A0A2R8Y809;A0A2R8Y4V6;A0A2R8YER9;A0A2R8Y784;A0A2R8Y6Q1;A0A2R8YFM3;A0A2R8Y4P2;A0A2R8Y5H6;A0A2R8Y787;A0A2R8Y6G3;A0A2R8Y7H8;A0A2R8Y6L2;A0A2R8YF12;A0A2R8Y897;A0A2R8Y4E7;A0A2R8YFG9;A0A2R8Y597;A0A2R8YH53;E7EXA6;Q8WVB6;Q8WVB6-3;Q8WVB6-2;A0A2R8Y3S1	Q15813-2;A0A2R8Y5Q8;Q15813;A0A2R8YHI9;A0A2U3TZJ6;A0A2R8Y7E7;A0A2R8YFL4;A0A2R8Y809;A0A2R8Y4V6;A0A2R8YER9;A0A2R8Y784;A0A2R8Y6Q1	19	19	19	40.3	40.3	40.3	64.851	0	50.888	3895800000
RPA1	Replication protein A 70 kDa DNA-binding subunit;Replication protein A 70 kDa DNA-binding subunit, N-terminally processed	25.1101	25.1291	25.7482	25.3291	24.0594	24.498	25.2878	24.6151		P27694;I3L4R8;I3L524;I3L2M5	P27694;I3L4R8	16	16	16	36.9	36.9	36.9	68.137	0	151.86	5351100000
RNPEP	Aminopeptidase B	25.0752	25.4829	25.4119	25.3233	24.2166	24.6034	24.9432	24.5877		Q9H4A4;A6NKB8;A0A087WU27;C9JMZ3;A0A087WUS4;H7C2T3	Q9H4A4;A6NKB8	20	20	20	40.2	40.2	40.2	72.595	0	66.258	6690900000
AP2B1	AP-2 complex subunit beta	25.0057	25.6328	25.3297	25.3227	23.9425	24.3258	24.796	24.3548		P63010;P63010-2;P63010-3;A0A087X253;A0A087WU93;A0A087WZQ6;A0A087WYD1;K7EN71;K7ERB2;K7EJX1;K7EJ01;A0A087WXS3;K7EKZ5	P63010;P63010-2;P63010-3;A0A087X253;A0A087WU93;A0A087WZQ6;A0A087WYD1	31	18	18	43.5	29.1	29.1	104.55	0	58.738	5789800000
HDAC2	Histone deacetylase 2	25.2521	25.2194	25.4955	25.3223	24.3303	24.6266	25.302	24.753		Q92769;Q92769-3;E5RFI6;E5RJ04;E5RGV4;E5RHE7;E5RH52;E5RG37;E5RFP9;H3BM24;E5RK19	Q92769;Q92769-3	10	10	5	26.8	26.8	12.9	55.364	0	26.104	5262400000
ANXA2	Annexin A2;Annexin;Putative annexin A2-like protein	24.8925	25.68	25.3874	25.32	23.9556	24.5658	25.4363	24.6526		P07355;H0YN42;P07355-2;H0YMU9;H0YMD0;A6NMY6;H0YM50;H0YKS4;H0YNP5;H0YL33;H0YN28;H0YMM1;H0YLV6;H0YKZ7;H0YNA0;H0YMT9;H0YKX9;H0YMW4;H0YKL9;H0YN52;H0YKV8;H0YMD9;H0YNB8;H0YKN4;H0YLE2	P07355;H0YN42;P07355-2;H0YMU9;H0YMD0;A6NMY6;H0YM50;H0YKS4;H0YNP5;H0YL33;H0YN28;H0YMM1	18	18	18	56.9	56.9	56.9	38.604	0	191.96	7792200000
DDX17	Probable ATP-dependent RNA helicase DDX17	25.046	25.3937	25.4543	25.298	24.4233	24.7813	25.8049	25.0032		Q92841;Q92841-3;A0A1X7SBZ2;A0A1W2PQ51;Q92841-1;Q92841-2;A0A0U1RQJ0	Q92841;Q92841-3;A0A1X7SBZ2;A0A1W2PQ51;Q92841-1;Q92841-2	26	17	17	38.8	27	27	80.272	0	275.02	8062500000
PRMT1	Protein arginine N-methyltransferase 1	25.1176	25.2993	25.4656	25.2942	24.7234	24.4794	25.3744	24.8591		Q99873;E9PKG1;Q99873-2;Q99873-3;E9PIX6;E9PQ98;Q99873-5;E9PNR9;H0YDE4;Q9NR22;Q9NR22-2;E9PMW9;E9PMZ2	Q99873;E9PKG1;Q99873-2;Q99873-3;E9PIX6;E9PQ98;Q99873-5;E9PNR9;H0YDE4	15	15	15	42.3	42.3	42.3	42.461	0	132.83	8520800000
NAP1L1	Nucleosome assembly protein 1-like 1	25.2619	25.4849	25.132	25.2929	25.1068	23.4396	24.4356	24.3273		P55209;P55209-2;P55209-3;F8W0J6;H0YIV4;B7Z9C2;F8VV59;F5H4R6;F8VY35;F8VUX1;F8VXI6;F8W118;F8W020;H0YHC3;H0YH88;F8W543;F8VRJ2;F8VVB5	P55209;P55209-2;P55209-3;F8W0J6;H0YIV4;B7Z9C2;F8VV59;F5H4R6;F8VY35;F8VUX1;F8VXI6;F8W118;F8W020;H0YHC3;H0YH88;F8W543;F8VRJ2	5	5	4	17.1	17.1	14.6	45.374	0	12.589	3253900000
SAFB	Scaffold attachment factor B1	25.1212	25.1112	25.6196	25.284	25.1548	25.5206	25.9256	25.5337		Q15424;Q15424-3;Q15424-2;Q15424-4;K7ES42;K7EII0	Q15424;Q15424-3;Q15424-2;Q15424-4	9	9	3	15.8	15.8	4.6	102.64	0	57.937	4341800000
HSPA4L	Heat shock 70 kDa protein 4L	24.902	25.5335	25.4092	25.2816	24.4143	24.5562	25.0816	24.684		O95757;E9PDE8;D6RJ96	O95757;E9PDE8;D6RJ96	24	21	21	40.4	35.2	35.2	94.511	0	148.56	8662900000
DOCK7	Dedicator of cytokinesis protein 7	25.2801	25.2898	25.2542	25.2747	24.0183	24.1735	24.5617	24.2512	1	Q96N67;Q96N67-3;Q96N67-6;Q96N67-5;Q96N67-4;Q96N67-2;A0A1B0GWE0;Q96N67-7;A0A1B0GUE9;A0A1B0GVW2;A0A0C4DGY6;A0A0U1RQT6;A0A0U1RQJ5;A2A369;A0A0U1RR97;K7ESB7;A0A0U1RRC1	Q96N67;Q96N67-3;Q96N67-6;Q96N67-5;Q96N67-4;Q96N67-2;A0A1B0GWE0	34	34	30	20.9	20.9	18.7	242.56	0	127.78	8493100000
MYL6	Myosin light polypeptide 6	25.0825	25.8828	24.8473	25.2709	23.3276	23.9847	23.7586	23.6903		P60660;P60660-2;F8W1R7;J3KND3;G8JLA2;G3V1V0;B7Z6Z4;F8VPF3;G3V1Y7;F8VZU9;F8W180;P14649;H0YI43;F8W1I5;F8VXL3	P60660;P60660-2;F8W1R7;J3KND3;G8JLA2;G3V1V0;B7Z6Z4;F8VPF3;G3V1Y7;F8VZU9;F8W180	7	7	7	47.7	47.7	47.7	16.93	0	27.208	2884600000
MT-CO2	Cytochrome c oxidase subunit 2	24.9095	25.626	NaN	25.2677	25.3448	25.7387	26.0263	25.7033		P00403	P00403	6	6	6	32.2	32.2	32.2	25.565	0	26.357	3528000000
JUP	Junction plakoglobin	24.5651	26.9138	24.3091	25.2627	24.2173	25.1996	25.8214	25.0794		P14923;C9JTX4;C9J826;C9JK18;C9JKY1	P14923	16	16	16	27.2	27.2	27.2	81.744	0	135.8	6730600000
BRIX1	Ribosome biogenesis protein BRX1 homolog	25.4247	25.1746	25.1614	25.2536	26.4752	24.9803	25.7843	25.7466		Q8TDN6	Q8TDN6	10	10	10	31.2	31.2	31.2	41.401	0	72.729	5383500000
DKC1	H/ACA ribonucleoprotein complex subunit 4	26.1441	24.5645	25.037	25.2485	25.9821	25.3628	25.7989	25.7146		O60832;O60832-2;C9IYT0;H7C0M1;H7C2Q9;H7C2Q2;H7BZF2	O60832;O60832-2;C9IYT0;H7C0M1	18	18	18	43	43	43	57.673	0	82.611	7722900000
GEMIN4	Gem-associated protein 4	25.0813	25.8247	24.8268	25.2443	23.948	24.6982	24.8186	24.4883		P57678;I3L2C7;I3L399;I3L4A4;I3L4M4;E7EN12;I3L1J7	P57678;I3L2C7	18	18	18	21.6	21.6	21.6	120.04	0	67.54	5000400000
BPTF	Nucleosome-remodeling factor subunit BPTF	25.42	25.7708	24.5225	25.2378	25.5576	24.6749	25.1219	25.1181		Q12830;Q12830-4;Q12830-2;E7ETD6;E9PE19;A0A2R8Y7Q1;F5GXF5;A0A0A0MR81;J3QQK4;F5H176;J3QQQ8;J3KSK9	Q12830;Q12830-4;Q12830-2;E7ETD6;E9PE19;A0A2R8Y7Q1;F5GXF5	21	21	21	8.6	8.6	8.6	338.26	0	112.66	5369100000
ACSL3	Long-chain-fatty-acid--CoA ligase 3	24.7375	26.1136	24.8575	25.2362	24.1038	24.8698	25.1043	24.6926		O95573;F5GWH2	O95573	9	9	8	16.4	16.4	13.9	80.419	0	35.782	2667800000
IARS2	Isoleucine--tRNA ligase, mitochondrial	25.0606	25.1392	25.4997	25.2332	24.6784	24.2896	25.2302	24.7327		Q9NSE4	Q9NSE4	26	26	26	33.2	33.2	33.2	113.79	0	104.22	9257800000
TPT1	Translationally-controlled tumor protein;TPT1-like protein	24.9175	25.3546	25.3969	25.223	20.8366	23.9364	24.4097	23.0609		P13693;Q5W0H4;A0A0B4J2C3;J3KPG2;E9PJF7;Q56UQ5;P13693-2;H0YCX0	P13693;Q5W0H4;A0A0B4J2C3;J3KPG2;E9PJF7;Q56UQ5;P13693-2	4	4	4	27.3	27.3	27.3	19.595	0	100.37	2252400000
ANKFY1	Rabankyrin-5	25.1457	25.2045	25.3145	25.2216	23.9416	25.0851	25.3708	24.7992	1	Q9P2R3;Q9P2R3-2;Q9P2R3-4;I3L1Z9;K7EPT2	Q9P2R3;Q9P2R3-2;Q9P2R3-4	11	11	11	13.1	13.1	13.1	128.4	0	34.87	4086800000
SCRIB	Protein scribble homolog	25.1987	25.8391	24.612	25.2166	23.9763	24.1641	24.1076	24.0827		Q14160;Q14160-3;A0A0G2JNZ2;A0A0G2JPP5;Q14160-2;A0A0G2JMS7;H0YCG0;Q9BTT6;H0YDF9;Q5T0G3;Q9BTT6-2	Q14160;Q14160-3;A0A0G2JNZ2;A0A0G2JPP5;Q14160-2;A0A0G2JMS7	13	13	13	11	11	11	174.88	0	19.95	2472000000
AP3D1	AP-3 complex subunit delta-1	25.1647	25.2324	25.2265	25.2079	25.2906	24.8822	25.2835	25.1521		O14617;O14617-5;O14617-4;O14617-2;O14617-3;A0A2R8Y611;A0A2R8Y4J3;A0A087WYN6;K7ELX8	O14617;O14617-5;O14617-4;O14617-2;O14617-3;A0A2R8Y611	21	21	21	23.8	23.8	23.8	130.16	0	126.66	9373800000
POR	NADPH--cytochrome P450 reductase	25.4328	25.653	24.5312	25.2057	21.3448	23.9885	24.4013	23.2449		P16435;H0Y4R2;E7EMD0	P16435;H0Y4R2;E7EMD0	12	12	12	24.2	24.2	24.2	76.689	0	25.931	1596300000
PRPF19	Pre-mRNA-processing factor 19	24.7993	25.3636	25.4348	25.1992	24.2729	25.2871	25.4556	25.0052		Q9UMS4;F5GY56;H0YGF3;F5H2I0	Q9UMS4	11	11	11	33.5	33.5	33.5	55.18	0	45.089	6152300000
USO1	General vesicular transport factor p115	24.8697	25.7878	24.9374	25.1983	23.9941	24.6344	25.0022	24.5436		O60763;O60763-2;REV__R4GMN2;REV__Q5VZ89-5;REV__Q5VZ89-3;REV__Q5VZ89;REV__Q5VZ89-7	O60763;O60763-2	25	25	25	33.4	33.4	33.4	107.89	0	323.31	8190100000
PSMD11	26S proteasome non-ATPase regulatory subunit 11	25.1016	24.8903	25.6024	25.1981	23.6693	24.7138	25.1662	24.5164		O00231;O00231-2;J3QRY4;J3QS13;J3KSW3	O00231;O00231-2	19	19	19	55.5	55.5	55.5	47.463	0	124.64	6876000000
PHB2	Prohibitin-2	24.5355	24.6636	26.3734	25.1908	24.782	26.5374	27.393	26.2375		Q99623;F5GY37;J3KPX7;Q99623-2;F5GWA7;F5H3X6;F5H0C5;F5H2D2	Q99623;F5GY37;J3KPX7;Q99623-2;F5GWA7;F5H3X6	13	13	13	48.2	48.2	48.2	33.296	0	323.31	9117700000
DSTN	Destrin	25.408	25.3068	24.8242	25.1797	23.6881	22.1333	25.6589	23.8268		P60981;P60981-2;F6RFD5	P60981;P60981-2;F6RFD5	5	5	5	40	40	40	18.506	0	14.023	1424500000
EIF3E	Eukaryotic translation initiation factor 3 subunit E	24.8554	25.6491	25.032	25.1788	23.8067	24.789	25.3193	24.6383		P60228;E5RGA2;H0YBR5;E5RHS5;H0YAW4;E5RIT4;E5RII3;E5RIP5;E5RJ25;H0YBP5	P60228;E5RGA2	20	20	20	49.2	49.2	49.2	52.22	0	63.014	8168200000
KIAA1279	KIF1-binding protein	24.6206	25.907	24.9999	25.1758	23.3186	23.7201	23.8721	23.6369		Q96EK5;A0A1B0GUA3;A0A1B0GUH6;A0A1B0GTE6;A0A0D9SFK7;A0A1B0GU96;A0A1B0GV79;A0A1B0GVY9;A0A1B0GW21	Q96EK5;A0A1B0GUA3;A0A1B0GUH6	10	10	10	26.6	26.6	26.6	71.813	0	90.387	2477600000
EIF5B	Eukaryotic translation initiation factor 5B	24.8931	25.3472	25.2828	25.1744	24.9915	24.8495	25.5189	25.12		O60841;A0A087WUT6	O60841;A0A087WUT6	21	21	21	21.9	21.9	21.9	138.83	0	147.04	9263200000
HNRNPD	Heterogeneous nuclear ribonucleoprotein D0	24.1895	25.1833	26.1483	25.1737	24.1278	25.837	26.3353	25.4334		Q14103;Q14103-3;H0YA96;D6RAF8;H0Y8G5;Q14103-4;Q14103-2;D6RF44;D6RBQ9;D6RD83	Q14103;Q14103-3;H0YA96;D6RAF8;H0Y8G5;Q14103-4;Q14103-2;D6RF44;D6RBQ9	5	5	4	16.3	16.3	14.1	38.434	0	49.536	2976100000
SMARCA5	SWI/SNF-related matrix-associated actin-dependent regulator of chromatin subfamily A member 5	25.0072	25.308	25.1787	25.1646	24.1468	24.856	25.3418	24.7815		O60264;P28370;A0A0A0MRP6;B7ZLQ5;P28370-2	O60264	22	22	22	22.1	22.1	22.1	121.9	0	88.044	5551400000
YARS	Tyrosine--tRNA ligase, cytoplasmic;Tyrosine--tRNA ligase, cytoplasmic, N-terminally processed;Tyrosine--tRNA ligase	24.5455	25.4246	25.5111	25.1604	23.6942	24.7198	25.5812	24.6651		P54577;A0A0C4DGZ5	P54577;A0A0C4DGZ5	22	22	22	47.3	47.3	47.3	59.143	0	104.29	8974000000
XPOT	Exportin-T	24.8567	25.3966	25.2181	25.1571	23.7352	24.4385	24.6473	24.2737		O43592;F8WDU6;F5GYW6;F5GZM3	O43592	20	20	20	26.2	26.2	26.2	109.96	0	70.476	5964600000
TRIP12	E3 ubiquitin-protein ligase TRIP12	25.1549	25.4363	24.8626	25.1513	24.9617	24.6648	24.7501	24.7922		Q14669-2;Q14669;Q14669-3;Q14669-4;G5E9G6;H7C2Y1;H7C1L9;F8W9P3;C9JLJ5;C9JSX9;C9JLD7	Q14669-2;Q14669;Q14669-3;Q14669-4	25	25	25	16.9	16.9	16.9	223.9	0	72.39	7320300000
LARP1	La-related protein 1	25.3007	24.4816	25.669	25.1504	24.8263	25.1391	25.2945	25.0866		Q6PKG0;Q6PKG0-3;A0A0B4J210;E5RH50;H0YC33;H0YBW1;Q659C4;A0A3B3ISF0;H0YAN4;Q659C4-5;Q659C4-7;Q659C4-6;Q659C4-9;H0YC73;Q659C4-2;H0YBJ5;H0YBM7;H0YAX9;H0YBR8;E5RHK4	Q6PKG0;Q6PKG0-3;A0A0B4J210	19	19	19	24.9	24.9	24.9	123.51	0	52.118	5043100000
SRM	Spermidine synthase	24.7236	25.2128	25.4987	25.145	23.9818	23.4993	24.904	24.1284		P19623;K7EKM4;K7ESL0;K7EQ47;K7EL89	P19623	7	7	7	31.5	31.5	31.5	33.824	0	20.875	3538100000
VCP	Transitional endoplasmic reticulum ATPase	24.7414	25.0369	25.6513	25.1432	24.9197	24.5264	26.1807	25.2089	3	P55072;C9IZA5;C9JUP7	P55072	38	38	38	58.7	58.7	58.7	89.321	0	323.31	29026000000
NMT1	Glycylpeptide N-tetradecanoyltransferase 1	24.9698	24.8943	25.5501	25.1381	25.3997	25.1497	25.6812	25.4102		P30419;P30419-2;K7EN82;O60551;B7Z8J4;Q5VUC6	P30419;P30419-2	10	10	10	28	28	28	56.806	0	50.246	5531700000
EIF2S2	Eukaryotic translation initiation factor 2 subunit 2	NaN	24.8084	25.4522	25.1303	24.57	24.407	25.507	24.828		P20042	P20042	7	7	7	25.2	25.2	25.2	38.388	0	68.924	2339200000
RAP1A	Ras-related protein Rap-1A;Ras-related protein Rap-1b;Ras-related protein Rap-1b-like protein	25.1054	NaN	25.1477	25.1266	21.0736	25.4636	25.3332	23.9568	3	P62834;P61224;P61224-3;P61224-2;A0A075B6Q0;F5H7Y6;E7ESV4;F5GX62;F5GYB5;F5H4H0;F5H6R7;F5H004;F5H500;F5H0B7;F5H491;F5GWU8;F5H077;F5GYH7;P61224-4;A6NIZ1;F5H823;B7ZB78;F5GZG1;F8WBC0	P62834;P61224;P61224-3;P61224-2;A0A075B6Q0;F5H7Y6;E7ESV4;F5GX62;F5GYB5;F5H4H0;F5H6R7;F5H004;F5H500;F5H0B7;F5H491;F5GWU8;F5H077;F5GYH7;P61224-4;A6NIZ1	4	4	4	26.1	26.1	26.1	20.987	0	5.9357	1463900000
IDE	Insulin-degrading enzyme	24.993	25.2949	25.0805	25.1228	23.0306	24.948	25.4648	24.4811		P14735;A0A3B3ISG5;P14735-2;Q5T5N3	P14735;A0A3B3ISG5	22	22	22	26.5	26.5	26.5	117.97	0	37.427	5082100000
FANCI	Fanconi anemia group I protein	25.1336	25.4776	24.7253	25.1122	24.6061	24.7173	24.8721	24.7318		Q9NVI1;Q9NVI1-2;Q9NVI1-1;F8W7R3;H3BP78;H3BT54;H3BMG4;Q9NVI1-4;H3BQE2;H3BS60;H3BN35	Q9NVI1;Q9NVI1-2;Q9NVI1-1;F8W7R3;H3BP78	24	24	24	24	24	24	149.32	0	172.26	6613600000
UPF1	Regulator of nonsense transcripts 1	24.7595	25.0774	25.4574	25.0981	23.7243	24.1181	24.8885	24.2436	1	Q92900;Q92900-2	Q92900;Q92900-2	35	35	35	37.5	37.5	37.5	124.34	0	234.21	12459000000
TMPO	Lamina-associated polypeptide 2, isoform alpha;Thymopoietin;Thymopentin	25.1214	24.9574	25.2142	25.0977	24.7472	25.6892	25.9899	25.4754		P42166;P42167-3	P42166	15	15	8	33.6	33.6	16.6	75.491	0	240.82	7029700000
SMC1A	Structural maintenance of chromosomes protein 1A;Structural maintenance of chromosomes protein	24.0839	26.3981	24.8046	25.0955	23.1761	24.9364	25.7886	24.6337		Q14683;G8JLG1;H0Y7K8;V9GY57;V9GYN9	Q14683;G8JLG1	21	21	21	18.8	18.8	18.8	143.23	0	47.902	2565300000
DDX19A	ATP-dependent RNA helicase DDX19A;ATP-dependent RNA helicase DDX19B	24.8879	25.0983	25.2956	25.0939	24.2313	25.1537	25.5065	24.9638		Q9NUU7;Q9UMR2;I3L0H8;F6QDS0;H3BQK0;Q9UMR2-2;Q9UMR2-4;I3L352;Q9UMR2-3;Q9NUU7-2;H3BN59;H3BTB3;H3BMQ5	Q9NUU7;Q9UMR2;I3L0H8;F6QDS0;H3BQK0;Q9UMR2-2;Q9UMR2-4;I3L352;Q9UMR2-3;Q9NUU7-2	9	9	9	24.1	24.1	24.1	53.974	0	41.215	3284200000
EIF3B	Eukaryotic translation initiation factor 3 subunit B	24.9658	24.8042	25.4977	25.0892	24.1187	24.9645	25.64	24.9077		P55884;P55884-2;C9JZG1;C9JQN7	P55884;P55884-2	18	18	18	27.9	27.9	27.9	92.48	0	70.505	7200300000
CDC5L	Cell division cycle 5-like protein	24.999	25.2081	25.0469	25.0847	23.5819	24.1801	26.1363	24.6328		Q99459	Q99459	7	7	7	13.3	13.3	13.3	92.25	0	15.22	1605200000
RRBP1	Ribosome-binding protein 1	24.7885	25.4954	24.9649	25.0829	24.1412	23.9058	24.3135	24.1202		Q9P2E9;Q9P2E9-3;A0A087WVV2;F8W7S5;A0A087WU26;A2A2S5;REV__Q9P2M7;C9J066;E9PN67;H9KV85;H0YDJ4;V9GY78;Q8N4C6;Q8N4C6-4;Q8N4C6-9;Q8N4C6-2;Q8N4C6-5;Q8N4C6-10;Q8N4C6-11;Q8N4C6-7;Q8N4C6-6	Q9P2E9;Q9P2E9-3;A0A087WVV2;F8W7S5	31	31	31	29.3	29.3	29.3	152.45	0	323.31	8610200000
HNRNPR	Heterogeneous nuclear ribonucleoprotein R	24.8505	25.0641	25.3339	25.0828	24.3928	24.9686	25.4726	24.9447		O43390;O43390-2;O43390-4;O43390-3;B4DT28;A0A286YEZ8	O43390;O43390-2;O43390-4;O43390-3;B4DT28	16	12	12	28.8	22.6	22.6	70.942	0	78.202	4746200000
EMC4	ER membrane protein complex subunit 4	24.9507	25.3111	24.9585	25.0734	25.4053	25.502	25.5384	25.4819		Q5J8M3;S4R329;H0YK61;H0YNK0;H0YNK8;Q5J8M3-3;Q5J8M3-2;H0YLP8;H0YMH5	Q5J8M3;S4R329;H0YK61;H0YNK0;H0YNK8;Q5J8M3-3;Q5J8M3-2;H0YLP8	3	3	3	22.4	22.4	22.4	20.086	0	160.26	2663500000
LRBA	Lipopolysaccharide-responsive and beige-like anchor protein	24.8909	25.2297	25.0959	25.0722	23.2286	23.9796	24.498	23.9021		A0A494C1L5;P50851-2;P50851;E9PEM5;A0A494BZW2;H0YAC6;A0A494C0R9;A0A3B3IS13;A0A3B3ISK3;H0Y9N9;A0A3B3IU76;Q8NFP9-3	A0A494C1L5;P50851-2;P50851;E9PEM5;A0A494BZW2;H0YAC6	35	35	31	15.7	15.7	14	317.79	0	130.94	7958200000
MCM4	DNA replication licensing factor MCM4	24.7261	25.1015	25.3745	25.0674	24.2784	24.9943	25.4969	24.9232		P33991;A0A3B3IU45;E5RG31;A0A3B3IT92;A0A3B3IS57;A0A3B3ITP6;A0A3B3IRR8	P33991;A0A3B3IU45;E5RG31;A0A3B3IT92;A0A3B3IS57;A0A3B3ITP6	21	21	21	29.4	29.4	29.4	96.557	0	78.466	5655700000
GLRX3	Glutaredoxin-3	24.7995	25.3755	25.0234	25.0661	23.9202	24.2815	24.8241	24.3419		O76003	O76003	8	8	8	30.1	30.1	30.1	37.432	0	37.71	4658200000
ITPA	Inosine triphosphate pyrophosphatase	24.8454	25.7051	24.6424	25.0643	24.1684	25.9183	26.1103	25.399		Q9BY32;Q9BY32-3;Q9BY32-2	Q9BY32;Q9BY32-3	5	5	5	31.4	31.4	31.4	21.445	0	55.473	3216900000
CHERP	Calcium homeostasis endoplasmic reticulum protein	25.1222	25.165	24.9048	25.064	23.8726	24.494	24.4674	24.278		Q8IWX8;J3QK89	Q8IWX8;J3QK89	13	13	13	18.9	18.9	18.9	103.7	0	60.353	4265500000
MGST3	Microsomal glutathione S-transferase 3	25.0624	24.1216	26.0043	25.0628	25.2164	25.0381	26.0353	25.4299		O14880;Q5VV89;Q5VV87	O14880;Q5VV89;Q5VV87	4	4	4	32.9	32.9	32.9	16.516	0	66.638	2690700000
MRPL20	39S ribosomal protein L20, mitochondrial	24.6657	25.0088	25.4941	25.0562	24.5832	24.7484	25.3076	24.8797		Q9BYC9;I3L2X1;Q9BYC9-2	Q9BYC9	5	5	5	34.9	34.9	34.9	17.442	0	62.383	3293200000
SLC25A1	Tricarboxylate transport protein, mitochondrial	24.7878	25.4098	24.9614	25.053	26.1222	25.5482	26.3052	25.9919		P53007;B4DP62	P53007;B4DP62	8	8	8	34.4	34.4	34.4	34.012	0	57.194	4749600000
GSTO1	Glutathione S-transferase omega-1	25.1211	24.9783	25.05	25.0498	23.586	24.1638	24.6126	24.1208		P78417;Q5TA02;P78417-3;Q5TA01;P78417-2	P78417;Q5TA02;P78417-3;Q5TA01;P78417-2	4	4	4	15.8	15.8	15.8	27.566	0	11.292	1537800000
NOC2L	Nucleolar complex protein 2 homolog	24.8537	25.5835	24.6902	25.0425	24.7645	24.5285	24.4508	24.5813		Q9Y3T9	Q9Y3T9	9	9	9	13.5	13.5	13.5	84.918	0	25.45	2123200000
RAB14	Ras-related protein Rab-14	24.7905	NaN	25.2922	25.0414	24.4649	24.1196	25.3245	24.6363		P61106;X6RFL8	P61106;X6RFL8	6	6	6	45.1	45.1	45.1	23.897	0	55.954	2516000000
SCAF4	Splicing factor, arginine/serine-rich 15;Protein SCAF8	25.9264	NaN	24.1323	25.0294	25.9233	24.548	24.3471	24.9395		O95104;O95104-2;O95104-3;Q9UPN6;A0A0A0MT33;Q9UPN6-2	O95104;O95104-2;O95104-3;Q9UPN6;A0A0A0MT33;Q9UPN6-2	5	5	5	7.1	7.1	7.1	125.87	0	53.794	2263400000
ABCF2	ATP-binding cassette sub-family F member 2	24.8751	24.7274	25.4825	25.0283	24.5046	24.4965	25.4903	24.8305		Q9UG63;Q9UG63-2;C9JHK9;C9JZV3	Q9UG63;Q9UG63-2;C9JHK9;C9JZV3	16	16	16	33.4	33.4	33.4	71.289	0	46.749	5823600000
FAF2	FAS-associated factor 2	25.2239	NaN	24.8229	25.0234	20.3822	23.7209	24.2538	22.7856		Q96CS3;D6RBG6	Q96CS3	5	5	5	20	20	20	52.623	0	18.407	1501000000
PCBP2	Poly(rC)-binding protein 2	24.7703	24.9119	25.3825	25.0216	24.1261	24.4528	25.3423	24.6404		Q15366;Q15366-6;Q15366-3;Q15366-2;H3BRU6;Q15366-5;Q15366-4;F8VZX2;Q15366-7;Q15366-8;F8W0G4;F8VXH9;F8W1G6;J3QT27;P57721-4;E9PFP8;P57721;P57721-5;P57721-3;P57721-2;F8VRH0;H3BSS4;H3BND9	Q15366;Q15366-6;Q15366-3;Q15366-2;H3BRU6;Q15366-5;Q15366-4;F8VZX2;Q15366-7;Q15366-8;F8W0G4;F8VXH9;F8W1G6	9	6	6	39.7	29	29	38.58	0	56.847	3898400000
EXOSC10	Exosome component 10	24.7554	24.7497	25.5541	25.0197	23.9611	24.6268	25.3218	24.6366		Q01780;Q01780-2;K7EJ37	Q01780;Q01780-2	14	14	14	25	25	25	100.83	0	116.74	4041000000
SMC4	Structural maintenance of chromosomes protein 4;Structural maintenance of chromosomes protein	24.7208	25.1447	25.1907	25.0187	23.8067	24.5122	24.7912	24.37		Q9NTJ3;E9PD53;Q9NTJ3-2;C9JR83;C9J9E4;C9J578;C9JVD8;C9JWF0;C9IYK2;C9JJ64	Q9NTJ3;E9PD53;Q9NTJ3-2	37	37	37	36.6	36.6	36.6	147.18	0	323.31	9665100000
TOMM22	Mitochondrial import receptor subunit TOM22 homolog	25.0057	23.9994	26.0265	25.0105	26.9268	26.834	27.0921	26.951		Q9NS69	Q9NS69	6	6	6	66.2	66.2	66.2	15.521	0	323.31	5767600000
HNRNPA2B1	Heterogeneous nuclear ribonucleoproteins A2/B1	24.7411	25.1325	25.1576	25.0104	24.2646	23.7628	25.1338	24.3871		P22626;P22626-2;A0A087WUI2	P22626;P22626-2;A0A087WUI2	9	9	9	24.9	24.9	24.9	37.429	0	28.847	2427300000
SLC25A11	Mitochondrial 2-oxoglutarate/malate carrier protein	25.1794	23.9314	25.9118	25.0075	27.1899	26.1857	26.3006	26.5587		Q02978;I3L1P8;Q02978-2	Q02978;I3L1P8;Q02978-2	14	14	14	58.9	58.9	58.9	34.061	0	323.31	10476000000
SNRPD1	Small nuclear ribonucleoprotein Sm D1	24.6039	25.348	25.0702	25.0074	25.5791	25.5064	25.9036	25.663		P62314;J3QLI9;J3QLR7	P62314;J3QLI9	5	5	5	54.6	54.6	54.6	13.281	0	26.18	2963600000
RPL30	60S ribosomal protein L30	24.2495	NaN	25.7489	24.9992	25.842	25.9825	26.6314	26.152		P62888;E5RI99;A0A0B4J213;E5RJH3;A0A0C4DH44	P62888;E5RI99	5	5	5	51.3	51.3	51.3	12.784	0	219.52	4039900000
PRPF6	Pre-mRNA-processing factor 6	24.674	25.0456	25.2774	24.999	23.8966	24.4004	24.8205	24.3725		O94906;O94906-2	O94906;O94906-2	22	22	22	26.2	26.2	26.2	106.92	0	77.063	5348700000
ALDH9A1	4-trimethylaminobutyraldehyde dehydrogenase	NaN	25.1023	24.8929	24.9976	20.2139	23.2863	24.1004	22.5335		P49189;P49189-3;P49189-2	P49189;P49189-3;P49189-2	6	6	6	12.3	12.3	12.3	53.801	0	8.6499	1307200000
USP7	Ubiquitin carboxyl-terminal hydrolase 7;Ubiquitin carboxyl-terminal hydrolase	24.6857	25.2328	25.046	24.9882	23.4303	24.0832	24.7343	24.0826		Q93009;Q93009-3;H3BND8;F5H2X1;H3BUV0;H3BTM1;H3BRA2;H3BQD1;H3BMF6	Q93009;Q93009-3;H3BND8	25	25	25	29.2	29.2	29.2	128.3	0	57.442	6698500000
PHF6	PHD finger protein 6	24.7854	25.3587	24.814	24.986	23.7922	23.7602	24.4702	24.0075		Q8IWS0;Q8IWS0-2;Q5JRC6;A0A0D9SGE8;Q8IWS0-4;Q8IWS0-5;Q8IWS0-3	Q8IWS0;Q8IWS0-2;Q5JRC6;A0A0D9SGE8;Q8IWS0-4;Q8IWS0-5;Q8IWS0-3	5	5	5	13.7	13.7	13.7	41.29	0	20.301	1593400000
CA2	Carbonic anhydrase 2	24.6012	24.4941	25.8613	24.9855	25.4297	26.2401	26.7796	26.1498		P00918;E5RID5;E5RK37	P00918	11	11	11	56.9	56.9	56.9	29.246	0	53.833	6667000000
CDK1	Cyclin-dependent kinase 1	24.6515	NaN	25.3176	24.9845	24.1137	25.513	26.4268	25.3512		P06493;A0A024QZP7;P06493-2;A0A087WZZ9;E5RIU6;Q00526;K7ELV5;Q00536-3;F5H6Z0;Q96Q40-5;A0A2R8YEB7;A0A087X209;H0YAZ9;E5RGN0;E7EUK8;A0A2R8YF61;Q9BVE2;K7EJ83;A0A2R8Y7W5;A0A2R8Y644;A0A2R8Y4Z0;Q14004;A0A2R8YD28;Q96Q40-6;P50750-2;P50750;Q00536;Q00534;Q00537;O94921;Q07002;Q14004-2;Q07002-3;A0A087WZU2;Q96Q40;Q00537-2;Q00536-2;Q96Q40-3;O94921-2;Q96Q40-4;O94921-3;G3V317	P06493;A0A024QZP7;P06493-2;A0A087WZZ9;E5RIU6	12	12	10	52.9	52.9	46.5	34.095	0	40.481	3011400000
DDX18	ATP-dependent RNA helicase DDX18	24.8242	24.952	25.1746	24.9836	25.5453	24.9006	25.5288	25.3249		Q9NVP1;H7C452	Q9NVP1	14	14	14	26.3	26.3	26.3	75.406	0	81.328	6705000000
RCC2	Protein RCC2	25.0427	24.5998	25.2623	24.9683	24.6238	24.3971	25.5386	24.8532		Q9P258	Q9P258	15	15	15	37.5	37.5	37.5	56.084	0	75.577	7104300000
TXNRD1	Thioredoxin reductase 1, cytoplasmic	24.9608	24.9715	NaN	24.9661	23.1024	23.2384	24.2789	23.5399		Q16881;A0A087WSW9;Q16881-4;A0A087WSY9;Q16881-6;Q16881-2;Q16881-5;A0A182DWI3;Q16881-3;E9PIR7;F8W809;Q16881-7;E2QRB9;E9PKD3;E9PIZ5;A0A0B4J225;E9PLT3;E9PKI4;E9PQI3	Q16881;A0A087WSW9;Q16881-4;A0A087WSY9;Q16881-6;Q16881-2;Q16881-5;A0A182DWI3;Q16881-3;E9PIR7;F8W809;Q16881-7;E2QRB9;E9PKD3	10	10	10	21.4	21.4	21.4	70.905	0	18.693	2333700000
CUL1	Cullin-1	24.96	24.9753	24.9606	24.9653	23.4552	23.9079	24.1982	23.8538		Q13616;A0A0C4DGX4	Q13616;A0A0C4DGX4	18	18	18	28	28	28	89.677	0	273.83	4903000000
AP2A1	AP-2 complex subunit alpha-1	24.6051	24.8774	25.3943	24.9589	23.9064	24.4312	25.1004	24.4793		O95782;O95782-2	O95782;O95782-2	18	18	13	24.4	24.4	17.1	107.54	0	54.829	5027200000
PSMC1	26S protease regulatory subunit 4	24.6631	24.6019	25.577	24.9473	24.3109	25.1942	25.6713	25.0588		P62191;P62191-2;G3V4X1	P62191;P62191-2	16	16	16	48	48	48	49.184	0	259.37	8107100000
GDI1	Rab GDP dissociation inhibitor alpha	24.5455	25.0556	25.2372	24.9461	24.4626	24.8169	25.5416	24.9404		P31150;G5E9U5	P31150	17	8	8	51.2	29.8	29.8	50.582	0	122.26	4677700000
NUP155	Nuclear pore complex protein Nup155	25.0772	24.9361	24.824	24.9458	23.6859	24.2363	24.5164	24.1462		O75694;E9PF10;O75694-2;D6RA13	O75694;E9PF10;O75694-2	27	27	27	26.1	26.1	26.1	155.2	0	323.31	9404200000
PSMD12	26S proteasome non-ATPase regulatory subunit 12	24.6883	24.8405	25.2956	24.9415	23.5637	24.5554	25.16	24.4264		O00232;O00232-2;J3KTJ5;J3KSK1	O00232;O00232-2	19	19	19	46.3	46.3	46.3	52.904	0	323.31	7797700000
SRRT	Serrate RNA effector molecule homolog	24.8599	25.2046	24.7452	24.9366	23.9836	24.4966	24.9924	24.4909		Q9BXP5;Q9BXP5-5;Q9BXP5-4;Q9BXP5-2;Q9BXP5-3;H7C3A1;A0A286YEP7;H7C0U8;A0A0A0MSP6;H7C1K0	Q9BXP5;Q9BXP5-5;Q9BXP5-4;Q9BXP5-2;Q9BXP5-3;H7C3A1	11	11	11	13.4	13.4	13.4	100.67	0	25.07	2821600000
USP10	Ubiquitin carboxyl-terminal hydrolase 10	24.9297	24.7744	25.1053	24.9365	23.7923	24.2403	24.7257	24.2528		Q14694;Q14694-3;Q14694-2;J3KT19;H3BQP1;H3BQC6;H3BNS8;H3BVF1	Q14694;Q14694-3;Q14694-2	14	14	14	24.7	24.7	24.7	87.133	0	33.596	5306000000
NUP160	Nuclear pore complex protein Nup160	25.0419	24.7168	25.046	24.9349	23.472	24.2218	24.4227	24.0388		Q12769;G3V198;E9PR16;Q12769-3;E9PSI3;Q12769-2	Q12769;G3V198;E9PR16	21	21	21	18.3	18.3	18.3	162.12	0	80.833	4996300000
SSR4	Translocon-associated protein subunit delta	24.9384	NaN	24.9307	24.9346	24.6169	25.3759	25.7701	25.2543		P51571;A6NLM8	P51571;A6NLM8	4	4	4	30.6	30.6	30.6	18.998	0	15.555	2749700000
PRDX6	Peroxiredoxin-6	24.484	25.3239	24.988	24.932	23.9566	23.8539	25.5853	24.4653		P30041	P30041	8	8	8	40.2	40.2	40.2	25.035	0	17.887	2489500000
TPP2	Tripeptidyl-peptidase 2	24.572	25.2876	24.9334	24.931	23.5558	24.0458	24.4338	24.0118		P29144;A0A494C1B8;Q5VZU9;A0A494C0U1;A0A494C1S4;A0A494C0A3;A0A494C0X4;A0A494C1S6;A0A494C159;A0A494C1L2	P29144;A0A494C1B8;Q5VZU9;A0A494C0U1	22	22	22	22.7	22.7	22.7	138.35	0	45.576	4635500000
THOC3	THO complex subunit 3	24.6181	NaN	25.2327	24.9254	23.7405	24.6403	24.1367	24.1725		Q96J01;D6REC9;Q96J01-2;H7C0C5	Q96J01;D6REC9;Q96J01-2	6	6	6	27.9	27.9	27.9	38.771	0	25.806	2221500000
PRDX3	Thioredoxin-dependent peroxide reductase, mitochondrial	25.0092	24.7138	25.0511	24.9247	23.7553	21.3732	25.1309	23.4198		P30048;P30048-2	P30048;P30048-2	7	7	7	40.2	40.2	40.2	27.692	0	24.783	3855700000
RAD21	Double-strand-break repair protein rad21 homolog	25.251	NaN	24.5948	24.9229	24.7474	24.6295	24.136	24.5043		O60216;E5RJW1;E5RJK5;E5RFV8;E5RIN7;E5RFZ5;Q9H4I0;A0A140T8W2;E5RI01;Q9H4I0-2	O60216	8	8	8	17.6	17.6	17.6	71.689	0	19.482	1406800000
ERP44	Endoplasmic reticulum resident protein 44	24.4116	25.4334	NaN	24.9225	21.1526	22.7448	23.4469	22.4481		Q9BS26	Q9BS26	6	6	6	15.5	15.5	15.5	46.971	0	34.78	1424900000
EIF2A	Eukaryotic translation initiation factor 2A;Eukaryotic translation initiation factor 2A, N-terminally processed	NaN	25.012	24.8308	24.9214	23.2031	24.5411	24.5421	24.0954		Q9BY44;Q9BY44-3;F8WAE5;Q9BY44-4;C9IZE1;H7C5R5;Q9BY44-2;H7C5Q3;F8WF18;F8WAT3	Q9BY44;Q9BY44-3;F8WAE5;Q9BY44-4	11	11	11	26.5	26.5	26.5	64.989	0	19.94	1708000000
SCAF1	Splicing factor, arginine/serine-rich 19	24.8105	24.8114	25.1369	24.9196	25.2132	25.224	25.1494	25.1955		Q9H7N4	Q9H7N4	12	12	12	12.6	12.6	12.6	139.27	0	43.437	4796900000
GFPT1	Glutamine--fructose-6-phosphate aminotransferase [isomerizing] 1	24.6786	25.2002	24.8689	24.9159	23.9273	23.8501	24.8095	24.1956		Q06210;Q06210-2;O94808;E5RJP4	Q06210;Q06210-2	19	19	19	37.2	37.2	37.2	78.806	0	93.977	6228100000
PRMT5	Protein arginine N-methyltransferase 5;Protein arginine N-methyltransferase 5, N-terminally processed	24.7621	24.948	25.0026	24.9042	24.4191	23.6998	25.4274	24.5154		O14744;O14744-2;O14744-3;O14744-5;O14744-4;G3V580;H0YJX6;G3V5L5;H0YJD3;H0YJ77;H7BZ44;G3V2L6;G3V2X6;C9JSX3;G3V5T6	O14744;O14744-2;O14744-3;O14744-5;O14744-4	15	15	15	33.8	33.8	33.8	72.683	0	66.262	7882700000
NCKAP1	Nck-associated protein 1	24.9621	24.8681	24.8822	24.9041	23.4108	24.3502	23.9467	23.9026		Q9Y2A7;Q9Y2A7-2	Q9Y2A7;Q9Y2A7-2	17	17	17	17.5	17.5	17.5	128.79	0	33.026	4171000000
BOP1	Ribosome biogenesis protein BOP1	25.036	NaN	24.7721	24.904	26.1672	24.5034	25.284	25.3182		Q14137;Q14137-2;A0A075B729	Q14137;Q14137-2	13	13	13	24.4	24.4	24.4	83.629	0	46.452	2684600000
TKT	Transketolase	24.3595	25.1122	25.2384	24.9034	24.9833	24.2903	26.052	25.1085		P29401;P29401-2;A0A0B4J1R6;E9PFF2;F8W888	P29401;P29401-2;A0A0B4J1R6	18	18	18	39.2	39.2	39.2	67.877	0	155.8	8731300000
EBP	3-beta-hydroxysteroid-Delta(8),Delta(7)-isomerase	25.1763	25.0239	24.495	24.8984	20.4111	24.8518	25.4395	23.5675		Q15125;C9J719;C9JJ78;A0A494C0F3	Q15125;C9J719;C9JJ78;A0A494C0F3	3	3	3	16.5	16.5	16.5	26.352	0	18.136	2531300000
TAGLN2	Transgelin-2	24.6783	25.1476	24.8673	24.8977	23.6092	24.2461	24.7877	24.2143		P37802;P37802-2;X6RJP6;Q9UI15;C9J5W6	P37802;P37802-2;X6RJP6	10	10	10	63.3	63.3	63.3	22.391	0	53.667	3833300000
RECQL	ATP-dependent DNA helicase Q1	24.8557	24.9983	24.8337	24.8959	23.6969	24.4964	24.848	24.3471		P46063;F8WA66;F8WD97;F5H2L2;F5H4P4;F5H3W0	P46063;F8WA66;F8WD97	8	8	8	15.3	15.3	15.3	73.457	0	18.405	3352500000
TBCD	Tubulin-specific chaperone D	24.9467	25.4153	24.3061	24.8894	23.1142	23.4437	23.6587	23.4055		Q9BTW9;J3KR97;Q9BTW9-4;A0A0J9YVR1;A0A0J9YWI5;Q9BTW9-5;I3L439;I3L163;I3L0V3;I3L143;A0A0J9YVU1;I3L131;A0A0J9YXU4;I3L120;I3L3H4;I3L4D2;I3L500;A0A0J9YYG2;Q9BTW9-3;I3L1S3	Q9BTW9;J3KR97;Q9BTW9-4;A0A0J9YVR1;A0A0J9YWI5	9	9	9	10.6	10.6	10.6	132.6	0	16.765	1641700000
NASP	Nuclear autoantigenic sperm protein	24.5857	25.2404	24.8382	24.8881	22.7746	23.6063	23.7011	23.3607		P49321;P49321-3;P49321-4;P49321-2;Q5T624;H0YDS9;E9PRH9;H0YF33;E9PPR5;E9PI86;E9PPQ8;E9PNB5	P49321;P49321-3;P49321-4;P49321-2	13	13	13	21.8	21.8	21.8	85.237	0	50.045	2875300000
ETFA	Electron transfer flavoprotein subunit alpha, mitochondrial	24.789	24.6915	25.1795	24.8867	23.9155	24.7188	24.9194	24.5179		P13804;P13804-2;H0YK49;H0YL12;H0YLU7;H0YNX6;H0YKF0;H0YL83	P13804;P13804-2;H0YK49;H0YL12;H0YLU7;H0YNX6;H0YKF0	8	8	8	36.3	36.3	36.3	35.079	0	26.012	4006000000
CYC1	Cytochrome c1, heme protein, mitochondrial	24.7318	NaN	25.0297	24.8807	24.7534	25.0964	25.534	25.1279		P08574	P08574	6	6	6	28.3	28.3	28.3	35.422	0	112.22	5298700000
OTUB1	Ubiquitin thioesterase OTUB1	24.729	25.1029	24.794	24.8753	23.6185	23.9074	24.5136	24.0132		Q96FW1;F5GYN4;J3KR44;F5H6Q1;F5GYJ8;Q96FW1-2;F5H3F0	Q96FW1;F5GYN4;J3KR44;F5H6Q1;F5GYJ8;Q96FW1-2	8	8	8	43.5	43.5	43.5	31.284	0	52.837	3059600000
FARSB	Phenylalanine--tRNA ligase beta subunit	24.7266	24.8308	25.0608	24.8727	23.6802	24.12	24.8749	24.225		Q9NSD9;Q9NSD9-2	Q9NSD9;Q9NSD9-2	16	16	16	30.9	30.9	30.9	66.115	0	47.285	5259800000
KHSRP	Far upstream element-binding protein 2	24.5303	24.9567	25.1284	24.8718	23.4452	23.089	24.4552	23.6631		Q92945;A0A087WTP3;M0R0I5;M0QYH3;M0QXW7;M0QYG1;M0R0C6;M0R3J3;M0R251;M0R263	Q92945;A0A087WTP3;M0R0I5	13	13	12	24.5	24.5	22.5	73.114	0	63.266	3858700000
MAGED2	Melanoma-associated antigen D2	24.6557	24.6129	25.276	24.8482	25.8621	25.3984	24.7735	25.3447		Q9UNF1;Q5H909;Q9UNF1-2;Q5H907;Q12816;A0A087X070;G5E9N2;Q12816-5;Q12816-2;Q12816-3;Q12816-4	Q9UNF1;Q5H909;Q9UNF1-2;Q5H907	17	17	16	41.7	41.7	39.8	64.953	0	323.31	8794100000
RAB7A	Ras-related protein Rab-7a	24.3972	24.9643	25.183	24.8482	25.1148	25.6505	25.8938	25.553		P51149;C9J592;C9J8S3;C9IZZ0;C9J4V0;C9J4S4;C9J7D1	P51149;C9J592;C9J8S3;C9IZZ0;C9J4V0	10	10	10	52.7	52.7	52.7	23.489	0	141.42	4667700000
RPL10A	60S ribosomal protein L10a	25.0594	23.4751	25.9967	24.8437	27.1106	26.2714	27.2006	26.8609		P62906	P62906	9	9	9	39.2	39.2	39.2	24.831	0	272.2	11169000000
APMAP	Adipocyte plasma membrane-associated protein	24.7045	24.9132	24.9102	24.8426	22.627	23.2953	24.83	23.5841		Q9HDC9;Q9HDC9-2;H0Y512	Q9HDC9;Q9HDC9-2;H0Y512	4	4	4	11.3	11.3	11.3	46.48	0	6.2643	796120000
MCM7	DNA replication licensing factor MCM7	24.1922	24.6608	25.6614	24.8381	24.221	24.6314	25.5854	24.8126		P33993;P33993-3;P33993-2;C9J8M6	P33993;P33993-3	31	31	31	49.8	49.8	49.8	81.307	0	105.14	9567600000
TOMM40	Mitochondrial import receptor subunit TOM40 homolog	24.6815	NaN	24.974	24.8278	24.257	24.7929	25.7234	24.9244		O96008;O96008-2;K7EJ57;K7EKG4	O96008;O96008-2;K7EJ57	6	6	6	28.3	28.3	28.3	37.893	0	136.86	3313300000
ARPC3	Actin-related protein 2/3 complex subunit 3	25.2558	24.4745	24.7423	24.8242	23.1522	24.2295	24.5342	23.972		O15145;C9JZD1;F8VR50	O15145	5	5	5	39.3	39.3	39.3	20.546	0	15.45	1110000000
SEPT7	Septin-7	24.5804	25.0099	24.8792	24.8232	23.8652	24.0154	25.2576	24.3794		Q16181;Q16181-2;G3V1Q4;E7ES33;E7EPK1;A0A0U1RRE1;A0A0U1RRH9;A0A0U1RRM2;Q6ZU15;Q5JXL7	Q16181;Q16181-2;G3V1Q4;E7ES33;E7EPK1;A0A0U1RRE1	8	8	8	24.5	24.5	24.5	50.679	0	15.209	3156100000
PSMD3	26S proteasome non-ATPase regulatory subunit 3	24.142	24.7987	25.5082	24.8163	24.8611	25.0158	25.2931	25.0567		O43242;O43242-2;H0YGV8;F5H8K4	O43242;O43242-2	23	23	23	46.6	46.6	46.6	60.977	0	198.69	7114300000
IPO9	Importin-9	24.6498	24.9813	24.815	24.8154	23.4853	23.4562	23.9591	23.6335		Q96P70	Q96P70	12	12	12	14.7	14.7	14.7	115.96	0	40.116	2840200000
ADSS	Adenylosuccinate synthetase isozyme 2	24.5754	24.6119	25.2534	24.8136	23.7782	24.2719	24.8324	24.2942		P30520;Q8N142	P30520	10	10	10	27.4	27.4	27.4	50.097	0	31.644	3660300000
PDS5B	Sister chromatid cohesion protein PDS5 homolog B	24.7334	24.9578	24.731	24.8074	24.0318	24.0788	23.4778	23.8628		Q9NTI5;Q9NTI5-2;A9IYQ1;Q9NTI5-3;Q9NTI5-4;Q9NTI5-5	Q9NTI5;Q9NTI5-2	14	13	13	13.3	12.8	12.8	164.67	0	24.149	3260100000
ATP5O	ATP synthase subunit O, mitochondrial	NaN	24.4676	25.1469	24.8072	24.7995	25.0871	26.0121	25.2996		P48047;A0A494C0K9;H7C0C1;H7C086;H7C068	P48047;A0A494C0K9;H7C0C1	6	6	6	30.5	30.5	30.5	23.277	0	27.646	2408500000
COX4I1	Cytochrome c oxidase subunit 4 isoform 1, mitochondrial	23.7405	24.6656	26.0118	24.806	24.5232	26.0916	26.5178	25.7109		P13073;H3BN72;H3BNV9;Q86WV2;H3BPG0;H3BNI5	P13073;H3BN72;H3BNV9;Q86WV2;H3BPG0	5	5	5	30.8	30.8	30.8	19.576	0	32.591	3666100000
EIF4G2	Eukaryotic translation initiation factor 4 gamma 2	24.443	24.6979	25.272	24.8043	23.3864	24.5248	24.8991	24.2701		P78344;D3DQV9;P78344-2;H0Y3P2;H0YCH5;E9PKF8;H0YD77;H0YEC5;H0YE22;H0YD99;H0YEN8;H0YDC0;H0YCF8	P78344;D3DQV9;P78344-2;H0Y3P2	22	22	22	28	28	28	102.36	0	143.36	6289900000
COPS3	COP9 signalosome complex subunit 3	24.8141	24.5551	25.0385	24.8026	23.9373	24.1636	24.91	24.337		Q9UNS2;Q9UNS2-2;H7C3P9;C9JLV5;J3QL22;J3QS85;K7ELN6;J3KTQ1;J3QKR0;K7ES36	Q9UNS2;Q9UNS2-2;H7C3P9	10	10	10	34.8	34.8	34.8	47.873	0	118.27	3528900000
ETF1	Eukaryotic peptide chain release factor subunit 1	24.3415	24.7653	25.2956	24.8008	23.3745	24.3571	25.0467	24.2594		P62495;B7Z7P8;P62495-2;I3L492;D6RJE8;D6RCB3	P62495;B7Z7P8;P62495-2	13	13	13	32.3	32.3	32.3	49.03	0	73.925	4130400000
MTCH1	Mitochondrial carrier homolog 1	NaN	24.9549	24.6409	24.7979	24.8876	24.7845	25.4283	25.0335		Q9NZJ7;Q9NZJ7-2;H0Y8C3;Q9NZJ7-3;H7C196	Q9NZJ7;Q9NZJ7-2;H0Y8C3;Q9NZJ7-3	6	6	6	26.5	26.5	26.5	41.544	0	15.779	2807800000
OGDH	2-oxoglutarate dehydrogenase, mitochondrial	24.7178	24.7145	24.9614	24.7979	23.2626	23.8377	24.4225	23.8409		Q02218;E9PCR7;A0A0D9SFS3;E9PDF2;Q02218-2;E9PFG7;Q02218-3;Q9ULD0;Q9ULD0-3;Q9ULD0-2;C9J4G7	Q02218;E9PCR7;A0A0D9SFS3;E9PDF2;Q02218-2;E9PFG7	23	23	23	30.8	30.8	30.8	115.93	0	54.758	4922000000
DBN1	Drebrin	24.4756	25.6944	24.2234	24.7978	23.5954	24.3662	23.5489	23.8368		Q16643;Q16643-3;Q16643-2;D6R9W4;D6R9Q9;D6RFI1;D6RCR4	Q16643;Q16643-3;Q16643-2;D6R9W4	12	12	12	24.8	24.8	24.8	71.428	0	49.863	3603600000
CTNND1	Catenin delta-1	24.7408	24.3223	25.3189	24.794	22.5154	23.9305	24.5302	23.6587		O60716;O60716-3;O60716-5;O60716-9;O60716-10;O60716-11;O60716-13;C9JZR2;O60716-2;O60716-18;O60716-21;O60716-6;O60716-4;O60716-15;O60716-7;O60716-12;O60716-19;O60716-17;O60716-14;O60716-8;O60716-16;O60716-22;O60716-24;O60716-20;O60716-25;O60716-23;O60716-29;O60716-27;O60716-26;O60716-32;O60716-31;O60716-30;O60716-28;H0YC95;E9PKY0;E9PRE2;E9PKL1	O60716;O60716-3;O60716-5;O60716-9;O60716-10;O60716-11;O60716-13;C9JZR2;O60716-2;O60716-18;O60716-21;O60716-6;O60716-4;O60716-15;O60716-7;O60716-12;O60716-19;O60716-17;O60716-14;O60716-8;O60716-16;O60716-22;O60716-24;O60716-20;O60716-25;O60716-23;O60716-29;O60716-27;O60716-26;O60716-32;O60716-31;O60716-30;O60716-28	14	14	14	18.7	18.7	18.7	108.17	0	93.002	2622800000
KPNA4	Importin subunit alpha-3	NaN	25.3931	24.1937	24.7934	22.435	23.7283	24.3505	23.5046		O00629;H7C4F6	O00629	5	3	3	13.8	9.4	9.4	57.886	0	10.94	1044800000
CISD2	CDGSH iron-sulfur domain-containing protein 2	24.8026	24.9051	24.6319	24.7799	24.7152	24.9495	24.8351	24.8333		Q8N5K1;A0A2R8Y540;I3L1N9;D6RCF4	Q8N5K1;A0A2R8Y540;I3L1N9;D6RCF4	6	6	6	42.2	42.2	42.2	15.278	0	24.072	2820900000
ACAA2	3-ketoacyl-CoA thiolase, mitochondrial	24.7426	24.9775	24.6047	24.7749	21.5971	23.5122	24.4184	23.1759	3	P42765;A0A0B4J2A4;K7EME0;K7ER88;K7EJB1;K7EJ68	P42765;A0A0B4J2A4;K7EME0	6	6	6	17.4	17.4	17.4	41.924	0	24.546	1534300000
TUBB6	Tubulin beta-6 chain	24.4641	25.0275	24.8033	24.765	24.0477	24.4634	24.9144	24.4752		Q9BUF5;K7ESM5;K7EL29;K7ESQ3;K7EQT3;K7EJ64;K7ERA8;K7EJZ4;K7ES63;K7EN98;K7EPE5;K7EK43	Q9BUF5;K7ESM5	15	6	4	34.8	15	10.3	49.857	0	79.974	2585300000
GIGYF2	PERQ amino acid-rich with GYF domain-containing protein 2	25.2329	NaN	24.2925	24.7627	24.0082	23.2915	24.0806	23.7934		Q6Y7W6;Q6Y7W6-4;Q6Y7W6-5;I1E4Y6;Q6Y7W6-3;E7ESB6;C9JHW1;C9IYH5;B8ZZD2;C9JH18;C9J7G1;C9J1A6;A0A1U8QZH8;C9JHT0;C9JRZ2;C9JPV7;F8WCD5;C9JH78;C9JZC0;C9JXQ0;C9J0V6	Q6Y7W6;Q6Y7W6-4;Q6Y7W6-5;I1E4Y6;Q6Y7W6-3;E7ESB6;C9JHW1	9	9	9	10.9	10.9	10.9	150.07	0	32.531	1946100000
PFKM	ATP-dependent 6-phosphofructokinase, muscle type	24.725	24.9399	24.6213	24.7621	23.7893	24.2705	24.7893	24.283		P08237;A0A2R8Y891;P08237-3;P08237-2;F8VZI0;F8VP00;F8VNX2;F8VVE3;F8VZQ1;F8W1J8;H0YHB8;F8VYK8;F8VSL1;F8VW30;F8VTQ3;F8VSF7;F8VX13;F8VUB8	P08237;A0A2R8Y891;P08237-3;P08237-2;F8VZI0	12	12	11	21.4	21.4	20.3	85.182	0	31.917	3434100000
SF3B6	Splicing factor 3B subunit 6	24.7218	24.4196	25.1411	24.7608	23.983	25.5098	24.8846	24.7925		Q9Y3B4	Q9Y3B4	5	5	5	42.4	42.4	42.4	14.585	0	7.4849	1728400000
SFPQ	Splicing factor, proline- and glutamine-rich	24.6155	24.911	24.7417	24.7561	23.4649	24.9798	25.6566	24.7004	8	P23246;P23246-2;H0Y9K7	P23246;P23246-2	9	8	8	16.1	15	15	76.149	0	13.905	1904200000
MTA2	Metastasis-associated protein MTA2	24.8154	24.8771	24.5725	24.755	25.6607	24.1589	24.6057	24.8084		O94776;O94776-2;D6W5A2	O94776;O94776-2	21	21	18	41.8	41.8	37.3	75.022	0	68.857	4753600000
SUMO1	Small ubiquitin-related modifier 1;Small ubiquitin-related modifier	24.7602	NaN	24.7447	24.7525	23.3319	23.1664	23.3743	23.2909		P63165;B8ZZN6;P63165-2;B8ZZJ0;B8ZZ67;B9A032;G2XKQ0	P63165;B8ZZN6;P63165-2;B8ZZJ0;B8ZZ67;B9A032;G2XKQ0	4	4	4	43.6	43.6	43.6	11.557	0	14.732	1895700000
TMPO	Lamina-associated polypeptide 2, isoforms beta/gamma;Thymopoietin;Thymopentin	24.5471	24.6421	25.0659	24.7517	23.5287	24.3999	26.4462	24.7916		P42167;G5E972;P42167-2;H0YJH7	P42167;G5E972;P42167-2;H0YJH7	13	6	6	40.1	14.1	14.1	50.67	0	17.15	2207400000
PGM1	Phosphoglucomutase-1	24.4378	24.7056	25.1046	24.7493	24.2191	24.6941	25.0969	24.67		P36871;A0A3B3ITK7;P36871-2;P36871-3	P36871;A0A3B3ITK7;P36871-2;P36871-3	13	13	13	28.1	28.1	28.1	61.448	0	62.984	4777400000
MTFP1	Mitochondrial fission process protein 1	24.8505	NaN	24.6346	24.7426	25.3787	25.4809	25.3141	25.3912		Q9UDX5;B5MC22;H7C417;F8WEN7;Q9UDX5-2	Q9UDX5;B5MC22;H7C417	4	4	4	33.1	33.1	33.1	18.01	0	16.986	2013500000
IDH3A	Isocitrate dehydrogenase [NAD] subunit alpha, mitochondrial	24.4601	24.9193	24.8285	24.736	24.2255	23.6627	24.4911	24.1264		P50213;H0YL72;P50213-2;H0YLI6;H0YMU3;H0YKD0;H0YM64;H0YNF5	P50213;H0YL72;P50213-2;H0YLI6;H0YMU3;H0YKD0	8	8	8	26.8	26.8	26.8	39.591	0	19.103	2244800000
HMGCS1	Hydroxymethylglutaryl-CoA synthase, cytoplasmic	24.5749	24.7931	24.8395	24.7358	23.4611	23.9557	24.4455	23.9541		Q01581;D6RIW1;P54868;P54868-3;P54868-2	Q01581	12	12	12	32.5	32.5	32.5	57.293	0	31.375	3359300000
POLR1A	DNA-directed RNA polymerase I subunit RPA1;DNA-directed RNA polymerase	24.631	24.9467	24.6228	24.7335	23.348	23.3506	25.1982	23.9656		O95602;B9ZVN9	O95602;B9ZVN9	13	13	13	11.2	11.2	11.2	194.81	0	38.253	2183200000
C11orf98	Uncharacterized protein C11orf98	24.3519	24.8738	24.9739	24.7332	25.6249	25.2771	25.831	25.5777		E9PRG8;E9PLD3;A0A494BXY3	E9PRG8;E9PLD3;A0A494BXY3	2	2	2	21.1	21.1	21.1	14.234	0	15.492	2076300000
GLS	Glutaminase kidney isoform, mitochondrial	24.395	25.088	24.6922	24.7251	23.0979	23.9429	24.5407	23.8605		O94925-3;O94925;B8ZZA8;B8ZZC5;H7BZD1;O94925-2;C9JIJ6	O94925-3;O94925	12	12	12	29.3	29.3	29.3	65.459	0	120.89	3629700000
THOP1	Thimet oligopeptidase	24.3875	24.8654	24.917	24.7233	23.0691	24.1565	24.6532	23.9596		P52888;K7EP46;K7EKB6;K7EIK4;K7EMU4;K7EL32;K7EL02;P52888-2	P52888;K7EP46	15	15	15	26.7	26.7	26.7	78.839	0	39.047	4482600000
KPNA3	Importin subunit alpha-4	24.4736	24.8414	24.8363	24.7171	23.6384	24.7208	24.3639	24.241		O00505;H0Y4S9	O00505	7	7	5	16.7	16.7	12.3	57.81	0	13.985	2407900000
THRAP3	Thyroid hormone receptor-associated protein 3	24.3671	25.1028	24.6801	24.7167	24.6581	24.6908	25.0927	24.8139		Q9Y2W1;A0A3B3ITZ9	Q9Y2W1;A0A3B3ITZ9	19	18	18	20	20	20	108.66	0	68.382	5977000000
FAM120A	Constitutive coactivator of PPAR-gamma-like protein 1	24.6061	25.02	24.5201	24.7154	23.0316	23.1167	23.2373	23.1285		Q9NZB2;Q9NZB2-6;Q9NZB2-4;A0A0C4DG79;Q9NZB2-2;Q9NZB2-5;A0A0C4DH52;A0A494C0Y9	Q9NZB2;Q9NZB2-6;Q9NZB2-4;A0A0C4DG79	10	10	10	11.6	11.6	11.6	121.89	0	18.427	1587100000
PRPF40A	Pre-mRNA-processing factor 40 homolog A	25.4016	24.3758	24.3681	24.7152	25.1103	24.0074	23.9544	24.3574		O75400;O75400-2;A0A3F2YNY6;O75400-3;F5H578;H0YG38;H7C2N3	O75400;O75400-2;A0A3F2YNY6;O75400-3;F5H578	13	13	13	14.4	14.4	14.4	108.8	0	93.27	3462600000
HK1	Hexokinase-1	24.5897	24.8705	24.6727	24.711	23.8281	23.951	24.3773	24.0521		P19367;P19367-4;P19367-2;P19367-3;B1AR63;B1AR62;Q2TB90;P52790;Q2TB90-3;Q2TB90-2	P19367;P19367-4;P19367-2;P19367-3	29	29	25	34.1	34.1	30	102.48	0	150.52	10194000000
MTDH	Protein LYRIC	24.6313	24.9078	24.5922	24.7104	25.1039	25.2856	24.4722	24.9539		Q86UE4;E5RJU9;H0YB56;H0YBJ8	Q86UE4;E5RJU9	12	12	12	27	27	27	63.836	0	83.226	4279900000
SDHA	Succinate dehydrogenase [ubiquinone] flavoprotein subunit, mitochondrial	24.8269	24.2354	25.0555	24.7059	24.1501	23.9123	25.2582	24.4402	8	P31040;P31040-2;D6RFM5;A0A087X1I3;P31040-3;A0A494C1T6;H0Y8X1	P31040;P31040-2;D6RFM5;A0A087X1I3;P31040-3	17	17	17	34.3	34.3	34.3	72.691	0	275.18	7356900000
CAPZB	F-actin-capping protein subunit beta	NaN	24.8654	24.5459	24.7056	23.3076	23.5237	23.7368	23.5227		P47756-2;B1AK87;B1AK88;P47756;B1AK85	P47756-2;B1AK87;B1AK88;P47756;B1AK85	5	5	5	20.2	20.2	20.2	30.628	0	7.1215	1629900000
STT3A	Dolichyl-diphosphooligosaccharide--protein glycosyltransferase subunit STT3A	24.6199	24.9843	24.4972	24.7005	24.2157	24.2952	24.5823	24.3644		P46977;P46977-2;A0A0C4DH80;E9PN73;E9PI32;H0YET6	P46977;P46977-2	12	12	11	17	17	16	80.529	0	32.364	4370500000
NRD1	Nardilysin	24.4893	24.6148	24.983	24.6957	23.5294	24.0463	24.4878	24.0212		O43847;O43847-2;G3V1R5;B1AKJ5;F5H7V1;H0Y5G9	O43847;O43847-2;G3V1R5;B1AKJ5;F5H7V1	19	19	19	18.4	18.4	18.4	131.7	0	56.726	4967400000
H1FX	Histone H1x	24.6574	26.182	23.2438	24.6944	26.8006	24.8261	25.0442	25.557		Q92522	Q92522	5	5	5	23	23	23	22.487	0	78.378	5185700000
EIF5	Eukaryotic translation initiation factor 5	24.4999	24.9936	24.5806	24.6914	22.6529	23.4714	22.2104	22.7782		P55010	P55010	4	4	4	10.9	10.9	10.9	49.222	0	10.978	1006700000
SRP68	Signal recognition particle subunit SRP68	24.1088	25.102	24.8471	24.686	23.5315	24.557	25.1738	24.4208		Q9UHB9;Q9UHB9-4;Q9UHB9-2;Q9UHB9-3	Q9UHB9;Q9UHB9-4;Q9UHB9-2	14	14	14	25.2	25.2	25.2	70.729	0	193.73	3620200000
PCNT	Pericentrin	25.0209	25.3041	23.7294	24.6848	23.2978	23.3904	22.8866	23.1916	1	O95613;O95613-2	O95613;O95613-2	22	22	22	8.4	8.4	8.4	378.03	0	49.657	7315200000
APEH	Acylamino-acid-releasing enzyme	24.3138	24.8158	24.9052	24.6783	23.3306	23.2562	23.4938	23.3602		P13798;C9JIF9;H7C393;C9JLK2;H7C1U0	P13798;C9JIF9;H7C393;C9JLK2;H7C1U0	6	6	6	10.1	10.1	10.1	81.224	0	7.5864	1356100000
RTCB	tRNA-splicing ligase RtcB homolog	24.476	25.0822	24.4764	24.6782	23.789	24.1585	25.5786	24.5087	8	Q9Y3I0	Q9Y3I0	14	14	14	37	37	37	55.21	0	43.139	4502000000
EIF4A3	Eukaryotic initiation factor 4A-III;Eukaryotic initiation factor 4A-III, N-terminally processed	23.9174	24.3838	25.7331	24.6781	23.2968	25.3405	25.7649	24.8007		P38919;I3L3H2	P38919;I3L3H2	17	13	13	38	32.1	32.1	46.871	0	26.797	4483000000
ZNF638	Zinc finger protein 638	24.5833	24.9269	24.524	24.6781	23.6009	23.6493	24.0027	23.751		Q14966;Q14966-3;Q14966-4;Q14966-2;Q14966-6;Q14966-5;C9JWN0	Q14966;Q14966-3;Q14966-4;Q14966-2;Q14966-6	22	22	22	13.8	13.8	13.8	220.62	0	69.28	3967100000
POLR2B	DNA-directed RNA polymerase II subunit RPB2;DNA-directed RNA polymerase	24.9588	24.0593	25.0156	24.6779	23.5145	23.7948	24.4302	23.9132		P30876;C9J2Y9;A0A1W2PPT5;C9J4M6	P30876;C9J2Y9;A0A1W2PPT5;C9J4M6	21	21	21	23	23	23	133.9	0	65.251	5602200000
CYCS	Cytochrome c	24.2616	24.4176	25.2905	24.6566	24.1031	24.3959	24.9803	24.4931		P99999;C9JFR7	P99999;C9JFR7	5	5	4	55.2	55.2	44.8	11.749	0	6.767	1656600000
MTOR	Serine/threonine-protein kinase mTOR	24.7258	24.7021	24.5272	24.6517	23.6795	24.517	24.5548	24.2504		P42345;B1AKP8	P42345	28	28	28	15	15	15	288.89	0	40.126	5554400000
AGK	Acylglycerol kinase, mitochondrial	24.2492	24.8534	24.8519	24.6515	23.7018	24.4398	25.4612	24.5343		Q53H12;E9PC15;A0A3B3ITD0;E9PG39;A0A3B3ISY9;A0A3B3ISZ0;A0A3B3ITV0;A0A3B3ITX7;A0A3B3IUC9;A0A0G2JLG5;A0A0G2JLD0;A0A3B3IS09	Q53H12;E9PC15;A0A3B3ITD0;E9PG39;A0A3B3ISY9;A0A3B3ISZ0;A0A3B3ITV0;A0A3B3ITX7	7	7	7	22.5	22.5	22.5	47.137	0	15.12	3588300000
NNT	NAD(P) transhydrogenase, mitochondrial	24.5267	24.8919	24.5346	24.6511	24.0154	24.4902	24.6762	24.3939		Q13423;E9PCX7;D6RAI5;D6RHU2;H0Y8P5;D6RCR6	Q13423;E9PCX7	17	17	17	19.1	19.1	19.1	113.89	0	41.35	4354100000
AHNAK	Neuroblast differentiation-associated protein AHNAK	25.0387	24.0775	24.8363	24.6508	23.201	23.4229	23.5826	23.4022		Q09666	Q09666	8	8	8	8.3	8.3	8.3	629.09	0	10.437	1337000000
FAM98B	Protein FAM98B	24.2859	24.3714	25.2928	24.65	24.6212	25.0401	25.4505	25.0373		Q52LJ0;Q52LJ0-1;H0YNA1	Q52LJ0;Q52LJ0-1	11	11	8	32.8	32.8	25.2	45.547	0	80.794	4192800000
KPNA6	Importin subunit alpha-7;Importin subunit alpha-6	24.5526	24.293	25.0915	24.6457	23.4293	24.2412	24.9547	24.2084		O60684;O15131;Q5TFJ7;S4R3E5	O60684;O15131	7	7	4	15.7	15.7	8.2	60.029	0	60.1	2384400000
RIF1	Telomere-associated protein RIF1	24.7776	24.5706	24.5888	24.6457	25.2521	24.9139	24.7072	24.9577		Q5UIP0;Q5UIP0-2;H7C2B5;H7BZN3	Q5UIP0;Q5UIP0-2	38	38	38	23.9	23.9	23.9	274.46	0	186.28	10186000000
ZZEF1	Zinc finger ZZ-type and EF-hand domain-containing protein 1	24.6299	24.7748	24.5273	24.644	22.4572	23.2428	23.2744	22.9915		O43149;I3L141;O43149-2;O43149-3;I3L1Q8;I3L3Q3	O43149	25	25	25	10.6	10.6	10.6	331.07	0	38.474	4275000000
SRSF5	Serine/arginine-rich splicing factor 5	24.2184	25.455	24.2542	24.6425	24.7245	25.2809	24.9782	24.9945		Q13243;Q13243-3;B4DJK0;B4DUA4;Q13243-2;G3V5K8	Q13243;Q13243-3	5	4	4	21	17.6	17.6	31.263	0	9.9481	2035000000
HNRNPH2	Heterogeneous nuclear ribonucleoprotein H2	24.5766	NaN	24.6903	24.6334	23.2147	21.7182	22.0953	22.3427		P55795	P55795	10	5	5	32.3	18	18	49.263	0	213.61	1249900000
MYH1	Myosin-1	24.9088	24.7552	24.2289	24.631	24.5072	24.383	24.055	24.3151		P12882;P11055	P12882	15	15	2	9.7	9.7	1.2	223.14	0	100.72	2609700000
BZW1	Basic leucine zipper and W2 domain-containing protein 1	24.1801	25.0289	24.6788	24.6293	22.9744	24.5713	24.5928	24.0462		Q7L1Q6;Q7L1Q6-2;Q7L1Q6-4;Q7L1Q6-3;C9IZ80;C9JFN4;H0Y503;C9J188;C9JWF5	Q7L1Q6;Q7L1Q6-2;Q7L1Q6-4;Q7L1Q6-3;C9IZ80	7	7	6	14.6	14.6	12.9	48.043	0	10.245	1249000000
DNM2	Dynamin-2	24.6403	24.5688	24.649	24.6194	24.0619	24.718	25.2528	24.6776		P50570;P50570-3;P50570-4;P50570-2;P50570-5;Q9UQ16;Q9UQ16-4;K7EMQ3;E5RHK8;Q9UQ16-2;Q9UQ16-3;Q9UQ16-5;Q05193;A0A0D9SFE4;Q05193-3;A0A0U1RQP1;A0A0D9SFB1;Q05193-2;E5RIK2;Q05193-5;A0A1B0GU67;A0A1B0GUX5;H7C5U0;K7EPK9	P50570;P50570-3;P50570-4;P50570-2;P50570-5	18	18	18	22.2	22.2	22.2	98.063	0	110.29	5447300000
GBF1	Golgi-specific brefeldin A-resistance guanine nucleotide exchange factor 1	24.9139	24.4525	24.4897	24.6187	22.9487	23.8628	24.2532	23.6882		Q92538;Q92538-2;Q92538-3	Q92538;Q92538-2;Q92538-3	22	22	22	15.9	15.9	15.9	206.44	0	72.992	4595100000
NEK9	Serine/threonine-protein kinase Nek9	24.4697	24.9333	24.4436	24.6155	24.0276	24.3812	24.6488	24.3525		Q8TD19;G3V5V0;G3V459;G3V2Z5;REV__Q5SQT3;REV__Q9P0M6	Q8TD19	14	14	14	17.6	17.6	17.6	107.17	0	258.32	4471900000
TALDO1	Transaldolase	NaN	24.9206	24.3092	24.6149	21.3654	25.0739	25.7366	24.0586		P37837;F2Z393	P37837;F2Z393	7	7	7	19.9	19.9	19.9	37.54	0	25.509	2164800000
RPL5	60S ribosomal protein L5	24.2669	24.6388	24.9252	24.6103	25.8912	24.907	25.6377	25.4786		P46777;A0A2R8Y6J3;Q5T7N0;A0A2R8Y4A2	P46777;A0A2R8Y6J3	9	9	9	29	29	29	34.362	0	177.57	4363200000
BPNT1	3(2),5-bisphosphate nucleotidase 1	24.4396	24.8893	24.4805	24.6031	23.1479	23.6054	24.4875	23.7469		O95861;O95861-4;A6NF51;O95861-2;O95861-3;F8VVW8;F8VZG4;F8W1J0	O95861;O95861-4;A6NF51;O95861-2;O95861-3	5	5	5	16.9	16.9	16.9	33.392	0	17.218	1395200000
NSF	Vesicle-fusing ATPase	24.3881	24.6021	24.8029	24.5977	23.803	24.2231	24.7789	24.2683		P46459;I3L0N3;P46459-2;I3L2G1;I3L0L3;K7EQD6;I3L338;I3L4Q9	P46459;I3L0N3;P46459-2	20	20	20	31.7	31.7	31.7	82.593	0	101.36	6377800000
ZMYM3	Zinc finger MYM-type protein 3	24.5649	24.9186	24.3072	24.5969	23.0626	24.082	23.5672	23.5706		Q14202;A6NHN7;A6NHB5;Q14202-2;A6NL54;Q14202-3	Q14202;A6NHN7;A6NHB5;Q14202-2	8	7	7	7.1	6.4	6.4	152.38	0	19.655	1768600000
MCM3	DNA replication licensing factor MCM3	23.9077	24.8303	25.0523	24.5968	24.2167	24.5963	25.3494	24.7208		P25205;P25205-2;J3KQ69;Q7Z6P5	P25205;P25205-2;J3KQ69	23	23	23	35.5	35.5	35.5	90.98	0	223.61	8386000000
BMS1	Ribosome biogenesis protein BMS1 homolog	24.6214	24.7633	24.4016	24.5954	25.7814	23.6163	24.8091	24.7356		Q14692	Q14692	16	16	16	16.6	16.6	16.6	145.81	0	83.322	4648500000
PSMC4	26S protease regulatory subunit 6B	24.4236	24.6853	24.6733	24.5941	22.9986	23.15	24.6894	23.6127		P43686;P43686-2	P43686;P43686-2	16	16	16	47.1	47.1	47.1	47.366	0	107.99	5712900000
ABCE1	ATP-binding cassette sub-family E member 1	24.55	24.6886	24.5406	24.5931	24.1028	23.9312	25.0335	24.3558		P61221;D6R9I9;H0Y990;D6RGF4	P61221;D6R9I9	11	11	11	29	29	29	67.314	0	92.122	5732300000
SRPK1	SRSF protein kinase 1	24.0684	24.621	25.0827	24.5907	24.8318	24.7524	25.2408	24.9417		Q96SB4;Q96SB4-3;H3BLV9;Q96SB4-4;Q9UPE1;D6RBM8;H7C521;A8MPP7;A8MPY5;E7ETV6;Q9UPE1-2;Q9UPE1-3;Q9UPE1-4;H7C2I2;D6RBF8	Q96SB4;Q96SB4-3;H3BLV9;Q96SB4-4	10	10	7	20.3	20.3	15.9	74.324	0	73.864	4773300000
NUP133	Nuclear pore complex protein Nup133	24.723	24.5361	24.5112	24.5901	22.8856	24.0379	24.2448	23.7228		Q8WUM0	Q8WUM0	24	24	24	29.2	29.2	29.2	128.98	0	69.834	4632800000
DNM1L	Dynamin-1-like protein	24.7185	24.1677	24.8815	24.5892	22.7878	24.0608	24.7186	23.8557		O00429;O00429-5;O00429-4;O00429-3;O00429-2;G8JLD5;O00429-6;O00429-8;O00429-7;F8VZ52;F8W1W3;B4DPZ9;B4DDQ3;F8VUJ9;H0YHY4;F8VYL3;F8VR28	O00429;O00429-5;O00429-4;O00429-3;O00429-2;G8JLD5;O00429-6;O00429-8;O00429-7	23	23	23	42.3	42.3	42.3	81.876	0	184.17	5231500000
ABCF1	ATP-binding cassette sub-family F member 1	24.5426	24.5921	24.6212	24.5853	24.5179	24.4878	24.7074	24.571		Q8NE71;Q8NE71-2;H0YGW7;Q5STZ8;A0A0G2JIC2;F5GYK6	Q8NE71;Q8NE71-2;H0YGW7	14	14	14	21.2	21.2	21.2	95.925	0	214.56	4506400000
API5	Apoptosis inhibitor 5	24.0922	24.7739	24.8887	24.5849	24.4052	25.0402	25.3983	24.9479		Q9BZZ5-2;Q9BZZ5;G3V1C3;Q9BZZ5-3;Q9BZZ5-5;Q9BZZ5-6;Q9BZZ5-1;H0YER7;E9PQK6	Q9BZZ5-2;Q9BZZ5;G3V1C3;Q9BZZ5-3;Q9BZZ5-5;Q9BZZ5-6;Q9BZZ5-1	14	14	14	31.9	31.9	31.9	56.769	0	254.24	5729000000
LLGL1	Lethal(2) giant larvae protein homolog 1	24.5449	24.7672	24.4417	24.5846	22.64	23.4667	23.6037	23.2368		Q15334;A0A087WW77	Q15334;A0A087WW77	11	11	11	16.1	16.1	16.1	115.42	0	21.362	2204500000
RAP1GDS1	Rap1 GTPase-GDP dissociation stimulator 1	24.4222	24.9487	24.3801	24.5837	22.2429	23.4478	23.4037	23.0315		P52306;P52306-5;P52306-4;P52306-6;P52306-2;P52306-3;H0Y8M2;D6RHH8;D6REZ0;D6RBC6;D6RHZ7;D6RB97	P52306;P52306-5;P52306-4;P52306-6;P52306-2;P52306-3	11	11	11	24.1	24.1	24.1	66.316	0	23.743	1969500000
GSTM3	Glutathione S-transferase Mu 3	24.4158	24.3251	25.0045	24.5818	23.2833	22.411	24.6592	23.4512		P21266;A0A0A0MTN3	P21266;A0A0A0MTN3	6	6	5	32	32	28	26.559	0	19.843	1906800000
PNP	Purine nucleoside phosphorylase	24.239	24.3249	25.1677	24.5772	23.6964	25.004	25.5398	24.7467		P00491;G3V5M2;G3V393;G3V2H3	P00491;G3V5M2	13	13	13	62.6	62.6	62.6	32.118	0	261.69	4284300000
MACF1	Microtubule-actin cross-linking factor 1, isoforms 1/2/3/5	24.8994	24.0272	24.8031	24.5766	23.5248	23.4426	23.9105	23.626	1	Q9UPN3-3;Q9UPN3-2;H3BPE1;H3BQK9;Q9UPN3;Q9UPN3-4;H0Y390;Q9UPN3-5;E9PNZ4;H0Y314;A0A0A6YYJ5;H0Y4F5;H0Y6T5;E9PLY0;H0YC65;H0Y7I1;E9PS75	Q9UPN3-3;Q9UPN3-2;H3BPE1;H3BQK9;Q9UPN3;Q9UPN3-4;H0Y390;Q9UPN3-5	52	52	42	13.3	13.3	10.7	614.15	0	94.403	7520900000
FXR2	Fragile X mental retardation syndrome-related protein 2	NaN	24.8652	24.2557	24.5605	23.8229	24.6958	24.79	24.4362		P51116;I3L1Z2	P51116	6	6	4	12.6	12.6	8.6	74.222	0	29.152	2352400000
FH	Fumarate hydratase, mitochondrial	24.2648	24.6079	24.8086	24.5604	23.9268	25.1211	25.8767	24.9749		P07954;P07954-2	P07954;P07954-2	11	11	11	29.8	29.8	29.8	54.636	0	89.715	3957700000
BAZ1A	Bromodomain adjacent to zinc finger domain protein 1A	24.7417	24.5887	24.345	24.5585	23.9477	23.8257	23.362	23.7118		Q9NRL2;Q9NRL2-2;A0A087WWN7	Q9NRL2;Q9NRL2-2	15	15	15	13.2	13.2	13.2	178.7	0	36.53	3101500000
SFXN1	Sideroflexin-1	24.3941	24.6257	24.6552	24.5583	24.6387	24.7655	25.6144	25.0062		Q9H9B4;D6RFI0;D6RDG7;S4R2X2;D6RAE9	Q9H9B4;D6RFI0	10	10	10	39.4	39.4	39.4	35.619	0	76.125	4341900000
TNPO3	Transportin-3	24.282	24.4166	24.9584	24.5523	23.2687	24.4733	24.7735	24.1718		Q9Y5L0;Q9Y5L0-3;C9J7E5;Q9Y5L0-1;E9PFH4;Q9Y5L0-5	Q9Y5L0;Q9Y5L0-3;C9J7E5;Q9Y5L0-1;E9PFH4;Q9Y5L0-5	18	18	18	27.3	27.3	27.3	104.2	0	81.866	4757900000
HNRNPA1	Heterogeneous nuclear ribonucleoprotein A1;Heterogeneous nuclear ribonucleoprotein A1, N-terminally processed;Heterogeneous nuclear ribonucleoprotein A1-like 2	24.1568	25.1353	24.3478	24.5466	23.2086	24.2708	25.2231	24.2342		P09651;F8W6I7;P09651-3;P09651-2;F8VZ49;Q32P51;F8VYN5;F8VTQ5;A0A2R8Y4L2;F8W646;H0YH80	P09651;F8W6I7;P09651-3;P09651-2;F8VZ49;Q32P51;F8VYN5;F8VTQ5;A0A2R8Y4L2;F8W646	6	6	6	20.7	20.7	20.7	38.746	0	18.182	3042500000
KDM3B	Lysine-specific demethylase 3B	24.6086	24.6675	24.355	24.5437	20.3101	20.8651	22.8708	21.3487		Q7LBC6;Q7LBC6-2;H0Y9V5;Q7LBC6-3	Q7LBC6;Q7LBC6-2	7	7	7	5.4	5.4	5.4	191.58	0	11.99	870590000
FERMT2	Fermitin family homolog 2	24.4745	24.8127	24.328	24.5384	22.673	22.7074	23.1974	22.8593		Q96AC1;Q96AC1-2;H0YJ34;Q96AC1-3;A0A0U1RRM8;G3V3J0;G3V5R2;H0YJB6;G3V281	Q96AC1;Q96AC1-2;H0YJ34;Q96AC1-3;A0A0U1RRM8	7	7	7	13.1	13.1	13.1	77.86	0	13.144	997470000
HSDL1	Inactive hydroxysteroid dehydrogenase-like protein 1	24.4585	24.9786	24.1578	24.5316	23.1623	23.7483	24.1229	23.6778		Q3SXM5;Q3SXM5-2;H3BQI7;H3BT52	Q3SXM5;Q3SXM5-2	6	6	6	19.7	19.7	19.7	37.001	0	12.249	1391300000
TRRAP	Transformation/transcription domain-associated protein	24.7487	24.4853	24.3569	24.5303	23.8815	24.4017	24.2806	24.1879		Q9Y4A5;Q9Y4A5-2;F2Z2U4;H0Y4W2;A0A2R8YFJ4	Q9Y4A5;Q9Y4A5-2;F2Z2U4;H0Y4W2	48	48	48	14.4	14.4	14.4	437.6	0	121.75	8331700000
NKAP	NF-kappa-B-activating protein	24.1906	24.7965	24.591	24.526	25.5907	25.7114	25.7431	25.6817		Q8N5F7;A0A494C050;Q5M9Q1	Q8N5F7;A0A494C050	5	5	5	16.6	16.6	16.6	47.138	0	32.906	4114200000
SEC61A1	Protein transport protein Sec61 subunit alpha isoform 1	25.088	NaN	23.9557	24.5219	24.3465	23.998	22.7908	23.7118	2	P61619;B4DR61;P61619-3;Q9H9S3;Q9H9S3-3;H7C1Q9;C9JXC6;H7C069;A6NK38;F2Z2C7;A6NIF9;C9JJV4;F8W776;Q8TC24;Q9H9S3-2	P61619;B4DR61;P61619-3	3	3	3	6.3	6.3	6.3	52.264	0	14.794	1342500000
SART3	Squamous cell carcinoma antigen recognized by T-cells 3	24.8681	24.218	24.4784	24.5215	23.6626	23.4855	23.7555	23.6345		Q15020;Q15020-4;F8VV04;Q15020-2;F8VVK9;H0YHU8;F8VZM2;A0A494C0L2;F8W667	Q15020;Q15020-4;F8VV04	10	10	10	13.5	13.5	13.5	109.93	0	45.277	1821500000
STIP1	Stress-induced-phosphoprotein 1	24.6852	24.3822	24.4968	24.5214	23.1271	23.043	23.1226	23.0976		P31948;P31948-2;P31948-3;F5H783;F5GXD8;H0YGI8	P31948;P31948-2;P31948-3;F5H783;F5GXD8	12	12	12	27.3	27.3	27.3	62.639	0	28.29	2146500000
IDH2	Isocitrate dehydrogenase [NADP], mitochondrial	24.3421	24.8135	24.4002	24.5186	23.0375	23.4761	24.9332	23.8156		P48735;P48735-2;H0YL11	P48735;P48735-2	5	5	4	14.2	14.2	12.2	50.909	0	110.53	2037700000
AK2	Adenylate kinase 2, mitochondrial;Adenylate kinase 2, mitochondrial, N-terminally processed;Adenylate kinase 2, mitochondrial	23.8781	24.747	24.9287	24.5179	24.4807	24.4882	25.7308	24.8999		P54819;F8W1A4;P54819-2;P54819-5;F8VY04;P54819-6;P54819-3;F8VZG5;P54819-4;G3V213;F8VPP1	P54819;F8W1A4;P54819-2;P54819-5;F8VY04;P54819-6;P54819-3;F8VZG5;P54819-4;G3V213	11	11	11	66.1	66.1	66.1	26.477	0	32.777	4765800000
SNRPB	Small nuclear ribonucleoprotein-associated proteins B and B;Small nuclear ribonucleoprotein-associated protein N	24.4189	NaN	24.6156	24.5173	24.2408	24.4185	24.9914	24.5502		P14678;P63162;P14678-2;P14678-3;J3QLE5;P63162-2;J3KRY3;S4R3P3	P14678;P63162;P14678-2;P14678-3;J3QLE5;P63162-2;J3KRY3;S4R3P3	4	4	4	15.8	15.8	15.8	24.61	0	14.679	1601000000
GTF2I	General transcription factor II-I	24.1664	24.4895	24.8937	24.5165	22.9929	24.4674	25.2686	24.243		P78347;P78347-2;A0A494C1K3;P78347-4;P78347-3;P78347-5;A0A494C0Q7;Q6EKJ0;Q86UP8;A0A087WW90;A0A0D9SF80;A0A494C0I1;A0A494C1N8;Q86UP8-3	P78347;P78347-2;A0A494C1K3;P78347-4;P78347-3	24	24	24	32	32	32	112.42	0	103.3	5466400000
SRSF9	Serine/arginine-rich splicing factor 9	24.6699	24.6165	24.2622	24.5162	21.6112	23.7989	23.8883	23.0995		Q13242;H0YIB4;S4R3G0	Q13242;H0YIB4;S4R3G0	4	4	4	18.6	18.6	18.6	25.542	0	6.5471	705050000
NAT10	N-acetyltransferase 10	24.3273	24.7811	24.4391	24.5158	24.5255	24.1911	24.7067	24.4744		Q9H0A0;Q9H0A0-2;A0A087WV29;E9PMU0;E9PJN6	Q9H0A0;Q9H0A0-2;A0A087WV29	26	26	26	31.8	31.8	31.8	115.73	0	106.29	4934200000
ZMYM4	Zinc finger MYM-type protein 4	24.3658	24.8167	24.355	24.5125	22.7134	23.6653	24.0297	23.4695	8	Q5VZL5;Q5VZL5-4;Q5VZL5-2;H7C1I7;Q5VZL5-3;A0A0A0MSN3	Q5VZL5;Q5VZL5-4;Q5VZL5-2;H7C1I7;Q5VZL5-3	12	12	11	11.2	11.2	10.5	172.79	0	36.506	1762500000
TRIM33	E3 ubiquitin-protein ligase TRIM33	24.3659	24.9662	24.2022	24.5114	22.6958	23.6132	22.7134	23.0075		Q9UPN9;Q9UPN9-2;H0Y612	Q9UPN9;Q9UPN9-2;H0Y612	10	10	10	10.5	10.5	10.5	122.53	0	20.89	1798600000
MAP1B	Microtubule-associated protein 1B;MAP1B heavy chain;MAP1 light chain LC1	24.5353	24.6268	24.3696	24.5106	23.9462	24.0969	24.3715	24.1382		P46821;D6RA40;D6RA32	P46821	30	30	30	18.5	18.5	18.5	270.63	0	264.15	6662400000
UBA2	SUMO-activating enzyme subunit 2	24.5974	24.7936	24.1405	24.5105	24.0935	23.6165	24.6205	24.1102		Q9UBT2;Q9UBT2-2;K7EPL2;U3KQ93;K7ESK7;U3KQ55;K7ES38	Q9UBT2;Q9UBT2-2	10	10	10	25.6	25.6	25.6	71.223	0	22.685	2690500000
NUP188	Nucleoporin NUP188 homolog	24.7048	24.9951	23.8253	24.5084	23.7481	23.2879	23.3925	23.4762		Q5SRE5;Q5SRE5-2;H7C4K7	Q5SRE5;Q5SRE5-2	21	21	21	14.9	14.9	14.9	196.04	0	64.808	3570600000
ZNF512	Zinc finger protein 512	24.3227	25.3151	23.8826	24.5068	23.8431	22.6897	22.9877	23.1735		Q96ME7;G3XAG1;Q96ME7-2;Q96ME7-3	Q96ME7;G3XAG1;Q96ME7-2;Q96ME7-3	7	7	7	19	19	19	64.681	0	17.302	962570000
RBBP7	Histone-binding protein RBBP7	24.3051	NaN	24.7076	24.5063	24.2957	23.4922	25.1923	24.3267		Q16576;E9PC52;Q16576-2;Q5JP02;Q5JP01;Q5JNZ6;C9J7L0	Q16576;E9PC52;Q16576-2	10	5	5	29.6	20.9	20.9	47.82	0	50.2	2148700000
PSMD13	26S proteasome non-ATPase regulatory subunit 13	NaN	24.3778	24.632	24.5049	23.2416	24.6618	24.8974	24.2669		Q9UNM6;A0A087WUL9;Q9UNM6-2;J3KNQ3;E9PL38;H0YD73;E9PQG3;E9PPD2;F8W8J6	Q9UNM6;A0A087WUL9;Q9UNM6-2;J3KNQ3;E9PL38	15	15	15	47.3	47.3	47.3	42.945	0	67.388	4531500000
XPO7	Exportin-7	24.323	24.8491	24.3326	24.5016	23.1742	23.4895	23.2183	23.294		Q9UIA9;E7ESC6;E5RIW1;Q9H2T7;H0YBE1	Q9UIA9;E7ESC6	14	14	14	15.9	15.9	15.9	123.91	0	40.031	2545000000
RPS19	40S ribosomal protein S19	24.2801	23.8457	25.3751	24.5003	25.3001	25.8807	26.4519	25.8776		P39019;M0R2L9;M0QXK4;M0QYF7;M0R140;A0A075B6E2	P39019;M0R2L9;M0QXK4;M0QYF7;M0R140	8	8	8	37.9	37.9	37.9	16.06	0	15.149	4663600000
NAA25	N-alpha-acetyltransferase 25, NatB auxiliary subunit	24.142	25.0615	24.293	24.4988	22.5849	23.1518	24.0281	23.2549		Q14CX7;Q14CX7-2;H0YHR9	Q14CX7;Q14CX7-2	14	14	14	18.1	18.1	18.1	112.29	0	18.065	2581500000
PSMC5	26S protease regulatory subunit 8	24.5434	24.7811	24.1652	24.4966	23.6101	25.1805	25.3636	24.7181		P62195;P62195-2;J3KRP2;J3QSA9;J3QQM1;J3QLH6;J3QRR3;J3QRW1;J3QSE0;Q8NB90;Q8NB90-3;Q8NB90-2	P62195;P62195-2;J3KRP2;J3QSA9;J3QQM1;J3QLH6	13	13	13	39.9	39.9	39.9	45.626	0	85.904	4917600000
OGT	UDP-N-acetylglucosamine--peptide N-acetylglucosaminyltransferase 110 kDa subunit	24.2718	24.7535	24.4428	24.4894	23.1794	23.3967	24.0151	23.5304		O15294;O15294-3;O15294-4;O15294-2;C9JZL3	O15294;O15294-3;O15294-4;O15294-2	15	15	15	17	17	17	116.92	0	45.937	3264400000
MRPS27	28S ribosomal protein S27, mitochondrial	NaN	24.7209	24.2529	24.4869	22.3448	22.8285	22.9549	22.7094		Q92552;G5EA06;Q92552-2;D6RH20;D6RJC7;E5RJ73	Q92552;G5EA06;Q92552-2;D6RH20	8	8	8	20.5	20.5	20.5	47.611	0	25.337	1176100000
EBNA1BP2	Probable rRNA-processing protein EBP2	24.3403	24.6804	24.439	24.4866	25.252	24.5883	23.9539	24.5981		Q99848;H7C2Q8	Q99848;H7C2Q8	8	8	8	29.1	29.1	29.1	34.852	0	18.696	2243600000
CIAPIN1	Anamorsin	24.4851	24.8563	24.1164	24.4859	23.2091	23.5979	24.0982	23.6351		Q6FI81;H3BV90;Q6FI81-3;H3BUG4;H3BT65;H3BPG7;H3BQ23;Q6FI81-2	Q6FI81;H3BV90;Q6FI81-3;H3BUG4;H3BT65;H3BPG7;H3BQ23	8	8	8	29.2	29.2	29.2	33.582	0	12.67	1686100000
RUVBL2	RuvB-like 2	24.5164	24.0459	24.8914	24.4846	24.0836	24.4594	24.8761	24.473		Q9Y230;Q9Y230-2;M0R0Y3;X6R2L4;M0QXI6;M0R0Z0;A0A1W2PS48	Q9Y230;Q9Y230-2;M0R0Y3	14	14	14	40	40	40	51.156	0	78.597	5885000000
CPSF1	Cleavage and polyadenylation specificity factor subunit 1	24.7031	24.8104	23.9378	24.4838	22.4936	22.8635	22.8261	22.7277		Q10570;E9PIM1;A0A087X101	Q10570	9	9	9	8.2	8.2	8.2	160.88	0	13.635	1571400000
POLA1	DNA polymerase alpha catalytic subunit;DNA polymerase	24.2107	24.816	24.4193	24.482	22.9301	24.1032	24.0835	23.7056		P09884;A6NMQ1;A0A087WU64	P09884;A6NMQ1;A0A087WU64	20	20	20	17.9	17.9	17.9	165.91	0	40.294	2941400000
NKRF	NF-kappa-B-repressing factor	24.1567	25.1163	24.1578	24.4769	23.0689	24.4691	24.7516	24.0965		O15226;O15226-2	O15226;O15226-2	9	9	9	14.5	14.5	14.5	77.672	0	14.318	1990500000
PDE12	2,5-phosphodiesterase 12	24.5603	24.9042	23.964	24.4762	23.5421	23.664	25.2433	24.1498		Q6L8Q7;F6T1Q0;Q6L8Q7-2	Q6L8Q7;F6T1Q0;Q6L8Q7-2	13	13	13	33.7	33.7	33.7	67.351	0	70.576	3872700000
STT3B	Dolichyl-diphosphooligosaccharide--protein glycosyltransferase subunit STT3B	24.4848	24.4112	24.5185	24.4715	24.428	24.3868	24.5323	24.449		Q8TCJ2	Q8TCJ2	9	8	8	10.8	9.9	9.9	93.673	0	26.891	2908800000
RPF2	Ribosome production factor 2 homolog	24.7369	NaN	24.2012	24.469	24.8064	23.84	24.5568	24.4011		Q9H7B2;Q5VXN0	Q9H7B2;Q5VXN0	5	5	5	18.3	18.3	18.3	35.582	0	14.066	1907700000
EIF2B4	Translation initiation factor eIF-2B subunit delta	NaN	24.4466	24.4904	24.4685	24.4854	22.5718	23.3463	23.4678		Q9UI10;Q9UI10-2;A0A087WTA5;E7ERK9;Q9UI10-3;A0A087WW69;H7C2L8;F8W8L6	Q9UI10;Q9UI10-2;A0A087WTA5;E7ERK9;Q9UI10-3;A0A087WW69	6	6	6	14.5	14.5	14.5	57.557	0	14.327	984540000
UBE2N	Ubiquitin-conjugating enzyme E2 N;Putative ubiquitin-conjugating enzyme E2 N-like	24.2555	NaN	24.6788	24.4672	23.8313	24.697	25.1888	24.5724		P61088;Q5JXB2;F8VSD4;F8VV71;F8VZ29;F8VQQ8	P61088;Q5JXB2;F8VSD4;F8VV71;F8VZ29;F8VQQ8	4	4	4	32.2	32.2	32.2	17.138	0	24.114	1758400000
ACTR2	Actin-related protein 2	NaN	24.8012	24.1293	24.4653	22.4176	22.9963	24.7418	23.3852		P61160;P61160-2;F5H6T1;A0A1B0GWD0;A0A1B0GWH0	P61160;P61160-2;F5H6T1	5	5	5	13.5	13.5	13.5	44.76	0	9.0384	1543800000
AHCTF1	Protein ELYS	24.7661	24.0907	24.5252	24.4607	22.6898	22.4718	22.755	22.6389		Q8WYP5;Q8WYP5-2;Q8WYP5-3	Q8WYP5;Q8WYP5-2;Q8WYP5-3	9	9	9	5.3	5.3	5.3	252.5	0	15.169	1452300000
HSD17B12	Very-long-chain 3-oxoacyl-CoA reductase	24.2074	24.0174	25.1469	24.4572	26.1341	25.3537	26.0211	25.8363		Q53GQ0;A0A1B0GVY6;A0A1B0GV93;E9PI21;Q53GQ0-2	Q53GQ0;A0A1B0GVY6;A0A1B0GV93	6	6	6	19.6	19.6	19.6	34.324	0	53.92	3364900000
CCAR2	Cell cycle and apoptosis regulator protein 2	24.3455	24.7796	24.2399	24.455	23.4574	24.6051	24.6994	24.254		Q8N163;Q8N163-2;G3V119;H0YB24;H0YC69;E5RFJ3;H0YC58;E5RGU7;E5RHJ4;A0A087X2B6	Q8N163;Q8N163-2;G3V119;H0YB24	15	15	15	22.3	22.3	22.3	102.9	0	47.789	4194600000
TIMM50	Mitochondrial import inner membrane translocase subunit TIM50	24.3781	24.5281	NaN	24.4531	23.0028	23.6279	21.4361	22.6889		Q3ZCQ8;Q3ZCQ8-2;M0R0C3;M0R2F8;Q3ZCQ8-3;M0R003;M0QXC3;M0R2Z3;M0R303;M0R2D2;M0R047;M0R1Y4	Q3ZCQ8;Q3ZCQ8-2;M0R0C3;M0R2F8;Q3ZCQ8-3;M0R003	4	4	4	15.6	15.6	15.6	39.646	0	23.355	834310000
PUM1	Pumilio homolog 1	24.2915	24.6092	24.4578	24.4528	23.2217	23.4796	24.033	23.5781		Q14671;H0YEH2;Q14671-2;Q14671-3;Q5T1Z8;Q5T1Z4;Q14671-4;E9PR38;H0YDK8;Q8TB72-3;Q8TB72-4;Q8TB72-2;Q8TB72;A0A0C4DG68;A0A0A0MR59;H0YC97;H0YDC5;H0YDQ6	Q14671;H0YEH2;Q14671-2;Q14671-3;Q5T1Z8;Q5T1Z4;Q14671-4;E9PR38;H0YDK8	13	13	13	13.2	13.2	13.2	126.47	0	19.706	2612000000
PPP2R2A	Serine/threonine-protein phosphatase 2A 55 kDa regulatory subunit B alpha isoform	24.5601	NaN	24.3418	24.4509	22.9794	23.086	24.5413	23.5356		P63151;P63151-2;Q00005-6;Q00005-5;Q00005-4;Q00005-3;Q66LE6;Q00005-7;Q00005-2;Q00005;A0A1W2PQI2;E5RIY1;E5RFR9;Q9Y2T4-4;Q9Y2T4-3;H0YB06;Q9Y2T4;Q9Y2T4-2	P63151;P63151-2	8	8	8	24.2	24.2	24.2	51.691	0	38.688	1822900000
NCDN	Neurochondrin	24.3249	24.9588	24.0682	24.4506	23.2077	23.4698	23.3942	23.3572		Q9UBB6;Q9UBB6-2;Q9UBB6-3;C9J5H8;H7C2R2	Q9UBB6;Q9UBB6-2;Q9UBB6-3	8	8	8	12.8	12.8	12.8	78.863	0	16.262	2398100000
UBA3	NEDD8-activating enzyme E1 catalytic subunit	24.1086	24.6443	24.5971	24.45	21.4816	24.1316	24.6051	23.4061		Q8TBC4;Q8TBC4-2;F8W8D4;F8WF86	Q8TBC4;Q8TBC4-2;F8W8D4	8	8	8	22.7	22.7	22.7	51.852	0	19.202	1754600000
HP1BP3	Heterochromatin protein 1-binding protein 3	24.7939	24.9715	23.5827	24.4494	25.3963	23.1763	23.1829	23.9185	8	Q5SSJ5;X6RGJ2;Q5SSJ5-2;B0QZK4;Q5SSJ5-3;Q5SWC8;B0QZK9;B0QZK8;Q5SSJ5-5	Q5SSJ5;X6RGJ2;Q5SSJ5-2;B0QZK4;Q5SSJ5-3;Q5SWC8	10	10	10	21.7	21.7	21.7	61.206	0	49.516	1945100000
ETFB	Electron transfer flavoprotein subunit beta	24.072	24.3941	24.8719	24.446	22.4044	22.806	23.9114	23.0406		P38117;P38117-2;M0QY67	P38117;P38117-2;M0QY67	7	7	7	25.9	25.9	25.9	27.843	0	9.527	1116900000
IGF2BP1	Insulin-like growth factor 2 mRNA-binding protein 1	24.1556	24.7723	24.4085	24.4455	23.133	25.3532	26.0672	24.8511		Q9NZI8;Q9NZI8-2;Q15517;O00425-2;Q9Y6M1-1;Q9Y6M1-4;Q9Y6M1-3;Q9Y6M1-6;Q9Y6M1;Q2L6G8;Q9Y6M1-5;F8W930;REV__M0R0M7;G8JLG2;REV__M0R118;REV__Q15833;REV__M0QZ54	Q9NZI8;Q9NZI8-2	11	11	10	24.6	24.6	22.4	63.48	0	23.479	3450000000
LARP4	La-related protein 4	NaN	24.6689	24.2196	24.4443	20.8197	22.8448	22.5403	22.0683		Q71RC2;Q71RC2-3;Q71RC2-4;Q71RC2-5;Q71RC2-6;Q96J85;Q71RC2-7;Q71RC2-2;X6RLN4;Q8TBL5;A0A087WTL9;F8W1I4;F8VY40	Q71RC2;Q71RC2-3;Q71RC2-4;Q71RC2-5;Q71RC2-6;Q96J85;Q71RC2-7;Q71RC2-2;X6RLN4	7	7	7	11	11	11	80.595	0	27.449	1039400000
TBL3	Transducin beta-like protein 3	NaN	24.7685	24.1171	24.4428	23.3016	24.1796	23.7241	23.7351		Q12788;J3KNP2;A0A087WYP7	Q12788;J3KNP2	5	5	5	8.3	8.3	8.3	89.034	0	16.911	961470000
PRRC2C	Protein PRRC2C	24.4007	24.9961	23.9222	24.4397	23.3871	23.3671	24.3096	23.6879		Q9Y520;E7EPN9;Q9Y520-3;Q9Y520-6;Q9Y520-4;Q9Y520-5;Q9Y520-7;Q9Y520-2;H7C5N8;A0A2R8Y7F4;A0A2R8YET2;A0A0A0MS30;A0A2R8Y424	Q9Y520;E7EPN9;Q9Y520-3;Q9Y520-6;Q9Y520-4;Q9Y520-5;Q9Y520-7;Q9Y520-2	23	23	23	11.6	11.6	11.6	316.91	0	58.856	4966300000
PPP6R3	Serine/threonine-protein phosphatase 6 regulatory subunit 3	25.2158	24.2165	23.8864	24.4396	22.6882	23.1158	23.6536	23.1525		Q5H9R7;H7BXH2;E9PKF6;Q5H9R7-6;Q5H9R7-2;Q5H9R7-5;Q5H9R7-3;Q5H9R7-4;E9PK08;E9PNN8;E9PQP7;E9PJD8;E9PKG4;H0YEN2;H0YDW1	Q5H9R7;H7BXH2;E9PKF6;Q5H9R7-6;Q5H9R7-2;Q5H9R7-5;Q5H9R7-3;Q5H9R7-4;E9PK08;E9PNN8;E9PQP7	10	10	10	13.7	13.7	13.7	97.668	0	30.812	2367900000
CNN3	Calponin-3;Calponin	24.1799	24.5702	24.5654	24.4385	20.803	22.7662	23.4901	22.3531		Q15417;Q15417-3;Q15417-2;E9PDU6;Q99439;K7ES69;A0A087X271;H3BVI6;B4DDF4;B4DUT8;Q99439-2	Q15417;Q15417-3;Q15417-2;E9PDU6	7	7	7	29.8	29.8	29.8	36.413	0	22.001	1448400000
PDCD11	Protein RRP5 homolog	24.9126	24.1275	24.2493	24.4298	23.3205	23.8452	23.7434	23.6364		Q14690;A0A3B3IUD7	Q14690;A0A3B3IUD7	11	11	11	6.5	6.5	6.5	208.7	0	16.258	1697800000
DHX36	ATP-dependent RNA helicase DHX36	24.369	NaN	24.49	24.4295	23.794	23.1113	24.3714	23.7589		Q9H2U1;Q9H2U1-2;Q9H2U1-3;E7EWK3;A0A0G2JQU7;A0A0G2JRP3;H7C514;H7C5F5	Q9H2U1;Q9H2U1-2;Q9H2U1-3;E7EWK3	11	11	11	14.5	14.5	14.5	114.76	0	19.801	1871700000
NONO	Non-POU domain-containing octamer-binding protein	24.1146	24.5631	24.6085	24.4287	23.6941	24.1665	24.7981	24.2196	8	Q15233;Q15233-2;H7C367;C9JYS8;C9IZL7;C9J4X2	Q15233;Q15233-2;H7C367;C9JYS8	17	17	16	43.7	43.7	42	54.231	0	323.31	6628800000
PA2G4	Proliferation-associated protein 2G4	24.2523	24.775	24.2562	24.4278	24.1193	24.1542	25.1025	24.4587		Q9UQ80;Q9UQ80-2;F8VR77;F8W0A3;H0YIN7;F8VZ69	Q9UQ80;Q9UQ80-2;F8VR77	12	12	12	37.1	37.1	37.1	43.786	0	54.869	3446700000
UCHL5	Ubiquitin carboxyl-terminal hydrolase isozyme L5;Ubiquitin carboxyl-terminal hydrolase	NaN	24.6923	24.161	24.4267	22.7348	23.9114	24.3841	23.6768		Q9Y5K5;Q5LJA5;Q5LJA9;Q9Y5K5-2;Q9Y5K5-4;Q9Y5K5-3;Q5LJB0;H0Y6Y4;H0Y4E0;H0Y4K0;H0Y636	Q9Y5K5;Q5LJA5;Q5LJA9;Q9Y5K5-2;Q9Y5K5-4;Q9Y5K5-3;Q5LJB0;H0Y6Y4	8	8	8	27.7	27.7	27.7	37.606	0	16.204	2090100000
SMU1	WD40 repeat-containing protein SMU1;WD40 repeat-containing protein SMU1, N-terminally processed	24.2838	NaN	24.5686	24.4262	23.7573	24.2623	24.6531	24.2242		Q2TAY7;Q2TAY7-2	Q2TAY7;Q2TAY7-2	7	7	7	24	24	24	57.543	0	21.87	1880700000
DHCR7	7-dehydrocholesterol reductase	24.2723	NaN	24.5735	24.4229	24.9675	25.6221	25.6561	25.4152		Q9UBM7;E9PM00;E9PJ54;E9PLZ2;E9PRL8;E9PQ71;E9PIP9;H0YE57	Q9UBM7;E9PM00	5	5	5	12.4	12.4	12.4	54.489	0	18.492	4754000000
PDS5A	Sister chromatid cohesion protein PDS5 homolog A	24.885	23.9816	24.3974	24.4213	23.7231	23.6878	24.1598	23.8569		Q29RF7;Q29RF7-3;H0Y9L6;H0Y9L9	Q29RF7	17	17	16	17.1	17.1	16.6	150.83	0	32.645	3610900000
CEBPZ	CCAAT/enhancer-binding protein zeta	24.9209	23.9053	24.4258	24.4173	25.2873	24.7824	24.6358	24.9018		Q03701;C9J9W7	Q03701	19	19	19	20.2	20.2	20.2	120.97	0	68.451	3884000000
CUL3	Cullin-3	24.3297	NaN	24.4978	24.4138	22.2083	23.4565	23.2899	22.9849		Q13618;Q13618-2;Q13618-3;A0A087WTG3;A0A087X1R9;H7C399;H7C1L6	Q13618;Q13618-2;Q13618-3;A0A087WTG3	9	9	9	15.8	15.8	15.8	88.929	0	26.015	1789500000
ABCD3	ATP-binding cassette sub-family D member 3	24.5969	24.6582	23.982	24.4124	24.729	24.8431	24.5799	24.7173		P28288;P28288-2;P28288-3	P28288;P28288-2	11	11	11	23.5	23.5	23.5	75.475	0	65.223	3548200000
CKAP2	Cytoskeleton-associated protein 2	24.6126	NaN	24.2004	24.4065	20.7963	23.2854	23.4253	22.5023		Q8WWK9;Q8WWK9-6;Q8WWK9-5;Q8WWK9-4;C9J7Y4	Q8WWK9;Q8WWK9-6;Q8WWK9-5	7	7	7	14.9	14.9	14.9	76.986	0	14.26	1213000000
CCNL1	Cyclin-L1	23.9355	NaN	24.8558	24.3956	23.3875	23.8903	24.891	24.0563		Q9UK58;Q9UK58-6;Q9UK58-4;Q9UK58-5;H7C4G1	Q9UK58;Q9UK58-6;Q9UK58-4	5	5	5	10.3	10.3	10.3	59.633	0	21.55	1680800000
FSCN1	Fascin	24.5025	24.1419	24.5384	24.3943	23.4822	24.0202	24.8463	24.1162		Q16658;C9JPH9;C9JFC0;A0A0A0MSB2	Q16658	10	10	10	26.8	26.8	26.8	54.529	0	25.374	2718900000
MSH2	DNA mismatch repair protein Msh2	24.6927	24.1018	24.372	24.3888	22.7604	23.9059	24.7469	23.8044		P43246;A0A2R8YFH0;E9PHA6;A0A2R8Y6P0;A0A2R8YG02;P43246-2;A0A2R8Y7S8;C9J809	P43246;A0A2R8YFH0;E9PHA6;A0A2R8Y6P0;A0A2R8YG02;P43246-2;A0A2R8Y7S8	20	20	20	24.6	24.6	24.6	104.74	0	64.873	3901700000
AP1G1	AP-1 complex subunit gamma-1	24.2854	24.6975	24.1729	24.3853	23.5245	23.5754	23.9943	23.6981		O43747;O43747-2;H3BR36;H3BUN9;H3BNR4;H3BNN2;H3BN71;B4DGE1;B3KNW1	O43747;O43747-2	9	9	9	12.2	12.2	12.2	91.35	0	18.971	2584400000
EIF3F	Eukaryotic translation initiation factor 3 subunit F	24.3664	NaN	24.3986	24.3825	22.9098	23.8738	24.6718	23.8185		O00303;H0YDT6;E9PQV8;A0A1W2PP79	O00303;H0YDT6	6	6	6	23.8	23.8	23.8	37.563	0	45.454	1987400000
EZR	Ezrin	24.1979	24.3731	24.5689	24.38	23.1658	24.0926	25.1053	24.1212		P15311;E7EQR4;P35241;A0A2R8Y7M3;A0A2R8Y5S7;P35241-5;P35241-4;A0A2R8Y5P0;E9PQ82;E9PNV3;P35241-3;V9GZ54	P15311;E7EQR4	11	11	7	18.9	18.9	12.5	69.412	0	43.115	2385700000
DICER1	Endoribonuclease Dicer	24.1983	24.6697	24.2647	24.3776	22.3069	22.7586	22.7284	22.598		Q9UPY3;Q9UPY3-2;Q9UPY3-3;H0YJZ6	Q9UPY3;Q9UPY3-2;Q9UPY3-3	6	6	6	4.9	4.9	4.9	218.68	0	20.456	1176300000
SEC63	Translocation protein SEC63 homolog	24.2056	NaN	24.5318	24.3687	22.9414	23.1998	23.5288	23.2233		Q9UGP8	Q9UGP8	8	8	8	13.9	13.9	13.9	87.996	0	24.198	1487600000
GRPEL1	GrpE protein homolog 1, mitochondrial	24.266	NaN	24.458	24.362	22.3489	23.4802	22.6516	22.8269		Q9HAV7	Q9HAV7	4	4	4	22.1	22.1	22.1	24.279	0	8.6352	1335200000
RAB5C	Ras-related protein Rab-5C	23.9369	24.5838	24.555	24.3586	23.528	24.5798	25.4263	24.5114		P51148;P51148-2;K7ENY4;K7ERI8;K7ERQ8;P61020;F8VVZ0;F8VUA5;F8VVK3;P61020-2;K7EIP6;F8VWU4	P51148;P51148-2;K7ENY4;K7ERI8;K7ERQ8	5	5	3	28.2	28.2	18.5	23.482	0	33.866	1662800000
TP53BP1	Tumor suppressor p53-binding protein 1	23.9954	24.806	24.2685	24.3566	22.649	23.1485	23.7035	23.167	8	Q12888;A6NNK5;Q12888-3;Q12888-2;C9JXV0;M0R142;H7BZY0;H7C3N7	Q12888;A6NNK5;Q12888-3;Q12888-2	20	20	20	16.4	16.4	16.4	213.57	0	64.862	3981600000
FANCD2	Fanconi anemia group D2 protein	24.0986	24.9011	24.0687	24.3561	22.6571	23.995	22.9479	23.2		Q9BXW9;Q9BXW9-1;Q9BXW9-3;Q9BXW9-4;H7BZJ7	Q9BXW9;Q9BXW9-1;Q9BXW9-3	11	11	11	9.3	9.3	9.3	164.13	0	26.072	2186700000
PSIP1	PC4 and SFRS1-interacting protein	24.1643	24.5751	24.3285	24.356	23.8531	23.2548	24.0297	23.7125		O75475;O75475-2;O75475-3	O75475;O75475-2;O75475-3	6	6	6	13.8	13.8	13.8	60.103	0	8.6819	1144800000
CPOX	Oxygen-dependent coproporphyrinogen-III oxidase, mitochondrial	24.105	24.3728	24.5878	24.3552	22.8771	23.4543	24.1634	23.4983		P36551;H0YA22;P36551-2;D6RER6	P36551	7	7	7	19.4	19.4	19.4	50.151	0	11.725	1782200000
THEM6	Protein THEM6	24.2747	25.2765	23.5077	24.353	25.3479	23.7515	24.6692	24.5895		Q8WUY1;H0YAR9	Q8WUY1	5	5	5	31.7	31.7	31.7	23.865	0	7.7567	1413200000
PDHB	Pyruvate dehydrogenase E1 component subunit beta, mitochondrial	24.1329	24.2951	24.6291	24.3524	23.6291	24.2445	24.5257	24.1331		P11177;P11177-3;P11177-2;C9J634;F8WF02	P11177;P11177-3;P11177-2;C9J634	12	12	12	42.6	42.6	42.6	39.233	0	50.505	4197100000
ATXN2L	Ataxin-2-like protein	24.1639	24.6003	24.2857	24.35	23.1924	23.5517	24.0567	23.6003		Q8WWM7;Q8WWM7-6;Q8WWM7-8;Q8WWM7-5;Q8WWM7-4;Q8WWM7-9;Q8WWM7-2;Q8WWM7-3;H3BUF6;H3BSK9;Q8WWM7-7;H3BUE3;H3BSQ5	Q8WWM7;Q8WWM7-6;Q8WWM7-8;Q8WWM7-5;Q8WWM7-4;Q8WWM7-9;Q8WWM7-2;Q8WWM7-3;H3BUF6;H3BSK9;Q8WWM7-7	14	14	14	16.7	16.7	16.7	113.37	0	87.138	3560300000
ELAC2	Zinc phosphodiesterase ELAC protein 2	24.2763	24.0385	24.7304	24.3484	23.5102	24.4668	24.39	24.1223		Q9BQ52;Q9BQ52-4;G5E9D5;E7ES68;Q9BQ52-3;Q9BQ52-2;V9GZ72;V9GYS7;H7C2I4;J3QRS2;V9GYU5;J3QL08;J3QLK4	Q9BQ52;Q9BQ52-4;G5E9D5;E7ES68;Q9BQ52-3	10	10	10	16.5	16.5	16.5	92.218	0	23.494	2848500000
DDX54	ATP-dependent RNA helicase DDX54	23.8058	25.0026	24.2285	24.3456	25.3632	24.6762	25.2564	25.0986		Q8TDD1;Q8TDD1-2;F8VRX4;H0YHH7;H0YHZ9	Q8TDD1;Q8TDD1-2	15	15	15	23.2	23.2	23.2	98.594	0	57.026	4129100000
NUP88	Nuclear pore complex protein Nup88	24.0216	24.7379	24.2769	24.3455	20.0021	23.5202	23.5756	22.366		Q99567;J3KMX1;I3L2W3	Q99567;J3KMX1	9	9	9	18.8	18.8	18.8	83.541	0	25.497	1961500000
YWHAH	14-3-3 protein eta	24.0247	24.8716	24.1348	24.3437	23.1893	24.3941	25.2828	24.2887		Q04917;A2IDB2	Q04917;A2IDB2	7	5	5	30.1	22.8	22.8	28.218	0	57.192	1181400000
DIAPH1	Protein diaphanous homolog 1	24.6511	24.484	23.8868	24.3406	22.7034	23.2024	24.1245	23.3434	1	O60610;O60610-2;H9KV28;A0A2R8Y5N1;A0A140T8Z0;A0A0G2JH68;O60610-3;A0A2R8YEF8;B4E2I7	O60610;O60610-2;H9KV28;A0A2R8Y5N1;A0A140T8Z0;A0A0G2JH68;O60610-3	11	11	11	10.1	10.1	10.1	141.35	0	28.538	2270100000
PABPC4	Polyadenylate-binding protein 4;Polyadenylate-binding protein	24.3762	24.5116	24.134	24.3406	22.562	24.3633	24.6433	23.8562		Q13310;Q13310-2;B1ANR0;Q13310-3;H0Y5F5;H0YEU6;H0YCC8;H0YEQ8;B1ANR1;P0CB38;H0YER0;H0Y6X6	Q13310;Q13310-2;B1ANR0;Q13310-3;H0Y5F5	19	12	11	32.5	19.4	18	70.782	0	18.218	2715900000
HNRNPA0	Heterogeneous nuclear ribonucleoprotein A0	24.8705	NaN	23.8095	24.34	22.247	20.872	23.5513	22.2234		Q13151	Q13151	4	4	4	23.6	23.6	23.6	30.84	0	20.897	1227300000
LARS2	Probable leucine--tRNA ligase, mitochondrial	24.7282	24.3159	23.9756	24.3399	22.3274	22.8892	23.3715	22.8627		Q15031;E9PHM2;A0A494C1E0;A0A2R8Y581;C9JYR8	Q15031;E9PHM2;A0A494C1E0	16	16	16	20.6	20.6	20.6	101.97	0	28.638	2905700000
SAAL1	Protein SAAL1	24.1365	24.4661	24.4114	24.338	22.1331	22.6791	22.5839	22.4654		Q96ER3;J3KND1;E9PRZ1;H0YCN7;H0YEK5;E9PMD2;E9PL53	Q96ER3;J3KND1;E9PRZ1;H0YCN7;H0YEK5;E9PMD2	4	4	4	7.6	7.6	7.6	53.557	0.0011274	3.5662	933280000
ATAD3A	ATPase family AAA domain-containing protein 3A	23.9747	23.6025	25.4268	24.3347	24.2141	25.1224	25.7348	25.0238		Q9NVI7-2;Q9NVI7;H0Y2W2;Q9NVI7-3;Q5SV16;Q5T9A4-2	Q9NVI7-2;Q9NVI7;H0Y2W2;Q9NVI7-3	22	22	6	45.7	45.7	12.6	66.217	0	142.5	7774700000
PRDX5	Peroxiredoxin-5, mitochondrial	24.274	24.1747	24.5443	24.331	22.9017	24.0874	23.8595	23.6162		P30044;P30044-2;P30044-3;P30044-4	P30044;P30044-2;P30044-3;P30044-4	5	5	5	28.5	28.5	28.5	22.086	0	15.723	1169000000
GLUD1	Glutamate dehydrogenase 1, mitochondrial;Glutamate dehydrogenase 2, mitochondrial	23.8833	24.702	24.4073	24.3309	22.4386	23.2585	23.6129	23.1033		P00367;P00367-3;P00367-2;P49448	P00367;P00367-3;P00367-2;P49448	11	11	11	24.7	24.7	24.7	61.397	0	23.608	2093400000
SEC31A	Protein transport protein Sec31A	23.7928	24.9492	24.2403	24.3274	22.4504	23.7514	23.9544	23.3854		O94979;O94979-10;O94979-9;O94979-6;O94979-3;D6REX3;O94979-4;O94979-2;O94979-8;D6RHZ5;O94979-7;H7BXG7;O94979-5;H0YAB3;H0Y8V7;H0Y9T9;H0Y9K1;H0Y8W8;H0YAF5;D6RE64;H0Y9V3;D6RCQ9	O94979;O94979-10;O94979-9;O94979-6;O94979-3;D6REX3;O94979-4;O94979-2;O94979-8;D6RHZ5;O94979-7;H7BXG7;O94979-5;H0YAB3	18	18	18	18.1	18.1	18.1	133.01	0	40.653	3791500000
LETM1	LETM1 and EF-hand domain-containing protein 1, mitochondrial	23.9754	24.2976	24.6916	24.3215	23.4932	24.1152	24.514	24.0408		O95202;O95202-2;O95202-3	O95202	12	12	12	20.6	20.6	20.6	83.353	0	56.726	4169400000
PRKAR2A	cAMP-dependent protein kinase type II-alpha regulatory subunit	23.8873	24.9534	24.1062	24.3156	23.2331	23.6387	24.3848	23.7522	1	P13861;P13861-2;H7C330;H7C1L0;H7C4A9;C9J830;P31323	P13861;P13861-2	10	10	10	33.2	33.2	33.2	45.518	0	39.579	2129400000
USP39	U4/U6.U5 tri-snRNP-associated protein 2	24.3258	24.3628	24.2517	24.3134	25.3463	25.1286	24.733	25.0693		Q53GS9;A0A087X1B2;B9A018;Q53GS9-2;Q53GS9-3;A0A087WW31;C9JIU2;F8WC91	Q53GS9;A0A087X1B2;B9A018;Q53GS9-2;Q53GS9-3	9	9	9	23.5	23.5	23.5	65.38	0	59.049	2693800000
SUCLA2	Succinyl-CoA ligase [ADP-forming] subunit beta, mitochondrial	24.4379	NaN	24.1779	24.3079	22.7665	23.2263	24.5477	23.5135		Q9P2R7;A0A2R8YDQ9;A0A2R8Y6Y7;Q9P2R7-2;Q5T9Q5;A0A0U1RQL1;Q5T9Q8;A0A0U1RRI1	Q9P2R7;A0A2R8YDQ9;A0A2R8Y6Y7;Q9P2R7-2;Q5T9Q5	6	6	6	17.9	17.9	17.9	50.317	0	13.316	1263600000
HSD17B4	Peroxisomal multifunctional enzyme type 2;(3R)-hydroxyacyl-CoA dehydrogenase;Enoyl-CoA hydratase 2	24.0298	23.9814	24.8947	24.302	23.8027	23.6953	25.784	24.4273		P51659;A0A2R8YD50;E7EWE5;P51659-3;P51659-2;E7ER27;A0A2R8Y7L2;G5E9S2;E7ET17;A0A2R8YDT8;A0A2R8YF45;E7EPL9;A0A2R8YEG2	P51659;A0A2R8YD50;E7EWE5;P51659-3;P51659-2;E7ER27;A0A2R8Y7L2;G5E9S2;E7ET17	11	11	11	22.3	22.3	22.3	79.685	0	44.817	3295400000
ATP5C1	ATP synthase subunit gamma, mitochondrial	24.0742	24.0329	24.7959	24.301	23.7105	25.0928	25.9858	24.9297		P36542;P36542-2	P36542;P36542-2	8	8	8	34.9	34.9	34.9	32.996	0	40.28	3804500000
VCL	Vinculin	23.6043	24.337	24.9482	24.2965	23.8494	24.5507	25.0136	24.4712	1	P18206;P18206-2;P18206-3;A0A096LPE1	P18206;P18206-2	20	20	20	23.1	23.1	23.1	123.8	0	76.725	5177600000
EDC3	Enhancer of mRNA-decapping protein 3	24.2743	24.2857	24.3153	24.2918	22.5344	23.4906	23.8112	23.2787		Q96F86;H3BPW9;H3BQP5;H3BU87;H3BSQ0;H3BQ37;H3BTF8;H3BNJ7;H3BMB8;H3BTH0;H3BPN4	Q96F86	7	7	7	16.9	16.9	16.9	56.077	0	17.968	1825200000
HNRNPK	Heterogeneous nuclear ribonucleoprotein K	NaN	23.9734	24.6027	24.288	22.9909	23.2635	23.7459	23.3334		P61978;P61978-2;P61978-3;Q5T6W2;S4R359;S4R457	P61978;P61978-2;P61978-3;Q5T6W2	10	10	10	27	27	27	50.976	0	27.228	2471900000
MCMBP	Mini-chromosome maintenance complex-binding protein	24.0911	24.5943	24.1768	24.2874	22.8283	23.4519	23.7039	23.328		Q9BTE3;Q9BTE3-2;Q9BTE3-3	Q9BTE3;Q9BTE3-2;Q9BTE3-3	13	13	13	24.1	24.1	24.1	72.979	0	51.591	3017700000
COPG2	Coatomer subunit gamma-2	24.4438	24.0713	24.3464	24.2872	23.4714	23.9962	24.1051	23.8576		Q9UBF2;Q9UBF2-2	Q9UBF2;Q9UBF2-2	15	13	13	21.5	19.3	19.3	97.621	0	40.358	3696600000
PMPCB	Mitochondrial-processing peptidase subunit beta	24.4382	24.3861	24.0371	24.2871	23.5697	24.1415	24.3398	24.017		O75439;G3V0E4;F8WAZ6;F8WEA6;F8WBE1	O75439;G3V0E4	11	11	11	32.1	32.1	32.1	54.366	0	114.15	3048600000
UBR5	E3 ubiquitin-protein ligase UBR5	24.021	25.3272	23.5114	24.2865	22.6933	23.0698	23.0492	22.9374		O95071;O95071-2;E7EMW7;E7ET84	O95071;O95071-2;E7EMW7	18	18	18	7.9	7.9	7.9	309.35	0	38.168	2580500000
DDX20	Probable ATP-dependent RNA helicase DDX20	23.8915	24.4133	24.5443	24.283	22.7704	24.1898	24.4146	23.7916	1	Q9UHI6;Q9UHI6-2;E9PJ60	Q9UHI6	11	11	11	16.4	16.4	16.4	92.239	0	27.195	2530100000
CAP1	Adenylyl cyclase-associated protein 1;Adenylyl cyclase-associated protein	24.1864	24.2792	24.3831	24.2829	23.2365	25.0135	25.6528	24.6343	1	Q01518;Q01518-2;Q5T0R7;Q5T0R6;Q5T0R5;Q5T0R4;Q5T0R3;Q5T0R2;Q5T0R1;Q5T0R9;Q5T0R8;Q5T0S3	Q01518;Q01518-2;Q5T0R7;Q5T0R6;Q5T0R5;Q5T0R4;Q5T0R3;Q5T0R2;Q5T0R1;Q5T0R9	8	8	8	23.8	23.8	23.8	51.901	0	42.008	1656400000
DDX24	ATP-dependent RNA helicase DDX24	23.7134	24.7147	24.4066	24.2782	23.0127	22.5948	23.9308	23.1794		Q9GZR7;G3V529;Q9GZR7-2;A0A1W2PRR2;F5GYL3;A0A087WXU8	Q9GZR7;G3V529;Q9GZR7-2;A0A1W2PRR2;F5GYL3;A0A087WXU8	7	7	7	9.7	9.7	9.7	96.331	0	8.866	1033400000
USP5	Ubiquitin carboxyl-terminal hydrolase 5	24.2653	24.4161	24.1522	24.2779	23.7458	24.0707	24.9889	24.2685		P45974;P45974-2;F5H571	P45974;P45974-2	13	13	13	22.3	22.3	22.3	95.785	0	55.528	3850600000
SRSF1	Serine/arginine-rich splicing factor 1	23.9414	24.3798	24.5114	24.2775	24.8904	25.7713	25.8516	25.5044		Q07955;J3KTL2;Q07955-3;Q07955-2;J3KSR8;J3QQV5;J3KSW7	Q07955;J3KTL2;Q07955-3;Q07955-2;J3KSR8	10	10	10	40.7	40.7	40.7	27.744	0	20.74	3380700000
MYCBP2	E3 ubiquitin-protein ligase MYCBP2	24.6635	24.4285	23.7401	24.2774	23.0535	22.9607	23.4149	23.143		O75592;O75592-2;H7C3U4;A0A0C4DGY7	O75592;O75592-2	29	29	29	7.8	7.8	7.8	513.63	0	62.535	3127700000
ALDH1B1	Aldehyde dehydrogenase X, mitochondrial	24.287	24.3936	24.1449	24.2752	23.1617	24.1558	25.1003	24.1393		P30837;A0A0U1RQK9;P00352;P47895;O94788;H0Y2X5;H0YMG7;O94788-4;O94788-2;O94788-3	P30837	14	14	13	34.8	34.8	33.3	57.206	0	38.002	3417100000
CNP	2,3-cyclic-nucleotide 3-phosphodiesterase	23.943	24.5919	NaN	24.2675	21.1676	22.6849	22.9954	22.2826		P09543;P09543-2;K7ERC4;K7EN66;C9K0L8;K7ERZ0	P09543;P09543-2;K7ERC4	3	3	3	7.8	7.8	7.8	47.578	0.0011111	3.4051	392960000
UQCRFS1	Cytochrome b-c1 complex subunit Rieske, mitochondrial;Cytochrome b-c1 complex subunit 11;Putative cytochrome b-c1 complex subunit Rieske-like protein 1	24.417	23.9119	24.4638	24.2642	24.0344	23.8665	24.5239	24.1416		P47985;P0C7P4	P47985;P0C7P4	5	5	5	21.5	21.5	21.5	29.668	0	48.016	1192600000
PPIB	Peptidyl-prolyl cis-trans isomerase B	24.0107	NaN	24.5157	24.2632	24.1408	23.8622	25.1427	24.3819		P23284	P23284	7	7	7	33.8	33.8	33.8	23.742	0	18.552	2123300000
TRIP13	Pachytene checkpoint protein 2 homolog	NaN	24.4492	24.0766	24.2629	22.2271	23.3856	23.3042	22.9723		Q15645;H0YAL2;Q15645-2	Q15645	6	6	6	16.2	16.2	16.2	48.55	0	12.318	1386800000
PSMA4	Proteasome subunit alpha type-4;Proteasome subunit alpha type;Proteasome subunit beta type	23.9999	24.7149	24.0704	24.2617	23.9875	22.6706	23.1944	23.2842		P25789;H0YMZ1;H0YL69;H0YMA1;H0YN18;H0YKT8;H0YMI6;H0YLC2;P25789-2;H0YKS0;H0YMV3	P25789;H0YMZ1;H0YL69;H0YMA1;H0YN18;H0YKT8;H0YMI6;H0YLC2;P25789-2;H0YKS0	8	8	5	39.5	39.5	23	29.483	0	19.873	2662400000
NUP153	Nuclear pore complex protein Nup153	24.2883	24.5606	23.9333	24.2607	22.7643	23.4618	23.5218	23.2493		P49790;P49790-2;P49790-3	P49790;P49790-2;P49790-3	13	13	13	11.3	11.3	11.3	153.94	0	33.45	3078100000
SERPINH1	Serpin H1	NaN	23.9765	24.5423	24.2594	22.4833	24.6611	25.4736	24.206		P50454;E9PKH2;E9PR70;E9PPV6;E9PNX1;E9PK86;E9PMI5;E9PQ34;E9PJH8;E9PIG2;E9PRS3;H0YEP8;E9PLA6	P50454;E9PKH2;E9PR70;E9PPV6	9	9	9	31.8	31.8	31.8	46.44	0	21.531	1905600000
SUGT1	Suppressor of G2 allele of SKP1 homolog	NaN	23.7992	24.7183	24.2587	20.3983	21.5903	24.3655	22.118		Q9Y2Z0;Q9Y2Z0-2	Q9Y2Z0;Q9Y2Z0-2	7	7	7	26.6	26.6	26.6	41.024	0	20.168	1319300000
POLR3A	DNA-directed RNA polymerase III subunit RPC1	24.1956	23.8448	24.719	24.2531	23.2832	23.923	24.4705	23.8922		O14802;Q7Z755;R4GMX2	O14802	15	15	15	15.4	15.4	15.4	155.64	0	44.419	2989600000
POLD1	DNA polymerase delta catalytic subunit;DNA polymerase	24.2968	24.2846	24.1683	24.2499	22.2775	22.3678	22.3181	22.3211		P28340;M0R2B7;M0QZR8;M0QXE6;A0A2R8Y705;A0A2R8Y7K6;M0QXQ2;M0R3H8;M0QZB4	P28340;M0R2B7;M0QZR8;M0QXE6;A0A2R8Y705;A0A2R8Y7K6	8	8	8	10.2	10.2	10.2	123.63	0	10.229	1045900000
DCTN4	Dynactin subunit 4	24.1974	24.3215	24.2281	24.249	22.8337	22.943	22.2961	22.6909		Q9UJW0;Q9UJW0-2;Q9UJW0-3;H9KVE0;E5RK21;E5RGG1;E5RI97	Q9UJW0;Q9UJW0-2;Q9UJW0-3;H9KVE0	7	7	7	18	18	18	52.337	0	13.542	1489400000
GSR	Glutathione reductase, mitochondrial	24.0003	24.4235	24.3132	24.2457	22.9921	22.7546	25.3275	23.6914		P00390;P00390-2;P00390-3;P00390-5;P00390-4	P00390;P00390-2;P00390-3;P00390-5;P00390-4	7	7	7	22.2	22.2	22.2	56.256	0	11.834	1636600000
SLC25A13	Calcium-binding mitochondrial carrier protein Aralar2	23.872	24.2643	24.5981	24.2448	22.8156	24.4493	24.7515	24.0055		Q9UJS0;Q9UJS0-2;O75746;O75746-2;R4GN64	Q9UJS0;Q9UJS0-2	14	14	14	23.4	23.4	23.4	74.175	0	29.095	3320900000
CARM1	Histone-arginine methyltransferase CARM1	24.3669	24.6316	23.7346	24.2444	22.6063	22.8288	22.9568	22.7973		Q86X55;Q86X55-1;Q86X55-2;K7EQA8;K7EK20;K7EPK1;K7EQB9	Q86X55;Q86X55-1;Q86X55-2;K7EQA8	6	6	6	11	11	11	65.853	0	7.3009	806220000
DNAJA1	DnaJ homolog subfamily A member 1	NaN	23.8285	24.6548	24.2416	23.7949	25.4483	25.7713	25.0048		P31689;P31689-2	P31689;P31689-2	10	10	10	43.1	43.1	43.1	44.868	0	162.22	3578600000
NDUFS1	NADH-ubiquinone oxidoreductase 75 kDa subunit, mitochondrial	23.7224	24.3622	24.6388	24.2411	24.022	23.1122	24.5661	23.9001		P28331;B4DJ81;P28331-3;P28331-4;P28331-5;P28331-2	P28331;B4DJ81;P28331-3;P28331-4;P28331-5;P28331-2	11	11	11	21.2	21.2	21.2	79.467	0	44.718	2722300000
SEC24C	Protein transport protein Sec24C	24.1894	24.1478	24.3803	24.2392	23.0545	24.0802	24.2718	23.8022		P53992;G5EA31;P53992-2;A0A0U1RR49	P53992;G5EA31	17	17	17	20.4	20.4	20.4	118.32	0	127.18	4318400000
URB1	Nucleolar pre-ribosomal-associated protein 1	24.2769	24.1294	24.305	24.2371	23.053	23.1843	22.8433	23.0269		O60287	O60287	16	16	16	9.3	9.3	9.3	254.39	0	27.397	1721700000
NDUFA8	NADH dehydrogenase [ubiquinone] 1 alpha subcomplex subunit 8	24.3575	NaN	24.1129	24.2352	22.9583	23.4884	23.2789	23.2419		P51970	P51970	4	4	4	37.8	37.8	37.8	20.105	0	9.5133	973620000
DLAT	Dihydrolipoyllysine-residue acetyltransferase component of pyruvate dehydrogenase complex, mitochondrial;Acetyltransferase component of pyruvate dehydrogenase complex	23.9712	24.137	24.5892	24.2325	22.7848	24.7395	24.894	24.1394		P10515;H0YDD4;E9PEJ4	P10515;H0YDD4;E9PEJ4	10	10	10	18.1	18.1	18.1	68.996	0	34.957	3078700000
AIFM1	Apoptosis-inducing factor 1, mitochondrial	24.0231	23.5986	25.0662	24.2293	24.2188	25.3183	26.1521	25.2297		O95831;O95831-3;O95831-2;E9PMA0;O95831-5;O95831-6;O95831-4	O95831;O95831-3;O95831-2;E9PMA0;O95831-5	13	13	13	25.8	25.8	25.8	66.9	0	135.08	5760300000
DCTN1	Dynactin subunit 1	24.0726	24.3195	24.289	24.227	22.746	23.321	24.5891	23.552		Q14203;Q14203-6;E7EX90;Q14203-3;Q14203-4;Q14203-5;Q14203-2;Q6AWB1;E7EWF7;C9JZA4;C9JTE5;C9JJN7;C9JJD0;C9JKG6;E9PCY0;C9J1B7	Q14203;Q14203-6;E7EX90;Q14203-3;Q14203-4;Q14203-5;Q14203-2;Q6AWB1	27	27	27	28.4	28.4	28.4	141.69	0	123.03	6826600000
PSMD6	26S proteasome non-ATPase regulatory subunit 6	23.8215	23.9339	24.919	24.2248	22.2425	25.0898	25.4877	24.2733		Q15008;Q15008-4;Q15008-3;Q15008-2;C9J0E9;C9J7B7;H7C531	Q15008;Q15008-4;Q15008-3;Q15008-2	17	17	17	41.1	41.1	41.1	45.531	0	90.752	6805200000
NAA10	N-alpha-acetyltransferase 10	24.1715	NaN	24.2763	24.2239	23.6693	22.9666	24.13	23.5886		P41227;P41227-2;C9JN83;F8W808;A8MWP7;Q9BSU3;C9JW55	P41227;P41227-2;C9JN83;F8W808;A8MWP7	4	4	4	19.6	19.6	19.6	26.458	0	8.6155	1107500000
HNRNPA3	Heterogeneous nuclear ribonucleoprotein A3	24.1486	24.3452	24.1601	24.218	23.4545	23.7648	24.9778	24.0657		P51991;P51991-2;H7C1J8	P51991;P51991-2	9	9	9	32.5	32.5	32.5	39.594	0	32.504	3372800000
CAPN2	Calpain-2 catalytic subunit	23.9247	24.5744	24.1517	24.2169	23.1653	22.8831	24.0286	23.359		P17655;P17655-2;C9JWY7	P17655;P17655-2	10	10	10	19	19	19	79.994	0	21.98	1711800000
YWHAB	14-3-3 protein beta/alpha;14-3-3 protein beta/alpha, N-terminally processed	23.9121	24.5438	24.1811	24.2123	22.8537	23.2563	24.0576	23.3892		P31946;P31946-2;Q4VY20;Q4VY19;A0A0J9YWE8;A0A0J9YWZ2	P31946;P31946-2	8	5	4	37.4	26.4	22.8	28.082	0	16.438	1608300000
ARID1A	AT-rich interactive domain-containing protein 1A	24.0553	24.5988	23.9817	24.2119	22.0049	22.4271	22.8349	22.4223		O14497;H0Y488;A0A1B0GTU5;O14497-3;O14497-2;A0A087WUV6;H0Y3S9;H0Y2R3;A0A1B0GV63	O14497;H0Y488;A0A1B0GTU5;O14497-3;O14497-2;A0A087WUV6	8	8	7	4.6	4.6	3.7	242.04	0	14.231	975300000
ZW10	Centromere/kinetochore protein zw10 homolog	23.743	24.3842	24.5074	24.2115	23.3489	23.9905	23.4593	23.5996		O43264;O43264-2;F5H3C1	O43264;O43264-2	14	14	14	25.7	25.7	25.7	88.828	0	38.592	3113300000
ACIN1	Apoptotic chromatin condensation inducer in the nucleus	23.931	24.324	24.379	24.2113	24.5665	24.5887	25.1051	24.7534		Q9UKV3;S4R3H4;E7EQT4;Q9UKV3-5;Q9UKV3-2;Q9UKV3-3;G3V3B0;G3V3T3	Q9UKV3;S4R3H4;E7EQT4;Q9UKV3-5;Q9UKV3-2;Q9UKV3-3;G3V3B0	11	11	11	9.9	9.9	9.9	151.86	0	30.19	2583100000
EEF1D	Elongation factor 1-delta	23.2801	24.825	24.5205	24.2085	21.3317	24.1109	23.4384	22.9603		P29692;E9PK01;E9PL12;E9PI39;E9PPR1;P29692-2;E9PQ49;E9PRY8;P29692-3;A0A087X1X7;E9PL71;E9PMW7;E9PN91;H0YCK7;P29692-4;E9PIZ1;E9PQZ1;E9PK06;E9PQC9;H0YE72;H0YE58;E9PK72;E9PKK3;E9PJD0;E9PNW6	P29692;E9PK01;E9PL12;E9PI39;E9PPR1;P29692-2;E9PQ49;E9PRY8;P29692-3;A0A087X1X7;E9PL71;E9PMW7;E9PN91;H0YCK7;P29692-4;E9PIZ1;E9PQZ1	6	6	6	29.5	29.5	29.5	31.121	0	22.695	1323700000
DDOST	Dolichyl-diphosphooligosaccharide--protein glycosyltransferase 48 kDa subunit	23.9886	23.7357	24.8889	24.2044	24.1809	25.2119	25.8343	25.0757		P39656;A0A0C4DGS1;P39656-3;U3KQ84;P39656-2	P39656;A0A0C4DGS1;P39656-3;U3KQ84;P39656-2	8	8	8	22.8	22.8	22.8	50.8	0	44.975	3152100000
AKAP12	A-kinase anchor protein 12	23.9416	24.6041	24.0437	24.1965	23.7442	22.7111	23.1108	23.1887		Q02952;Q02952-3;Q02952-2	Q02952;Q02952-3;Q02952-2	16	16	16	15.6	15.6	15.6	191.48	0	55.01	2831700000
ACACB	Acetyl-CoA carboxylase 2;Biotin carboxylase	23.9991	24.2799	24.2933	24.1908	23.4818	23.7658	23.1139	23.4538		O00763-3;O00763;O00763-2;F8W8T8;H0YGH5;S4R3S7;A0A087WUA1	O00763-3;O00763;O00763-2	31	18	18	18.2	11.3	11.3	255.09	0	29.806	2241400000
ARCN1	Coatomer subunit delta	24.9524	24.0242	23.5931	24.1899	22.2105	23.2026	24.7624	23.3918		P48444;B0YIW6;P48444-2;Q6P1Q5;E9PK34	P48444;B0YIW6;P48444-2	12	12	12	27.8	27.8	27.8	57.21	0	26.736	1938900000
HADHB	Trifunctional enzyme subunit beta, mitochondrial;3-ketoacyl-CoA thiolase	23.6358	24.2625	24.6616	24.1866	23.008	24.2734	25.6919	24.3244		P55084;P55084-2;F5GZQ3;B5MD38;C9JEY0;C9JE81;C9K0M0	P55084;P55084-2;F5GZQ3;B5MD38	14	14	14	34.6	34.6	34.6	51.294	0	52.382	4789800000
BRD4	Bromodomain-containing protein 4	23.8914	24.455	NaN	24.1732	23.5693	22.5282	22.691	22.9295		O60885;O60885-2;O60885-3;M0QZD9	O60885;O60885-2;O60885-3	6	6	5	5.1	5.1	4.4	152.22	0	8.7475	823850000
ST13	Hsc70-interacting protein;Putative protein FAM10A4;Putative protein FAM10A5	NaN	24.6891	23.6485	24.1688	22.8476	22.691	23.9776	23.1721		P50502;H7C3I1;F6VDH7;Q3KNR6;Q8IZP2;Q8NFI4	P50502;H7C3I1;F6VDH7;Q3KNR6;Q8IZP2;Q8NFI4	4	4	4	11.9	11.9	11.9	41.331	0	19.605	1131400000
UTP20	Small subunit processome component 20 homolog	24.8518	23.7818	23.8703	24.168	24.6642	24.6529	24.6452	24.6541		O75691	O75691	32	32	32	13.3	13.3	13.3	318.38	0	76.918	6124500000
SEC24B	Protein transport protein Sec24B	24.0246	24.6964	23.7438	24.1549	22.2027	22.4255	22.1148	22.2477	8	O95487;O95487-3;O95487-2	O95487;O95487-3;O95487-2	12	12	12	15	15	15	137.42	0	30.605	2270200000
MAPK1	Mitogen-activated protein kinase 1	24.0997	23.9702	24.3825	24.1508	22.9012	23.1441	23.9663	23.3372		P28482;P28482-2;P27361;P27361-3;H0YDH9;B3KR49;E9PBK7;E9PJF0;E9PQW4;P27361-2;Q16659;P31152;K7ELV1;K7EN18	P28482;P28482-2	6	6	6	19.4	19.4	19.4	41.389	0	12.046	1424300000
MTHFD1L	Monofunctional C1-tetrahydrofolate synthase, mitochondrial	24.0554	24.1005	24.2959	24.1506	22.3504	23.2422	24.3245	23.3057		Q6UB35;A0A087WVM4;B7ZM99;H0Y327;Q6UB35-2;Q4VXM0;Q5JYA8;Q5JYA3;Q4VXM1	Q6UB35;A0A087WVM4;B7ZM99	19	19	19	23.1	23.1	23.1	105.79	0	33.187	3687400000
SRPRB	Signal recognition particle receptor subunit beta	24.4442	23.816	24.1845	24.1482	24.0837	24.3109	25.0515	24.482	3	Q9Y5M8;H7C4H2;C9J5Z8	Q9Y5M8;H7C4H2	8	8	8	39.1	39.1	39.1	29.702	0	152.91	2729300000
ALG6	Dolichyl pyrophosphate Man9GlcNAc2 alpha-1,3-glucosyltransferase	24.2855	24.1662	23.9823	24.1447	23.2808	23.6312	23.7087	23.5402		Q9Y672;A2A2G4;S4R350;A0A3B3IS62;A0A3B3ITD6;A0A3B3ITI5	Q9Y672;A2A2G4;S4R350;A0A3B3IS62;A0A3B3ITD6;A0A3B3ITI5	4	4	4	8.3	8.3	8.3	58.12	0	9.2296	1060400000
DHX57	Putative ATP-dependent RNA helicase DHX57	24.2879	NaN	24.0004	24.1441	23.6946	23.3142	23.4749	23.4946		Q6P158;H7C109;A0A087WZ11;Q6P158-3;Q6P158-2	Q6P158;H7C109	8	8	8	7.5	7.5	7.5	155.6	0	12.039	1490900000
HDLBP	Vigilin	23.8347	24.3783	24.2165	24.1432	22.9015	23.9736	25.1747	24.0166		A0A024R4E5;Q00341;Q00341-2;H0Y394;H7C0A4;C9JIZ1;C9J5E5;C9JHZ8;H7C2D1;C9JZI8;C9JES8;C9JK79;C9JHS7;C9JT62;C9JHN6;C9JEJ8;H7BZC3;C9JBS3;C9JQ82;C9JMQ6;C9J739;H7C3D0;C9JHS9	A0A024R4E5;Q00341;Q00341-2;H0Y394	23	23	23	25.4	25.4	25.4	141.44	0	125.73	6133800000
DDX1	ATP-dependent RNA helicase DDX1	23.3001	24.1527	24.9502	24.1343	24.1443	24.3272	25.2714	24.581		Q92499;F1T0B3;A0A087X2G1;Q92499-3;Q92499-2	Q92499;F1T0B3;A0A087X2G1;Q92499-3;Q92499-2	20	20	20	32.2	32.2	32.2	82.431	0	45.749	6355300000
SMARCC1	SWI/SNF complex subunit SMARCC1	24.2939	24.1267	23.9809	24.1338	23.3096	23.9813	24.3103	23.8671		Q92922;Q8TAQ2;Q8TAQ2-2;F8VXC8;Q8TAQ2-3;F8WE13	Q92922	13	13	13	17.6	17.6	17.6	122.87	0	50.364	2669500000
GPD2	Glycerol-3-phosphate dehydrogenase, mitochondrial	24.3126	NaN	23.9534	24.133	22.4362	21.7111	24.311	22.8194		P43304;P43304-2	P43304;P43304-2	7	7	7	15.4	15.4	15.4	80.852	0	16.99	1540000000
HNRNPF	Heterogeneous nuclear ribonucleoprotein F;Heterogeneous nuclear ribonucleoprotein F, N-terminally processed	23.8334	24.3337	24.2133	24.1268	22.5846	22.8144	22.6669	22.6886		P52597;A0A1B0GW42	P52597	8	6	6	33	26.5	26.5	45.671	0	85.191	1343600000
MYO1B	Unconventional myosin-Ib	24.0397	24.3427	23.9967	24.1264	22.6027	23.0632	22.5972	22.7544		O43795;E9PDF6;O43795-2;H7C2Y7;E7EQD9;Q9UBC5;C9JYW1	O43795;E9PDF6;O43795-2	9	9	9	10.2	10.2	10.2	131.98	0	25.627	1084200000
ACAT1	Acetyl-CoA acetyltransferase, mitochondrial	24.0143	24.1178	24.2449	24.1257	24.276	23.2512	25.2998	24.2757		P24752;H0YEL7;P24752-2;E9PRQ6;E9PKF3	P24752	13	13	13	37.7	37.7	37.7	45.199	0	269.69	5146600000
TMX1	Thioredoxin-related transmembrane protein 1	24.1955	NaN	24.0354	24.1154	23.1531	24.0434	24.8326	24.0097		Q9H3N1;G3V448	Q9H3N1	6	6	6	19.6	19.6	19.6	31.791	0	9.6708	1022900000
GARS	Glycine--tRNA ligase	23.7302	24.4062	24.1995	24.112	23.027	22.6741	23.3588	23.02		P41250;H7C443	P41250	11	11	11	18.8	18.8	18.8	83.165	0	25.061	2266600000
TPR	Nucleoprotein TPR	24.8318	23.7473	23.7432	24.1074	22.3791	22.5664	22.6899	22.5451	8	P12270;P12270-2;Q5SWX9	P12270	21	21	21	11.8	11.8	11.8	267.29	0	76.708	1971400000
RRP1B	Ribosomal RNA processing protein 1 homolog B	23.9492	23.9025	24.4638	24.1052	25.0916	24.4195	24.9959	24.8357		Q14684;Q14684-2	Q14684;Q14684-2	16	16	16	29.6	29.6	29.6	84.427	0	104.81	6011900000
PELP1	Proline-, glutamic acid- and leucine-rich protein 1	23.7723	24.4071	24.1345	24.1046	23.3587	23.8051	24.1792	23.781		Q8IZL8;C9JFV4;E7EV54;I3L445;I3L1P4;I3L4M7;I3L4P1	Q8IZL8;C9JFV4;E7EV54	9	9	9	12.2	12.2	12.2	119.7	0	45.397	2222200000
WDR36	WD repeat-containing protein 36	23.5418	24.8903	23.8639	24.0987	22.28	22.7496	24.3179	23.1158		Q8NI36;A0A0A0MTB8	Q8NI36;A0A0A0MTB8	9	9	9	11.4	11.4	11.4	105.32	0	18.96	1376600000
RAD50	DNA repair protein RAD50	24.0237	24.1862	24.0564	24.0888	22.5217	22.8958	23.3616	22.9264		Q92878;Q92878-2;A0A1W2PQ90;Q92878-3;A0A494C1B7;E7EN38;A0A494BZX5;A0A494C122;A0A494C0Y7;E7ESD9;A0A494BZX8;E9PM98;H7C0V2;H7C0P8	Q92878;Q92878-2;A0A1W2PQ90;Q92878-3;A0A494C1B7;E7EN38	11	11	11	9.8	9.8	9.8	153.89	0	14.847	1194900000
G6PD	Glucose-6-phosphate 1-dehydrogenase	24.2666	23.8836	24.0893	24.0798	22.6219	22.8907	24.4856	23.3327		P11413;P11413-3;P11413-2;E7EUI8;E9PD92;E7EM57	P11413;P11413-3;P11413-2;E7EUI8	11	11	11	28	28	28	59.256	0	20.11	1955400000
TMEM263	Transmembrane protein 263	NaN	24.3258	23.8204	24.0731	24.5441	23.0324	24.6709	24.0825		Q8WUH6	Q8WUH6	6	6	6	79.3	79.3	79.3	11.748	0	17.088	2222400000
RPN2	Dolichyl-diphosphooligosaccharide--protein glycosyltransferase subunit 2	24.1388	23.6912	24.3841	24.0714	24.5907	24.9351	25.3618	24.9625		P04844;P04844-2;Q5JYR7;Q5JYR4;Q5JYR3;F2Z3K5	P04844;P04844-2	10	10	10	28.4	28.4	28.4	69.283	0	100.78	4288000000
HK2	Hexokinase-2;Hexokinase	24.2087	24.1957	23.809	24.0711	22.6202	23.6888	23.8746	23.3945		P52789;E9PB90	P52789;E9PB90	18	14	14	23.3	19.2	19.2	102.38	0	34.357	2210500000
NDUFS2	NADH dehydrogenase [ubiquinone] iron-sulfur protein 2, mitochondrial	NaN	24.2262	23.9096	24.0679	23.9082	23.2343	24.76	23.9675		O75306;O75306-2	O75306;O75306-2	6	6	6	14.7	14.7	14.7	52.545	0	8.5612	1390300000
KIF5B	Kinesin-1 heavy chain	23.2659	24.5544	24.3827	24.0677	22.0625	23.5659	24.5091	23.3792		P33176;O60282;Q12840;A0A0G2JMZ6;J3KNA1;O60282-2	P33176	15	15	15	20	20	20	109.68	0	49.727	2801300000
NUP93	Nuclear pore complex protein Nup93	24.0004	23.9505	24.2235	24.0581	23.7548	24.2555	24.5932	24.2012		Q8N1F7;H3BVG0;Q8N1F7-2;H3BM93;H3BRI8;H3BNN5;H3BV11;H3BMX0;H3BRD9;H3BP95;H3BV15;H3BVE2;H3BPA9;H3BNG7	Q8N1F7;H3BVG0;Q8N1F7-2	17	17	17	22.8	22.8	22.8	93.487	0	64.581	4590900000
RPTOR	Regulatory-associated protein of mTOR	24.1201	NaN	23.9912	24.0556	22.2188	21.4764	22.4586	22.0513		Q8N122;Q8N122-3;Q8N122-2	Q8N122;Q8N122-3	5	5	5	5.2	5.2	5.2	149.04	0	6.1953	508470000
MON2	Protein MON2 homolog	24.1515	24.165	23.8464	24.0543	22.3018	22.3561	22.9539	22.5373	1	Q7Z3U7;A0A286YFF8;Q7Z3U7-6;Q7Z3U7-5;Q7Z3U7-2;F8VZV1;Q7Z3U7-3;F8VQS2;F8VZV6	Q7Z3U7;A0A286YFF8;Q7Z3U7-6;Q7Z3U7-5;Q7Z3U7-2;F8VZV1	13	13	13	8.2	8.2	8.2	190.36	0	18.329	1724900000
NUP214	Nuclear pore complex protein Nup214	23.9809	24.1459	24.0304	24.0524	22.8773	24.0095	24.1933	23.6934		P35658;P35658-3;P35658-4;P35658-2;A0A494C1F2;P35658-5;A0A0A0MSW3;A0A494BZU9;H0YF36;H0Y837;A0A494C0J0;A0A494C104;E9PKD2;B7ZAV2	P35658;P35658-3;P35658-4;P35658-2;A0A494C1F2;P35658-5;A0A0A0MSW3	20	20	20	13.1	13.1	13.1	213.62	0	44.666	3664100000
TBC1D10B	TBC1 domain family member 10B	24.2411	24.6022	23.3095	24.0509	22.7493	22.8057	23.0646	22.8732		Q4KMP7;H3BSE1;Q4KMP7-2	Q4KMP7;H3BSE1	8	8	8	11	11	11	87.198	0	14.686	1202500000
UBE2M	NEDD8-conjugating enzyme Ubc12	24.0289	24.2331	23.8878	24.0499	23.578	24.208	24.5883	24.1248		P61081;M0QX69;M0QYI6	P61081	5	5	5	26.8	26.8	26.8	20.9	0	21.375	1252300000
HERC2	E3 ubiquitin-protein ligase HERC2	24.1666	24.1355	23.8472	24.0498	22.2569	22.7272	22.9906	22.6582		O95714;A0A0J9YVP0;A0A3B3IRP6;A0A0J9YXQ8;Q9BVR0;H3BUQ1;A0A0G2JPS8	O95714;A0A0J9YVP0;A0A3B3IRP6	28	28	28	8.3	8.3	8.3	527.22	0	44.874	3193200000
PPP6C	Serine/threonine-protein phosphatase 6 catalytic subunit;Serine/threonine-protein phosphatase 6 catalytic subunit, N-terminally processed	23.8587	24.2499	24.0302	24.0463	22.6195	23.4011	23.6494	23.2233		O00743;O00743-2;O00743-3;Q5T1S7	O00743;O00743-2;O00743-3	4	4	4	15.1	15.1	15.1	35.144	0	9.5575	921140000
BRAT1	BRCA1-associated ATM activator 1	24.0457	24.0455	NaN	24.0456	22.3456	20.911	22.5243	21.927		Q6PJG6;Q6PJG6-3;Q6PJG6-2	Q6PJG6;Q6PJG6-3	8	8	8	14.3	14.3	14.3	88.118	0	15.035	836570000
SMARCA4	Transcription activator BRG1	24.3752	NaN	23.7007	24.038	24.2161	23.2533	23.1561	23.5418		P51532;P51532-5;A0A2R8Y4P4;Q9HBD4;P51532-4;A0A2R8Y7S2;P51532-2;P51532-3;A0A0A0MT49;A0A2R8YGG3;A0A2R8YGP5;A0A2R8Y4C5;A0A2R8Y440;A0A2R8YG32;A0A2R8YDA1;A0A2R8Y6N0;A0A2R8Y7F3;A0A2R8Y7Y7;A0A2R8Y6V2;A0A2R8YF58;A0A2R8YF80;A0A2R8Y526;A0A2R8Y523;A0A2R8YCY3;P51531;A0A2R8YFV8;A0A2R8Y4R6;P51531-2;A0A0U1RQZ9;K7EQF0;F6VDE0;A0A2R8Y5K3;A0A2R8YFK5;K7EP28	P51532;P51532-5;A0A2R8Y4P4;Q9HBD4;P51532-4;A0A2R8Y7S2;P51532-2;P51532-3;A0A0A0MT49;A0A2R8YGG3;A0A2R8YGP5;A0A2R8Y4C5;A0A2R8Y440;A0A2R8YG32;A0A2R8YDA1;A0A2R8Y6N0;A0A2R8Y7F3;A0A2R8Y7Y7;A0A2R8Y6V2;A0A2R8YF58;A0A2R8YF80;A0A2R8Y526	12	12	12	8.8	8.8	8.8	184.64	0	22.027	1529400000
PSMB5	Proteasome subunit beta type-5	23.937	24.0703	24.0895	24.0323	24.4832	23.6006	25.6258	24.5699		P28074;P28074-3;P28074-2;H0YJM8	P28074;P28074-3	10	10	10	44.9	44.9	44.9	28.48	0	217.13	4329000000
EFTUD2	116 kDa U5 small nuclear ribonucleoprotein component	23.6466	24.173	24.2753	24.0316	23.0808	23.7817	24.8617	23.9081		Q15029;Q15029-2;Q15029-3;K7EP67;K7EJ74;K7EIT3	Q15029;Q15029-2;Q15029-3	26	25	25	35.7	34.7	34.7	109.43	0	81.594	6784300000
TUBG1	Tubulin gamma-1 chain;Tubulin gamma-2 chain;Tubulin gamma chain	23.9861	24.2123	23.8937	24.0307	22.1848	23.5791	23.781	23.1816		P23258;Q9NRH3;K7EKE5;K7EIS0	P23258;Q9NRH3;K7EKE5;K7EIS0	7	7	7	23.1	23.1	23.1	51.169	0	17.991	1675300000
PCM1	Pericentriolar material 1 protein	23.9702	24.2861	23.82	24.0254	22.4094	22.7359	23.5631	22.9028		Q15154;Q15154-2;Q15154-5;Q15154-4;H0YBA1;E7EV93;E5RGQ4;E9PGW9;Q15154-3	Q15154;Q15154-2;Q15154-5;Q15154-4	23	23	23	14.2	14.2	14.2	228.54	0	183.48	4194800000
AP3B1	AP-3 complex subunit beta-1	23.7311	24.425	23.9048	24.0203	22.3697	22.5546	22.6288	22.5177		O00203;O00203-3;H0YBD0	O00203;O00203-3	8	8	8	8.8	8.8	8.8	121.32	0	8.974	1178400000
LRRC47	Leucine-rich repeat-containing protein 47	23.9476	23.9155	24.1723	24.0118	22.0884	22.7906	23.2424	22.7071		Q8N1G4	Q8N1G4	7	7	7	15.1	15.1	15.1	63.472	0	13.539	1315400000
PSMD8	26S proteasome non-ATPase regulatory subunit 8	23.8627	NaN	24.1609	24.0118	22.2532	22.6564	24.5224	23.144		P48556;K7EJR3;R4GMR5;K7EJC1;K7ERW6;K7ENY6	P48556;K7EJR3;R4GMR5;K7EJC1	5	5	5	16.3	16.3	16.3	39.611	0	10.407	1674000000
STAT1	Signal transducer and activator of transcription 1-alpha/beta;Signal transducer and activator of transcription	23.6004	24.398	24.0333	24.0106	22.3302	23.1478	23.4662	22.9814		P42224;J3KPM9;P42224-2;E7EPD2;D2KFR9;E7ENM1;E9PH66	P42224;J3KPM9;P42224-2	10	10	10	16.9	16.9	16.9	87.334	0	24.208	2341400000
AAAS	Aladin	23.9455	24.001	24.0663	24.0043	22.8113	22.9841	23.5956	23.1303		Q9NRG9;F8VZ44;H3BU82;Q9NRG9-2;F8VUB6	Q9NRG9;F8VZ44;H3BU82;Q9NRG9-2	9	9	9	23.6	23.6	23.6	59.573	0	18.146	1465700000
IK	Protein Red	24.1845	24.4687	23.3371	23.9968	22.1979	23.0841	24.2394	23.1738		Q13123;E7EQZ7;D6RAY9;D6REL4;A0A0C4DGW5	Q13123;E7EQZ7	8	8	8	18.3	18.3	18.3	65.601	0	15.273	1143300000
AGL	Glycogen debranching enzyme;4-alpha-glucanotransferase;Amylo-alpha-1,6-glucosidase	23.4762	24.1887	24.3252	23.9967	23.4433	22.6198	24.2403	23.4345		P35573;P35573-2;P35573-3	P35573;P35573-2;P35573-3	23	23	23	18.4	18.4	18.4	174.76	0	44.399	4946100000
DSG1	Desmoglein-1	23.8591	24.6929	23.4377	23.9966	22.7155	24.8444	25.546	24.3686		Q02413;Q02413-2	Q02413	11	11	11	16.1	16.1	16.1	113.75	0	84.052	3598400000
PDIA4	Protein disulfide-isomerase A4	23.5126	24.16	24.3098	23.9941	23.1667	24.3654	25.3119	24.2813	4	P13667	P13667	17	17	17	33.3	33.3	33.3	72.932	0	295.63	5043500000
IPO11	Importin-11	23.9763	24.0716	23.9266	23.9915	21.8806	22.3973	23.3897	22.5559		Q9UI26;Q9UI26-2;F8WDV0;E7EMB7;D6RCN7;H0Y8M5;D6RJB1	Q9UI26;Q9UI26-2;F8WDV0	7	7	7	10.7	10.7	10.7	112.53	0	16.118	1127600000
DARS	Aspartate--tRNA ligase, cytoplasmic	23.5969	24.093	24.2807	23.9902	21.4436	22.014	23.8523	22.4366		P14868;P14868-2;C9J7S3;C9JLC1;C9JQM9;H7C278;H7BZ35	P14868;P14868-2	7	7	7	17.4	17.4	17.4	57.136	0	7.8826	1074800000
POLR2A	DNA-directed RNA polymerase II subunit RPB1	23.795	24.3158	23.8595	23.9901	22.0851	22.2741	23.3786	22.5793		P24928;P24928-2	P24928	25	25	25	16.8	16.8	16.8	217.17	0	55.078	3140100000
SPTBN2	Spectrin beta chain, non-erythrocytic 2	23.796	24.3635	23.8062	23.9886	22.5538	23.0266	23.0055	22.862		O15020;O15020-2;A4QPE4	O15020;O15020-2	20	16	16	11.1	9.1	9.1	271.32	0	27.98	2988200000
CTTN	Src substrate cortactin	24.0117	23.9345	NaN	23.9731	22.2953	22.4081	22.4397	22.381		Q14247;Q14247-3;Q14247-2;H0YEV2;H0YCD9	Q14247;Q14247-3;Q14247-2	7	7	7	22	22	22	61.585	0	17.07	1061200000
HCCS	Cytochrome c-type heme lyase	23.9519	24.1959	23.7698	23.9725	22.7417	24.7997	24.8721	24.1378		P53701	P53701	7	7	7	26.5	26.5	26.5	30.601	0	22.12	2003700000
HAUS6	HAUS augmin-like complex subunit 6	24.1664	24.1139	23.6312	23.9705	21.8705	21.8951	21.101	21.6222		Q7Z4H7;Q5VY60;Q7Z4H7-3;Q5SYF9;Q7Z4H7-2	Q7Z4H7;Q5VY60;Q7Z4H7-3;Q5SYF9;Q7Z4H7-2	7	7	7	9.9	9.9	9.9	108.62	0	13.672	824290000
MRI1	Methylthioribose-1-phosphate isomerase	24.0175	23.9249	23.955	23.9658	20.9106	21.4525	23.1724	21.8452		Q9BV20;Q9BV20-2	Q9BV20;Q9BV20-2	5	5	5	20.3	20.3	20.3	39.149	0	11.899	791840000
ECI1	Enoyl-CoA delta isomerase 1, mitochondrial	23.52	24.3351	24.0403	23.9651	19.8534	23.8047	24.705	22.7877		P42126;P42126-2;Q96DC0;H3BS70	P42126;P42126-2;Q96DC0;H3BS70	5	5	5	17.9	17.9	17.9	32.816	0	10.418	1233700000
GPS1	COP9 signalosome complex subunit 1	23.6682	24.0133	24.2069	23.9628	23.2712	24.0055	24.0701	23.7823		Q13098;Q13098-7;Q13098-5;C9JFE4;A8K070;A0A096LPJ3;A0A096LP07;Q13098-6;J3KSA5;J3QLT0;J3KRJ4;J3QS84;J3QL53;J3KRE8;J3QLE8;J3KTB0;J3QS88;J3QQX0	Q13098;Q13098-7;Q13098-5;C9JFE4;A8K070;A0A096LPJ3;A0A096LP07;Q13098-6	10	10	10	24.6	24.6	24.6	55.536	0	57.192	2895400000
SEPT9	Septin-9	23.8161	NaN	24.0966	23.9564	22.8167	23.4068	24.6071	23.6102	8	Q9UHD8;Q9UHD8-5;Q9UHD8-7;Q9UHD8-3;Q9UHD8-2;K7EL40;Q9UHD8-8;Q9UHD8-9;Q9UHD8-4;K7EK18;K7ELJ9;K7ER14;K7EIE4;K7EQD7;K7ENQ5;K7EJZ2;K7EN52;K7EKN4;K7EIR4;K7ER52;K7EJ51;K7EJL9;K7EQ08;K7ERG1	Q9UHD8;Q9UHD8-5;Q9UHD8-7;Q9UHD8-3;Q9UHD8-2;K7EL40;Q9UHD8-8;Q9UHD8-9;Q9UHD8-4;K7EK18;K7ELJ9;K7ER14;K7EIE4;K7EQD7;K7ENQ5;K7EJZ2;K7EN52;K7EKN4;K7EIR4;K7ER52	6	6	6	13	13	13	65.401	0	10.131	1280000000
BCAP31	B-cell receptor-associated protein 31	23.4695	NaN	24.4373	23.9534	24.68	25.099	25.4801	25.0864		P51572-2;P51572;C9JSP1;C9JQ75;C9J0M4;A0A2R8Y5M6;C9JMD7;C9JM14	P51572-2;P51572;C9JSP1;C9JQ75;C9J0M4;A0A2R8Y5M6;C9JMD7	9	9	9	25.9	25.9	25.9	34.752	0	36.516	2454600000
STAG2	Cohesin subunit SA-2	23.8858	24.0411	23.9318	23.9529	22.247	23.4251	23.7091	23.1271		Q8N3U4;Q8N3U4-2;B1AMT4;Q8WVM7;Q8WVM7-2;Q68DW7;B1AMT1;B1AMT2;B1AMT3	Q8N3U4;Q8N3U4-2;B1AMT4	10	10	10	10.6	10.6	10.6	141.32	0	19.777	1992700000
RBM14	RNA-binding protein 14	24.0978	24.0154	23.742	23.9517	23.1219	24.5613	24.7363	24.1398		Q96PK6;Q96PK6-2;A0A0A6YYI9;F8WDX3;A0A0A0MSL8;B8ZZ74;Q96PK6-3;Q96PK6-4	Q96PK6	17	17	13	27.7	27.7	20.8	69.491	0	61.812	4292100000
PSMD14	26S proteasome non-ATPase regulatory subunit 14	23.8957	24.174	23.7835	23.9511	21.0073	22.0769	21.7588	21.6143		O00487	O00487	3	3	3	11.6	11.6	11.6	34.577	0.0011696	4.1377	1022400000
ME2	NAD-dependent malic enzyme, mitochondrial	23.6657	24.1138	24.0709	23.9501	22.5935	23.1013	24.8791	23.5246		P23368;A0A1W2PPH1;A0A1W2PQH3;A0A1W2PR68;A0A1W2PQT3;A0A1W2PQY8;A0A1W2PQ37;A0A1W2PQF8;P23368-2;A0A1W2PRS2;A0A1W2PRY9;A0A1W2PQH4;A0A1W2PPY2;A0A1W2PRH1	P23368;A0A1W2PPH1;A0A1W2PQH3;A0A1W2PR68;A0A1W2PQT3;A0A1W2PQY8;A0A1W2PQ37;A0A1W2PQF8;P23368-2	9	9	9	18.5	18.5	18.5	65.443	0	119.57	2384200000
PI4KA	Phosphatidylinositol 4-kinase alpha	23.8364	23.9583	24.0202	23.9383	22.1955	22.8338	22.7778	22.6024		P42356;P42356-2;A4QPH2;A8MTF1;A4QPH2-4;A4QPH2-2	P42356	13	13	13	8.1	8.1	8.1	236.83	0	26.946	1863200000
SPAG9	C-Jun-amino-terminal kinase-interacting protein 4	23.7393	24.3105	23.7487	23.9328	21.6427	22.7873	22.7562	22.3954		O60271;O60271-2;A0A087X2D8;O60271-4;O60271-5;O60271-3;O60271-9;Q9UPT6;E9PFH7;A0A087WYG2;D6RHI8;Q9UPT6-2	O60271;O60271-2;A0A087X2D8;O60271-4;O60271-5;O60271-3;O60271-9	14	14	14	15.2	15.2	15.2	146.2	0	17.342	1160400000
PRPS1	Ribose-phosphate pyrophosphokinase 1	23.6944	23.6068	24.4968	23.9327	23.7974	22.7598	25.4066	23.9879		P60891;B1ALA9;A0A2R8Y7H4;P60891-2;P21108;B7ZB02;A0A0B4J207;B1ALA7;H7C540;Q15244	P60891;B1ALA9;A0A2R8Y7H4;P60891-2	9	9	4	37.4	37.4	16	34.834	0	53.645	3567400000
SLC7A5	Large neutral amino acids transporter small subunit 1	23.5645	24.1954	24.0312	23.9304	24.5266	24.6135	24.9665	24.7022		Q01650;Q92536;Q9UM01;H0YJ95;A0A0C4DGL4;G3V4Z6	Q01650	6	6	6	12.6	12.6	12.6	55.01	0	34.548	2137500000
RAB10	Ras-related protein Rab-10	NaN	23.5994	24.251	23.9252	23.4025	23.7495	25.1534	24.1018		P61026;P51153;A0A087WWB9	P61026	5	4	4	25.5	20	20	22.541	0	10.198	1053100000
DDX31	Probable ATP-dependent RNA helicase DDX31	23.9904	23.9782	23.8001	23.9229	24.5376	24.1205	24.6095	24.4225		Q9H8H2;F8WAJ0;Q9H8H2-2;Q9H8H2-4;Q9H8H2-3	Q9H8H2;F8WAJ0;Q9H8H2-2;Q9H8H2-4	11	11	11	15.3	15.3	15.3	94.086	0	17.093	1811600000
EPHX1	Epoxide hydrolase 1	23.4224	24.2872	24.0295	23.913	22.4333	20.6588	22.5866	21.8929		P07099;B1AQP8;B1AQP9	P07099	5	5	5	13	13	13	52.948	0	7.8789	801680000
PSMD10	26S proteasome non-ATPase regulatory subunit 10	NaN	24.16	23.6414	23.9007	20.7987	22.3368	21.3678	21.5011		O75832;B1AJY5;B1AJY7;B1AJY6;O75832-2	O75832;B1AJY5;B1AJY7	3	3	3	23.5	23.5	23.5	24.428	0	7.2937	592140000
DNMT1	DNA (cytosine-5)-methyltransferase 1	23.9462	23.7925	23.9513	23.8967	25.7953	22.8095	25.2851	24.63		P26358;P26358-2;P26358-3;K7ENW7;K7ENQ6;K7EJL0;K7EP77;K7ERQ1;K7ELB1	P26358;P26358-2;P26358-3	26	26	26	18.5	18.5	18.5	183.16	0	118.84	5075300000
HMGA1	High mobility group protein HMG-I/HMG-Y	23.1934	24.9405	23.5296	23.8878	24.7967	23.9918	24.5047	24.4311		P17096;P17096-3	P17096;P17096-3	4	4	2	41.1	41.1	23.4	11.676	0	277.91	2896000000
HCFC1	Host cell factor 1;HCF N-terminal chain 1;HCF N-terminal chain 2;HCF N-terminal chain 3;HCF N-terminal chain 4;HCF N-terminal chain 5;HCF N-terminal chain 6;HCF C-terminal chain 1;HCF C-terminal chain 2;HCF C-terminal chain 3;HCF C-terminal chain 4;HCF C-terminal chain 5;HCF C-terminal chain 6	23.4559	24.3381	23.864	23.886	23.7401	24.1789	24.805	24.2413		P51610;P51610-4;A6NEM2;P51610-2;P51610-3;H7C1C4;Q9Y5Z7	P51610;P51610-4;A6NEM2;P51610-2	16	16	16	10.6	10.6	10.6	208.73	0	75.274	2853800000
PRDX4	Peroxiredoxin-4	23.599	24.1478	NaN	23.8734	22.8076	22.219	22.3138	22.4468		Q13162;H7C3T4;A6NG45;A6NJJ0	Q13162;H7C3T4	8	7	7	32.1	29.2	29.2	30.54	0	34.203	1117900000
TBC1D15	TBC1 domain family member 15	23.8726	23.9858	23.7538	23.8707	20.5443	22.567	22.474	21.8618		Q8TC07;Q8TC07-2;Q8TC07-3;C9JA93;F8WDJ1;F8WF35;F8VV61;F8WCB5	Q8TC07;Q8TC07-2;Q8TC07-3;C9JA93	9	9	9	15.9	15.9	15.9	79.49	0	11.406	1078700000
NCAPD3	Condensin-2 complex subunit D3	23.9549	24.1701	23.4816	23.8689	23.8275	23.9442	22.8984	23.5567		P42695;G3V1A9;E9PKK4;E9PQA3;E9PLE0	P42695;G3V1A9	13	13	13	10.5	10.5	10.5	168.89	0	41.767	1912300000
ESYT1	Extended synaptotagmin-1	23.6131	24.2951	23.6807	23.863	20.8921	22.9406	24.1822	22.6716		Q9BSJ8;Q9BSJ8-2;F8VZB1	Q9BSJ8;Q9BSJ8-2	13	13	13	16.7	16.7	16.7	122.85	0	40.544	2354000000
HEATR3	HEAT repeat-containing protein 3	23.8193	24.1056	23.6563	23.8604	22.0943	22.5334	23.4828	22.7035		Q7Z4Q2;Q7Z4Q2-2;Q7Z4Q2-3	Q7Z4Q2;Q7Z4Q2-2	5	5	5	10.3	10.3	10.3	74.582	0	11.406	894930000
FUBP3	Far upstream element-binding protein 3	23.7558	23.9093	23.8872	23.8508	22.8851	23.333	24.0563	23.4248		Q96I24;Q96I24-2	Q96I24	11	11	11	31.5	31.5	31.5	61.64	0	24.486	2709800000
POGZ	Pogo transposable element with ZNF domain	NaN	24.1674	23.5281	23.8477	21.1744	23.3134	20.0455	21.5111		Q7Z3K3;Q7Z3K3-5;Q7Z3K3-7;Q7Z3K3-2;Q7Z3K3-3;Q7Z3K3-6;M0R2X2;Q7Z3K3-4	Q7Z3K3;Q7Z3K3-5;Q7Z3K3-7;Q7Z3K3-2;Q7Z3K3-3;Q7Z3K3-6	10	10	10	8.8	8.8	8.8	155.34	0	15.137	1149000000
NOP9	Nucleolar protein 9	23.7586	23.6089	24.1575	23.8417	25.0621	23.5652	24.4789	24.3687		Q86U38;A0A3B3ISH6;Q86U38-2	Q86U38;A0A3B3ISH6;Q86U38-2	11	11	11	27.4	27.4	27.4	69.437	0	51.831	2741700000
SAFB2	Scaffold attachment factor B2	23.8902	24.0832	23.5441	23.8392	22.1615	22.2364	22.2606	22.2195		Q14151;K7EQU4;K7ERX3	Q14151	9	3	3	14.7	3.9	3.9	107.47	0.001108	3.3361	495590000
SEC23A	Protein transport protein Sec23A	24.4217	22.4041	24.6892	23.8383	23.2458	24.1396	24.4943	23.9599		Q15436;F5H365;Q15436-2;G3V4V1;G3V1W4;G3V3G5;G3V2R6;G3V5X8;G3V4Q2;A0A2R8YF30;G3V5K1;A0A2R8Y633;A0A2R8Y7S7	Q15436;F5H365;Q15436-2	12	12	9	18.3	18.3	13.6	86.16	0	70.051	2835300000
LAS1L	Ribosomal biogenesis protein LAS1L	23.7405	24.1963	23.5409	23.8259	22.4538	22.7338	23.0829	22.7568		Q9Y4W2;Q9Y4W2-2;Q9Y4W2-3;Q9Y4W2-4	Q9Y4W2;Q9Y4W2-2;Q9Y4W2-3	9	9	9	15.5	15.5	15.5	83.064	0	27.606	1507800000
ANXA7	Annexin A7	23.4783	24.0552	23.9323	23.8219	22.4315	22.0331	24.1171	22.8606		P20073;P20073-2	P20073;P20073-2	7	7	7	15	15	15	52.739	0	8.8346	926950000
ARPC2	Actin-related protein 2/3 complex subunit 2	23.817	NaN	23.8156	23.8163	20.762	23.3167	25.2672	23.1153		O15144;H7C3F9;G5E9S7;C9JTV5;G5E9J0	O15144	8	8	8	25.7	25.7	25.7	34.333	0	15.484	1189600000
BAG6	Large proline-rich protein BAG6	23.7296	NaN	23.8729	23.8013	22.4295	22.7495	24.7171	23.2987		P46379;P46379-2;A0A0G2JK23;A0A024RCR6;P46379-3;P46379-5;A0A0G2JL47;P46379-4;A0A0G2JJM1;X6REW1;F6S6P2;F6UR09;A0A1B0GX79;F6U341;F6VEM6;F6X9W3;A0A0G2JJR8;F6XTU0;F6U1F2;F6WML8;F6TC96;H0Y710;H0Y4L1	P46379;P46379-2;A0A0G2JK23;A0A024RCR6;P46379-3;P46379-5;A0A0G2JL47;P46379-4	11	11	11	12.5	12.5	12.5	119.41	0	38.371	1586500000
CSNK2A2	Casein kinase II subunit alpha	23.9539	NaN	23.6413	23.7976	22.4402	23.0144	24.5899	23.3482		P19784;H3BV19;H3BSA1	P19784;H3BV19;H3BSA1	5	5	5	20.6	20.6	20.6	41.213	0	9.8589	1042400000
HMOX2	Heme oxygenase 2	23.536	24.0424	23.7942	23.7909	22.7026	23.9628	24.018	23.5611		P30519;I3L159;I3L1F5;A0A087WT44;P30519-2;I3L276;I3L4P8;A0A1B0GXH0;I3L463;I3L1Y2	P30519;I3L159;I3L1F5;A0A087WT44;P30519-2	5	5	5	21.8	21.8	21.8	36.032	0	17.168	1611800000
ASNA1	ATPase ASNA1	23.7484	NaN	23.8322	23.7903	22.1297	22.2379	22.319	22.2289		O43681;A0A087WXS7;K7ERW9	O43681;A0A087WXS7;K7ERW9	2	2	2	5.5	5.5	5.5	38.792	0.0020502	2.581	469620000
KTN1	Kinectin	23.6022	24.0969	23.6685	23.7892	22.1783	22.7878	23.7487	22.9049	1	Q86UP2;Q86UP2-2;Q86UP2-3;Q86UP2-4;G3V4Y7;B7Z6P3;G3V5P0;G3V5G2;H0YJV5;H0YJP2;H0YJZ8	Q86UP2;Q86UP2-2;Q86UP2-3;Q86UP2-4	17	17	17	15.2	15.2	15.2	156.27	0	53.934	1822800000
NOL11	Nucleolar protein 11	23.9064	23.9252	23.5142	23.7819	22.8247	23.8339	23.1521	23.2702		Q9H8H0;J3QLQ6;J3QR28;Q9H8H0-2	Q9H8H0;J3QLQ6;J3QR28;Q9H8H0-2	6	6	6	10.2	10.2	10.2	81.123	0	9.7269	1148800000
TARDBP	TAR DNA-binding protein 43	23.6298	NaN	23.9289	23.7794	23.0893	22.8236	23.2313	23.0481		Q13148;A0A087WX29;A0A087WYY0;A0A087X260;G3V162;B1AKP7;A0A087WXQ5;K7EN94;A0A0A0N0M3;A0A087WV68;K7EJM5;Q13148-4;A0A087WXV3;A0A087WX67;A0A1W2PNU8;A0A087WW61;K7EL26;A0A087WZC9;A0A087WYE7;A0A0A0MSV7;K7EJ99;A0A087WTZ4	Q13148;A0A087WX29;A0A087WYY0;A0A087X260;G3V162;B1AKP7;A0A087WXQ5;K7EN94;A0A0A0N0M3;A0A087WV68;K7EJM5;Q13148-4	5	5	5	18.1	18.1	18.1	44.739	0	107.24	1282100000
SEC23IP	SEC23-interacting protein	24.0281	23.3166	23.975	23.7732	22.3416	22.393	23.9393	22.8913		Q9Y6Y8;Q9Y6Y8-2;A0A0C4DH82;H7C0V8;H7C4C4	Q9Y6Y8;Q9Y6Y8-2	19	19	19	24.4	24.4	24.4	111.08	0	47.873	2928500000
NSA2	Ribosome biogenesis protein NSA2 homolog	23.7335	23.9323	23.6451	23.7703	24.0222	22.9882	22.9329	23.3144		O95478;A0A0A0MQZ6	O95478;A0A0A0MQZ6	3	3	3	12.3	12.3	12.3	30.065	0	13.47	802300000
OLA1	Obg-like ATPase 1	NaN	23.6999	23.8282	23.764	21.9472	22.7369	24.6019	23.0953		Q9NTK5;J3KQ32;Q9NTK5-3;Q9NTK5-2;C9JTK6;C9JCJ9	Q9NTK5;J3KQ32;Q9NTK5-3;Q9NTK5-2	6	6	6	18.4	18.4	18.4	44.743	0	13.776	944990000
TFRC	Transferrin receptor protein 1;Transferrin receptor protein 1, serum form	23.8921	23.5296	23.8528	23.7582	23.446	24.3396	24.7848	24.1901		P02786;G3V0E5;H7C3V5;F8WBE5	P02786;G3V0E5	19	19	19	30.3	30.3	30.3	84.87	0	72.638	4977600000
CLASP2	CLIP-associating protein 2	23.6375	23.8116	23.8083	23.7525	24.3458	24.4225	24.3168	24.3617		E7ERI8;E7EW49;O75122-3;E3W994;A0A0U1RQI6;O75122;J3KR49;B3KR06;E7ENG2;O75122-2;H7C4I5;C9J668;H7C4X8;D6RBU8;H7C5M8;H7C4M5	E7ERI8;E7EW49;O75122-3;E3W994;A0A0U1RQI6;O75122;J3KR49	22	22	19	19.9	19.9	17.1	165.63	0	61.386	3911700000
ASCC3	Activating signal cointegrator 1 complex subunit 3	23.5857	23.7285	23.9294	23.7479	22.7563	23.4453	23.3783	23.1933		Q8N3C0;Q8N3C0-4;E5RFZ0;Q8N3C0-3	Q8N3C0	29	29	29	17.3	17.3	17.3	251.46	0	39.379	4217800000
EIF2S3	Eukaryotic translation initiation factor 2 subunit 3;Putative eukaryotic translation initiation factor 2 subunit 3-like protein	23.3139	23.7941	24.1006	23.7362	23.7976	24.7413	25.4454	24.6614		P41091;Q2VIR3;Q2VIR3-2;H7BZU1	P41091;Q2VIR3;Q2VIR3-2	11	11	11	28.6	28.6	28.6	51.109	0	65.3	2463900000
TSFM	Elongation factor Ts, mitochondrial;Elongation factor Ts	23.8358	NaN	23.6366	23.7362	22.8628	23.1407	23.7763	23.2599		P43897;P43897-2;C9JT21;C9JG32;F8VPA7;F8VS27;P43897-4	P43897;P43897-2;C9JT21	4	4	4	23.1	23.1	23.1	35.39	0	158.5	1391700000
GNB2L1	Guanine nucleotide-binding protein subunit beta-2-like 1;Guanine nucleotide-binding protein subunit beta-2-like 1, N-terminally processed	23.6925	23.9756	23.5127	23.7269	23.7258	23.3412	25.2026	24.0899		P63244;J3KPE3;H0Y8W2;D6RAC2;H0YAM7;H0YAF8;D6REE5;D6R9L0;D6R9Z1;D6RHH4;H0Y8R5;D6RFX4;D6RF23;D6RFZ9;H0Y9P0;D6RBD0;E9PD14;D6RAU2;D6R909;D6RHJ5;D6RGK8	P63244;J3KPE3;H0Y8W2;D6RAC2;H0YAM7;H0YAF8;D6REE5;D6R9L0;D6R9Z1;D6RHH4;H0Y8R5;D6RFX4	11	11	11	47.9	47.9	47.9	35.076	0	139.33	4451200000
UMPS	Uridine 5-monophosphate synthase;Orotate phosphoribosyltransferase;Orotidine 5-phosphate decarboxylase	23.4286	23.9235	23.8244	23.7255	22.6424	22.835	23.9734	23.1503		P11172;P11172-3;E9PFD2;P11172-2;P11172-4;F2Z3P2;F2Z303;F8WDG4	P11172;P11172-3;E9PFD2;P11172-2	7	7	7	16	16	16	52.221	0	12.867	1396000000
LONP1	Lon protease homolog, mitochondrial	22.7356	24.7302	23.7064	23.7241	22.5417	23.8093	23.7984	23.3831		P36776;K7EKE6;P36776-3;P36776-2;K7EJE8;K7ER27;K7ER56;K7ERR6	P36776;K7EKE6;P36776-3;P36776-2;K7EJE8	17	17	17	27.3	27.3	27.3	106.49	0	51.052	1864200000
ALDH3A2	Fatty aldehyde dehydrogenase	23.7093	NaN	23.72	23.7146	22.4043	23.0201	22.9454	22.7899		J3QRD1;P51648-2;P51648;I3L1M4;C9JGJ2;E9PNN6;A8MYB8;I3L3I9;J3KTD9;C9JKT2;C9JMC5;P30838;I3L0X1;J3KTG1;J3QS00;I3L2W1;P43353-2;E9PJV0;P48448;P43353;J3QKK9	J3QRD1;P51648-2;P51648	6	6	6	19.3	19.3	19.3	44.648	0	7.5127	667470000
CKB	Creatine kinase B-type	23.1753	24.2506	NaN	23.7129	24.5444	23.2914	26.2281	24.688		P12277;H0YJG0;G3V4N7;G3V461;G3V2I1	P12277;H0YJG0;G3V4N7	10	10	10	36.7	36.7	36.7	42.644	0	127.71	3426100000
DCTN2	Dynactin subunit 2	NaN	23.8453	23.5721	23.7087	21.8853	22.0024	22.1465	22.0114		Q13561;Q13561-3;Q13561-2;H0YI98;F8VW18;F8W1I6;F8VX93;F8VRV7;H0YHL1	Q13561;Q13561-3;Q13561-2;H0YI98;F8VW18;F8W1I6	6	6	6	18.2	18.2	18.2	44.23	0	15.89	1008700000
OAT	Ornithine aminotransferase, mitochondrial;Ornithine aminotransferase, hepatic form;Ornithine aminotransferase, renal form	23.2643	23.7967	24.0545	23.7052	23.3788	22.4095	24.5389	23.4424		P04181;P04181-2	P04181;P04181-2	9	9	9	26.2	26.2	26.2	48.534	0	21.067	2615200000
RPSA	40S ribosomal protein SA	23.2297	NaN	24.1788	23.7043	23.8097	23.2061	25.8179	24.2779		P08865;C9J9K3;A0A0C4DG17;F8WD59	P08865;C9J9K3;A0A0C4DG17;F8WD59	8	8	8	30.2	30.2	30.2	32.854	0	41.558	3551300000
SEC22B	Vesicle-trafficking protein SEC22b	23.5519	23.7831	23.7703	23.7018	23.6652	24.2217	24.956	24.281		O75396;A0A087X1A9	O75396	4	4	4	24.7	24.7	24.7	24.593	0	53.025	1229000000
OXA1L	Mitochondrial inner membrane protein OXA1L	24.1353	23.2476	23.6844	23.6891	25.8819	24.9133	24.5861	25.1271		Q15070;A0A087X0L7;J3KNA0;Q15070-2;E7EVY0;C9JC63;Q15070-3	Q15070;A0A087X0L7;J3KNA0;Q15070-2;E7EVY0	8	8	8	15.9	15.9	15.9	48.547	0	15.98	2660100000
RFT1	Protein RFT1 homolog	23.5669	23.7843	NaN	23.6756	24.0843	22.8248	21.3822	22.7638		Q96AA3;B5MDE0;C9JP01	Q96AA3;B5MDE0	3	3	3	5.4	5.4	5.4	60.335	0	9.9491	828070000
NUP98	Nuclear pore complex protein Nup98-Nup96;Nuclear pore complex protein Nup98;Nuclear pore complex protein Nup96	23.7246	24.1442	23.1559	23.6749	22.1094	23.1504	24.151	23.1369		P52948;P52948-6;P52948-5;P52948-2;H7C3P6;A0A3B3ITD8;H0YCT1;H0YDF4;P52948-4;P52948-3	P52948;P52948-6;P52948-5;P52948-2;H7C3P6	7	7	7	4.3	4.3	4.3	197.58	0	13.013	1543300000
CPSF2	Cleavage and polyadenylation specificity factor subunit 2	23.6939	NaN	23.6479	23.6709	20.935	22.2868	22.5732	21.9317		Q9P2I0;H0YJF4	Q9P2I0	6	6	6	8.8	8.8	8.8	88.486	0	9.6337	732970000
NOL9	Polynucleotide 5-hydroxyl-kinase NOL9	23.4528	NaN	23.863	23.6579	23.9734	23.2595	24.3616	23.8648		Q5SY16	Q5SY16	8	8	8	14.1	14.1	14.1	79.322	0	126.65	1807500000
PPIG	Peptidyl-prolyl cis-trans isomerase G;Peptidyl-prolyl cis-trans isomerase	23.4814	23.8838	23.5777	23.6476	24.3825	23.7425	24.324	24.1497	6	Q13427;C9JM79;Q13427-2;C9JN15;E9PG73	Q13427;C9JM79;Q13427-2;C9JN15;E9PG73	7	7	7	13.4	13.4	13.4	88.616	0	41.689	2326800000
KIF11	Kinesin-like protein KIF11	24.3148	22.8759	23.6772	23.6226	22.2682	21.952	22.9633	22.3945	1	P52732	P52732	18	18	18	19.2	19.2	19.2	119.16	0	50.175	2545000000
G3BP2	Ras GTPase-activating protein-binding protein 2	NaN	23.8503	23.3911	23.6207	21.9588	23.1549	24.8388	23.3175		Q9UN86;Q9UN86-2;D6RBM9;D6REX8;D6RBR0;D6RE13;D6RBW8;D6RGJ4;D6RAC7;D6RB17	Q9UN86;Q9UN86-2	6	5	5	21.4	18.9	18.9	54.12	0	31.082	1282000000
COPE	Coatomer subunit epsilon	23.4482	23.8289	23.5659	23.6143	21.6529	23.4083	23.4374	22.8329		O14579;M0QXB4;O14579-3;O14579-2;M0R061	O14579;M0QXB4;O14579-3;O14579-2;M0R061	6	6	6	42.5	42.5	42.5	34.482	0	19.498	1245300000
EML4	Echinoderm microtubule-associated protein-like 4	23.5449	23.6432	23.6506	23.6129	22.6744	23.8109	24.1724	23.5526		Q9HC35;Q9HC35-2;B5MBZ0	Q9HC35;Q9HC35-2;B5MBZ0	9	9	9	10.7	10.7	10.7	108.91	0	26.415	2330700000
NIPBL	Nipped-B-like protein	23.7431	23.768	23.3149	23.6087	22.1036	22.0877	22.1924	22.1279		Q6KC79;Q6KC79-2;Q6KC79-3	Q6KC79;Q6KC79-2	8	8	8	4.1	4.1	4.1	316.05	0	12.087	400260000
PYCR2	Pyrroline-5-carboxylate reductase 2;Pyrroline-5-carboxylate reductase	23.3369	NaN	23.8244	23.5806	23.4256	24.6591	25.3971	24.4939		Q96C36;A0A087WTV6;A0A087WZR9;J3KR12;A0A087WX69;A0A087WZF0	Q96C36;A0A087WTV6;A0A087WZR9	7	7	6	24.7	24.7	20.6	33.637	0	24.681	2504100000
KIAA1524	Protein CIP2A	23.4545	23.6866	23.5916	23.5776	21.7694	22.0878	22.7049	22.1874		Q8TCG1;A0A087X211;Q8TCG1-2;F8WAX6;F8WF26	Q8TCG1;A0A087X211;Q8TCG1-2	5	5	5	5.1	5.1	5.1	102.18	0	6.4566	650650000
PGAM5	Serine/threonine-protein phosphatase PGAM5, mitochondrial	23.0292	23.7401	23.8905	23.5533	22.5736	24.1112	25.0977	23.9275		Q96HS1;Q96HS1-2;F5GXG4	Q96HS1;Q96HS1-2	11	11	11	39.8	39.8	39.8	32.004	0	24.835	1738300000
CALR	Calreticulin	23.5247	NaN	23.5725	23.5486	20.4088	22.1285	22.3536	21.6303	4	P27797;K7EJB9;K7EL50	P27797;K7EJB9	7	7	7	24.9	24.9	24.9	48.141	0	32.678	1686700000
NUP107	Nuclear pore complex protein Nup107	23.3345	23.7264	NaN	23.5305	21.7691	22.4485	23.8153	22.6776		P57740;P57740-2;P57740-3;H0YG15;G3V1T4	P57740;P57740-2;P57740-3	13	13	13	18.1	18.1	18.1	106.37	0	21.615	1642800000
GPATCH8	G patch domain-containing protein 8	23.3311	23.7281	23.5158	23.525	24.2427	23.2636	23.0275	23.5113		Q9UKJ3;Q9UKJ3-2;K7EKU0;Q7Z570;A4D1E1	Q9UKJ3;Q9UKJ3-2	13	13	13	12.7	12.7	12.7	164.2	0	55.514	2474600000
AP3M1	AP-3 complex subunit mu-1	23.0247	24.0657	23.4394	23.5099	21.4384	22.434	22.347	22.0731		Q9Y2T2;P53677;H0YBA0;E7ER80;E5RJ52;P53677-2	Q9Y2T2	5	5	5	15.1	15.1	15.1	46.939	0	8.752	737000000
FKBP4	Peptidyl-prolyl cis-trans isomerase FKBP4;Peptidyl-prolyl cis-trans isomerase FKBP4, N-terminally processed	22.9207	23.9134	23.673	23.5024	22.243	22.7361	24.3792	23.1194		Q02790;F5H1U3;F5H120;H0YFG2	Q02790	12	12	12	39.7	39.7	39.7	51.804	0	99.59	2698800000
EIF3I	Eukaryotic translation initiation factor 3 subunit I	23.4346	23.6718	23.359	23.4885	21.5977	22.0611	22.8213	22.16		Q13347;Q5TFK1	Q13347	6	6	6	22.8	22.8	22.8	36.501	0	17.745	713910000
TRAPPC8	Trafficking protein particle complex subunit 8	23.2538	23.6487	23.5278	23.4768	21.7846	22.4323	22.3586	22.1918		Q9Y2L5;J3QQJ5;Q9Y2L5-2;J3KSL8;J3QSA1;J3QQS5	Q9Y2L5;J3QQJ5;Q9Y2L5-2;J3KSL8	5	5	5	4.6	4.6	4.6	161	0	7.0441	538990000
ATP5F1	ATP synthase F(0) complex subunit B1, mitochondrial	22.8808	23.6531	23.8643	23.4661	22.4831	24.0332	24.5995	23.7053		P24539;Q5QNZ2	P24539;Q5QNZ2	8	8	8	35.9	35.9	35.9	28.908	0	195.18	3089000000
ZC3HAV1	Zinc finger CCCH-type antiviral protein 1	22.8492	23.9569	23.592	23.466	23.6063	23.0749	24.3247	23.6686		Q7Z2W4;C9J6P4;Q7Z2W4-2;Q7Z2W4-3;Q7Z2W4-4;H7C5K1;Q7Z2W4-5	Q7Z2W4;C9J6P4;Q7Z2W4-2;Q7Z2W4-3	15	15	15	22.2	22.2	22.2	101.43	0	41.358	3759000000
AKAP9	A-kinase anchor protein 9	23.5683	23.5359	23.2739	23.4594	21.5672	21.6651	22.1166	21.783	1	Q99996;A0A0A0MRF6;Q99996-5;Q99996-3;Q99996-1;Q99996-6;A0A0A0MRE9;A0A087WX84;Q99996-4;H7BYL6;H7BZV6;Q6PJH3;A0A2R8Y590	Q99996;A0A0A0MRF6;Q99996-5;Q99996-3;Q99996-1;Q99996-6;A0A0A0MRE9;A0A087WX84;Q99996-4	19	19	19	6.1	6.1	6.1	452.98	0	24.92	1478100000
HSDL2	Hydroxysteroid dehydrogenase-like protein 2	23.2541	23.6193	23.5019	23.4584	22.0748	22.8915	24.8373	23.2679		Q6YN16;Q6YN16-2	Q6YN16;Q6YN16-2	10	10	10	32.8	32.8	32.8	45.394	0	25.205	1735000000
SUPT6H	Transcription elongation factor SPT6	23.4589	NaN	23.4254	23.4421	22.3542	22.6323	22.9788	22.6551		Q7KZ85;Q7KZ85-2;Q7KZ85-3	Q7KZ85	10	10	10	7.9	7.9	7.9	199.07	0	24.977	1385400000
SPG20	Spartin	23.1823	23.9126	23.1921	23.429	23.7283	23.9694	23.9382	23.8786		Q8N0X7	Q8N0X7	9	9	9	19.2	19.2	19.2	72.832	0	136.73	2347700000
RBMX	RNA-binding motif protein, X chromosome;RNA-binding motif protein, X chromosome, N-terminally processed	22.8819	23.8224	23.5791	23.4278	22.2043	24.0635	23.9566	23.4081		P38159;H0Y6E7;H3BT71;P38159-2;H3BR27;P38159-3;Q96E39;H3BNC1;O75526;A0A1B0GUK8;H3BUY5	P38159;H0Y6E7;H3BT71;P38159-2;H3BR27;P38159-3	5	5	5	14.3	14.3	14.3	42.331	0	47.84	1176500000
AARS2	Alanine--tRNA ligase, mitochondrial	23.1433	23.6989	NaN	23.4211	21.5724	21.7617	21.9798	21.7713		Q5JTZ9	Q5JTZ9	7	7	7	8.5	8.5	8.5	107.34	0	18.548	845470000
UBAP2L	Ubiquitin-associated protein 2-like	NaN	23.3719	23.4681	23.42	21.7118	22.0965	22.4976	22.102		Q14157;Q14157-1;F8W726;Q14157-4;Q14157-3;Q14157-5;Q5VU77;Q5VU79;Q5VU78;Q5VU81;Q5VU80;H0Y5H6;H7C2T8	Q14157;Q14157-1;F8W726;Q14157-4;Q14157-3;Q14157-5;Q5VU77	7	7	7	9.9	9.9	9.9	114.53	0	39.918	1088100000
HLA-C	HLA class I histocompatibility antigen, Cw-7 alpha chain;HLA class I histocompatibility antigen, Cw-17 alpha chain;HLA class I histocompatibility antigen, A-69 alpha chain;HLA class I histocompatibility antigen, A-2 alpha chain;HLA class I histocompatibility antigen, B-73 alpha chain	23.6194	23.2729	23.3252	23.4058	22.7218	23.087	23.0715	22.9601		A0A1W2PRU9;P10321;A2AEA2;A0A140T9U8;O19617;A0A140T921;A0A140T9H5;Q95604;A0A140T9I0;A0A1W2PPQ2;A0A140T955;A0A140T9X5;A0A140T913;A0A1W2PRT9;A0A140T933;P10316;P01892;Q31612;Q07000;Q5SRN5;A0A140T8Y4;P13746;A0A140T962;P30501;A0A0G2JIF0;A0A1W2PSE7;Q9TNN7;A0A1W2PP77;B0UXQ0;A0A0G2JPD3;A0A0G2JL56;P16189;A0A1W2PRZ0;A0A1W2PS39;A0A140T941;A0A140T8W8;A0A0G2JI36;A0A140T937;A0A1W2PQS8;A0A1W2PS24;A0A140T930;A0A1…	A0A1W2PRU9;P10321;A2AEA2;A0A140T9U8;O19617;A0A140T921;A0A140T9H5;Q95604;A0A140T9I0;A0A1W2PPQ2;A0A140T955;A0A140T9X5;A0A140T913;A0A1W2PRT9;A0A140T933;P10316;P01892;Q31612	4	4	4	26.2	26.2	26.2	26.682	0	16.33	1089400000
CKAP4	Cytoskeleton-associated protein 4	23.1533	23.4739	23.5859	23.4044	23.8053	24.5476	25.0245	24.4591		Q07065	Q07065	11	11	11	25.6	25.6	25.6	66.022	0	64.6	2484100000
GPATCH4	G patch domain-containing protein 4	22.7155	24.2069	23.2583	23.3936	23.9923	22.6559	23.055	23.2344		Q5T3I0;Q5T3I0-3;A0A0A0MRK1;E9PAV9;F8W895;E9PPY4;F2Z3C6;Q5T3I0-2	Q5T3I0;Q5T3I0-3;A0A0A0MRK1;E9PAV9;F8W895	16	16	16	39.2	39.2	39.2	50.381	0	83.785	2764500000
HSPA5	78 kDa glucose-regulated protein	NaN	23.5033	23.2729	23.3881	23.684	23.2434	24.955	23.9608		P11021	P11021	18	17	17	32.9	32.9	32.9	72.332	0	103.95	5091100000
AKAP1	A-kinase anchor protein 1, mitochondrial	23.9435	NaN	22.7927	23.3681	22.4297	22.4536	22.7497	22.5443		Q92667;Q92667-2;I3L0W0;I3L2A2;I3L2N7;I3L0K6;I3L3K1;I3L364;I3NI36;I3L0V5;I3L3V6	Q92667;Q92667-2	11	11	11	19.3	19.3	19.3	97.34	0	24.992	1816500000
TOMM70A	Mitochondrial import receptor subunit TOM70	22.7921	23.3056	23.8145	23.3041	21.9765	23.7771	23.9904	23.248		O94826	O94826	20	20	20	42.4	42.4	42.4	67.454	0	231.68	4828800000
LRRC41	Leucine-rich repeat-containing protein 41	23.3016	23.2964	NaN	23.299	23.702	22.2728	22.3228	22.7659		Q15345;A0A087WTU1;A0A0B4J2G4;Q15345-3;A0A087X0S7;A0A0C4DH00	Q15345;A0A087WTU1;A0A0B4J2G4;Q15345-3;A0A087X0S7;A0A0C4DH00	3	3	3	5.7	5.7	5.7	88.649	0	7.1338	427600000
TFAM	Transcription factor A, mitochondrial	22.8588	23.0498	23.9559	23.2882	21.7887	24.1664	25.0435	23.6662		Q00059;Q00059-2;H7BYN3	Q00059;Q00059-2;H7BYN3	6	6	6	21.1	21.1	21.1	29.096	0	8.4687	839470000
AMOT	Angiomotin	23.2596	23.6289	22.956	23.2815	22.2894	21.5748	21.0571	21.6404		Q4VCS5;E7ERM3;A6NP16;Q4VCS5-2;Q8IY63;Q8IY63-2	Q4VCS5;E7ERM3;A6NP16;Q4VCS5-2	14	14	14	17.3	17.3	17.3	118.08	0	103.38	2221300000
PES1	Pescadillo homolog	23.1623	23.0734	23.5894	23.275	24.5577	23.6445	24.6278	24.2767		O00541;B5MCF9;O00541-2;B3KXD6;H7C267	O00541;B5MCF9;O00541-2;B3KXD6	11	11	11	19	19	19	68.002	0	20.314	3092300000
CYP51A1	Lanosterol 14-alpha demethylase	23.1939	NaN	23.3445	23.2692	23.1412	23.7499	24.0225	23.6379		Q16850;A0A0C4DFL7;Q16850-2;H7C0D0;A0A3B3ITR4	Q16850;A0A0C4DFL7;Q16850-2	9	9	9	19.9	19.9	19.9	56.805	0	20.771	1110400000
BLMH	Bleomycin hydrolase	NaN	23.5901	22.9293	23.2597	22.2783	22.1801	24.1708	22.8764		Q13867;K7ES02;K7ESE8;J3KSD8;J3KS79;K7ENH5	Q13867;K7ES02;K7ESE8;J3KSD8	3	3	3	8.8	8.8	8.8	52.562	0	9.9211	711010000
EMD	Emerin	22.944	23.0378	23.6373	23.2064	22.6219	23.8562	24.2182	23.5654		P50402;Q5HY57;F8WEQ1	P50402;Q5HY57	9	9	9	48.4	48.4	48.4	28.994	0	128.63	1891900000
TSR1	Pre-rRNA-processing protein TSR1 homolog	23.3928	NaN	22.9567	23.1748	24.2082	21.1939	22.5097	22.6373		Q2NL82;I3L1Q5	Q2NL82	8	8	8	12.9	12.9	12.9	91.809	0	16.602	1426300000
SCAMP3	Secretory carrier-associated membrane protein 3	22.9164	23.4414	23.1143	23.1574	23.8455	24.6678	24.8121	24.4418		O14828;O14828-2	O14828;O14828-2	5	5	5	26.8	26.8	26.8	38.287	0	63.25	1822900000
PMPCA	Mitochondrial-processing peptidase subunit alpha	23.2588	22.6899	23.5027	23.1505	22.3013	22.6473	23.881	22.9432		Q10713;Q10713-2;Q5SXN9	Q10713;Q10713-2	11	11	11	26.1	26.1	26.1	58.252	0	91.512	2240100000
RFC3	Replication factor C subunit 3	23.1028	23.3664	22.9719	23.147	22.0247	22.4606	22.9102	22.4652		P40938;P40938-2;A0A087X270	P40938;P40938-2	7	7	7	22.2	22.2	22.2	40.556	0	14.461	1107700000
PSMD7	26S proteasome non-ATPase regulatory subunit 7	22.846	NaN	23.4423	23.1441	20.5333	22.628	24.0128	22.3914		P51665;H3BNT7;H3BTM8;H3BQV2	P51665;H3BNT7;H3BTM8	6	6	6	25.6	25.6	25.6	37.025	0	21.425	1102000000
CECR5	Cat eye syndrome critical region protein 5	23.2864	22.8655	23.2765	23.1428	21.3533	22.0437	22.1631	21.8534		Q9BXW7;Q9BXW7-2;A8MYZ9	Q9BXW7;Q9BXW7-2	7	7	7	22.7	22.7	22.7	46.321	0	46.455	1032300000
NAE1	NEDD8-activating enzyme E1 regulatory subunit	NaN	23.2607	23.0222	23.1414	21.9217	22.4396	23.7271	22.6961		Q13564;Q13564-3;Q13564-2;Q13564-4;H3BMR3;J3QRA5;J3QLH4;J3KTE3	Q13564;Q13564-3;Q13564-2;Q13564-4;H3BMR3	6	6	6	16.9	16.9	16.9	60.246	0	34.421	1276600000
RBM4	RNA-binding protein 4;RNA-binding protein 4B	22.7556	23.3432	23.0886	23.0625	21.0933	21.7171	21.2512	21.3539		Q9BWF3;E9PB51;Q9BQ04;Q9BWF3-4;D6R9K7;J3QRR5;Q9BWF3-3;Q9BWF3-2;E9PLB0;E9PM61;U3KQD5	Q9BWF3;E9PB51;Q9BQ04;Q9BWF3-4;D6R9K7;J3QRR5;Q9BWF3-3;Q9BWF3-2;E9PLB0;E9PM61;U3KQD5	13	13	9	48.4	48.4	25	40.313	0	139.21	1833100000
RFC2	Replication factor C subunit 2	NaN	23.1618	22.8543	23.008	21.6511	22.2091	22.7857	22.2153		P35250;P35250-2;A0A087WVY3;H7C5P4;H7C5S7;H7C5P1;H7C5Q7;F8WC37;H7C5A0;H7C5G4;H7C596	P35250;P35250-2;A0A087WVY3	6	6	6	24.9	24.9	24.9	39.157	0	12.131	745150000
CEP170	Centrosomal protein of 170 kDa	22.7818	23.3449	22.781	22.9692	20.9803	21.3846	21.8819	21.4156		Q5SW79;Q5SW79-2;H0Y2V6;Q5SW79-3;H0YB92	Q5SW79;Q5SW79-2;H0Y2V6;Q5SW79-3	3	3	3	2.7	2.7	2.7	175.29	0	8.1166	493570000
CLPB	Caseinolytic peptidase B protein homolog	NaN	22.883	23.0016	22.9423	21.1884	21.9012	23.8848	22.3248		Q9H078-5;Q9H078-3;Q9H078-2;Q9H078;H0YGM0;Q9H078-4;A0A2U3TZY2;A0A2R8Y602;A0A2R8YDH5;F5H7A5;F5H392;A0A2R8Y6R5	Q9H078-5;Q9H078-3;Q9H078-2;Q9H078;H0YGM0;Q9H078-4;A0A2U3TZY2;A0A2R8Y602	12	12	12	29.6	29.6	29.6	57.663	0	42.267	1841700000
HSPA9	Stress-70 protein, mitochondrial	21.3308	23.4802	23.9677	22.9262	24.0528	22.9187	25.1711	24.0475		P38646;D6RJI2;H0Y8S0;A0A3B3ITI4;D6RA73;H0YBG6	P38646	20	20	20	36.2	36.2	36.2	73.68	0	323.31	10367000000
TCF25	Transcription factor 25	23.0761	23.4006	22.134	22.8702	22.0574	20.8559	21.8964	21.6032		Q9BQ70;Q9H7D3;H3BSP8;H3BMJ8;H3BTU3;H3BQ53;H3BS87;H3BR53;H3BSS3;Q9H384	Q9BQ70;Q9H7D3;H3BSP8;H3BMJ8;H3BTU3;H3BQ53	5	5	5	9	9	9	76.666	0	7.2606	350550000
STUB1	E3 ubiquitin-protein ligase CHIP	NaN	22.7303	23.0063	22.8683	21.2324	20.8271	21.5972	21.2189	7	Q9UNE7;Q9UNE7-2;H3BTA3;H3BUD0;H3BS86	Q9UNE7;Q9UNE7-2;H3BTA3	13	13	13	47.9	47.9	47.9	34.856	0	44.554	2422100000
CENPF	Centromere protein F	23.3468	22.4095	22.7078	22.8214	22.0349	21.4045	21.2106	21.55		P49454;A0A087WTY4	P49454	23	23	23	8.5	8.5	8.5	357.52	0	46.897	1981700000
CHORDC1	Cysteine and histidine-rich domain-containing protein 1	22.4223	23.2553	22.761	22.8129	21.4866	21.7777	21.7954	21.6866		Q9UHD1;Q9UHD1-2;E9PHZ2;E9PPQ5;E9PIZ4;E9PSD5	Q9UHD1;Q9UHD1-2;E9PHZ2;E9PPQ5	6	6	6	23.8	23.8	23.8	37.489	0	11.812	1004800000
MTR	Methionine synthase	NaN	22.2542	22.9501	22.6022	20.9773	21.0946	21.6486	21.2402	1	Q99707;Q99707-2;B1ANE3;A0A494C064;A0A494C1A2	Q99707;Q99707-2;B1ANE3	12	12	12	11.7	11.7	11.7	140.53	0	23.331	1410400000
UTP18	U3 small nucleolar RNA-associated protein 18 homolog	22.9879	22.2161	22.5746	22.5929	25.7131	21.0347	22.2728	23.0069		Q9Y5J1;J3QRG0;J3QR85;J3KSR7	Q9Y5J1	11	11	11	24.6	24.6	24.6	62.003	0	23.45	1242200000
COPB2	Coatomer subunit beta	21.8857	21.6207	24.0761	22.5275	23.2356	22.9905	23.2881	23.1714		P35606;P35606-2;H0YAC7;D6R997;H0Y938;D6RBZ7;D6RCL6;D6RBG7;D6RBT6	P35606;P35606-2	21	21	21	32.7	32.7	32.7	102.49	0	77.726	5118400000
DNAJC7	DnaJ homolog subfamily C member 7	22.6588	21.7838	23.108	22.5169	22.636	22.7127	22.7996	22.7161		Q99615;Q99615-2;K7ESP1;K7EIH8;K7EPP7;K7ER44;K7EJL5;K7EN19;K7EJV7;K7ELJ8;K7EJE9;K7EK03;K7EJ24;K7ENB7	Q99615;Q99615-2;K7ESP1;K7EIH8;K7EPP7	21	21	21	46.4	46.4	46.4	56.44	0	323.31	6455900000
NEFM	Neurofilament medium polypeptide	22.6043	22.7854	22.0292	22.473	20.7729	20.9091	21.1127	20.9316		P07197;E7EMV2;E7ESP9;P07197-2;Q16352	P07197;E7EMV2;E7ESP9;P07197-2	10	9	7	15.2	14.2	12	102.47	0	23.478	787370000
PLAA	Phospholipase A-2-activating protein	21.4265	21.0788	23.3024	21.9359	21.2011	22.3777	22.453	22.0106		Q9Y263;E5RIM3;H0YBW4;H0YC16;H0YAU9	Q9Y263;E5RIM3;H0YBW4	19	19	19	30.2	30.2	30.2	87.156	0	273.3	3866700000
NCKIPSD	NCK-interacting protein with SH3 domain	21.4007	22.1494	21.266	21.6054	22.1385	21.9873	21.3067	21.8108		Q9NZQ3;Q9NZQ3-3;Q9NZQ3-4;Q9NZQ3-2;H7C0T9;C9JC20;C9JMQ4;C9JSC3;Q9NZQ3-5	Q9NZQ3;Q9NZQ3-3;Q9NZQ3-4;Q9NZQ3-2;H7C0T9;C9JC20;C9JMQ4;C9JSC3;Q9NZQ3-5	2	2	2	3.7	3.7	3.7	78.959	0.0035515	2.4607	102830000
FAF1	FAS-associated factor 1	21.8035	NaN	21.3385	21.571	22.4613	19.8108	21.9612	21.4111		Q9UNN5;Q9UNN5-2;B1ANM7;B3KT28	Q9UNN5;Q9UNN5-2;B1ANM7;B3KT28	14	14	14	24.8	24.8	24.8	73.953	0	147.17	2963000000

## Sheet: PFN1 C71G
Key information
		SunTag-PFN1 C71G samples				PFN1 C71G samples
Gene names	Protein names	Replicate 1 log2 intensity	Replicate 2 log2 intensity	Replicate 3 log2 intensity	Mean log2 LFQ intensity	Replicate 1 log2 intensity	Replicate 2 log2 intensity	Replicate 3 log2 intensity	Mean log2 LFQ intensity	Known interactor references	Protein IDs	Majority protein IDs	Peptides	Razor + unique peptides	Unique peptides	Sequence coverage [%]	Unique + razor sequence coverage [%]	Unique sequence coverage [%]	Mol. weight [kDa]	Q-value	Score	Intensity
PFN1	Profilin-1	34.9109	35.1531	35.4828	35.1823	29.9332	30.1426	30.1252	30.067		P07737;K7EJ44;CON__P02584;I3L3D5	P07737;K7EJ44	17	17	17	96.4	96.4	96.4	15.054	0	323.31	1228700000000
HIST1H2BB	Histone H2B type 1-B;Histone H2B type 2-E;Histone H2B type 1-O;Histone H2B type 3-B;Histone H2B type 1-J	34.1681	32.5621	34.5545	33.7616	33.9679	35.3764	33.7341	34.3595		P33778;Q16778;P23527;Q8N257;P06899;Q6DRA6;Q6DN03	P33778;Q16778;P23527;Q8N257;P06899	6	6	2	38.1	38.1	7.9	13.95	0	323.31	1232200000000
HIST1H4A	Histone H4	34.3329	32.7081	33.9763	33.6724	34.3507	35.0504	34.0767	34.4926		P62805	P62805	16	16	16	68.9	68.9	68.9	11.367	0	323.31	3064600000000
HSPD1	60 kDa heat shock protein, mitochondrial	33.2637	33.1206	33.1427	33.1757	29.8228	29.9406	30.2436	30.0023		P10809;E7ESH4;E7EXB4;P10809-2;C9JL25;C9JL19;C9JCQ4;C9J0S9	P10809	30	30	30	69.1	69.1	69.1	61.054	0	323.31	110720000000
HIST2H2AA3	Histone H2A type 2-A;Histone H2A type 2-C;Histone H2A type 1;Histone H2A type 1-J;Histone H2A.J;Histone H2A type 1-H;Histone H2A type 1-D;Histone H2A	33.321	31.6375	32.6022	32.5202	31.6669	32.9938	31.7997	32.1535		Q6FI13;Q16777;P0C0S8;Q99878;Q9BTM1;Q96KK5;P20671;A0A0U1RR32;A0A0U1RRH7;H0YFX9;Q9BTM1-2	Q6FI13;Q16777;P0C0S8;Q99878;Q9BTM1;Q96KK5;P20671;A0A0U1RR32;A0A0U1RRH7;H0YFX9;Q9BTM1-2	7	7	3	57.7	57.7	36.2	14.095	0	323.31	583660000000
RPL18	60S ribosomal protein L18	32.4252	32.3195	32.4104	32.385	31.9285	32.9356	32.6657	32.5099		Q07020;J3QQ67;H0YHA7;Q07020-2;G3V203;F8VUA6;F8VYV2;A0A075B7A0;F8VXR6	Q07020;J3QQ67;H0YHA7;Q07020-2;G3V203;F8VUA6;F8VYV2;A0A075B7A0	11	11	11	52.7	52.7	52.7	21.634	0	323.31	533640000000
ZFR	Zinc finger RNA-binding protein	32.7538	32.1338	31.9674	32.285	31.0349	30.4624	31.0319	30.8431		Q96KR1;H0Y8W1	Q96KR1	12	12	12	17.5	17.5	17.5	117.01	0	161.2	138020000000
HSPA1A	Heat shock 70 kDa protein 1A;Heat shock 70 kDa protein 1B	32.1836	32.1141	32.1067	32.1348	28.2585	28.525	28.638	28.4738		P0DMV8;A0A0G2JIW1;P0DMV9;P0DMV8-2;V9GZ37	P0DMV8;A0A0G2JIW1;P0DMV9;P0DMV8-2;V9GZ37	38	38	26	71	71	46	70.051	0	323.31	324170000000
CSE1L	Exportin-2	32.1303	32.0003	32.0514	32.0607	29.9799	29.9624	30.3317	30.0913		P55060;P55060-3;P55060-4;P55060-2	P55060;P55060-3;P55060-4	43	43	43	55.7	55.7	55.7	110.42	0	323.31	117220000000
HSP90AB1	Heat shock protein HSP 90-beta	31.96	31.7623	31.9002	31.8742	29.2055	29.3895	29.636	29.4103		P08238;Q58FF7	P08238	43	43	23	57	57	35.2	83.263	0	323.31	418440000000
HIST1H1C	Histone H1.2	32.1373	31.8756	31.56	31.8576	32.5312	32.7509	32.4358	32.5726	8	P16403	P16403	15	15	3	34.7	34.7	9.9	21.364	0	323.31	739000000000
HADHA	Trifunctional enzyme subunit alpha, mitochondrial;Long-chain enoyl-CoA hydratase;Long chain 3-hydroxyacyl-CoA dehydrogenase	31.5758	31.4658	31.6665	31.5694	28.3289	28.3923	28.7553	28.4922		P40939;H0YFD6;A0A2R8Y4F5;A0A2R8YG21;A0A2R8Y688;P40939-2	P40939;H0YFD6;A0A2R8Y4F5;A0A2R8YG21	30	30	30	54.7	54.7	54.7	82.999	0	323.31	57911000000
TUBB	Tubulin beta chain	31.8709	31.4974	31.2237	31.5307	29.3345	29.4789	30.0027	29.6054		P07437;Q5JP53;Q5ST81;A6NNZ2;Q9H4B7;G3V2A3;CON__ENSEMBL:ENSBTAP00000025008;G3V5W4;G3V2R8;G3V3R4;G3V2N6	P07437;Q5JP53;Q5ST81	23	5	4	61.7	19.4	16	49.67	0	323.31	154900000000
UBC	Polyubiquitin-C;Ubiquitin;Polyubiquitin-B;Ubiquitin;Ubiquitin-60S ribosomal protein L40;Ubiquitin;60S ribosomal protein L40;Ubiquitin-40S ribosomal protein S27a;Ubiquitin;40S ribosomal protein S27a	31.0841	31.572	31.8381	31.4981	28.5203	28.6988	28.3512	28.5234		P0CG48;F5GYU3;Q96C32;Q5PY61;J3QKN0;F5GXK7;F5H747;F5H388;B4DV12;F5H265;P0CG47;F5H2Z3;F5H6Q2;J3QTR3;J3QS39;P62987;P62979;M0R1M6;Q49A90;A0A2R8Y422;M0R1V7;M0R2S1;F5GZ39;J3QSA3	P0CG48;F5GYU3;Q96C32;Q5PY61;J3QKN0;F5GXK7;F5H747;F5H388;B4DV12;F5H265;P0CG47;F5H2Z3;F5H6Q2;J3QTR3;J3QS39;P62987;P62979;M0R1M6;Q49A90;A0A2R8Y422;M0R1V7;M0R2S1;F5GZ39;J3QSA3	4	4	4	61.8	61.8	61.8	77.038	0	323.31	81862000000
ACTC1	Actin, alpha cardiac muscle 1;Actin, aortic smooth muscle;Actin, gamma-enteric smooth muscle	31.6446	30.6671	31.3228	31.2115	30.7683	30.9525	31.4847	31.0685		P68032;P62736;P63267;P63267-2;C9JFL5;F6UVQ4;F6QUT6;F8WB63;B8ZZJ2	P68032;P62736;P63267;P63267-2	20	6	2	48.3	21	5.8	42.019	0	136.51	123140000000
HSP90AA1	Heat shock protein HSP 90-alpha	31.1239	31.0852	31.1728	31.1273	28.2195	28.4401	28.6849	28.4482		P07900;P07900-2;G3V2J8;Q14568;Q58FG0	P07900;P07900-2	39	23	23	48.5	31.3	31.3	84.659	0	323.31	152040000000
SLC25A6	ADP/ATP translocase 3;ADP/ATP translocase 3, N-terminally processed	31.2681	30.72	30.6719	30.8867	27.7068	28.2532	28.3696	28.1099		P12236	P12236	16	16	4	48	48	12.8	32.866	0	323.31	95401000000
GOLGB1	Golgin subfamily B member 1	30.6385	31.0375	30.928	30.868	28.7263	28.2333	28.4925	28.484	1	Q14789;Q14789-2;Q14789-4;Q14789-3;E7EU81;H0Y867;Q9NZW5;C9JGI8;C9J4Q3;B8ZZG1;REV__Q8N884-2;REV__Q8N884	Q14789;Q14789-2;Q14789-4;Q14789-3;E7EU81	49	49	49	20.7	20.7	20.7	376.01	0	198.9	53579000000
RPL6	60S ribosomal protein L6	30.6561	30.8227	30.5987	30.6925	30.484	31.1395	31.0095	30.8777		Q02878;F8VZ45;U3KQR5;F8VR69;F8VZA3;F8VWR1;F8VU16	Q02878	21	21	21	49.7	49.7	49.7	32.728	0	323.31	433020000000
ESD	S-formylglutathione hydrolase	30.576	31.0234	30.3942	30.6645	29.2743	29.2775	29.5878	29.3799		P10768;X6RA14;H7BZT7;U3KQT1	P10768;X6RA14;H7BZT7;U3KQT1	6	6	6	28.7	28.7	28.7	31.462	0	81.596	38082000000
RPL13A	60S ribosomal protein L13a	30.5546	30.3542	30.5177	30.4755	29.8032	31.0339	30.5393	30.4588		P40429;M0QYS1;Q8J015;Q6NVV1;M0QZU1;A0A096LPE0	P40429;M0QYS1;Q8J015	13	13	13	43.3	43.3	43.3	23.577	0	323.31	157640000000
PC	Pyruvate carboxylase, mitochondrial	30.4618	30.4618	30.4618	30.4618	30.4618	30.4618	30.4618	30.4618		P11498;A0A494C016;A0A494C101;A0A494C0T2;P11498-2;E9PRE7;E9PS68;A0A494BZT5	P11498;A0A494C016	57	57	57	68	68	68	129.63	0	323.31	714520000000
NUP205	Nuclear pore complex protein Nup205	30.6933	30.4105	30.2602	30.4547	27.81	27.8966	28.3392	28.0153		Q92621;U3KPX2;U3KQ97;U3KQ47	Q92621	44	44	44	27.9	27.9	27.9	227.92	0	323.31	32903000000
IPO8	Importin-8	30.6875	30.2288	30.0398	30.3187	21.1693	20.6146	21.2471	21.0103		O15397;O15397-2;H0YH64;F5H2I3;F5H292;F5GXT5;F5H244	O15397;O15397-2	7	7	7	9.4	9.4	9.4	119.94	0	10.493	11814000000
LTA4H	Leukotriene A-4 hydrolase	30.3846	30.2688	30.27	30.3078	28.3194	28.3689	28.586	28.4248		P09960;P09960-4;P09960-2;P09960-3;B4DEH5	P09960;P09960-4;P09960-2;P09960-3	23	23	23	50.4	50.4	50.4	69.284	0	323.31	35151000000
SLC25A5	ADP/ATP translocase 2;ADP/ATP translocase 2, N-terminally processed	30.6826	29.966	30.27	30.3062	27.0199	27.3963	27.7909	27.4024		P05141;Q9H0C2	P05141	15	6	6	43	19.5	19.5	32.852	0	199.29	25329000000
RPL4	60S ribosomal protein L4	30.8374	29.9275	30.1406	30.3018	30.5564	30.3782	29.9986	30.3111		P36578;H3BM89;H3BTP7;H3BU31	P36578;H3BM89;H3BTP7	31	31	31	53.6	53.6	53.6	47.697	0	323.31	247160000000
SRSF7	Serine/arginine-rich splicing factor 7	30.4962	29.767	30.5284	30.2639	30.1326	30.1829	30.2484	30.188		Q16629;Q16629-4;A0A0B4J1Z1;C9JAB2;Q16629-3;Q16629-2;H7BZZ6	Q16629;Q16629-4;A0A0B4J1Z1;C9JAB2;Q16629-3;Q16629-2	8	8	7	27.3	27.3	27.3	27.366	0	264.91	86620000000
LDHB	L-lactate dehydrogenase B chain;L-lactate dehydrogenase	30.2782	30.1847	30.1256	30.1962	28.2851	28.5555	28.8305	28.557		P07195;A0A3B3IS95;A8MW50;C9J7H8;F5H793	P07195;A0A3B3IS95;A8MW50	18	17	17	60.8	57.2	57.2	36.638	0	323.31	121620000000
EEF2	Elongation factor 2	30.3782	30.1844	30.0158	30.1928	28.2102	28.3608	28.7034	28.4248		P13639;M0R0I6	P13639	51	51	50	65.7	65.7	64.6	95.337	0	323.31	300480000000
EEF1A1	Elongation factor 1-alpha 1;Putative elongation factor 1-alpha-like 3;Elongation factor 1-alpha	30.4134	30.2629	29.8787	30.185	28.1534	28.3598	28.6702	28.3945		P68104;Q5VTE0;A0A087WVQ9;P68104-2;A0A087WV01;Q05639;A0A2U3TZH3;A0A2R8Y488;Q5JR01;A0A2R8Y660;A6PW80;A0A2R8YDN5	P68104;Q5VTE0;A0A087WVQ9;P68104-2;A0A087WV01	21	21	21	61.3	61.3	61.3	50.14	0	323.31	92927000000
RPL7	60S ribosomal protein L7	30.5432	29.8157	30.1552	30.1714	28.8229	30.3932	30.9119	30.0427		P18124;A8MUD9;C9JIJ5;C9JZ88	P18124;A8MUD9	23	23	23	60.1	60.1	60.1	29.225	0	323.31	193360000000
PRKDC	DNA-dependent protein kinase catalytic subunit	30.4745	30.0926	29.895	30.154	28.7221	29.1678	29.3024	29.0641		P78527;P78527-2;F5GX40;H0YG84	P78527;P78527-2	194	194	194	54.7	54.7	54.7	469.08	0	323.31	553740000000
HSPA8	Heat shock cognate 71 kDa protein	30.1904	30.1305	30.1197	30.1469	26.7425	26.8465	27.2992	26.9627	3	P11142;E9PKE3;P11142-2;E9PNE6;E9PN89;A8K7Q2;E9PLF4;E9PQQ4;E9PQK7;E9PPY6;E9PN25;E9PI65;E9PS65;E9PM13	P11142;E9PKE3;P11142-2;E9PNE6;E9PN89	31	30	12	51.2	49.2	21.1	70.897	0	323.31	142840000000
FASN	Fatty acid synthase;[Acyl-carrier-protein] S-acetyltransferase;[Acyl-carrier-protein] S-malonyltransferase;3-oxoacyl-[acyl-carrier-protein] synthase;3-oxoacyl-[acyl-carrier-protein] reductase;3-hydroxyacyl-[acyl-carrier-protein] dehydratase;Enoyl-[acyl-carrier-protein] reductase;Oleoyl-[acyl-carrier-protein] hydrolase	30.2635	30.0289	29.9818	30.0914	28.1397	28.3037	28.6714	28.3716		P49327;A0A0U1RQF0;A0A0U1RRG3;A0A1B0GTR5;J3KTF0	P49327;A0A0U1RQF0	112	112	112	64.2	64.2	64.2	273.42	0	323.31	393720000000
RPL15	60S ribosomal protein L15;Ribosomal protein L15	30.2325	29.7715	30.1423	30.0488	29.831	30.3265	30.4429	30.2001		P61313;A0A2R8YEM3;E7EQV9;E7ENU7;E7EX53;A0A2R8Y738;P61313-2;E7ERA2	P61313;A0A2R8YEM3;E7EQV9;E7ENU7	13	13	13	43.6	43.6	43.6	24.146	0	323.31	184470000000
CLTC	Clathrin heavy chain 1;Clathrin heavy chain	29.8389	29.9926	29.9421	29.9245	27.4534	27.7786	28.0533	27.7618	3	Q00610;A0A087WVQ6;Q00610-2;J3KS13;P53675;P53675-2;A0A087WX41;K7EJJ5;J3KSQ2;J3KRF5;J3QL20;F5H5N6;A0A087WV74;A0A087WXH4	Q00610;A0A087WVQ6;Q00610-2	84	84	84	61	61	61	191.61	0	323.31	258160000000
PLS3	Plastin-3	29.971	29.7333	29.909	29.8711	27.9736	28.065	28.4985	28.179		P13797;A0A0A0MSQ0;P13797-2;P13797-3;H7C4N2;U3KQI3;P13796;Q14651;F2Z2Z9;Q5TBN3;C9JAM8	P13797;A0A0A0MSQ0;P13797-2;P13797-3	38	38	38	64.1	64.1	64.1	70.81	0	323.31	131460000000
RPS9	40S ribosomal protein S9	30.2445	29.5352	29.7776	29.8524	28.5765	29.6307	30.2635	29.4902		P46781;A0A024R4M0;B5MCT8;C9JM19;F2Z3C0;A8MXK4	P46781;A0A024R4M0;B5MCT8;C9JM19	15	15	15	45.9	45.9	45.9	22.591	0	323.31	165240000000
MYH9	Myosin-9	29.9174	29.7567	29.8678	29.8473	27.8021	27.7727	28.2269	27.9339	8	P35579;P35579-2;Q5BKV1;B1AH99;REV__S4R3H4;REV__E7EQT4;REV__Q9UKV3-5;REV__Q9UKV3	P35579;P35579-2	103	103	84	53.8	53.8	44.2	226.53	0	323.31	201740000000
DHX9	ATP-dependent RNA helicase A	30.3827	29.5715	29.5699	29.8414	27.8148	27.8554	28.2618	27.9773		Q08211;Q08211-2	Q08211	51	51	51	54.4	54.4	54.4	140.96	0	323.31	113420000000
RPL35	60S ribosomal protein L35	29.9492	29.6928	29.717	29.7863	29.1289	30.0453	29.9338	29.7027		P42766;F2Z388	P42766;F2Z388	5	5	5	29.3	29.3	29.3	14.551	0	323.31	77538000000
ATP5A1	ATP synthase subunit alpha, mitochondrial	29.7186	29.7017	29.8305	29.7503	25.9987	26.1455	26.6168	26.2537		P25705;P25705-2;P25705-3;K7EK77;K7ERX7;K7EJP1;K7ENJ4;K7EQH4;K7ESA0	P25705;P25705-2;P25705-3	24	24	24	51.5	51.5	51.5	59.75	0	323.31	48722000000
RPL36	60S ribosomal protein L36	29.5628	29.8438	29.8367	29.7478	29.1734	30.0005	30.0201	29.7313		Q9Y3U8;J3QSB5;J3KTD3	Q9Y3U8;J3QSB5	7	7	7	40	40	40	12.254	0	323.31	85625000000
LDHA	L-lactate dehydrogenase A chain	30.0117	29.5671	29.6276	29.7355	27.3976	27.5348	27.9249	27.6191		P00338;P00338-3;P00338-4;P00338-2;P00338-5;F5GXY2;F5GYU2;F5GXH2;F5H6W8;F5H5J4;F5GZQ4;F5GWW2;F5GXC7;F5H8H6;F5GXU1;P07864;F5H155;Q6ZMR3;F5H5G7;A0A087WUM2;G3XAP5;F5H245	P00338;P00338-3;P00338-4;P00338-2;P00338-5	23	23	21	75.9	75.9	71.1	36.688	0	323.31	95896000000
RPS2	40S ribosomal protein S2	30.0243	28.9462	30.0707	29.6804	28.8585	30.4738	30.8145	30.0489		P15880;H0YEN5;E9PQD7;E9PMM9;I3L404;E9PPT0;E9PM36;H3BNG3;H0YE27	P15880;H0YEN5;E9PQD7;E9PMM9;I3L404;E9PPT0	17	17	17	53.2	53.2	53.2	31.324	0	323.31	158890000000
HSP90AB2P	Putative heat shock protein HSP 90-beta 2	NaN	29.7685	29.5358	29.6521	27.2015	26.7294	25.6538	26.5282		Q58FF8	Q58FF8	10	2	2	19.4	4.5	4.5	44.348	0	227.6	15499000000
ATP5B	ATP synthase subunit beta, mitochondrial;ATP synthase subunit beta	29.6483	29.5371	29.7687	29.6514	25.6076	26.1843	26.3823	26.0581		P06576;H0YH81;F8W079;F8W0P7;H0YI37	P06576;H0YH81;F8W079	24	24	24	71.1	71.1	71.1	56.559	0	323.31	35020000000
KPNB1	Importin subunit beta-1	29.5901	29.5957	29.6331	29.6063	27.251	27.292	27.6229	27.3886		Q14974;Q14974-2;J3KTM9;J3QR48;J3QKQ5;J3QRG4;J3KS06	Q14974;Q14974-2;J3KTM9	35	35	35	53.2	53.2	53.2	97.169	0	323.31	83968000000
GANAB	Neutral alpha-glucosidase AB	29.683	29.6433	29.4771	29.6011	26.858	27.1216	27.4014	27.127		Q14697;Q14697-2;F5H6X6;E9PKU7;E9PNH1	Q14697;Q14697-2;F5H6X6;E9PKU7	26	26	26	32.6	32.6	32.6	106.87	0	281.38	21016000000
IRS4	Insulin receptor substrate 4	30.0255	29.2497	29.4193	29.5648	28.2703	27.8436	28.1048	28.0729		O14654	O14654	25	25	25	26.8	26.8	26.8	133.77	0	323.31	31591000000
LRPPRC	Leucine-rich PPR motif-containing protein, mitochondrial	29.478	29.5269	29.633	29.546	26.2467	26.3538	26.5956	26.3987		P42704;A0A0C4DG06;B8ZZ38;C9JCA9;H7C3W8;Q9NP80;A0A0C4DG51;Q9NP80-3;Q9NP80-2	P42704	78	78	78	61	61	61	157.9	0	323.31	79283000000
RHOT2	Mitochondrial Rho GTPase 2	29.7506	30.3648	28.4902	29.5352	28.4214	28.235	28.495	28.3838		Q8IXI1;H3BST5;I3L2C6;H3BUX4;Q8IXI1-2;Q8IXI2;Q8IXI2-3;H3BMP9;H3BVI5;H7BXZ6;Q8IXI2-6;Q8IXI2-4;Q8IXI2-5;Q8IXI2-2;Q8IXI2-7	Q8IXI1;H3BST5;I3L2C6;H3BUX4	5	5	5	12.9	12.9	12.9	68.117	0	6.2825	24847000000
YWHAE	14-3-3 protein epsilon	29.885	29.2303	29.3721	29.4958	27.0719	27.1737	27.4303	27.2253		P62258;P62258-2;B4DJF2;I3L3T1;K7EM20;K7EIT4;I3L0W5	P62258;P62258-2	13	13	11	63.1	63.1	56.1	29.174	0	223.94	23615000000
UBA1	Ubiquitin-like modifier-activating enzyme 1	29.7759	29.3665	29.3364	29.4929	27.8511	27.9189	28.1746	27.9815		P22314;P22314-2;Q5JRR9;Q5JRS0;Q5JRS1;Q5JRS3;Q5JRS2	P22314;P22314-2	45	45	25	58.2	58.2	33.7	117.85	0	323.31	136330000000
MCCC1	Methylcrotonoyl-CoA carboxylase subunit alpha, mitochondrial	29.3858	29.4687	29.4841	29.4462	29.2616	29.3096	29.4418	29.3377		Q96RQ3;E9PHF7;F5GYT8;E9PG35;G5E9X5;F8WDI3	Q96RQ3;E9PHF7;F5GYT8;E9PG35;G5E9X5	32	32	32	60.7	60.7	60.7	80.472	0	323.31	180750000000
ANXA5	Annexin A5;Annexin	30.1982	28.9639	29.1695	29.4439	27.4252	27.917	28.523	27.9551	4	P08758;D6RBL5;D6RBE9;E9PHT9;D6RCN3	P08758;D6RBL5;D6RBE9	11	11	11	37.5	37.5	37.5	35.936	0	236.12	15686000000
RPL13	60S ribosomal protein L13	30.2997	28.9734	29.0204	29.4312	29.0967	29.3026	29.1111	29.1701		P26373;J3QSB4;P26373-2;H3BTH3;H3BUK8;J3KS98	P26373;J3QSB4;P26373-2	11	11	11	45.5	45.5	45.5	24.261	0	323.31	110440000000
RPL10	60S ribosomal protein L10	30.3612	28.9381	28.9158	29.405	29.082	28.6175	28.8087	28.8361		P27635;X1WI28;B8A6G2;A6QRI9	P27635;X1WI28	11	11	2	46.3	46.3	13.6	24.604	0	323.31	60453000000
RPL34	60S ribosomal protein L34	29.7177	29.1871	29.2032	29.3693	29.3036	29.7598	29.1699	29.4111		P49207	P49207	4	4	4	14.5	14.5	14.5	13.293	0	37.442	37550000000
EIF4G1	Eukaryotic translation initiation factor 4 gamma 1	29.8137	29.1744	29.1	29.3627	26.6421	26.657	26.988	26.7624		Q04637;Q04637-4;E7EUU4;E9PGM1;E7EX73;Q04637-3;Q04637-5;Q04637-9;Q04637-8;Q04637-7;Q04637-6;C9JF13;C9J6B6;C9K073;C9J2Z7;H7C044;H7C0V6;REV__Q8NEG2;REV__Q8NEG2-2;REV__J3KQX6;C9JHW9;C9JWH7;C9JWW9;REV__F5H7J8;REV__C9JQZ6;F8WCF2;C9J556;C9JSU8	Q04637;Q04637-4;E7EUU4;E9PGM1;E7EX73;Q04637-3;Q04637-5;Q04637-9;Q04637-8;Q04637-7;Q04637-6	42	42	40	31.2	31.2	30.1	175.49	0	323.31	48347000000
CANX	Calnexin	29.6133	29.1429	29.3248	29.3603	25.7385	25.8836	26.7324	26.1182		P27824;P27824-2;P27824-3;D6RGY2;H0Y9Q7;D6RB85;D6RDP7;D6RFL1;D6RAU8;H0Y9H1;D6RAQ8;D6RHJ3;D6RD16	P27824;P27824-2;P27824-3	20	20	20	37	37	37	67.567	0	323.31	20513000000
MDH2	Malate dehydrogenase, mitochondrial;Malate dehydrogenase	29.5922	29.1464	29.0802	29.2729	27.3971	27.8402	28.0263	27.7545	4	P40926;P40926-2;G3XAL0	P40926;P40926-2;G3XAL0	15	15	15	59.2	59.2	59.2	35.503	0	323.31	39826000000
HNRNPU	Heterogeneous nuclear ribonucleoprotein U	29.9798	28.8505	28.9517	29.2607	28.0345	27.691	28.0546	27.9267		Q00839;Q00839-2;A0A1X7SBS1;A0A1W2PPS1;A0A1W2PP35;Q5RI18;A0A1W2PPH7;A0A1W2PPL4;A0A1W2PP34;A0A1W2PQL0;A0A1W2PQ74;A0A1W2PQD4;A0A1W2PRZ7;A0A1W2PRI6;A0A1W2PPE9;A0A1W2PP22;A0A1W2PNG3;A0A087WVI9	Q00839;Q00839-2;A0A1X7SBS1;A0A1W2PPS1;A0A1W2PP35;Q5RI18;A0A1W2PPH7;A0A1W2PPL4;A0A1W2PP34;A0A1W2PQL0;A0A1W2PQ74	28	28	28	38.3	38.3	38.3	90.583	0	323.31	79123000000
SLC25A3	Phosphate carrier protein, mitochondrial	29.6211	29.0849	29.0404	29.2488	26.7047	26.8855	27.13	26.9067		Q00325-2;Q00325;F8VVM2;F8VWQ0;F8VZL5;F8VWR4	Q00325-2;Q00325;F8VVM2	12	12	12	34.1	34.1	34.1	39.958	0	148.39	26093000000
RPS6	40S ribosomal protein S6	29.9759	28.8489	28.8895	29.2381	29.3431	28.6528	29.1184	29.0381		P62753;A2A3R7	P62753	10	10	3	34.5	34.5	8.4	28.68	0	323.31	49211000000
SPTBN1	Spectrin beta chain, non-erythrocytic 1	28.6864	29.3977	29.6123	29.2321	27.6651	27.7261	28.3656	27.9189	1,8	Q01082;A0A087WUZ3;Q01082-3;Q01082-2;F8W6C1;P11277;P11277-2;P11277-3	Q01082;A0A087WUZ3;Q01082-3;Q01082-2	59	59	55	33.4	33.4	31.4	274.61	0	264.09	27008000000
RPS26	40S ribosomal protein S26;Putative 40S ribosomal protein S26-like 1	NaN	29.0819	29.3331	29.2075	29.7948	29.9093	30.1168	29.9403		P62854;Q5JNZ5	P62854;Q5JNZ5	3	3	3	32.2	32.2	32.2	13.015	0	195.83	43153000000
RPL24	60S ribosomal protein L24	29.507	28.7391	29.3064	29.1842	29.0505	29.01	29.4789	29.1798		P83731;C9JXB8;C9JNW5	P83731;C9JXB8;C9JNW5	6	6	6	33.1	33.1	33.1	17.779	0	175.21	42459000000
DSP	Desmoplakin	29.0979	28.7379	29.6825	29.1728	26.8481	27.1818	27.978	27.336		P15924;P15924-3;P15924-2	P15924;P15924-3;P15924-2	89	89	89	36.3	36.3	36.3	331.77	0	323.31	39893000000
EIF4A1	Eukaryotic initiation factor 4A-I	29.2843	29.1334	29.0437	29.1538	26.5355	26.4839	26.8457	26.6217		P60842;J3KT12;P60842-2;J3QS69;J3KTB5;J3QL43;J3KSZ0;J3QR64;J3KTN0;J3QLN6;J3QKZ9;J3KS25;J3KS93;J3QL52	P60842;J3KT12;P60842-2;J3QS69;J3KTB5;J3QL43;J3KSZ0	23	23	12	59.1	59.1	33.7	46.153	0	323.31	62874000000
DYNC1H1	Cytoplasmic dynein 1 heavy chain 1	29.3354	29.074	28.9982	29.1359	27.0302	27.1407	27.4449	27.2053		Q14204;A0A2R8Y706;A0A2R8YFZ7;A0A2R8Y5T0;A0A2R8Y6H2;A0A2R8Y542;A0A2R8Y6I5;A0A2R8YGC7;H0YJ21	Q14204	212	212	212	55.2	55.2	55.2	532.4	0	323.31	280780000000
RPL39	60S ribosomal protein L39;Putative 60S ribosomal protein L39-like 5	29.0218	29.4283	28.903	29.1177	28.6757	29.2708	29.4614	29.136		P62891;Q59GN2	P62891;Q59GN2	2	2	2	19.6	19.6	19.6	6.4066	0	33.599	27926000000
TLN1	Talin-1	29.1329	29.0254	29.1499	29.1027	27.1088	27.1721	27.6421	27.3077		Q9Y490	Q9Y490	91	91	82	51.4	51.4	47.4	269.76	0	323.31	77089000000
RPL7A	60S ribosomal protein L7a	29.6902	28.1644	29.388	29.0809	29.547	29.5158	29.2577	29.4402		P62424;Q5T8U3;Q5T8U2	P62424;Q5T8U3;Q5T8U2	20	20	20	50	50	50	29.995	0	323.31	95215000000
CCT4	T-complex protein 1 subunit delta	29.5863	28.8438	28.7613	29.0638	26.9457	27.2173	27.432	27.1983		P50991;P50991-2	P50991;P50991-2	24	24	24	55.1	55.1	55.1	57.924	0	323.31	56554000000
CCT3	T-complex protein 1 subunit gamma	29.1722	28.9534	29.0122	29.0459	27.0163	27.2011	27.5831	27.2668		P49368;B4DUR8;P49368-2;E9PRC8;Q5SZX6;Q5SZX9;E9PM09;E9PQ35;Q5SZW8	P49368;B4DUR8;P49368-2	32	32	32	66.6	66.6	66.6	60.533	0	323.31	73932000000
RPL14	60S ribosomal protein L14	29.7206	28.2882	29.0998	29.0362	29.0329	28.8588	29.7555	29.2157		P50914;E7EPB3	P50914;E7EPB3	6	6	6	27.9	27.9	27.9	23.432	0	294.13	37147000000
GOT2	Aspartate aminotransferase, mitochondrial	28.9918	28.8834	29.1455	29.0069	25.8686	25.7272	26.0348	25.8769		P00505;P00505-2	P00505;P00505-2	22	22	22	53.3	53.3	53.3	47.517	0	323.31	27553000000
ACLY	ATP-citrate synthase	29.0418	28.9171	29.0315	28.9968	26.42	26.5229	26.9684	26.6371		P53396;P53396-2;P53396-3;K7ESG8;K7EIE7	P53396;P53396-2;P53396-3	46	46	46	51.7	51.7	51.7	120.84	0	323.31	79705000000
HIST2H3PS2	Histone H3	29.5177	28.1119	29.3528	28.9941	28.4073	29.2989	28.4226	28.7096		Q5TEC6	Q5TEC6	5	2	2	25	8.1	8.1	15.43	0	93.963	34034000000
ALDOA	Fructose-bisphosphate aldolase A;Fructose-bisphosphate aldolase	29.348	28.927	28.6518	28.9756	27.678	28.2181	28.5895	28.1619		P04075;J3KPS3;H3BQN4;P04075-2;H3BPS8;H3BUH7;H3BR04;H3BMQ8;H3BU78;H3BR68;P05062;A0A087WXX2;A0A3B3IS80	P04075;J3KPS3;H3BQN4;P04075-2;H3BPS8;H3BUH7;H3BR04;H3BMQ8	22	22	20	69.2	69.2	59.6	39.42	0	323.31	97424000000
RPL36AL	60S ribosomal protein L36a-like;60S ribosomal protein L36a	29.0854	NaN	28.8413	28.9633	27.6717	28.344	28.25	28.0886		Q969Q0;P83881;J3KQN4;H0Y5B4;H7BZ11;R4GN19;H7BY91;H0Y3V9	Q969Q0;P83881;J3KQN4;H0Y5B4;H7BZ11;R4GN19	7	7	7	37.7	37.7	37.7	12.469	0	62.466	12707000000
EIF3L	Eukaryotic translation initiation factor 3 subunit L	28.9178	28.9328	29.0247	28.9584	26.101	26.2455	26.5273	26.2913		Q9Y262;B0QY89;Q9Y262-2;B0QY90;C9JHP4;C9K0Q7;H7C3A0;H0Y7E6	Q9Y262;B0QY89;Q9Y262-2;B0QY90	22	22	22	42.4	42.4	42.4	66.726	0	323.31	20986000000
IPO5	Importin-5	28.9778	28.9531	28.9272	28.9527	26.7603	26.9701	27.2436	26.9913		O00410;O00410-3;H0Y8C6;O00410-2;E7ETV3;E7EQT5;E7EV12;H0Y3V4;E7EWK4;E7EX05;E7ETV8;E7ESZ1;C9JZD8;C9JQT6;C9J875;C9JXE0;O60518;C9JZ53;F8WF30;C9J583	O00410;O00410-3;H0Y8C6;O00410-2	47	47	47	59.4	59.4	59.4	123.63	0	323.31	85511000000
HERC1	Probable E3 ubiquitin-protein ligase HERC1	29.7377	28.8241	28.2831	28.9483	28.3595	28.6678	29.2296	28.7523		Q15751	Q15751	6	6	6	1.5	1.5	1.5	532.22	0	10.433	17542000000
COPA	Coatomer subunit alpha;Xenin;Proxenin	29.1981	28.861	28.7776	28.9456	26.2509	26.3291	26.5571	26.379		P53621;P53621-2;A0A3B3IT15;A0A3B3IS84;A0A3B3ISC6;A0A3B3IU89;A0A3B3ITV3;A0A3B3ISK1;A0A3B3ITI7;A0A3B3IU78;A0A3B3IS23;A0A3B3ITX2;A0A3B3IU84	P53621;P53621-2;A0A3B3IT15;A0A3B3IS84;A0A3B3ISC6;A0A3B3IU89	51	51	51	49.3	49.3	49.3	138.34	0	323.31	47431000000
EEF1G	Elongation factor 1-gamma	29.1484	28.9358	28.7463	28.9435	26.9832	27.1407	27.5037	27.2092	8	P26641;P26641-2	P26641;P26641-2	22	22	22	60.4	60.4	60.4	50.118	0	323.31	77642000000
CS	Citrate synthase, mitochondrial;Citrate synthase	28.9301	28.867	29.018	28.9384	25.3006	25.6577	25.8855	25.6146		O75390;B4DJV2;A0A0C4DGI3;H0YIC4;F8VPA1;F8VRI6;H0YH82;F8W4S1;F8VX68;F8VPF9;F8VRP1;F8VTT8;F8W1S4;F8VX07;F8VZK9;F8VR34;F8VWQ5;F8W642;F8VU34;F8W031;F8W0J2;F8VP03	O75390;B4DJV2;A0A0C4DGI3	19	19	19	55.2	55.2	55.2	51.712	0	109.99	18403000000
CCT6A	T-complex protein 1 subunit zeta	29.0879	28.9406	28.7819	28.9368	26.4266	26.4813	26.9491	26.619		P40227;P40227-2;Q92526;Q92526-2;Q92526-3;J3KRI6	P40227;P40227-2	24	24	24	55.9	55.9	55.9	58.024	0	323.31	42158000000
RPL11	60S ribosomal protein L11	29.1918	28.6105	28.954	28.9188	26.2081	26.4773	26.7136	26.4663		P62913;P62913-2;Q5VVC8	P62913;P62913-2;Q5VVC8	7	7	7	41.6	41.6	41.6	20.252	0	224.01	12631000000
RPL32	60S ribosomal protein L32	28.8479	28.5593	29.339	28.9154	28.7698	29.4375	29.3909	29.1994		P62910;D3YTB1;F8W727;D3YTI8	P62910;D3YTB1;F8W727	12	12	12	48.9	48.9	48.9	15.86	0	323.31	79567000000
VIM	Vimentin	28.8213	28.7538	29.1373	28.9041	26.1131	26.5911	26.6171	26.4404		P08670;B0YJC4;B0YJC5;A0A1B0GTT5;A0A1B0GVG8;P17661;P41219;H7C5W5;P41219-2;F8W835	P08670;B0YJC4;B0YJC5	34	34	33	71.7	71.7	69.7	53.651	0	323.31	63509000000
PARP1	Poly [ADP-ribose] polymerase 1	29.4447	28.4948	28.568	28.8358	26.9006	27.0977	27.3694	27.1226		P09874;Q5VX84;Q5VX85	P09874	56	56	56	55.3	55.3	55.3	113.08	0	323.31	137920000000
RPS3	40S ribosomal protein S3	28.9968	28.5679	28.8609	28.8085	26.7471	26.7277	27.2614	26.9121		P23396;P23396-2;E9PL09;E9PPU1;H0YEU2;F2Z2S8;H0YCJ7;H0YF32;E9PQ96;E9PJH4;E9PK82;E9PSF4;E9PQX2;H0YES8	P23396;P23396-2;E9PL09;E9PPU1;H0YEU2;F2Z2S8;H0YCJ7	17	17	17	70.4	70.4	70.4	26.688	0	323.31	55379000000
SRSF3	Serine/arginine-rich splicing factor 3	29.5535	28.1648	28.587	28.7684	28.9079	28.5902	28.4906	28.6629		P84103;P84103-2;A0A087X2D0	P84103;P84103-2;A0A087X2D0	8	7	7	40.2	40.2	40.2	19.329	0	272.82	27246000000
RPL17	60S ribosomal protein L17	29.4395	28.3148	28.4981	28.7508	28.5968	28.0029	28.0298	28.2098		P18621;A0A087WXM6;J3QQT2;J3KRX5;A0A0A6YYL6;P18621-3;J3QLC8;A0A0A0MRF8;P18621-2;J3KRB3;A0A087WWH0;J3QS96;A0A087WY81;J3KSJ0	P18621;A0A087WXM6;J3QQT2;J3KRX5;A0A0A6YYL6;P18621-3;J3QLC8;A0A0A0MRF8;P18621-2;J3KRB3;A0A087WWH0;J3QS96;A0A087WY81	10	10	10	48.9	48.9	48.9	21.397	0	323.31	42232000000
TRIM28	Transcription intermediary factor 1-beta	28.8095	28.5446	28.8809	28.745	27.7112	27.749	28.3422	27.9341		Q13263;Q13263-2;M0R0K9;M0R3C0;M0R2I3	Q13263;Q13263-2;M0R0K9	26	26	26	50.2	50.2	50.2	88.549	0	323.31	91610000000
FAU	40S ribosomal protein S30	28.8353	28.1676	29.2246	28.7425	29.772	30.1139	29.7576	29.8812		P62861;E9PR30	P62861;E9PR30	4	4	4	20.3	20.3	20.3	6.6478	0	48.076	25886000000
RPL29	60S ribosomal protein L29	28.8375	28.5763	28.8087	28.7408	30.1718	30.227	29.5472	29.982		P47914;A0A3B3ITT5	P47914;A0A3B3ITT5	5	5	5	23.3	23.3	23.3	17.752	0	323.31	46613000000
VDAC3	Voltage-dependent anion-selective channel protein 3	28.3453	28.7835	29.0355	28.7214	26.4678	26.6902	27.0343	26.7308		Q9Y277;Q9Y277-2;E5RFP6;E5RJN6;E5RHZ6;E5RHE1;E5RK27;E5RFL1	Q9Y277;Q9Y277-2	9	9	9	42	42	42	30.658	0	323.31	15895000000
AHCY	Adenosylhomocysteinase	28.8651	28.6616	28.632	28.7196	26.3021	26.3746	26.669	26.4486		P23526;P23526-2	P23526;P23526-2	20	20	20	49.8	49.8	49.8	47.716	0	323.31	35674000000
LBR	Lamin-B receptor	29.3463	28.5468	28.2269	28.7067	26.8752	26.8268	26.6352	26.7791		Q14739;A0A494C1L1;C9JXK0;C9JES9	Q14739;A0A494C1L1;C9JXK0	13	13	13	24.9	24.9	24.9	70.702	0	236.91	14330000000
PCCA	Propionyl-CoA carboxylase alpha chain, mitochondrial	28.7358	28.7553	28.6079	28.6997	28.9177	28.811	28.9706	28.8998		P05165;P05165-2;P05165-3;A0A1B0GU58;A0A1B0GUX9;A0A1B0GWI4;A0A1B0GWA1;A0A1B0GTR1;H0Y5U0;Q5JTW6;H0Y4B9;H0Y798;Q5JVH2;A0A2R8Y725	P05165;P05165-2;P05165-3;A0A1B0GU58;A0A1B0GUX9;A0A1B0GWI4;A0A1B0GWA1	37	37	37	61.5	61.5	61.5	80.058	0	323.31	198250000000
EPRS	Bifunctional glutamate/proline--tRNA ligase;Glutamate--tRNA ligase;Proline--tRNA ligase	28.6623	28.6513	28.7826	28.6987	26.3316	26.3981	26.781	26.5036		P07814;V9GYZ6;V9GZ76	P07814;V9GYZ6	62	62	62	53	53	53	170.59	0	323.31	70765000000
CCT2	T-complex protein 1 subunit beta	28.9039	28.6719	28.5187	28.6982	26.4968	26.6127	26.8231	26.6442		P78371;P78371-2;F5GWF6;F8VQ14	P78371;P78371-2;F5GWF6;F8VQ14	31	31	31	72.7	72.7	72.7	57.488	0	323.31	40771000000
CAD	CAD protein;Glutamine-dependent carbamoyl-phosphate synthase;Aspartate carbamoyltransferase;Dihydroorotase	28.9461	28.5423	28.555	28.6811	26.572	26.5228	26.9648	26.6865		P27708;F8VPD4;H7C2E4;H7C3Z5;H7BZB3;P31327;P31327-2;P31327-3	P27708;F8VPD4	81	81	81	51.5	51.5	51.5	242.98	0	323.31	85452000000
HSP90B1	Endoplasmin	28.6119	28.5977	28.7079	28.6392	24.8149	25.1034	25.2631	25.0605		P14625;Q96GW1;A0A1W2PRR1;H0YIV0;Q58FF3;F8W026	P14625	33	31	31	45.6	43.8	43.8	92.468	0	323.31	27703000000
RPL19	60S ribosomal protein L19;Ribosomal protein L19	29.0903	28.2846	28.5267	28.6339	28.9313	29.3054	29.3868	29.2078		P84098;J3QR09;J3KTE4	P84098;J3QR09;J3KTE4	11	11	11	28.6	28.6	28.6	23.466	0	219.8	43920000000
HSPH1	Heat shock protein 105 kDa	28.6069	28.6486	28.6452	28.6336	26.5688	26.6577	26.9649	26.7305		Q92598;Q92598-2;Q92598-4;Q92598-3;A0A0A0MSM0;R4GN69;Q5TBM3	Q92598;Q92598-2;Q92598-4;Q92598-3;A0A0A0MSM0	38	37	36	58.9	57.2	55.6	96.864	0	323.31	74379000000
PHGDH	D-3-phosphoglycerate dehydrogenase	28.7944	28.7028	28.3734	28.6235	26.814	26.8569	27.3713	27.0141		O43175;A0A286YF22;A0A286YFA2;A0A2C9F2M7;A0A286YFL2;A0A286YFM8;A0A286YF78;A0A286YER3;A0A286YFC8;A0A286YFB2;A0A286YF34;A0A286YFE1;A0A286YFF3;A0A286YFK5	O43175;A0A286YF22;A0A286YFA2;A0A2C9F2M7;A0A286YFL2;A0A286YFM8	20	20	20	49.7	49.7	49.7	56.65	0	323.31	51369000000
RPS16	40S ribosomal protein S16	29.0587	28.2885	28.5193	28.6222	27.1108	27.1232	27.3356	27.1899		P62249;M0R210;M0R3H0;M0R1M5;Q6IPX4;M0QX76	P62249;M0R210;M0R3H0;M0R1M5;Q6IPX4	11	11	11	56.2	56.2	56.2	16.445	0	285.63	29766000000
IARS	Isoleucine--tRNA ligase, cytoplasmic	28.7591	28.5692	28.5258	28.618	26.5734	26.6964	27.0007	26.7568		P41252;A0A0A0MSX9;J3KR24;Q5TCD1;Q5TCC6;Q5TCC9	P41252;A0A0A0MSX9;J3KR24	47	47	47	44.8	44.8	44.8	144.5	0	323.31	77687000000
RPL28	60S ribosomal protein L28	28.9547	27.9962	28.9024	28.6178	28.0765	29.4764	29.0278	28.8602	8	P46779;H0YMF4;H0YKD8;P46779-4;P46779-5;P46779-2;P46779-3;H0YLP6	P46779;H0YMF4;H0YKD8;P46779-4;P46779-5;P46779-2;P46779-3;H0YLP6	9	9	9	42.3	42.3	42.3	15.747	0	323.31	39176000000
RPL31	60S ribosomal protein L31	29.0554	27.9533	28.8226	28.6104	27.7942	28.878	28.5326	28.4016		P62899;P62899-3;P62899-2;H7C2W9;C9JU56;B7Z4E3;B7Z4C8;B8ZZK4	P62899;P62899-3;P62899-2;H7C2W9;C9JU56;B7Z4E3;B7Z4C8;B8ZZK4	9	9	9	53.6	53.6	53.6	14.463	0	84.233	32252000000
MTHFD1	C-1-tetrahydrofolate synthase, cytoplasmic;Methylenetetrahydrofolate dehydrogenase;Methenyltetrahydrofolate cyclohydrolase;Formyltetrahydrofolate synthetase;C-1-tetrahydrofolate synthase, cytoplasmic, N-terminally processed	28.684	28.4565	28.6532	28.5979	26.5217	26.6223	26.9991	26.7144		P11586;V9GYY3;A0A384N5Y3;F5H2F4;V9GZ78;A0A494C1T2;V9GY75	P11586;V9GYY3;A0A384N5Y3;F5H2F4;V9GZ78;A0A494C1T2	43	43	43	58.5	58.5	58.5	101.56	0	323.31	64160000000
SHMT2	Serine hydroxymethyltransferase, mitochondrial;Serine hydroxymethyltransferase	28.6748	28.5095	28.4848	28.5564	25.4483	25.5284	25.836	25.6042		P34897;P34897-3;P34897-2;H0YIZ0;G3V2Y4;G3V4W5;G3V5L0;G3V540;G3V2W0;G3V2E4;G3V4X0;G3V4T0;G3V3Y8;G3V241;G3V2Y1;G3V3C6;G3V2D2	P34897;P34897-3;P34897-2;H0YIZ0;G3V2Y4	22	22	21	58.3	58.3	55.6	55.992	0	321.04	25286000000
DDX3X	ATP-dependent RNA helicase DDX3X;ATP-dependent RNA helicase DDX3Y	28.6428	28.525	28.4965	28.5548	25.5898	25.6174	25.9697	25.7256		O00571;A0A2R8YF78;A0A0D9SFB3;A0A0D9SF53;A0A2R8YCW1;A0A2R8Y5G6;A0A2R8YFR4;A0A0D9SG12;O00571-2;A0A2U3TZJ9;A0A2R8YFS5;A0A2R8Y4A4;A0A2R8Y645;A0A2R8Y7T2;A0A2R8YDT5;F6S8Q4;O15523-2;O15523;A0A2R8YDH3;A0A0J9YVQ7;A0A087WVZ1;O15523-3;C9J081;C9J8G5;A0A2R8Y4D2;D6RCM4;Q9NQI0-2;Q9NQI0-4;Q9NQI0-3;Q9NQI0;A0A2R8YCU0;H0Y960;A0A2R8Y650	O00571;A0A2R8YF78;A0A0D9SFB3;A0A0D9SF53;A0A2R8YCW1;A0A2R8Y5G6;A0A2R8YFR4;A0A0D9SG12;O00571-2;A0A2U3TZJ9;A0A2R8YFS5;A0A2R8Y4A4;A0A2R8Y645;A0A2R8Y7T2;A0A2R8YDT5;F6S8Q4;O15523-2;O15523;A0A2R8YDH3	31	31	30	52.4	52.4	50.8	73.243	0	323.31	30647000000
RPL3	60S ribosomal protein L3	29.1625	28.2347	28.2339	28.5437	28.4279	28.2788	28.6613	28.456		P39023;G5E9G0;H7C422;B5MCW2;H7C3M2;F8WCR1;Q92901	P39023;G5E9G0;H7C422;B5MCW2;H7C3M2	22	22	22	49.6	49.6	49.6	46.108	0	323.31	69655000000
RPL27A	60S ribosomal protein L27a	28.7541	28.2296	28.6215	28.5351	28.6539	28.8867	28.9071	28.8159		P46776;E9PLL6;E9PJD9;E9PLX7	P46776;E9PLL6;E9PJD9	5	5	5	31.1	31.1	31.1	16.561	0	204.22	39214000000
RPS5	40S ribosomal protein S5;40S ribosomal protein S5, N-terminally processed	28.4368	28.4537	28.685	28.5252	27.3208	28.2114	28.697	28.0764		P46782;M0R0F0;M0R0R2;M0QZN2	P46782;M0R0F0;M0R0R2;M0QZN2	10	10	10	59.8	59.8	59.8	22.876	0	323.31	17904000000
VDAC2	Voltage-dependent anion-selective channel protein 2	28.6278	28.2587	28.6825	28.523	26.3892	26.6668	26.8953	26.6504		P45880;A0A0A0MR02;P45880-2;P45880-1;Q5JSD2;Q5JSD1;A2A3S1	P45880;A0A0A0MR02;P45880-2;P45880-1;Q5JSD2;Q5JSD1	13	13	13	57.1	57.1	57.1	31.566	0	323.31	28428000000
PRDX1	Peroxiredoxin-1	28.681	28.404	28.3648	28.4833	26.76	26.7885	26.9483	26.8323		Q06830;A0A0A0MSI0;A0A0A0MRQ5	Q06830;A0A0A0MSI0	13	13	11	69.8	69.8	60.3	22.11	0	224.32	28646000000
FLNA	Filamin-A	28.4958	28.3556	28.5534	28.4683	26.4878	26.5745	26.9065	26.6563		P21333;P21333-2;Q60FE5;A0A087WWY3;F8WE98;H0Y5C6;H0Y5F3;H7C2E7	P21333;P21333-2;Q60FE5;A0A087WWY3	103	103	94	57.1	57.1	53.6	280.74	0	323.31	168380000000
CAND1	Cullin-associated NEDD8-dissociated protein 1	28.5421	28.4804	28.3413	28.4546	26.5113	26.5384	26.9572	26.669		Q86VP6;Q86VP6-2;A0A0C4DGH5;H0YH27;Q86VP6-3;F5H6I6;A0A3B3ISC4;F8WBB8	Q86VP6;Q86VP6-2;A0A0C4DGH5	39	39	37	39.3	39.3	37.9	136.37	0	323.31	60636000000
HSPA4	Heat shock 70 kDa protein 4	28.4603	28.472	28.4038	28.4454	27.0118	27.0663	27.3028	27.127		P34932;A0A087WYC1;A0A087WTS8;P34932-2	P34932;A0A087WYC1;A0A087WTS8	38	38	36	57.6	57.6	54	94.33	0	323.31	74577000000
PPP2R1A	Serine/threonine-protein phosphatase 2A 65 kDa regulatory subunit A alpha isoform	28.3527	28.3018	28.5479	28.4008	26.0598	25.9758	26.2423	26.0926		P30153;B3KQV6;C9J9C1;E9PH38;E9PPI5;E9PNM7;E9PHZ6;M0QXG4;M0R0K6	P30153;B3KQV6;C9J9C1	24	24	19	52.8	52.8	41.8	65.308	0	323.31	25563000000
CCT7	T-complex protein 1 subunit eta	28.5082	28.3345	28.332	28.3916	26.4669	26.5445	26.9976	26.6697		Q99832;Q99832-3;Q99832-4;Q99832-2;F8WAM2;F8WBP8;A0A0D9SG95	Q99832;Q99832-3;Q99832-4;Q99832-2	33	33	33	75	75	75	59.366	0	323.31	56771000000
PGK1	Phosphoglycerate kinase 1	28.7429	28.3809	28.0307	28.3848	26.6411	26.6633	27.067	26.7905		P00558;P00558-2;P07205	P00558;P00558-2	18	18	18	57.6	57.6	57.6	44.614	0	287.26	23711000000
CFL1	Cofilin-1	28.4788	28.4667	28.1697	28.3717	26.4175	26.6758	26.9451	26.6795	5	P23528;G3V1A4;E9PK25;E9PP50;E9PQB7;E9PLJ3;E9PS23;Q9Y281;Q9Y281-3	P23528;G3V1A4;E9PK25;E9PP50;E9PQB7;E9PLJ3	9	9	9	57.2	57.2	57.2	18.502	0	190.93	16333000000
NPM1	Nucleophosmin	28.7278	28.1191	28.2099	28.3523	26.2093	26.0196	25.5069	25.9119	8	P06748;P06748-2;P06748-3;E5RGW4;E5RI98	P06748;P06748-2;P06748-3	7	7	7	29.6	29.6	29.6	32.575	0	238.45	9400100000
RPS8	40S ribosomal protein S8	28.9099	27.8442	28.2082	28.3208	28.8144	28.122	28.12	28.3521		P62241;Q5JR95	P62241;Q5JR95	13	13	13	52.9	52.9	52.9	24.205	0	323.31	52894000000
RPL23A	60S ribosomal protein L23a	28.6015	27.6947	28.6521	28.3161	29.0959	29.3971	28.599	29.0307		P62750;H7BY10;K7EJV9;K7ERT8;A8MUS3;K7EMA7	P62750;H7BY10;K7EJV9;K7ERT8;A8MUS3;K7EMA7	12	12	12	44.2	44.2	44.2	17.695	0	323.31	58646000000
PHB2	Prohibitin-2	28.3924	28.1261	28.4191	28.3125	24.1591	24.9229	25.1951	24.759		Q99623;F5GY37;J3KPX7;Q99623-2;F5GWA7;F5H3X6;F5H0C5;F5H2D2	Q99623;F5GY37;J3KPX7;Q99623-2;F5GWA7;F5H3X6	13	13	13	48.2	48.2	48.2	33.296	0	323.31	9117700000
SF3B3	Splicing factor 3B subunit 3	28.4294	28.2846	28.2152	28.3097	26.5388	26.852	27.2107	26.8672		Q15393;Q15393-3;Q15393-2;J3QRB2;J3QL37;I3L4G7;H3BMB0;J3QKV4	Q15393	32	32	32	33.9	33.9	33.9	135.58	0	258.77	28839000000
RSL1D1	Ribosomal L1 domain-containing protein 1	29.0425	27.6673	28.1626	28.2908	28.1101	27.9653	28.2047	28.0934		O76021;J3QSV6;I3L3U9;I3L3C4;O76021-2;I3L234;I3L1A3;J3KPU7;I3L2F2;I3L4T8;I3L1Y4	O76021;J3QSV6;I3L3U9	28	28	28	48.8	48.8	48.8	54.972	0	323.31	41862000000
TNPO1	Transportin-1	28.4013	28.2613	28.1659	28.2762	25.8282	25.895	26.1705	25.9646		Q92973;Q92973-2;Q92973-3;E7EW37;S4R398;K7ENW1;K7ESC1	Q92973;Q92973-2;Q92973-3	19	19	15	31.4	31.4	26.8	102.35	0	302.93	19687000000
RPS13	40S ribosomal protein S13	28.8429	27.8959	28.0852	28.2747	25.9511	26.7294	27.4461	26.7089		P62277;J3KMX5;E9PS50	P62277;J3KMX5	7	7	7	39.1	39.1	39.1	17.222	0	73.047	16147000000
HNRNPM	Heterogeneous nuclear ribonucleoprotein M	28.4271	28.256	28.1352	28.2728	26.3697	26.4215	26.7532	26.5148		P52272;P52272-2;A0A087X0X3;M0QZM1;M0R019;M0R2I7;M0R2T0;M0R0N3;M0QYQ7;M0QYL3;M0R0Y6;M0QY96	P52272;P52272-2;A0A087X0X3;M0QZM1	29	29	29	51	51	51	77.515	0	323.31	33808000000
CCT8	T-complex protein 1 subunit theta	28.4311	28.2784	28.0921	28.2672	26.2965	26.1555	26.6276	26.3599		P50990;P50990-2;P50990-3;H7C4C8;H7C2U0	P50990;P50990-2;P50990-3	28	28	28	60.4	60.4	60.4	59.62	0	323.31	55376000000
PDHA1	Pyruvate dehydrogenase E1 component subunit alpha, somatic form, mitochondrial	28.1769	28.3463	28.2698	28.2643	25.08	25.1252	25.3753	25.1935		P08559;P08559-3;P08559-2;P08559-4;Q5JPU3;P29803;Q5JPU0;Q5JPT9;Q5JPU1;Q5JPU2	P08559;P08559-3;P08559-2;P08559-4;Q5JPU3	15	15	15	41.3	41.3	41.3	43.295	0	267.5	14027000000
XPO1	Exportin-1	28.3357	28.1942	28.2132	28.2477	26.0613	25.995	26.2538	26.1034		O14980;C9JKM9;C9J673;C9IZS4;C9JQ02;C9JV99;F8WF71;C9JF49;C9IYM2;H7BZC5	O14980	40	40	40	49.4	49.4	49.4	123.38	0	323.31	46558000000
RANBP2	E3 SUMO-protein ligase RanBP2	28.3886	28.0511	28.2773	28.239	26.0524	26.113	26.4699	26.2118		P49792;C9J6W1;H0YBN8;Q7Z3J3-2;C9J1W9;C9JF75;F8WBP7;C9J1P2;H7BZ48	P49792	105	105	71	43.9	43.9	30.8	358.2	0	323.31	78979000000
GDI2	Rab GDP dissociation inhibitor beta	28.1894	28.2393	28.2621	28.2303	25.6296	25.6793	26.0801	25.7963		P50395;P50395-2;Q5SX87;Q5SX86;V9GYF8;Q5SX90;V9GYJ7;Q5SX91	P50395;P50395-2;Q5SX87	27	27	18	65.6	65.6	44	50.663	0	323.31	33479000000
RPL21	60S ribosomal protein L21	28.8122	27.8201	28.0467	28.2263	28.2156	28.3851	27.836	28.1456		P46778;G3V1B3;M0R181	P46778;G3V1B3;M0R181	9	9	9	38.8	38.8	38.8	18.565	0	323.31	36736000000
TRAP1	Heat shock protein 75 kDa, mitochondrial	28.1183	28.2365	28.3075	28.2208	24.324	24.5184	24.9506	24.5977		Q12931;Q12931-2;I3L0K7;I3L239;I3L253	Q12931;Q12931-2;I3L0K7	22	22	22	35.1	35.1	35.1	80.109	0	323.31	16042000000
DDX5	Probable ATP-dependent RNA helicase DDX5	28.3375	28.0385	28.282	28.2193	25.6903	25.9063	26.3861	25.9942		P17844;J3KTA4;P17844-2;J3KRZ1;J3QSF1;J3QRQ7;J3KRX8;J3KTQ4;J3QR02;X6RLV5;J3QRN5	P17844;J3KTA4;P17844-2	29	28	20	52.8	51	38.8	69.147	0	323.31	30984000000
PAICS	Multifunctional protein ADE2;Phosphoribosylaminoimidazole-succinocarboxamide synthase;Phosphoribosylaminoimidazole carboxylase	28.3555	28.0264	28.2761	28.2193	26.6001	26.6605	27.004	26.7549		P22234;E9PBS1;P22234-2;D6RF62	P22234;E9PBS1;P22234-2;D6RF62	21	21	21	56.7	56.7	56.7	47.079	0	323.31	35135000000
COPB1	Coatomer subunit beta	28.3632	28.0931	28.1256	28.194	25.6425	25.5878	25.968	25.7328		P53618;E9PP73;E9PP63;E9PKQ1	P53618;E9PP73	30	30	30	42.1	42.1	42.1	107.14	0	323.31	24194000000
ATP1A1	Sodium/potassium-transporting ATPase subunit alpha-1	28.4503	28.0125	28.1104	28.1911	27.0175	26.9788	27.3517	27.116		P05023;P05023-4;P05023-3;P05023-2;P50993;B1AKY9;H0Y7C1;P54707;P54707-2;Q5TC01;Q5TC02;Q5TC05	P05023;P05023-4;P05023-3;P05023-2	41	41	26	45.2	45.2	27.6	112.89	0	323.31	84586000000
RPL9	60S ribosomal protein L9	29.1919	27.6057	27.735	28.1775	28.6473	28.8207	28.8429	28.7703		P32969;A0A2R8Y5Y7;D6RAN4;H0Y9V9;E7ESE0;H0Y9R4	P32969;A0A2R8Y5Y7;D6RAN4;H0Y9V9;E7ESE0	10	10	10	59.9	59.9	59.9	21.863	0	323.31	28807000000
ALDH18A1	Delta-1-pyrroline-5-carboxylate synthase;Glutamate 5-kinase;Gamma-glutamyl phosphate reductase	28.2766	28.0949	28.1359	28.1691	24.708	24.7062	25.0757	24.83		P54886;P54886-2	P54886;P54886-2	32	32	32	48.9	48.9	48.9	87.301	0	323.31	21992000000
RPS11	40S ribosomal protein S11	28.7765	27.6416	28.0709	28.163	27.4901	27.5294	27.823	27.6142		P62280;M0QZC5;M0R1H5;M0R1H6	P62280;M0QZC5	13	13	13	55.7	55.7	55.7	18.431	0	323.31	30714000000
RPS27	40S ribosomal protein S27	28.5883	27.8115	28.0817	28.1605	27.2292	26.9107	27.213	27.1176		P42677;C9J1C5	P42677	5	5	3	40.5	40.5	15.5	9.461	0	58.132	11707000000
CCT5	T-complex protein 1 subunit epsilon	28.2061	28.1187	28.0614	28.1287	26.0232	26.0265	26.5014	26.1837		P48643;B7ZAR1;E9PCA1;E7ENZ3;P48643-2;D6RIZ7;H0Y914	P48643;B7ZAR1;E9PCA1;E7ENZ3;P48643-2	37	37	37	72.5	72.5	72.5	59.67	0	323.31	51972000000
PHB	Prohibitin	28.353	27.904	28.1095	28.1222	24.7033	25.2243	25.5403	25.156		P35232;C9JW96;C9JZ20;E7ESE2;E9PCW0;P35232-2;D6RBK0	P35232;C9JW96;C9JZ20;E7ESE2;E9PCW0	15	15	15	68.4	68.4	68.4	29.804	0	143.28	14302000000
MYBBP1A	Myb-binding protein 1A	28.7151	28.0846	27.5529	28.1175	26.4823	26.4478	26.2976	26.4092		Q9BQG0;Q9BQG0-2;I3L1L3;I3L2H8;I3L311	Q9BQG0;Q9BQG0-2;I3L1L3	45	45	45	41.7	41.7	41.7	148.85	0	323.31	57314000000
RPL23	60S ribosomal protein L23	28.589	27.8132	27.9404	28.1142	26.5255	26.6558	26.845	26.6754		P62829;J3KT29;J3KTJ3;C9JD32;B9ZVP7;J3QQT9	P62829;J3KT29;J3KTJ3;C9JD32	10	10	10	72.1	72.1	72.1	14.865	0	156.06	20513000000
IPO7	Importin-7	28.0263	28.2178	28.0938	28.1126	25.5334	25.3749	26.0292	25.6458		O95373;E9PLB2;E9PLJ0	O95373	21	21	21	28.8	28.8	28.8	119.52	0	323.31	19987000000
MYH14	Myosin-14	28.3455	27.8695	28.094	28.103	20.7695	26.0218	21.4877	22.7597		Q7Z406;Q7Z406-6;Q7Z406-2;Q7Z406-5;Q7Z406-4;A0A0C4DFM8;M0QY43;A0A2R8Y4C3;A1L2Z2;A0A2R8Y454	Q7Z406;Q7Z406-6;Q7Z406-2;Q7Z406-5;Q7Z406-4;A0A0C4DFM8	14	6	6	7.8	4.3	4.3	227.87	0	13.462	3465500000
RPS25	40S ribosomal protein S25	28.3336	27.8171	28.1547	28.1018	27.2913	27.2902	27.1192	27.2336		P62851	P62851	5	5	5	29.6	29.6	29.6	13.742	0	127.48	16970000000
PRPF8	Pre-mRNA-processing-splicing factor 8	28.7644	27.9776	27.5448	28.0956	25.776	25.5182	25.8598	25.718		Q6P2Q9;I3L0J9;I3L3Z8;I3L1T8	Q6P2Q9	85	85	85	45.8	45.8	45.8	273.6	0	323.31	47899000000
RARS	Arginine--tRNA ligase, cytoplasmic	28.2074	27.9887	28.0775	28.0912	25.5983	25.784	26.0154	25.7992		P54136;E5RJM9;E5RH09	P54136	34	34	3	55.9	55.9	3.8	75.378	0	231.01	28940000000
VCP	Transitional endoplasmic reticulum ATPase	28.005	28.0419	28.2055	28.0841	24.6991	25.0604	25.4526	25.0707	3	P55072;C9IZA5;C9JUP7	P55072	38	38	38	58.7	58.7	58.7	89.321	0	323.31	29026000000
RPLP0	60S acidic ribosomal protein P0;60S acidic ribosomal protein P0-like	28.3095	27.9356	28.0072	28.0841	25.6781	25.7782	26.2656	25.9073		P05388;F8VWS0;P05388-2;F8VU65;Q8NHW5;F8VPE8;G3V210;F8VW21;F8VQY6;F8VRK7;F8VZS0;F8VS58;F8VWV4;F8W1K8	P05388;F8VWS0;P05388-2;F8VU65;Q8NHW5;F8VPE8;G3V210;F8VW21;F8VQY6;F8VRK7;F8VZS0;F8VS58	11	11	11	47.6	47.6	47.6	34.273	0	323.31	18946000000
HNRNPH1	Heterogeneous nuclear ribonucleoprotein H;Heterogeneous nuclear ribonucleoprotein H, N-terminally processed	28.0801	28.1932	27.9784	28.0839	25.6245	26.0915	26.2949	26.0036		P31943;G8JLB6;E9PCY7;D6RBM0;D6RIU0;H0YB39;E5RGV0;D6RFM3;D6RIH9;D6RJ04;D6RDU3;D6R9T0;D6RIT2;D6RAM1;E5RGH4;H0YBD7;E7EQJ0;H0YBG7;E7EN40;H0YAQ2;D6RDL0;D6RF17;D6R9D3	P31943;G8JLB6;E9PCY7;D6RBM0;D6RIU0;H0YB39;E5RGV0;D6RFM3	12	12	6	41.9	41.9	23.8	49.229	0	323.31	14717000000
RPS15A	40S ribosomal protein S15a	29.0234	27.4353	27.7771	28.0786	26.4962	27.0664	27.0755	26.8794		P62244;I3L3P7;I3L246;H3BN98;H3BV27;H3BT37;I3L303;H3BVC7	P62244;I3L3P7;I3L246;H3BN98	6	6	6	51.5	51.5	51.5	14.839	0	125.32	18489000000
EIF3C	Eukaryotic translation initiation factor 3 subunit C;Eukaryotic translation initiation factor 3 subunit C-like protein	28.1577	27.9968	28.0488	28.0678	25.4034	25.5284	25.8275	25.5864		Q99613;B5ME19;Q99613-2;H3BPE3;H3BPE4;H3BTY8	Q99613;B5ME19;Q99613-2	21	21	21	24	24	24	105.34	0	323.31	17779000000
EDC4	Enhancer of mRNA-decapping protein 4	28.0412	28.0492	28.1082	28.0662	25.7247	25.7668	26.1731	25.8882		Q6P2E9;Q6P2E9-2;I3L2F4;I3L3M2;I3L0V0	Q6P2E9;Q6P2E9-2	38	38	38	42.3	42.3	42.3	151.66	0	323.31	20625000000
RPS4X	40S ribosomal protein S4, X isoform	28.6955	27.6759	27.7863	28.0526	26.2922	26.3466	26.5242	26.3877	2	P62701;P22090;Q8TD47;C9JEH7	P62701	14	14	14	49	49	49	29.597	0	323.31	36655000000
NME2	Nucleoside diphosphate kinase B;Nucleoside diphosphate kinase;Putative nucleoside diphosphate kinase	28.7293	27.9565	27.455	28.0469	26.7393	26.801	27.1192	26.8865		P22392-2;Q32Q12;P22392;J3KPD9;E7ERL0;O60361;E5RHP0;F6XY72	P22392-2;Q32Q12;P22392;J3KPD9;E7ERL0;O60361	14	14	6	77.9	77.9	26.2	30.137	0	321.13	31089000000
ILF3	Interleukin enhancer-binding factor 3	28.5018	27.67	27.9536	28.0418	26.2351	26.3284	26.5822	26.3819		Q12906-7;Q12906;Q12906-6;Q12906-4;Q12906-5;Q12906-2;Q12906-3;K7EKJ9;K7EQR9;K7ER69;K7EKY0;K7EJ09;K7ENK6;K7ELV3;K7ERM6;K7EM82;K7EPG3	Q12906-7;Q12906;Q12906-6;Q12906-4;Q12906-5;Q12906-2;Q12906-3	30	30	26	49.1	49.1	45.3	95.807	0	323.31	62634000000
TCP1	T-complex protein 1 subunit alpha	28.2692	27.9524	27.9008	28.0408	25.896	25.9195	26.308	26.0412		P17987;E7EQR6;E7ERF2;F5H282;F5H136;F5GZ03;F5H676;F5H726;F5GZI8;F5H7Y1;F5GYL4	P17987;E7EQR6;E7ERF2;F5H282	29	29	29	59	59	59	60.343	0	323.31	42746000000
UCHL1	Ubiquitin carboxyl-terminal hydrolase isozyme L1;Ubiquitin carboxyl-terminal hydrolase	28.1514	28.0082	27.9275	28.029	25.7191	25.6819	26.0935	25.8315		P09936;D6RE83;D6R956;D6R974;D6RF53	P09936;D6RE83;D6R956;D6R974	9	9	9	47.5	47.5	47.5	24.824	0	81.79	11262000000
MDC1	Mediator of DNA damage checkpoint protein 1	28.1803	27.8154	28.0821	28.0259	27.413	28.1891	27.8447	27.8156		Q14676;Q14676-2;Q14676-3;Q14676-4;H0Y6Z8;A2AB05;A2AB07;A2AB06;A0A087X0R2	Q14676;Q14676-2;Q14676-3;Q14676-4	59	59	59	43.9	43.9	43.9	226.66	0	323.31	59044000000
RPS23	40S ribosomal protein S23	28.7177	27.5425	27.8077	28.0226	28.0791	27.6225	27.3657	27.6891		P62266;D6RD47;D6RDJ2;D6RIX0;D6R9I7	P62266;D6RD47	7	7	7	49	49	49	15.807	0	83.735	14817000000
MATR3	Matrin-3	28.6648	27.7015	27.6985	28.0216	25.3021	25.4936	26.006	25.6006		P43243;A8MXP9;A0A0R4J2E8;D6REM6;D6R991;P43243-2;B3KM87;H0Y8T4;Q68E03;D6RIA2;D6RE02;D6RBI2;D6R8Z5;A0A1B0GX04;D6REK4;D6RCM3;D6RBS2;D6RAY2;D6RAM9;D6R9F3;D6RBK5;D6RB45	P43243;A8MXP9;A0A0R4J2E8;D6REM6;D6R991	23	23	23	35.8	35.8	35.8	94.622	0	323.31	23904000000
RPL18A	60S ribosomal protein L18a	28.6916	27.7778	27.5804	28.0166	28.3135	27.7996	28.0212	28.0448		Q02543;M0R117;M0R3D6;M0R1A7;M0R0P7	Q02543;M0R117;M0R3D6;M0R1A7;M0R0P7	10	10	10	42.6	42.6	42.6	20.762	0	323.31	32700000000
RPL8	60S ribosomal protein L8	28.9252	27.4228	27.6638	28.0039	28.1816	27.1529	27.5314	27.622		P62917;E9PKZ0;E9PKU4;G3V1A1;E9PP36	P62917;E9PKZ0;E9PKU4;G3V1A1;E9PP36	10	10	10	38.9	38.9	38.9	28.024	0	323.31	38862000000
GPI	Glucose-6-phosphate isomerase	28.0174	28.0331	27.9285	27.993	25.6246	25.6405	25.96	25.7417		P06744;A0A0A0MTS2;A0A2U3TZU2;P06744-2;K7EQ48;A0A2R8Y6C7;A0A0J9YYH3;A0A0J9YXP8;A0A0J9YX90;K7ERC6;K7EPY4;K7EP41;K7ENA0;A0A0J9YXM3;K7ELR7;A0A2R8YF08;K7EIL4;K7ESF4;K7ERK8;A0A0J9YXH9;A0A0J9YYI8	P06744;A0A0A0MTS2;A0A2U3TZU2;P06744-2;K7EQ48;A0A2R8Y6C7;A0A0J9YYH3;A0A0J9YXP8;A0A0J9YX90	19	19	13	46.4	46.4	34.2	63.146	0	323.31	22523000000
LARS	Leucine--tRNA ligase, cytoplasmic	28.0096	27.9585	27.9757	27.9813	25.5506	25.7187	26.0226	25.764		Q9P2J5;Q9P2J5-2;Q9P2J5-3;A0A087WXY1	Q9P2J5;Q9P2J5-2	42	42	42	44	44	44	134.46	0	323.31	37970000000
PSAT1	Phosphoserine aminotransferase	28.058	27.9742	27.9066	27.9796	25.6881	25.8285	26.0765	25.8644		Q9Y617;Q9Y617-2	Q9Y617;Q9Y617-2	18	18	18	58.9	58.9	58.9	40.422	0	323.31	23139000000
IMMT	MICOS complex subunit MIC60	27.8354	27.8643	28.2221	27.9739	24.0587	23.8608	23.851	23.9235		Q16891-2;Q16891;C9J406;B9A067;Q16891-4;H7C463;Q16891-3;A0A087WYS0;D6RAW4	Q16891-2;Q16891;C9J406;B9A067;Q16891-4;H7C463;Q16891-3	25	25	25	45	45	45	82.624	0	246.83	10312000000
PABPC1	Polyadenylate-binding protein 1;Polyadenylate-binding protein	27.9417	27.9555	27.9544	27.9505	24.4114	24.7491	25.2097	24.7901		P11940;E7ERJ7;P11940-2;E7EQV3;A0A087WTT1;H0YAR2;Q9H361;H0YBN4;H0YB86;H0YAP2;Q4VXU2;H0YAS6;H0YB75;H0YAS7;E5RJB9;E5RH24;E5RGH3;Q4VXU2-2;E5RHG7;H0YC10;E5RGC4;E5RFD8;Q96DU9-2;Q96DU9	P11940;E7ERJ7;P11940-2;E7EQV3;A0A087WTT1;H0YAR2	23	23	15	43.2	43.2	28.3	70.67	0	323.31	22818000000
XRCC5	X-ray repair cross-complementing protein 5	28.1703	27.7184	27.9488	27.9458	25.7201	25.9051	26.1761	25.9338		P13010;C9JZ81;H7C0H9	P13010	30	30	30	59.3	59.3	59.3	82.704	0	323.31	33108000000
XRCC6	X-ray repair cross-complementing protein 6	28.3035	27.6498	27.8691	27.9408	25.5737	25.8507	26.1979	25.8741		P12956;B1AHC9;P12956-2	P12956;B1AHC9;P12956-2	30	30	30	56.2	56.2	56.2	69.842	0	323.31	35035000000
FTSJ3	pre-rRNA processing protein FTSJ3	28.1616	27.7984	27.8297	27.9299	27.6714	27.7843	28.2703	27.9087		Q8IY81;J3KS74;J3QSE2;J3KS36	Q8IY81	25	25	25	40.5	40.5	40.5	96.557	0	323.31	58786000000
LRRC59	Leucine-rich repeat-containing protein 59	28.2415	27.7409	27.803	27.9285	24.8117	25.0324	25.956	25.2667		Q96AG4;I3L223	Q96AG4	8	8	8	34.9	34.9	34.9	34.93	0	95.561	11592000000
ILF2	Interleukin enhancer-binding factor 2	28.3904	27.6134	27.7417	27.9152	25.698	25.7139	25.9182	25.7767		Q12905;B4DY09;X6R6Z1;A0A0A0MRL0	Q12905;B4DY09	14	14	14	53.1	53.1	53.1	43.062	0	185.04	16348000000
PDCD6IP	Programmed cell death 6-interacting protein	27.9447	27.8547	27.9343	27.9112	25.5016	25.5403	25.9955	25.6791		Q8WUM4;Q8WUM4-2;A0A3B3IT07;Q8WUM4-3;C9IZF9;F8WDK9;F8WEQ7;F8WBR8	Q8WUM4;Q8WUM4-2	40	40	40	54.3	54.3	54.3	96.022	0	323.31	33920000000
PRDX3	Thioredoxin-dependent peroxide reductase, mitochondrial	28.1482	27.5642	28.012	27.9081	24.6321	21.2151	24.8153	23.5542		P30048;P30048-2	P30048;P30048-2	7	7	7	40.2	40.2	40.2	27.692	0	24.783	3855700000
EIF5A	Eukaryotic translation initiation factor 5A-1;Eukaryotic translation initiation factor 5A;Eukaryotic translation initiation factor 5A-1-like	28.2898	27.6855	27.732	27.9024	25.5166	25.5511	25.7713	25.613		P63241;P63241-2;I3L397;I3L504;Q6IS14;Q9GZV4;F8WCJ1;C9J7B5;C9J4W5	P63241;P63241-2;I3L397;I3L504;Q6IS14	10	10	10	66.2	66.2	66.2	16.832	0	110.77	8308400000
ENO1	Alpha-enolase	28.4281	27.5112	27.7241	27.8878	27.0598	27.1161	27.6938	27.2899	4	P06733;A0A2R8Y6G6;P06733-2;K7EM90;A0A2R8YEM5;A0A2R8Y879;K7ERS8;A0A2R8Y798;A0A2R8YEG5;A0A2R8Y6I8	P06733;A0A2R8Y6G6;P06733-2	18	18	15	63.4	63.4	50.7	47.168	0	323.31	37268000000
PDIA6	Protein disulfide-isomerase A6	28.0382	27.7338	27.8347	27.8689	24.7334	25.1572	25.5709	25.1538		Q15084;Q15084-5;Q15084-3;Q15084-4;Q15084-2	Q15084;Q15084-5;Q15084-3;Q15084-4;Q15084-2	12	12	12	40.7	40.7	40.7	48.121	0	92.624	7316800000
SND1	Staphylococcal nuclease domain-containing protein 1	28.0461	27.7441	27.7672	27.8525	25.2229	25.4043	25.7682	25.4651		Q7KZF4;H7C597	Q7KZF4	31	31	31	47.3	47.3	47.3	102	0	323.31	20415000000
POLE	DNA polymerase epsilon catalytic subunit A;DNA polymerase	28.8502	27.5994	27.1066	27.8521	25.0678	25.3868	26.4337	25.6294		Q07864;F5H1D6;F5H7E4	Q07864;F5H1D6	12	12	12	7	7	7	261.51	0	19.897	3927500000
NAA15	N-alpha-acetyltransferase 15, NatA auxiliary subunit	27.9209	27.7711	27.8532	27.8484	25.4127	25.4696	25.776	25.5528		Q9BXJ9;A0A0B4J1W3;Q9BXJ9-4;Q6N069;Q6N069-5;Q6N069-4;Q6N069-3;Q6N069-2	Q9BXJ9;A0A0B4J1W3;Q9BXJ9-4	37	37	37	45	45	45	101.27	0	323.31	35676000000
ATAD3A	ATPase family AAA domain-containing protein 3A	27.5269	27.889	28.0685	27.8281	22.636	24.055	23.8618	23.5176		Q9NVI7-2;Q9NVI7;H0Y2W2;Q9NVI7-3;Q5SV16;Q5T9A4-2	Q9NVI7-2;Q9NVI7;H0Y2W2;Q9NVI7-3	22	22	6	45.7	45.7	12.6	66.217	0	142.5	7774700000
MYH10	Myosin-10	28.0248	27.6603	27.7746	27.8199	25.6617	25.6936	26.1232	25.8262		P35580;P35580-3;P35580-2;P35580-5;P35580-4;E7ERA5	P35580;P35580-3;P35580-2;P35580-5;P35580-4	83	69	64	46.5	39.1	36.6	229	0	323.31	41278000000
GART	Trifunctional purine biosynthetic protein adenosine-3;Phosphoribosylamine--glycine ligase;Phosphoribosylformylglycinamidine cyclo-ligase;Phosphoribosylglycinamide formyltransferase	27.9944	27.7386	27.7154	27.8161	26.1978	26.2464	26.4578	26.3007		P22102;P22102-2;F8WD69;C9JBJ1;C9JTV6;C9JZG2;C9JKQ7;A0A140TA71;H7C366	P22102;P22102-2	40	40	40	49	49	49	107.77	0	323.31	44573000000
RPS24	40S ribosomal protein S24	28.3564	27.2227	27.8668	27.8153	29.2808	28.8696	28.8175	28.9893		P62847;E7ETK0;A0A2R8Y849;A0A087WUS0;A0A2R8YD14;P62847-2;P62847-3;P62847-4;A0A2R8Y8A0	P62847;E7ETK0;A0A2R8Y849;A0A087WUS0;A0A2R8YD14;P62847-2;P62847-3;P62847-4	5	5	5	35.3	35.3	35.3	15.423	0	323.31	32808000000
ANKRD17	Ankyrin repeat domain-containing protein 17	27.9732	27.553	27.9034	27.8099	25.2046	24.9501	25.2452	25.1333		O75179;H0YM23;O75179-7;O75179-2;O75179-6;O75179-4;A0A1W2PQ15;O75179-3;O75179-5;H0YLQ3	O75179;H0YM23;O75179-7;O75179-2;O75179-6;O75179-4;A0A1W2PQ15;O75179-3;O75179-5	16	16	7	7.7	7.7	3.6	274.25	0	28.417	5776900000
PYGL	Glycogen phosphorylase, liver form;Alpha-1,4 glucan phosphorylase	27.9688	27.7142	27.7027	27.7952	25.2167	25.5961	25.8832	25.5653		P06737;P06737-2;E9PK47;H0Y4Z6	P06737;P06737-2;E9PK47	31	31	25	41.6	41.6	34.1	97.147	0	323.31	16724000000
DDB1	DNA damage-binding protein 1	27.8136	27.6652	27.8974	27.7921	25.47	25.3891	25.8581	25.5724		Q16531;F5GY55;Q16531-2;F5H2L3;F5GWI0;F5GZY8;F5GYG8;F5H198	Q16531;F5GY55	38	38	38	36.4	36.4	36.4	126.97	0	323.31	22075000000
RPL27	60S ribosomal protein L27	28.9796	27.0927	27.2879	27.7867	27.9403	27.3007	27.7347	27.6586		P61353;K7ELC7;K7EQQ9;K7ERY7	P61353;K7ELC7	8	8	8	49.3	49.3	49.3	15.798	0	323.31	27929000000
EIF3A	Eukaryotic translation initiation factor 3 subunit A	28.0967	27.6069	27.647	27.7835	25.2047	25.2759	25.3528	25.2778		Q14152;Q14152-2	Q14152;Q14152-2	51	51	51	38.5	38.5	38.5	166.57	0	323.31	30740000000
KPNA2	Importin subunit alpha-1	28.1281	27.6266	27.5902	27.7816	25.0358	25.1809	25.4671	25.2279		P52292;J3QLL0;J3KS65	P52292	16	16	16	41.6	41.6	41.6	57.861	0	323.31	17503000000
PSMD1	26S proteasome non-ATPase regulatory subunit 1	27.6701	27.7735	27.8909	27.7782	25.1347	25.5053	25.6242	25.4214		Q99460;A0A087WW66;Q99460-2;C9J9M4;H7BZR6;H7C378;F8WCE3	Q99460;A0A087WW66;Q99460-2	34	34	34	48	48	48	105.84	0	323.31	27666000000
HUWE1	E3 ubiquitin-protein ligase HUWE1	28.109	27.5932	27.6052	27.7691	25.952	25.9149	26.292	26.053		Q7Z6Z7;Q7Z6Z7-2;Q7Z6Z7-3;H0Y659;A0A087X146;A5YM72;A0A1B0GXC7;A5YM72-2;A5YM72-4;A5YM72-5;A5YM72-3	Q7Z6Z7;Q7Z6Z7-2;Q7Z6Z7-3	123	123	118	39.6	39.6	38.3	481.89	0	323.31	93615000000
MMS19	MMS19 nucleotide excision repair protein homolog	28.3741	27.6725	27.2599	27.7688	25.5701	25.613	26.0678	25.7503		Q96T76;Q96T76-8;Q96T76-5;Q96T76-9;Q5T454;H0Y746;Q96T76-7;H0Y7V3;H7C1W5;B0QZ77	Q96T76;Q96T76-8;Q96T76-5;Q96T76-9	7	7	7	6.8	6.8	6.8	113.29	0	10.058	4264200000
HEATR1	HEAT repeat-containing protein 1;HEAT repeat-containing protein 1, N-terminally processed	28.2305	27.655	27.4094	27.765	25.719	25.5423	25.7579	25.6731		Q9H583;Q5T3Q7;Q6P664	Q9H583;Q5T3Q7	44	44	44	25	25	25	242.37	0	323.31	14112000000
DDX21	Nucleolar RNA helicase 2	28.8232	27.1635	27.306	27.7642	27.4683	27.0837	26.5142	27.0221		Q9NR30;Q9NR30-2	Q9NR30;Q9NR30-2	40	40	38	53.1	53.1	49.7	87.343	0	323.31	48667000000
MARS	Methionine--tRNA ligase, cytoplasmic	27.8438	27.8179	27.6108	27.7575	25.5655	25.8151	26.2295	25.87		P56192;P56192-2;H0YIP0;H0YHV5;H0YI94;F5H2V6;H0YIC2;F8VPL7;F8VS26;H0YHL6;F8W0M7;F8W0S4;F8VZZ9;H0YI27	P56192;P56192-2	27	27	27	35.8	35.8	35.8	101.11	0	323.31	21597000000
HSPA9	Stress-70 protein, mitochondrial	27.6628	27.869	27.7399	27.7572	24.4622	24.6328	24.7954	24.6301		P38646;D6RJI2;H0Y8S0;A0A3B3ITI4;D6RA73;H0YBG6	P38646	20	20	20	36.2	36.2	36.2	73.68	0	323.31	10367000000
IARS2	Isoleucine--tRNA ligase, mitochondrial	27.7617	27.614	27.8654	27.747	24.2664	24.542	24.8441	24.5508		Q9NSE4	Q9NSE4	26	26	26	33.2	33.2	33.2	113.79	0	104.22	9257800000
ACADM	Medium-chain specific acyl-CoA dehydrogenase, mitochondrial	27.6946	27.7606	27.7504	27.7352	24.825	24.8461	25.2901	24.9871		P11310;Q5T4U5;P11310-2;B7Z9I1;E9PJM9;H0YDT5;E9PRX4	P11310;Q5T4U5;P11310-2;B7Z9I1	13	13	13	34	34	34	46.588	0	78.521	8367100000
USP9X	Probable ubiquitin carboxyl-terminal hydrolase FAF-X	27.833	27.6915	27.66	27.7282	25.1852	25.304	25.7213	25.4035		Q93008;Q93008-1;H7C2M9	Q93008;Q93008-1	81	81	44	36	36	21.6	292.28	0	323.31	46631000000
CYB5R3	NADH-cytochrome b5 reductase 3;NADH-cytochrome b5 reductase 3 membrane-bound form;NADH-cytochrome b5 reductase 3 soluble form	29.0268	27.1696	26.9837	27.7267	25.8035	24.8688	25.3277	25.3333		P00387;P00387-2;P00387-3;B1AHF3	P00387;P00387-2;P00387-3;B1AHF3	5	5	5	15.9	15.9	15.9	34.234	0	20.516	4501600000
H2AFY	Core histone macro-H2A.1;Histone H2A	28.505	26.7434	27.9198	27.7227	27.2681	27.9185	27.0292	27.4053		O75367;O75367-3;O75367-2;B4DJC3;D6RCF2	O75367;O75367-3;O75367-2;B4DJC3	18	18	16	52.2	52.2	45.2	39.617	0	323.31	36565000000
UQCRC1	Cytochrome b-c1 complex subunit 1, mitochondrial	27.2652	28.0556	27.8381	27.7196	25.0096	25.2258	25.6429	25.2928		P31930	P31930	14	14	14	44.4	44.4	44.4	52.645	0	133.09	8894000000
ASNS	Asparagine synthetase [glutamine-hydrolyzing]	27.8135	27.6781	27.6428	27.7115	25.5	26.4151	26.802	26.239		P08243;P08243-2;P08243-3;F8WEJ5;C9J057;C9JT45;C9JM09;C9JLN6	P08243;P08243-2;P08243-3;F8WEJ5	26	26	26	59.5	59.5	59.5	64.369	0	211.42	23554000000
MAP4	Microtubule-associated protein;Microtubule-associated protein 4	27.716	27.5958	27.7915	27.7011	25.7944	25.8839	26.1018	25.9267		E7EVA0;P27816;P27816-6;P27816-2;P27816-5;P27816-4;H7C4C5;B5MEG9;H0Y2V1;F8W9U4;H7C456;A0A0J9YVV8;A0A0J9YW37;P27816-7	E7EVA0;P27816;P27816-6;P27816-2;P27816-5	27	27	27	17.6	17.6	17.6	245.44	0	223.38	15558000000
VDAC1	Voltage-dependent anion-selective channel protein 1	28.0081	27.3409	27.733	27.694	24.5694	25.4237	25.5385	25.1772		P21796;C9JI87	P21796;C9JI87	13	13	13	58.3	58.3	58.3	30.772	0	113.35	8937700000
ATIC	Bifunctional purine biosynthesis protein PURH;Phosphoribosylaminoimidazolecarboxamide formyltransferase;IMP cyclohydrolase	27.8131	27.7086	27.5249	27.6822	25.2557	25.52	25.8166	25.5308		P31939;P31939-2;H7C1S2;C9JLK0;F8WEF0	P31939;P31939-2	32	32	32	72.8	72.8	72.8	64.615	0	323.31	24953000000
RBM39	RNA-binding protein 39	28.1953	27.2745	27.5275	27.6658	26.8695	27.2779	27.1464	27.0979		Q14498;Q14498-2;Q14498-3;G3XAC6;A0A0U1RQH7;H0Y4X3;A0A0U1RQW2;Q5QP23;Q5QP22;G3V5Z6;G3XAP0;F2Z3E6;H0YJJ3;F8WF24;Q86U06;F8WF73;A0A087X122;F2Z2Z5;Q86U06-5;Q86U06-4;Q86U06-2;A8MYG5	Q14498;Q14498-2;Q14498-3;G3XAC6;A0A0U1RQH7;H0Y4X3	15	15	15	39.4	39.4	39.4	59.379	0	323.31	24483000000
SNRNP200	U5 small nuclear ribonucleoprotein 200 kDa helicase	28.1403	27.4036	27.4073	27.6504	25.6943	25.638	26.1116	25.8146		O75643;A0A494C1A5;O75643-2	O75643;A0A494C1A5	91	91	91	54.5	54.5	54.5	244.5	0	323.31	75934000000
RPL38	60S ribosomal protein L38	28.387	27.1709	27.3733	27.6437	25.6191	25.7723	25.9408	25.7774		P63173;J3KT73;J3QL01;J3KSP2	P63173;J3KT73;J3QL01;J3KSP2	6	6	6	50	50	50	8.2178	0	61.348	7579500000
SRRM2	Serine/arginine repetitive matrix protein 2	27.8302	27.4744	27.6225	27.6424	27.2594	27.7016	27.5684	27.5098		Q9UQ35;Q9UQ35-2;I3L4D8;I3L182;I3L1I8;Q9UQ35-3;I3L1C0;A0A087X1W1;I3L0N7;I3L3Q8;I3L4U6	Q9UQ35;Q9UQ35-2	52	52	52	26.9	26.9	26.9	299.61	0	323.31	113630000000
PKM	Pyruvate kinase PKM;Pyruvate kinase	27.9809	27.5468	27.3456	27.6244	26.2941	26.081	26.7252	26.3668		P14618;P14618-2;P14618-3;H3BTN5;B4DNK4;H3BQ34;H3BR70;H3BT25;H3BUW1;H3BTJ2;H3BU13;H3BN34;H3BQZ3;P30613;P30613-2	P14618;P14618-2;P14618-3;H3BTN5;B4DNK4;H3BQ34;H3BR70	25	25	25	58.8	58.8	58.8	57.936	0	319.07	21123000000
UQCR10	Cytochrome b-c1 complex subunit 9	27.9983	27.4487	27.4262	27.6244	25.4406	26.4403	27.2107	26.3639		Q9UDW1;Q9UDW1-2	Q9UDW1;Q9UDW1-2	2	2	2	38.1	38.1	38.1	7.3084	0	105.59	4510600000
ATP2A2	Sarcoplasmic/endoplasmic reticulum calcium ATPase 2	27.7372	27.5295	27.591	27.6192	25.374	25.485	25.7589	25.5393		P16615;P16615-5;P16615-2;P16615-3;P16615-4;H7C5W9;O14983-3;H3BVB2;A0A0C4DH86;J3QSY6;H3BTW4	P16615;P16615-5;P16615-2;P16615-3;P16615-4;H7C5W9	33	33	17	37.9	37.9	21.2	114.76	0	323.31	22034000000
ACO2	Aconitate hydratase, mitochondrial	27.6034	27.5931	27.5912	27.5959	24.6967	24.7887	25.0645	24.85		Q99798;A2A274	Q99798;A2A274	29	29	29	42.9	42.9	42.9	85.424	0	323.31	16579000000
HNRNPL	Heterogeneous nuclear ribonucleoprotein L	28.1162	27.2979	27.2309	27.5483	25.4862	24.8895	25.4961	25.2906		P14866;M0QXS5;A0A3B3ITJ4;P14866-2;M0QYT0;M0R076;M0QYL7;M0R1W6;Q8WVV9;H7C464;B4DVF8;B7WPG3;C9IYN3;D6W592;Q8WVV9-5;Q8WVV9-4	P14866;M0QXS5;A0A3B3ITJ4;P14866-2;M0QYT0	15	15	15	46	46	46	64.132	0	323.31	14290000000
AIFM1	Apoptosis-inducing factor 1, mitochondrial	27.4176	27.5385	27.6688	27.5416	23.3133	23.968	24.1398	23.807		O95831;O95831-3;O95831-2;E9PMA0;O95831-5;O95831-6;O95831-4	O95831;O95831-3;O95831-2;E9PMA0;O95831-5	13	13	13	25.8	25.8	25.8	66.9	0	135.08	5760300000
G3BP1	Ras GTPase-activating protein-binding protein 1	27.8226	27.1488	27.5504	27.5073	23.2882	23.4422	23.4974	23.4093		Q13283;E5RIZ6;E5RH00;E5RI46;E5RIF8;E5RH42;E5RJU8;Q13283-2;D6R9X5;D6R9A4	Q13283	10	10	9	28.5	28.5	26	52.164	0	58.241	4318200000
ATP5C1	ATP synthase subunit gamma, mitochondrial	27.48	27.5238	27.4932	27.499	23.4755	23.812	23.6213	23.6363		P36542;P36542-2	P36542;P36542-2	8	8	8	34.9	34.9	34.9	32.996	0	40.28	3804500000
TECR	Very-long-chain enoyl-CoA reductase	28.0007	27.2125	27.2209	27.478	26.2779	26.092	26.3929	26.2543		Q9NZ01;M0R2N5;M0R3C3;Q9NZ01-2;M0R329	Q9NZ01;M0R2N5	8	8	8	22.7	22.7	22.7	36.034	0	151.03	8812600000
COX4I1	Cytochrome c oxidase subunit 4 isoform 1, mitochondrial	27.6045	27.3027	27.52	27.4757	23.1964	24.3158	24.2151	23.9091		P13073;H3BN72;H3BNV9;Q86WV2;H3BPG0;H3BNI5	P13073;H3BN72;H3BNV9;Q86WV2;H3BPG0	5	5	5	30.8	30.8	30.8	19.576	0	32.591	3666100000
CBS	Cystathionine beta-synthase	27.8332	27.4476	27.1455	27.4754	25.8177	25.7071	26.1642	25.8963		P35520;P0DN79;P35520-2;C9JMA6;H7C2H4	P35520;P0DN79;P35520-2	17	17	17	41.9	41.9	41.9	60.586	0	323.31	19654000000
GCN1L1	Translational activator GCN1	27.678	27.3791	27.34	27.4657	25.2748	25.3352	25.6009	25.4036		Q92616	Q92616	103	103	103	47.9	47.9	47.9	292.75	0	323.31	58766000000
AP1B1	AP-1 complex subunit beta-1	27.5342	27.3448	27.497	27.4587	25.1741	25.123	25.8299	25.3757		Q10567-3;Q10567;Q10567-2;Q10567-4;C9J1E7;H7C034	Q10567-3;Q10567;Q10567-2;Q10567-4;C9J1E7	31	31	18	43.7	43.7	29.3	103.56	0	311.38	16945000000
TUFM	Elongation factor Tu, mitochondrial	27.316	27.4141	27.622	27.4507	24.531	24.7428	25.1149	24.7962		P49411;H3BNU3	P49411	20	20	20	52.9	52.9	52.9	49.541	0	118.18	10283000000
PSMD2	26S proteasome non-ATPase regulatory subunit 2	27.3959	27.2415	27.7132	27.4502	24.3744	24.5613	24.7462	24.5606		Q13200;Q13200-3;Q13200-2;C9JPC0;H7C1H2;H7C2Q3;F8WBS8	Q13200;Q13200-3;Q13200-2	35	35	35	48.7	48.7	48.7	100.2	0	323.31	15911000000
SRSF11	Serine/arginine-rich splicing factor 11	27.3699	27.469	27.5069	27.4486	26.4932	26.8948	26.8655	26.7512		Q05519;Q05519-2;Q5T760;B4DWT1;Q5T757;S4R3C4	Q05519;Q05519-2;Q5T760	7	7	7	20	20	20	53.542	0	187.85	14005000000
COPG1	Coatomer subunit gamma-1	27.3754	27.292	27.588	27.4185	24.4824	24.1635	24.6934	24.4464		Q9Y678;H0Y8X7;D6RG17;H0Y8G2	Q9Y678	26	26	24	42.2	42.2	40	97.717	0	267.73	9148400000
KHDRBS1	KH domain-containing, RNA-binding, signal transduction-associated protein 1	28.0179	27.9255	26.2783	27.4072	24.4346	24.5372	24.8093	24.5937		Q07666;Q07666-2;Q07666-3;O75525;Q5VWX1;O75525-2	Q07666;Q07666-2;Q07666-3	5	5	5	15.1	15.1	15.1	48.227	0	98.638	4510900000
PITRM1	Presequence protease, mitochondrial	27.4409	27.3134	27.4669	27.4071	24.2824	24.2383	24.7454	24.422		Q5JRX3;Q5JRX3-2;Q5JRX3-3;A0A0A0MRX9;B1APQ0;H0Y4F7;H0Y7L7;B1APQ1	Q5JRX3;Q5JRX3-2;Q5JRX3-3;A0A0A0MRX9	26	26	26	31.6	31.6	31.6	117.41	0	191.06	11933000000
RPS14	40S ribosomal protein S14	28.0328	27.0974	27.0817	27.404	26.1969	26.2551	26.5138	26.3219		P62263;A0A2R8Y811;E5RH77	P62263;A0A2R8Y811;E5RH77	7	7	7	39.7	39.7	39.7	16.273	0	172.04	11829000000
UBR4	E3 ubiquitin-protein ligase UBR4	27.6238	27.3451	27.1956	27.3882	25.3775	25.4583	25.7268	25.5209		Q5T4S7;Q5T4S7-3;Q5T4S7-4;Q5T4S7-2;Q5T4S7-5;A0A0A0MSW0;X6R960;X6RE05;Q5T4S7-6;Q5TBN9	Q5T4S7;Q5T4S7-3;Q5T4S7-4;Q5T4S7-2	113	113	113	27.4	27.4	27.4	573.83	0	323.31	55952000000
IQGAP1	Ras GTPase-activating-like protein IQGAP1	27.4649	27.3776	27.3132	27.3852	25.1343	25.1038	25.528	25.2554		P46940;A0A0J9YXZ5;H0YLE8;Q86VI3;A0A087X225;F2Z2E2;H0YKA5;A0A087WWP1	P46940;A0A0J9YXZ5;H0YLE8	61	61	60	47.1	47.1	46.5	189.25	0	323.31	30167000000
ACTN4	Alpha-actinin-4	27.5115	27.1972	27.4378	27.3822	25.8123	25.8501	26.1878	25.9501		O43707;O43707-2;F5GXS2;O43707-3;H7C144;K7EJH8;K7EP19;Q9H254;M0QZQ3;C9JY79;Q9H254-2;Q9H254-4	O43707;O43707-2;F5GXS2;O43707-3	47	47	32	61.6	61.6	43.9	104.85	0	323.31	42793000000
MDH1	Malate dehydrogenase, cytoplasmic;Malate dehydrogenase	27.5263	27.3598	27.2512	27.3791	25.0898	25.4896	25.7521	25.4438		P40925;P40925-3;B9A041;P40925-2;B8ZZ51;C9JF79;C9JRL4;C9JLV6	P40925;P40925-3;B9A041;P40925-2;B8ZZ51;C9JF79	10	10	10	35	35	35	36.426	0	323.31	12870000000
PPIA	Peptidyl-prolyl cis-trans isomerase A;Peptidyl-prolyl cis-trans isomerase A, N-terminally processed;Peptidyl-prolyl cis-trans isomerase	28.08	27.2079	26.8413	27.3764	26.0577	25.7492	25.6468	25.8179		P62937;P62937-2;F8WE65;C9J5S7;F5H284;P0DN26;A0A0H2UH34;A0A075B759;P0DN37;E5RIZ5	P62937;P62937-2;F8WE65;C9J5S7	9	9	7	52.7	52.7	40	18.012	0	31.618	7349500000
IPO4	Importin-4	27.4416	27.2824	27.3813	27.3684	25.0183	25.2773	25.4572	25.2509		Q8TEX9;Q8TEX9-2;H0YN14;H0YMR4;H0YN07;H0YLV0;H0YL92;H0YKG5;H0YK93	Q8TEX9;Q8TEX9-2;H0YN14	29	29	29	38.4	38.4	38.4	118.71	0	136.93	15161000000
NCAPD2	Condensin complex subunit 1	27.5826	27.4939	26.99	27.3555	25.1959	25.1265	25.4838	25.2687		Q15021;E7EN77;F5GZK7;F5H431;REV__Q02790	Q15021;E7EN77	44	44	44	39.9	39.9	39.9	157.18	0	323.31	29031000000
SLC25A11	Mitochondrial 2-oxoglutarate/malate carrier protein	27.7826	26.9911	27.2783	27.3507	24.117	25.5277	25.2585	24.9677		Q02978;I3L1P8;Q02978-2	Q02978;I3L1P8;Q02978-2	14	14	14	58.9	58.9	58.9	34.061	0	323.31	10476000000
DNAJC7	DnaJ homolog subfamily C member 7	27.0623	27.6519	27.2941	27.3361	22.5483	20.7818	22.2665	21.8655		Q99615;Q99615-2;K7ESP1;K7EIH8;K7EPP7;K7ER44;K7EJL5;K7EN19;K7EJV7;K7ELJ8;K7EJE9;K7EK03;K7EJ24;K7ENB7	Q99615;Q99615-2;K7ESP1;K7EIH8;K7EPP7	21	21	21	46.4	46.4	46.4	56.44	0	323.31	6455900000
RPL10A	60S ribosomal protein L10a	28.5025	27.1515	26.3446	27.3329	24.8232	25.2242	25.5965	25.2146		P62906	P62906	9	9	9	39.2	39.2	39.2	24.831	0	272.2	11169000000
NPEPPS	Puromycin-sensitive aminopeptidase	27.4601	27.0651	27.4322	27.3191	24.9739	25.1291	25.5044	25.2025		P55786;E9PLK3;P55786-2;A6NEC2;E9PP11;A6NEC2-2;H0YDG0;H0YCQ5;E9PJ74;E9PJY4;E9PPD4;E9PRQ5;A6NEC2-3;E9PI82	P55786;E9PLK3;P55786-2	32	32	32	41.2	41.2	41.2	103.28	0	296.46	19786000000
RANGAP1	Ran GTPase-activating protein 1	27.3062	27.3603	27.2816	27.316	25.2245	25.1989	25.6156	25.3463		P46060;H0Y4Q3;B0QYT5;B0QYT4;B0QYT6	P46060	22	22	22	43.6	43.6	43.6	63.541	0	323.31	17789000000
MTCH2	Mitochondrial carrier homolog 2	27.6745	27.1717	27.0768	27.3077	25.5985	25.3938	25.2582	25.4168		Q9Y6C9	Q9Y6C9	11	11	3	47.5	47.5	9.2	33.331	0	267.32	10560000000
CA2	Carbonic anhydrase 2	27.6527	27.1141	27.1489	27.3052	24.6454	25.3235	25.516	25.1616		P00918;E5RID5;E5RK37	P00918	11	11	11	56.9	56.9	56.9	29.246	0	53.833	6667000000
NDUFA9	NADH dehydrogenase [ubiquinone] 1 alpha subcomplex subunit 9, mitochondrial	27.5369	27.3053	27.0514	27.2979	25.9424	26.312	26.502	26.2521		Q16795;A0A3B3ISG8;F5H0J3;F5GY40;H3BRM9	Q16795;A0A3B3ISG8	19	19	19	57.6	57.6	57.6	42.509	0	82.712	16970000000
RRP12	RRP12-like protein	27.7741	27.1774	26.9375	27.2963	26.3386	26.3121	26.4524	26.3677		Q5JTH9;Q5JTH9-2;Q5JTH9-3;A0A087X1U8;A0A087X0G0;H7C1M8	Q5JTH9;Q5JTH9-2;Q5JTH9-3	44	44	43	40.2	40.2	40.2	143.7	0	323.31	40832000000
RUVBL1	RuvB-like 1	27.4006	27.2859	27.1751	27.2872	25.0513	24.4991	25.3237	24.958		Q9Y265;Q9Y265-2;E7ETR0;H7C4G5;J3QLR1;H7C4I3	Q9Y265;Q9Y265-2;E7ETR0	16	16	16	48.2	48.2	48.2	50.227	0	98.895	8123100000
SNRNP70	U1 small nuclear ribonucleoprotein 70 kDa	27.6711	26.9286	27.2371	27.2789	27.437	27.8367	27.6204	27.6314		P08621;P08621-2;P08621-3;M0QYR1;P08621-4;M0QX04	P08621;P08621-2;P08621-3;M0QYR1	15	15	15	30.4	30.4	30.4	51.556	0	169.63	21175000000
UNC45A	Protein unc-45 homolog A	27.2324	27.1695	27.4051	27.269	25.2734	24.7187	25.4129	25.135		Q9H3U1;Q9H3U1-2;A0A1W2PNX8;Q9H3U1-3	Q9H3U1;Q9H3U1-2;A0A1W2PNX8	26	26	26	36	36	36	103.08	0	212.69	9168200000
SON	Protein SON	27.6776	26.9304	27.1824	27.2635	26.0822	26.3856	26.3912	26.2863		P18583-5;P18583-2;P18583;P18583-7;P18583-9;P18583-3;P18583-10;P18583-4;P18583-6;H7C1M2;J3QSZ5;P18583-8;H7C2G8	P18583-5;P18583-2;P18583;P18583-7;P18583-9;P18583-3;P18583-10;P18583-4;P18583-6;H7C1M2	30	30	30	20.2	20.2	20.2	267.03	0	267.96	21631000000
TTLL12	Tubulin--tyrosine ligase-like protein 12	27.5203	26.964	27.2926	27.259	24.9607	25.0736	25.4701	25.1681		Q14166	Q14166	15	15	15	34.8	34.8	34.8	74.403	0	172.23	8815300000
ECM29	Proteasome-associated protein ECM29 homolog	27.3508	27.2564	27.1534	27.2535	25.0469	25.2285	25.4844	25.2533		Q5VYK3;J3KN16;R4GMY1;F6XAQ5;R4GMY3	Q5VYK3;J3KN16	53	53	53	38.8	38.8	38.8	204.29	0	323.31	28113000000
GAPDH	Glyceraldehyde-3-phosphate dehydrogenase	27.5778	26.1803	28.0019	27.2533	25.947	26.9051	27.3048	26.719		P04406;P04406-2;E7EUT5;O14556	P04406;P04406-2;E7EUT5	14	14	14	64.5	64.5	64.5	36.053	0	323.31	26280000000
DIS3	Exosome complex exonuclease RRP44	27.9074	26.9369	26.9122	27.2522	25.2582	25.4609	25.6823	25.4671		Q9Y2L1;Q9Y2L1-2;G3V1J5;F2Z2C0	Q9Y2L1;Q9Y2L1-2;G3V1J5;F2Z2C0	31	31	31	42.8	42.8	42.8	109	0	232.28	21273000000
ADSL	Adenylosuccinate lyase	27.3204	27.1418	27.2915	27.2512	24.9366	24.9903	25.3532	25.0934		P30566;A0A1B0GTJ7;A0A1B0GWJ0;A0A0A6YY92;A0A096LNY6;P30566-2;A0A1B0GWF8;A0A1B0GTG9;A0A096LNY5;A0A096LPA2;A0A096LNY4;A0A096LP72;A0A096LP92;B4DEP1;A0A096LP76;A0A1W2PRX2;A0A096LNT0;V9GY96	P30566;A0A1B0GTJ7;A0A1B0GWJ0;A0A0A6YY92;A0A096LNY6;P30566-2;A0A1B0GWF8;A0A1B0GTG9	13	13	13	41.1	41.1	41.1	54.889	0	196.99	9740700000
HACD3	Very-long-chain (3R)-3-hydroxyacyl-CoA dehydratase 3	28.1693	26.306	27.2749	27.2501	25.1168	25.2062	25.0666	25.1299		Q9P035;H3BPZ1;H3BS72;Q9P035-2;H3BRL8;H3BMZ1	Q9P035;H3BPZ1;H3BS72	8	8	8	29	29	29	43.159	0	43.329	5995600000
PSMC4	26S protease regulatory subunit 6B	27.0965	27.2689	27.3565	27.2406	23.5257	23.4309	23.7685	23.575		P43686;P43686-2	P43686;P43686-2	16	16	16	47.1	47.1	47.1	47.366	0	107.99	5712900000
NUMA1	Nuclear mitotic apparatus protein 1	27.8185	26.9247	26.9704	27.2379	26.6803	26.3382	26.6573	26.5586		Q14980-2;Q14980;A0A087WY61;Q14980-3;Q14980-4;H0YFY6;Q14980-5;F5H4J1;F5H6Y5;K4DIE0;F5H0Z7;F5H763;F5H3L6;F5H2F3;F5GZW1;F5H1L0;F8W6T3;F5H4Y4;F5H068;F5H073;F5GWK2;F5GWA2;F5H7R5	Q14980-2;Q14980;A0A087WY61;Q14980-3;Q14980-4	48	48	48	32.7	32.7	32.7	236.51	0	323.31	18533000000
PDIA3	Protein disulfide-isomerase A3	27.249	27.1889	27.1823	27.2067	24.6689	24.7455	25.1131	24.8425		P30101	P30101	17	17	15	45.7	45.7	41.4	56.782	0	233.35	10438000000
BZW2	Basic leucine zipper and W2 domain-containing protein 2	NaN	27.1588	27.2486	27.2037	24.6388	21.848	24.985	23.8239		Q9Y6E2;E7ETZ4;B5MCE7;B5MCH7;E9PFD4;Q75MG1;E9PFE3;C9JF98;F8WDX8;E7EMS9;Q9Y6E2-2	Q9Y6E2;E7ETZ4;B5MCE7;B5MCH7;E9PFD4;Q75MG1	6	5	5	14.8	13.1	13.1	48.162	0	6.4362	1962200000
SDHA	Succinate dehydrogenase [ubiquinone] flavoprotein subunit, mitochondrial	26.9855	27.291	27.3193	27.1986	24.2631	24.5846	24.9167	24.5881	8	P31040;P31040-2;D6RFM5;A0A087X1I3;P31040-3;A0A494C1T6;H0Y8X1	P31040;P31040-2;D6RFM5;A0A087X1I3;P31040-3	17	17	17	34.3	34.3	34.3	72.691	0	275.18	7356900000
PSMC3	26S protease regulatory subunit 6A	26.838	27.3929	27.3456	27.1922	24.5443	24.9602	25.0382	24.8476		R4GNH3;P17980;E9PM69;E9PMD8;E9PKD5;E9PN50;E9PLG2	R4GNH3;P17980;E9PM69;E9PMD8;E9PKD5;E9PN50	19	19	19	59.6	59.6	59.6	47.352	0	214.78	9797600000
SF3B1	Splicing factor 3B subunit 1	27.5831	27.0114	26.9662	27.1869	25.5028	25.4949	26.0075	25.6684		O75533;H7C341;B4DGZ4;A0A494C1M2;O75533-2;F8WC19	O75533	38	38	38	40.4	40.4	40.4	145.83	0	323.31	24323000000
CYC1	Cytochrome c1, heme protein, mitochondrial	27.1912	26.8011	27.5444	27.1789	24.6831	24.557	24.8425	24.6942		P08574	P08574	6	6	6	28.3	28.3	28.3	35.422	0	112.22	5298700000
RPN1	Dolichyl-diphosphooligosaccharide--protein glycosyltransferase subunit 1	27.1918	27.0776	27.2654	27.1783	23.8687	23.9526	24.3057	24.0423		P04843;B7Z4L4;F8WF32	P04843;B7Z4L4	22	22	22	45.3	45.3	45.3	68.569	0	109.75	10014000000
NNT	NAD(P) transhydrogenase, mitochondrial	26.8537	27.3464	27.3178	27.1726	23.9051	23.4826	23.2758	23.5545		Q13423;E9PCX7;D6RAI5;D6RHU2;H0Y8P5;D6RCR6	Q13423;E9PCX7	17	17	17	19.1	19.1	19.1	113.89	0	41.35	4354100000
FLNB	Filamin-B	27.3256	26.9888	27.1781	27.1642	24.9924	24.9328	25.4034	25.1095		O75369;O75369-2;O75369-9;O75369-8;O75369-6;O75369-3;E7EN95;O75369-7;O75369-5;O75369-4;A0A0A0MT44;H7C5L4;A0A0C4DGA1	O75369;O75369-2;O75369-9;O75369-8;O75369-6;O75369-3;E7EN95;O75369-7;O75369-5;O75369-4	91	84	81	51.1	48.8	47.1	278.16	0	323.31	33053000000
PLEC	Plectin	27.2652	26.8369	27.361	27.1544	25.1265	25.1152	25.6192	25.287		Q15149;Q15149-4;Q15149-2;Q15149-6;Q15149-9;Q15149-7;Q15149-8;Q15149-5;Q15149-3;H0YDN1;E9PMV1;E9PIA2;E9PKG0	Q15149;Q15149-4;Q15149-2;Q15149-6;Q15149-9;Q15149-7;Q15149-8;Q15149-5;Q15149-3;H0YDN1	73	73	67	19.7	19.7	17.9	531.78	0	160.85	19510000000
DHX30	Putative ATP-dependent RNA helicase DHX30	27.401	27.1654	26.8963	27.1542	24.1415	24.2129	24.5717	24.3087		Q7L2E3;Q7L2E3-2;H7BXY3;Q7L2E3-3	Q7L2E3;Q7L2E3-2;H7BXY3;Q7L2E3-3	39	39	39	38.9	38.9	38.9	133.94	0	222.24	11610000000
PRPF4B	Serine/threonine-protein kinase PRP4 homolog	27.7136	26.948	26.7925	27.1514	26.2394	26.6449	26.3277	26.404		Q13523;H0YDJ3	Q13523;H0YDJ3	23	23	23	22.3	22.3	22.3	116.99	0	323.31	18404000000
SUPT16H	FACT complex subunit SPT16	27.7864	26.9469	26.7156	27.1496	25.4417	25.2164	25.5747	25.4109		Q9Y5B9;G3V5A4;G3V401;G3V2X0	Q9Y5B9	27	27	27	30.5	30.5	30.5	119.91	0	305.51	12598000000
RPS7	40S ribosomal protein S7	28.4377	26.7356	26.2671	27.1468	25.3976	25.4889	25.3832	25.4232		P62081;A0A2R8Y623;B5MCP9	P62081;A0A2R8Y623;B5MCP9	8	8	8	55.2	55.2	55.2	22.127	0	97.034	8277300000
RPS3A	40S ribosomal protein S3a	27.3412	26.9289	27.1667	27.1456	24.5802	24.6548	25.2829	24.8393		P61247;D6RG13;D6RAT0;H0Y8L7;D6RB09;E9PFI5;H0Y9Y4;D6RAS7;D6RED7;D6R9B6;D6RI02;D6RGE0	P61247;D6RG13;D6RAT0;H0Y8L7;D6RB09;E9PFI5;H0Y9Y4;D6RAS7	13	13	13	48.9	48.9	48.9	29.945	0	185.7	10910000000
TOMM70A	Mitochondrial import receptor subunit TOM70	26.9543	26.846	27.6332	27.1445	22.5246	22.7565	23.4081	22.8964		O94826	O94826	20	20	20	42.4	42.4	42.4	67.454	0	231.68	4828800000
HNRNPC	Heterogeneous nuclear ribonucleoproteins C1/C2;Heterogeneous nuclear ribonucleoprotein C-like 1;Heterogeneous nuclear ribonucleoprotein C-like 4;Heterogeneous nuclear ribonucleoprotein C-like 2;Heterogeneous nuclear ribonucleoprotein C-like 3	27.9861	26.9097	26.4992	27.1317	24.8545	25.0813	25.5414	25.1591		P07910-2;G3V4C1;B2R5W2;B4DY08;G3V4W0;P07910;G3V2Q1;G3V576;P07910-4;P07910-3;G3V2D6;G3V575;A0A0G2JPF8;A0A0G2JNQ3;G3V555;G3V5V7;O60812;P0DMR1;B2RXH8;B7ZW38;G3V251;G3V3K6;G3V5X6;B4DSU6;G3V4M8;G3V2H6	P07910-2;G3V4C1;B2R5W2;B4DY08;G3V4W0;P07910;G3V2Q1;G3V576;P07910-4;P07910-3;G3V2D6;G3V575;A0A0G2JPF8;A0A0G2JNQ3;G3V555;G3V5V7;O60812;P0DMR1;B2RXH8;B7ZW38	13	13	13	36.2	36.2	36.2	32.337	0	100.85	8646200000
MT-CO2	Cytochrome c oxidase subunit 2	NaN	26.9253	27.3146	27.1199	24.7552	24.8622	25.3324	24.9833		P00403	P00403	6	6	6	32.2	32.2	32.2	25.565	0	26.357	3528000000
RPS20	40S ribosomal protein S20	NaN	26.9142	27.2983	27.1063	25.0849	25.174	25.2892	25.1827		P60866;P60866-2;E5RJX2;E5RIP1;G3XAN0	P60866;P60866-2;E5RJX2;E5RIP1	4	4	4	28.6	28.6	28.6	13.373	0	16.901	3563800000
PGD	6-phosphogluconate dehydrogenase, decarboxylating	27.2856	27.2118	26.8156	27.1043	25.1899	25.5025	25.7697	25.4874		P52209;P52209-2;K7EMN2;K7EM49;K7EPF6;K7ELN9	P52209;P52209-2	18	18	18	46	46	46	53.139	0	323.31	14907000000
EIF3D	Eukaryotic translation initiation factor 3 subunit D	27.4386	27.0469	26.7876	27.091	24.7055	24.7764	25.0405	24.8408		O15371;O15371-3;O15371-2;B0QYA5;B0QYA6;B0QYA4;B0QYA8	O15371;O15371-3;O15371-2;B0QYA5	12	12	12	30.1	30.1	30.1	63.972	0	106.71	8030900000
DNAJA1	DnaJ homolog subfamily A member 1	27.3261	27.5437	26.387	27.0856	22.6501	22.8552	22.9625	22.8226		P31689;P31689-2	P31689;P31689-2	10	10	10	43.1	43.1	43.1	44.868	0	162.22	3578600000
RRM1	Ribonucleoside-diphosphate reductase large subunit	27.1763	27.2188	26.86	27.085	25.203	25.1919	25.5516	25.3155		P23921;E9PL69;E9PP77;H0YCY7	P23921;E9PL69	23	23	23	36.7	36.7	36.7	90.069	0	182.32	15428000000
CNOT1	CCR4-NOT transcription complex subunit 1	27.2689	26.9571	27.0242	27.0834	25.0886	25.1946	25.48	25.2544	1	A5YKK6;A5YKK6-2;A5YKK6-3;A5YKK6-4;H3BMZ2;H3BNB1;H3BVC9;H3BTH2;H3BR89;H3BMH0;H3BT18;H3BU44	A5YKK6;A5YKK6-2;A5YKK6-3;A5YKK6-4	52	52	52	27.9	27.9	27.9	266.94	0	240.85	20796000000
GSTP1	Glutathione S-transferase P	27.5893	26.4303	27.2301	27.0832	25.0026	25.6665	25.8472	25.5054		P09211;A8MX94;A0A087X2E9;A0A087X243;A0A2R8Y5E5	P09211;A8MX94;A0A087X2E9	8	8	8	48.6	48.6	48.6	23.356	0	323.31	8663800000
SFXN1	Sideroflexin-1	27.3721	26.9906	26.8657	27.0761	23.3067	23.8119	24.534	23.8842		Q9H9B4;D6RFI0;D6RDG7;S4R2X2;D6RAE9	Q9H9B4;D6RFI0	10	10	10	39.4	39.4	39.4	35.619	0	76.125	4341900000
MCM2	DNA replication licensing factor MCM2	27.4163	27.1102	26.6992	27.0752	25.4423	25.406	25.7664	25.5382		P49736;H0Y8E6	P49736;H0Y8E6	25	25	25	34	34	34	101.89	0	180.2	12080000000
PTBP1	Polypyrimidine tract-binding protein 1	27.6262	26.6475	26.9461	27.0733	24.7782	24.9113	25.3079	24.9991		P26599;A6NLN1;P26599-3;A0A0U1RRM4;P26599-2;K7EKJ7;K7EK45;K7ES59;K7ELW5;A0A0D9SF20;A0A087WU68;O95758-6;O95758;O95758-1;O95758-5;A0A087WUW5;O95758-4;O95758-2;X6R242;O95758-7	P26599;A6NLN1;P26599-3;A0A0U1RRM4;P26599-2;K7EKJ7	12	12	12	32	32	32	57.221	0	164.44	9068400000
XRN2	5-3 exoribonuclease 2	27.9303	26.4194	26.8608	27.0702	25.4712	25.6291	26.1084	25.7362		Q9H0D6;Q9H0D6-2	Q9H0D6;Q9H0D6-2	21	21	21	25.5	25.5	25.5	108.58	0	107.76	11002000000
PDHB	Pyruvate dehydrogenase E1 component subunit beta, mitochondrial	27.0734	26.917	27.2165	27.069	23.7939	23.605	23.8927	23.7639		P11177;P11177-3;P11177-2;C9J634;F8WF02	P11177;P11177-3;P11177-2;C9J634	12	12	12	42.6	42.6	42.6	39.233	0	50.505	4197100000
CKAP5	Cytoskeleton-associated protein 5	27.3316	26.8131	27.041	27.0619	24.578	24.5148	24.8285	24.6404		Q14008;Q14008-2;Q14008-3;E9PQH5;H0YDX5;H0YCF6;H0YEK7	Q14008;Q14008-2;Q14008-3	64	64	64	39.2	39.2	39.2	225.49	0	323.31	30852000000
MRPS34	28S ribosomal protein S34, mitochondrial	27.3163	26.9472	26.922	27.0618	25.0241	25.799	26.7528	25.8586		P82930;C9JJ19	P82930;C9JJ19	11	11	11	58.3	58.3	58.3	25.65	0	102.37	8266300000
TMEM33	Transmembrane protein 33	27.52	26.8977	26.7641	27.0606	25.4452	25.9945	26.3224	25.9207		P57088;D6RAA6;H0Y8N0;J3KN43;D6RBY2	P57088;D6RAA6;H0Y8N0	6	6	6	22.3	22.3	22.3	27.978	0	231.87	8128900000
PSMC2	26S protease regulatory subunit 7	27.066	27.0578	27.0488	27.0575	23.8128	24.2057	24.4557	24.1581		P35998;P35998-2;C9JLS9	P35998;P35998-2	24	24	24	61	61	61	48.633	0	323.31	11577000000
NAP1L1	Nucleosome assembly protein 1-like 1	27.4019	27.4494	26.3089	27.0534	24.748	24.823	24.9684	24.8465		P55209;P55209-2;P55209-3;F8W0J6;H0YIV4;B7Z9C2;F8VV59;F5H4R6;F8VY35;F8VUX1;F8VXI6;F8W118;F8W020;H0YHC3;H0YH88;F8W543;F8VRJ2;F8VVB5	P55209;P55209-2;P55209-3;F8W0J6;H0YIV4;B7Z9C2;F8VV59;F5H4R6;F8VY35;F8VUX1;F8VXI6;F8W118;F8W020;H0YHC3;H0YH88;F8W543;F8VRJ2	5	5	4	17.1	17.1	14.6	45.374	0	12.589	3253900000
H2AFV	Histone H2A.V;Histone H2A.Z;Histone H2A	NaN	26.9723	27.1328	27.0526	26.2603	27.7885	26.3482	26.799		Q71UI9;P0C0S5;C9J0D1;A0A494C189;Q71UI9-4;Q71UI9-2;Q71UI9-3;C9J386	Q71UI9;P0C0S5;C9J0D1;A0A494C189;Q71UI9-4;Q71UI9-2;Q71UI9-3;C9J386	6	4	4	53.9	46.9	46.9	13.509	0	61.133	12224000000
HK1	Hexokinase-1	26.9653	27.1151	27.0208	27.0337	23.7423	23.897	24.2627	23.9673		P19367;P19367-4;P19367-2;P19367-3;B1AR63;B1AR62;Q2TB90;P52790;Q2TB90-3;Q2TB90-2	P19367;P19367-4;P19367-2;P19367-3	29	29	25	34.1	34.1	30	102.48	0	150.52	10194000000
QARS	Glutamine--tRNA ligase	27.0801	26.9067	27.11	27.0323	24.4768	24.6267	24.9241	24.6759	1	P47897;P47897-2;A0A1B0GVU9;B4DDN1;H7C0R3;A0A0U1RQT0;C9J165;A0A0U1RQM8;A0A0U1RQE9;A0A0U1RRI9;A0A0U1RQU2;A0A0U1RQX5;A0A0U1RQL2;A0A0U1RQQ5;A0A0U1RR66;A0A1B0GTT3;A0A0U1RRC8;F2Z2V6;A0A0U1RQX9;A0A0U1RQJ6;A0A0U1RQC3;A0A0U1RRJ7;A0A0U1RR79	P47897;P47897-2;A0A1B0GVU9;B4DDN1	33	33	33	57.4	57.4	57.4	87.798	0	323.31	15306000000
TOMM40	Mitochondrial import receptor subunit TOM40 homolog	27.1615	26.6976	27.2341	27.0311	24.2591	24.0637	24.5688	24.2972		O96008;O96008-2;K7EJ57;K7EKG4	O96008;O96008-2;K7EJ57	6	6	6	28.3	28.3	28.3	37.893	0	136.86	3313300000
VPS35	Vacuolar protein sorting-associated protein 35	26.7136	27.1392	27.2233	27.0254	24.6378	24.8184	24.6895	24.7152		Q96QK1;I3L4S0;A0A1W2PP10;A0A3B3ITD4	Q96QK1	18	18	18	29.6	29.6	29.6	91.706	0	323.31	7653700000
NCAPH	Condensin complex subunit 2	27.074	26.9194	27.0642	27.0192	24.9299	25.079	25.4795	25.1628		Q15003;E9PHA2;C9J470;Q15003-2;C9JZP1;H7C415	Q15003;E9PHA2;C9J470;Q15003-2	16	16	16	32.5	32.5	32.5	82.562	0	72.308	7175400000
PSMC1	26S protease regulatory subunit 4	26.8632	26.9034	27.2493	27.0053	24.0738	23.758	24.4306	24.0875		P62191;P62191-2;G3V4X1	P62191;P62191-2	16	16	16	48	48	48	49.184	0	259.37	8107100000
P4HB	Protein disulfide-isomerase	26.8913	27.0417	27.0467	26.9932	24.3885	24.782	24.838	24.6695		P07237;H7BZ94;H0Y3Z3;I3L398;I3L312;I3NI03;I3L4M2;I3L0S0;I3L3U6;I3L514;I3L3P5;I3L1Y5	P07237;H7BZ94;H0Y3Z3	23	23	23	43.5	43.5	43.5	57.116	0	256.54	7399500000
TOP1	DNA topoisomerase 1	27.9956	26.2907	26.6787	26.9883	26.2174	25.7471	25.8572	25.9406	8	P11387;Q969P6;Q969P6-2;E5RIC7;E5RJ95;E5RFS0;E5RJ33;H0YBR3;H0YAR3;H0YC03;E5RGE7;E5RGR4;E5RFE3;E5RGR2	P11387	21	21	21	30.2	30.2	30.2	90.725	0	181.92	14238000000
UPF1	Regulator of nonsense transcripts 1	26.9784	26.9728	26.97	26.9737	23.6795	23.9542	24.4349	24.0229	1	Q92900;Q92900-2	Q92900;Q92900-2	35	35	35	37.5	37.5	37.5	124.34	0	234.21	12459000000
ACTR1A	Alpha-centractin	27.2045	26.7726	26.9105	26.9625	23.7324	24.5992	24.6492	24.3269		P61163;R4GMT0;A0A1B0GVS3	P61163;R4GMT0;A0A1B0GVS3	9	9	5	33	33	21	42.613	0	37.667	3161900000
PSMC6	26S protease regulatory subunit 10B	26.5915	26.7475	27.5477	26.9622	23.6991	24.0473	23.9373	23.8946		P62333;A0A087X2I1;H0YJC0;H0YJS8;H0YJX2;H0YJE9;H0YJT1	P62333;A0A087X2I1;H0YJC0	14	14	14	51.7	51.7	51.7	44.172	0	55.503	5235200000
ALDH1B1	Aldehyde dehydrogenase X, mitochondrial	26.4919	27.2437	27.0803	26.9386	23.0075	23.0332	23.8008	23.2805		P30837;A0A0U1RQK9;P00352;P47895;O94788;H0Y2X5;H0YMG7;O94788-4;O94788-2;O94788-3	P30837	14	14	13	34.8	34.8	33.3	57.206	0	38.002	3417100000
LETM1	LETM1 and EF-hand domain-containing protein 1, mitochondrial	26.7453	27.0091	27.0495	26.9346	23.3578	23.0087	23.523	23.2965		O95202;O95202-2;O95202-3	O95202	12	12	12	20.6	20.6	20.6	83.353	0	56.726	4169400000
SRP72	Signal recognition particle subunit SRP72	27.3756	26.5607	26.8437	26.9267	25.5756	25.6242	25.9335	25.7111		O76094;O76094-2;D6RDY6;R4GNC1	O76094;O76094-2;D6RDY6	19	19	19	34.9	34.9	34.9	74.605	0	225.62	9287600000
ACTR3	Actin-related protein 3	27.0108	26.7243	27.0396	26.9249	25.1889	25.223	25.8586	25.4235		P61158;B4DXW1;F8WDR7;Q9P1U1;Q9P1U1-2;Q9C0K3;A0A0A0MTI9;H7C4J1;C9IZN3;Q9P1U1-3;F8WEW2;F8WE84	P61158;B4DXW1	13	13	13	35.4	35.4	35.4	47.371	0	42.225	5374900000
DHX15	Pre-mRNA-splicing factor ATP-dependent RNA helicase DHX15	27.574	26.7334	26.4603	26.9226	25.2089	25.0242	25.2827	25.1719		O43143;Q14562;F5H658	O43143	31	31	30	43.4	43.4	42.3	90.932	0	323.31	20716000000
PCBP1	Poly(rC)-binding protein 1	26.8857	26.9357	26.9366	26.9193	25.1057	25.4712	25.7319	25.4363		Q15365;F8VTZ0;P57723;H3BSP4;C9K0A2;F8WC71;C9IZV9;C9J7A9;C9JSA6;C9J5V4;C9JTY5;C9JZY3;C9J0A4;P57723-2	Q15365	10	10	7	45.5	45.5	34.6	37.497	0	240.56	8813000000
RPL26	60S ribosomal protein L26;60S ribosomal protein L26-like 1	27.5577	26.311	26.8313	26.9	26.2013	26.2995	26.1099	26.2036		P61254;J3QRI7;J3QQQ9;J3QQV1;J3QRC4;Q9UNX3;E5RIT6;J3KSS0;E5RHH1;J3KS10	P61254;J3QRI7;J3QQQ9;J3QQV1;J3QRC4;Q9UNX3;E5RIT6	10	10	10	43.4	43.4	43.4	17.258	0	41.498	7998300000
XPO5	Exportin-5	27.0957	26.7835	26.8199	26.8997	24.9144	25.0558	25.3757	25.1153		Q9HAV4;H0Y9I3;H0Y3W3;E2QRM3;H0Y3Q8;H0YA57	Q9HAV4	36	36	36	42.4	42.4	42.4	136.31	0	323.31	20855000000
WDR1	WD repeat-containing protein 1	26.9043	26.6351	27.1505	26.8966	24.7335	24.9107	25.2249	24.9564		O75083;O75083-3;D6RD66	O75083;O75083-3	19	19	19	45.9	45.9	45.9	66.193	0	95.889	11317000000
ETFA	Electron transfer flavoprotein subunit alpha, mitochondrial	27.1511	26.6829	26.8435	26.8925	24.1103	24.4309	21.1447	23.2286		P13804;P13804-2;H0YK49;H0YL12;H0YLU7;H0YNX6;H0YKF0;H0YL83	P13804;P13804-2;H0YK49;H0YL12;H0YLU7;H0YNX6;H0YKF0	8	8	8	36.3	36.3	36.3	35.079	0	26.012	4006000000
RAB14	Ras-related protein Rab-14	27.4076	26.2183	27.0311	26.8857	23.9872	23.2267	23.8324	23.6821		P61106;X6RFL8	P61106;X6RFL8	6	6	6	45.1	45.1	45.1	23.897	0	55.954	2516000000
EIF3E	Eukaryotic translation initiation factor 3 subunit E	26.6541	26.8352	27.1587	26.8827	24.0538	23.9664	23.6615	23.8939		P60228;E5RGA2;H0YBR5;E5RHS5;H0YAW4;E5RIT4;E5RII3;E5RIP5;E5RJ25;H0YBP5	P60228;E5RGA2	20	20	20	49.2	49.2	49.2	52.22	0	63.014	8168200000
TP53	Cellular tumor antigen p53	27.3085	26.8159	26.5138	26.8794	24.6182	24.4891	25.1038	24.737		P04637;A0A0U1RQC9;P04637-4;A0A087WZU8;P04637-5;J3KP33;P04637-7;P04637-6;P04637-2;P04637-3;A0A087X1Q1;P04637-9;P04637-8;E7ESS1;E7EQX7;A0A087WXZ1;A0A087WT22;E9PFT5;E7EMR6;S4R334;E9PCY9	P04637;A0A0U1RQC9;P04637-4;A0A087WZU8;P04637-5;J3KP33;P04637-7;P04637-6;P04637-2;P04637-3;A0A087X1Q1;P04637-9;P04637-8;E7ESS1;E7EQX7	9	9	9	27.7	27.7	27.7	43.653	0	103.93	5177300000
EIF2S1	Eukaryotic translation initiation factor 2 subunit 1	26.9699	27.1689	26.4844	26.8744	25.0027	24.4723	24.832	24.769		P05198;H0YJS4;G3V4T5	P05198;H0YJS4;G3V4T5	8	8	8	29.2	29.2	29.2	36.112	0	13.234	3145000000
GRPEL1	GrpE protein homolog 1, mitochondrial	26.3586	26.2647	27.9984	26.8739	20.2073	22.4747	23.3736	22.0185		Q9HAV7	Q9HAV7	4	4	4	22.1	22.1	22.1	24.279	0	8.6352	1335200000
WDR77	Methylosome protein 50	26.8589	26.6522	27.097	26.8694	25.2385	26.1056	26.2354	25.8598		Q9BQA1;H0Y711;Q9BQA1-2	Q9BQA1;H0Y711;Q9BQA1-2	6	6	6	24.9	24.9	24.9	36.724	0	115.04	5242000000
UQCRQ	Cytochrome b-c1 complex subunit 8	26.5199	26.8699	27.2143	26.868	26.2314	27.0717	27.4047	26.9026		O14949	O14949	5	5	5	45.1	45.1	45.1	9.9062	0	32.349	10677000000
NLN	Neurolysin, mitochondrial	27.0375	26.8301	26.7189	26.8622	20.9541	21.4055	20.814	21.0579		Q9BYT8;E9PCB6;H0YAK4;H0YAF7	Q9BYT8;E9PCB6;H0YAK4	9	9	9	16.1	16.1	16.1	80.651	0	10.056	2462400000
GLS	Glutaminase kidney isoform, mitochondrial	26.7476	26.7965	27.0331	26.8591	23.3399	22.877	23.6262	23.281		O94925-3;O94925;B8ZZA8;B8ZZC5;H7BZD1;O94925-2;C9JIJ6	O94925-3;O94925	12	12	12	29.3	29.3	29.3	65.459	0	120.89	3629700000
CHD4	Chromodomain-helicase-DNA-binding protein 4	27.7172	26.2529	26.5978	26.856	25.5689	25.0617	25.1632	25.2646		Q14839;A0A2R8Y425;A0A0C4DGG9;A0A2R8Y521;A0A2R8Y212;F5GWX5;A0A2U3TZM0;A0A2R8YFK9;A0A2R8Y5J0;Q14839-2;A0A2R8YFD8;A0A2R8YDJ9;A0A2R8YD40;A0A2R8Y4X2;A0A2R8YDW2;A0A2R8Y8C1;A0A2R8Y445;A0A2R8YER1;A0A2R8Y5Z7;A0A2R8Y7M9;A0A2R8Y7I0;A0A2R8Y685;A0A2R8Y5M9;A0A2R8Y8B3;A0A2R8YE38;K7EMY3;F2Z2R5;F5H6N4;A0A2R8Y6G9;K7EPV1;A0A2R8Y795;K7ESA5;A0A2R8Y7X1	Q14839;A0A2R8Y425;A0A0C4DGG9;A0A2R8Y521;A0A2R8Y212;F5GWX5;A0A2U3TZM0;A0A2R8YFK9;A0A2R8Y5J0;Q14839-2;A0A2R8YFD8;A0A2R8YDJ9;A0A2R8YD40;A0A2R8Y4X2;A0A2R8YDW2;A0A2R8Y8C1;A0A2R8Y445;A0A2R8YER1;A0A2R8Y5Z7	60	60	46	38.1	38.1	30.1	218	0	227.18	25153000000
AP3D1	AP-3 complex subunit delta-1	27.1759	26.7947	26.5957	26.8554	25.1101	24.6981	24.8151	24.8744		O14617;O14617-5;O14617-4;O14617-2;O14617-3;A0A2R8Y611;A0A2R8Y4J3;A0A087WYN6;K7ELX8	O14617;O14617-5;O14617-4;O14617-2;O14617-3;A0A2R8Y611	21	21	21	23.8	23.8	23.8	130.16	0	126.66	9373800000
AIMP2	Aminoacyl tRNA synthase complex-interacting multifunctional protein 2	27.4588	26.225	26.8719	26.8519	25.0668	24.4944	25.2335	24.9316		Q13155;Q13155-2;A8MU58;F8WCL2	Q13155;Q13155-2;A8MU58	8	8	8	36.9	36.9	36.9	35.348	0	60.662	4077300000
PCNA	Proliferating cell nuclear antigen	26.9564	26.7325	26.8637	26.8509	25.2796	25.6355	25.7146	25.5432		P12004	P12004	10	10	10	47.1	47.1	47.1	28.768	0	154.31	6276300000
AK2	Adenylate kinase 2, mitochondrial;Adenylate kinase 2, mitochondrial, N-terminally processed;Adenylate kinase 2, mitochondrial	26.8917	26.8657	26.7907	26.8494	23.958	24.5278	24.8442	24.4433		P54819;F8W1A4;P54819-2;P54819-5;F8VY04;P54819-6;P54819-3;F8VZG5;P54819-4;G3V213;F8VPP1	P54819;F8W1A4;P54819-2;P54819-5;F8VY04;P54819-6;P54819-3;F8VZG5;P54819-4;G3V213	11	11	11	66.1	66.1	66.1	26.477	0	32.777	4765800000
LUC7L3	Luc7-like protein 3	27.2444	26.6316	26.6033	26.8264	26.6913	26.6361	26.2483	26.5252		O95232;J3KPP4;D6RDI2;D6RHH0;U3KQT3;E7EN55;C9JL41;H0YBV7;H0YAR4;H0YA81;O95232-2	O95232;J3KPP4	13	13	13	29.2	29.2	29.2	51.466	0	323.31	13574000000
YWHAZ	14-3-3 protein zeta/delta	27.1984	26.7632	26.4988	26.8201	25.0308	25.323	25.6651	25.3396		P63104;E7EX29;B0AZS6;P63104-2;B7Z2E6;H0YB80;E7ESK7;E5RGE1;E5RIR4;E9PD24;E7EVZ2	P63104;E7EX29;B0AZS6;P63104-2;B7Z2E6;H0YB80;E7ESK7	12	10	9	53.9	46.5	42.9	27.745	0	323.31	9523100000
HADHB	Trifunctional enzyme subunit beta, mitochondrial;3-ketoacyl-CoA thiolase	26.7146	26.2663	27.4638	26.8149	22.823	23.2071	23.2469	23.0923		P55084;P55084-2;F5GZQ3;B5MD38;C9JEY0;C9JE81;C9K0M0	P55084;P55084-2;F5GZQ3;B5MD38	14	14	14	34.6	34.6	34.6	51.294	0	52.382	4789800000
AARS	Alanine--tRNA ligase, cytoplasmic	27.0488	26.8849	26.4947	26.8095	25.3319	25.3408	25.7432	25.472		P49588;P49588-2;H3BPK7	P49588;P49588-2	32	32	32	44.1	44.1	44.1	106.81	0	323.31	20579000000
PCNT	Pericentrin	26.7316	27.2973	26.3759	26.8016	22.8848	22.223	24.3164	23.1414	1	O95613;O95613-2	O95613;O95613-2	22	22	22	8.4	8.4	8.4	378.03	0	49.657	7315200000
OGDH	2-oxoglutarate dehydrogenase, mitochondrial	26.4129	27.0114	26.9787	26.801	23.2918	23.4811	23.2207	23.3312		Q02218;E9PCR7;A0A0D9SFS3;E9PDF2;Q02218-2;E9PFG7;Q02218-3;Q9ULD0;Q9ULD0-3;Q9ULD0-2;C9J4G7	Q02218;E9PCR7;A0A0D9SFS3;E9PDF2;Q02218-2;E9PFG7	23	23	23	30.8	30.8	30.8	115.93	0	54.758	4922000000
RCC1	Regulator of chromosome condensation	27.8288	26.3172	26.2341	26.7934	25.4088	25.233	25.8044	25.4821		P18754;P18754-2;C9JW69;C9JRH2;C9J3R0;C9JMJ4;C9JQZ4	P18754;P18754-2;C9JW69;C9JRH2;C9J3R0;C9JMJ4;C9JQZ4	15	15	15	60.3	60.3	60.3	44.969	0	128.19	10508000000
MDN1	Midasin	27.1572	26.5777	26.6408	26.7919	25.2422	25.2202	25.6139	25.3588		Q9NU22;Q5T795;M0QXR3;REV__P21359-3;REV__P21359-5;REV__P21359-4;REV__J3KSB5;REV__P21359-2;REV__P21359-6;REV__P21359	Q9NU22	140	140	140	33.8	33.8	33.8	632.81	0	323.31	60575000000
YWHAQ	14-3-3 protein theta	26.8848	26.8754	26.6134	26.7912	24.9839	25.0432	25.8492	25.2921		P27348;E9PG15	P27348;E9PG15	12	9	9	50.2	39.2	39.2	27.764	0	323.31	6326300000
HSPBP1	Hsp70-binding protein 1	26.6964	26.602	27.0608	26.7864	24.3127	23.9819	24.9009	24.3985		Q9NZL4;Q9NZL4-3;Q9NZL4-2;K7EN20;K7EMM7;K7EL16;K7ERT9;K7EKM6	Q9NZL4;Q9NZL4-3;Q9NZL4-2	6	6	6	22.8	22.8	22.8	39.302	0	15.899	2677100000
PSMD11	26S proteasome non-ATPase regulatory subunit 11	26.6321	26.8909	26.8199	26.781	23.6461	23.9222	24.2834	23.9506		O00231;O00231-2;J3QRY4;J3QS13;J3KSW3	O00231;O00231-2	19	19	19	55.5	55.5	55.5	47.463	0	124.64	6876000000
AKR1B1	Aldose reductase	27.0397	26.6039	26.6933	26.779	25.0063	25.2163	25.7943	25.339		P15121;E9PCX2;E9PEF9;C9JRZ8;C9JRZ8-2	P15121;E9PCX2	14	14	14	56	56	56	35.853	0	33.506	8464700000
SLC16A1	Monocarboxylate transporter 1	27.289	26.4824	26.5633	26.7782	25.4306	25.2847	25.8305	25.5153		P53985;Q5T8R5;P53985-2;Q5T8R3	P53985;Q5T8R5;P53985-2	7	7	7	14.8	14.8	14.8	53.944	0	255.52	6266300000
RPL35A	60S ribosomal protein L35a	28.0453	25.524	26.7483	26.7725	26.4582	21.8072	25.942	24.7358		P18077;F8WBS5;F8WB72;C9K025	P18077;F8WBS5;F8WB72;C9K025	3	3	3	20.9	20.9	20.9	12.538	0	13.553	4536800000
DDOST	Dolichyl-diphosphooligosaccharide--protein glycosyltransferase 48 kDa subunit	26.969	26.37	26.9639	26.7676	23.3447	24.0009	23.3385	23.5614		P39656;A0A0C4DGS1;P39656-3;U3KQ84;P39656-2	P39656;A0A0C4DGS1;P39656-3;U3KQ84;P39656-2	8	8	8	22.8	22.8	22.8	50.8	0	44.975	3152100000
MCM5	DNA replication licensing factor MCM5;DNA helicase	27.1081	26.7564	26.4098	26.7581	24.943	25.0496	25.4551	25.1492		P33992;B1AHB1;B1AHA9;B1AHB2	P33992;B1AHB1	20	20	20	34.1	34.1	34.1	82.285	0	56.327	8605700000
AHSA1	Activator of 90 kDa heat shock protein ATPase homolog 1	26.7677	26.6391	26.8593	26.7554	24.3672	24.1784	24.8032	24.4496		O95433;O95433-2;G3V438;H0YJG7;H0YJU2;H0YJ63;G3V3W9	O95433;O95433-2;G3V438;H0YJG7;H0YJU2	10	10	10	41.7	41.7	41.7	38.274	0	50.096	5411500000
EIF3B	Eukaryotic translation initiation factor 3 subunit B	26.772	26.5859	26.9042	26.754	24.0004	23.9753	24.7457	24.2405		P55884;P55884-2;C9JZG1;C9JQN7	P55884;P55884-2	18	18	18	27.9	27.9	27.9	92.48	0	70.505	7200300000
FDPS	Farnesyl pyrophosphate synthase	26.5894	26.8769	26.7885	26.7516	23.9868	20.1286	24.5923	22.9026		P14324;P14324-2;A0A087X1D8;A0A087WVN4;A0A087WTP2;A0A087X090	P14324;P14324-2;A0A087X1D8;A0A087WVN4	5	5	5	14.8	14.8	14.8	48.275	0	18.182	2633800000
GNB2	Guanine nucleotide-binding protein G(I)/G(S)/G(T) subunit beta-2	27.0514	26.5244	26.6468	26.7409	25.0915	25.0052	25.3858	25.1608		P62879;C9JZN1;C9JIS1;C9JXA5;E7EP32;P62879-2	P62879;C9JZN1;C9JIS1;C9JXA5;E7EP32	8	8	3	29.4	29.4	11.2	37.331	0	105.59	5885800000
ATP5F1	ATP synthase F(0) complex subunit B1, mitochondrial	26.7629	26.6357	26.8152	26.7379	22.3316	22.5479	22.484	22.4545		P24539;Q5QNZ2	P24539;Q5QNZ2	8	8	8	35.9	35.9	35.9	28.908	0	195.18	3089000000
AGK	Acylglycerol kinase, mitochondrial	26.791	26.3905	27.015	26.7322	23.3774	23.715	23.9195	23.6706		Q53H12;E9PC15;A0A3B3ITD0;E9PG39;A0A3B3ISY9;A0A3B3ISZ0;A0A3B3ITV0;A0A3B3ITX7;A0A3B3IUC9;A0A0G2JLG5;A0A0G2JLD0;A0A3B3IS09	Q53H12;E9PC15;A0A3B3ITD0;E9PG39;A0A3B3ISY9;A0A3B3ISZ0;A0A3B3ITV0;A0A3B3ITX7	7	7	7	22.5	22.5	22.5	47.137	0	15.12	3588300000
NCL	Nucleolin	27.5664	26.3853	26.2298	26.7272	25.284	25.1138	25.4769	25.2916	8	P19338;H7BY16;C9JYW2;C9JLB1;C9J1H7;C9JWL1	P19338;H7BY16	16	16	16	25.8	25.8	25.8	76.613	0	188.42	13269000000
PRPF38B	Pre-mRNA-splicing factor 38B	26.9546	26.7227	26.4925	26.7233	26.3369	26.4826	26.4454	26.4216		Q5VTL8;Q5VTL8-2;A0A0A0MRN0	Q5VTL8;Q5VTL8-2;A0A0A0MRN0	14	14	14	32.4	32.4	32.4	64.467	0	186.58	15819000000
ANXA2	Annexin A2;Annexin;Putative annexin A2-like protein	26.8047	26.4619	26.9012	26.7226	24.1819	24.3614	24.7524	24.4319		P07355;H0YN42;P07355-2;H0YMU9;H0YMD0;A6NMY6;H0YM50;H0YKS4;H0YNP5;H0YL33;H0YN28;H0YMM1;H0YLV6;H0YKZ7;H0YNA0;H0YMT9;H0YKX9;H0YMW4;H0YKL9;H0YN52;H0YKV8;H0YMD9;H0YNB8;H0YKN4;H0YLE2	P07355;H0YN42;P07355-2;H0YMU9;H0YMD0;A6NMY6;H0YM50;H0YKS4;H0YNP5;H0YL33;H0YN28;H0YMM1	18	18	18	56.9	56.9	56.9	38.604	0	191.96	7792200000
VARS	Valine--tRNA ligase	27.0313	26.6456	26.4846	26.7205	24.8001	24.9159	25.3672	25.0277		P26640;A0A140T936;A0A140T954;P26640-2;A2ABF4;A0A0G2JJT9;H0Y426;A0A140T904	P26640;A0A140T936	32	32	32	36.3	36.3	36.3	140.47	0	323.31	16874000000
SSRP1	FACT complex subunit SSRP1	27.6421	26.266	26.2423	26.7168	24.6786	24.8026	25.0933	24.8582		Q08945;E9PMD4;A0A0U1RRK2;E9PPZ7	Q08945	15	15	15	24.5	24.5	24.5	81.074	0	116.23	8406200000
FBL	rRNA 2-O-methyltransferase fibrillarin	27.6401	25.9788	26.503	26.7073	26.2071	25.88	25.7443	25.9438		P22087;M0QXL5;M0R299;M0R2Q4;M0R0P1;M0R2U2;M0R1H0;M0R2B0;M0QXC9	P22087;M0QXL5;M0R299;M0R2Q4;M0R0P1;M0R2U2;M0R1H0;M0R2B0	13	13	11	47	47	43.6	33.784	0	91.043	12072000000
TOP2A	DNA topoisomerase 2-alpha	27.3907	26.2379	26.4922	26.7069	24.7078	24.5208	24.8301	24.6862		P11388;P11388-2;P11388-3;P11388-4;J3KTB7	P11388;P11388-2;P11388-3;P11388-4	39	39	25	28.8	28.8	20.4	174.38	0	323.31	15659000000
SLC25A1	Tricarboxylate transport protein, mitochondrial	26.8736	26.1955	27.0298	26.6996	24.3056	25.3531	25.4843	25.0477		P53007;B4DP62	P53007;B4DP62	8	8	8	34.4	34.4	34.4	34.012	0	57.194	4749600000
MCM6	DNA replication licensing factor MCM6	26.9388	26.7319	26.4117	26.6941	25.1674	24.9877	25.5469	25.234		Q14566	Q14566	24	24	24	35	35	35	92.888	0	323.31	14690000000
RNF213	E3 ubiquitin-protein ligase RNF213	27.334	26.3909	26.3466	26.6905	24.9047	25.0118	24.9255	24.9473		Q63HN8;A0A0A0MTR7;A0A0A0MTC1;Q63HN8-4;Q63HN8-5;Q63HN8-6;I3L3H9	Q63HN8;A0A0A0MTR7;A0A0A0MTC1;Q63HN8-4	20	20	20	4.9	4.9	4.9	591.4	0	30.185	4027200000
IDH2	Isocitrate dehydrogenase [NADP], mitochondrial	26.5825	26.7974	NaN	26.6899	23.4577	23.0911	23.3815	23.3101		P48735;P48735-2;H0YL11	P48735;P48735-2	5	5	4	14.2	14.2	12.2	50.909	0	110.53	2037700000
IDH3A	Isocitrate dehydrogenase [NAD] subunit alpha, mitochondrial	26.76	26.3803	26.9116	26.684	24.1656	24.099	24.3221	24.1956		P50213;H0YL72;P50213-2;H0YLI6;H0YMU3;H0YKD0;H0YM64;H0YNF5	P50213;H0YL72;P50213-2;H0YLI6;H0YMU3;H0YKD0	8	8	8	26.8	26.8	26.8	39.591	0	19.103	2244800000
MSH6	DNA mismatch repair protein Msh6	27.2975	26.2676	26.4808	26.682	24.5007	24.5501	24.7857	24.6122		P52701;P52701-3;A0A494C0M1;P52701-4;P52701-2;A0A087WWJ1;A0A087WYT6;F8WAX8;F8W7G9;C9JH55;C9J8Y8;C9J7Y7	P52701;P52701-3;A0A494C0M1;P52701-4;P52701-2;A0A087WWJ1	35	35	35	32.9	32.9	32.9	152.78	0	323.31	15362000000
GNB2L1	Guanine nucleotide-binding protein subunit beta-2-like 1;Guanine nucleotide-binding protein subunit beta-2-like 1, N-terminally processed	26.4585	26.7183	26.8656	26.6808	22.9588	22.9523	24.0261	23.3124		P63244;J3KPE3;H0Y8W2;D6RAC2;H0YAM7;H0YAF8;D6REE5;D6R9L0;D6R9Z1;D6RHH4;H0Y8R5;D6RFX4;D6RF23;D6RFZ9;H0Y9P0;D6RBD0;E9PD14;D6RAU2;D6R909;D6RHJ5;D6RGK8	P63244;J3KPE3;H0Y8W2;D6RAC2;H0YAM7;H0YAF8;D6REE5;D6R9L0;D6R9Z1;D6RHH4;H0Y8R5;D6RFX4	11	11	11	47.9	47.9	47.9	35.076	0	139.33	4451200000
DDX17	Probable ATP-dependent RNA helicase DDX17	26.7136	26.6363	26.6861	26.6787	24.3506	24.4697	25.0083	24.6095		Q92841;Q92841-3;A0A1X7SBZ2;A0A1W2PQ51;Q92841-1;Q92841-2;A0A0U1RQJ0	Q92841;Q92841-3;A0A1X7SBZ2;A0A1W2PQ51;Q92841-1;Q92841-2	26	17	17	38.8	27	27	80.272	0	275.02	8062500000
TPT1	Translationally-controlled tumor protein;TPT1-like protein	26.7926	26.5513	26.6884	26.6774	23.5844	23.6637	24.0924	23.7802		P13693;Q5W0H4;A0A0B4J2C3;J3KPG2;E9PJF7;Q56UQ5;P13693-2;H0YCX0	P13693;Q5W0H4;A0A0B4J2C3;J3KPG2;E9PJF7;Q56UQ5;P13693-2	4	4	4	27.3	27.3	27.3	19.595	0	100.37	2252400000
DYNC2H1	Cytoplasmic dynein 2 heavy chain 1	26.3576	27.1314	26.543	26.6773	25.0148	25.0586	25.7357	25.2697		Q8NCM8;Q8NCM8-2;A0A3B3ISP9;Q8NCM8-3;A0A3B3IT36;H0YDE0;H0YEX1	Q8NCM8;Q8NCM8-2	45	45	45	13	13	13	492.62	0	69.362	8350000000
DNM1L	Dynamin-1-like protein	25.8609	27.0571	27.0815	26.6665	23.0621	23.0136	23.1631	23.0796		O00429;O00429-5;O00429-4;O00429-3;O00429-2;G8JLD5;O00429-6;O00429-8;O00429-7;F8VZ52;F8W1W3;B4DPZ9;B4DDQ3;F8VUJ9;H0YHY4;F8VYL3;F8VR28	O00429;O00429-5;O00429-4;O00429-3;O00429-2;G8JLD5;O00429-6;O00429-8;O00429-7	23	23	23	42.3	42.3	42.3	81.876	0	184.17	5231500000
HECTD1	E3 ubiquitin-protein ligase HECTD1	26.8531	26.5515	26.592	26.6655	24.4413	24.4556	24.7276	24.5415	1	Q9ULT8;A0A087X2H1;H0YJP0;G3V4V5;H0YJD4;A0A087WVU6;H0YJV8	Q9ULT8;A0A087X2H1;H0YJP0	46	46	46	23	23	23	289.38	0	198.21	12853000000
NOP58	Nucleolar protein 58	27.3529	26.003	26.6352	26.6637	25.9517	26.3592	25.6372	25.9827		Q9Y2X3;H7BZ72;F8WED0	Q9Y2X3	20	20	20	47.1	47.1	47.1	59.578	0	323.31	20706000000
NDUFA4	Cytochrome c oxidase subunit NDUFA4	27.054	NaN	26.2706	26.6623	26.3751	27.0914	27.2073	26.8913		O00483	O00483	4	4	4	46.9	46.9	46.9	9.3697	0	23.419	6821400000
ACAT1	Acetyl-CoA acetyltransferase, mitochondrial	26.9378	26.2273	26.8071	26.6574	24.3003	24.4278	24.4388	24.389		P24752;H0YEL7;P24752-2;E9PRQ6;E9PKF3	P24752	13	13	13	37.7	37.7	37.7	45.199	0	269.69	5146600000
SEC31A	Protein transport protein Sec31A	26.5201	26.571	26.8801	26.6571	23.2004	23.37	23.0028	23.1911		O94979;O94979-10;O94979-9;O94979-6;O94979-3;D6REX3;O94979-4;O94979-2;O94979-8;D6RHZ5;O94979-7;H7BXG7;O94979-5;H0YAB3;H0Y8V7;H0Y9T9;H0Y9K1;H0Y8W8;H0YAF5;D6RE64;H0Y9V3;D6RCQ9	O94979;O94979-10;O94979-9;O94979-6;O94979-3;D6REX3;O94979-4;O94979-2;O94979-8;D6RHZ5;O94979-7;H7BXG7;O94979-5;H0YAB3	18	18	18	18.1	18.1	18.1	133.01	0	40.653	3791500000
ADAR	Double-stranded RNA-specific adenosine deaminase	27.0275	26.3713	26.5636	26.6541	24.2862	24.4899	24.7414	24.5058		P55265;P55265-5;P55265-4;H0YCK3;P55265-2;A0A3B3IRQ9;P55265-3;A0A3B3ISX1;A0A3B3ITG9;A0A3B3ISU1	P55265;P55265-5;P55265-4;H0YCK3;P55265-2;A0A3B3IRQ9;P55265-3	28	28	28	30.5	30.5	30.5	136.06	0	114.17	8942400000
HDAC2	Histone deacetylase 2	26.7874	26.712	26.456	26.6518	24.1235	24.1132	24.848	24.3616		Q92769;Q92769-3;E5RFI6;E5RJ04;E5RGV4;E5RHE7;E5RH52;E5RG37;E5RFP9;H3BM24;E5RK19	Q92769;Q92769-3	10	10	5	26.8	26.8	12.9	55.364	0	26.104	5262400000
PSMD3	26S proteasome non-ATPase regulatory subunit 3	27.0595	26.3139	26.5724	26.6486	23.6124	23.7184	24.1028	23.8112		O43242;O43242-2;H0YGV8;F5H8K4	O43242;O43242-2	23	23	23	46.6	46.6	46.6	60.977	0	198.69	7114300000
LARP1	La-related protein 1	26.6857	26.5639	26.6821	26.6439	24.5285	23.6831	24.4742	24.2286		Q6PKG0;Q6PKG0-3;A0A0B4J210;E5RH50;H0YC33;H0YBW1;Q659C4;A0A3B3ISF0;H0YAN4;Q659C4-5;Q659C4-7;Q659C4-6;Q659C4-9;H0YC73;Q659C4-2;H0YBJ5;H0YBM7;H0YAX9;H0YBR8;E5RHK4	Q6PKG0;Q6PKG0-3;A0A0B4J210	19	19	19	24.9	24.9	24.9	123.51	0	52.118	5043100000
BIRC6	Baculoviral IAP repeat-containing protein 6	26.9194	26.5746	26.4272	26.6404	24.9852	24.9013	25.4344	25.107	1	Q9NR09;REV__Q96C03;REV__Q96C03-3;REV__Q9NR09	Q9NR09	63	63	16	20.5	20.5	4.9	530.25	0	323.31	23016000000
CLUH		26.7428	26.6158	26.5458	26.6348	24.4482	24.409	24.8054	24.5542		A0A494C0R8;K7EIG1;I3L2B0;I3L4B5;I3L318;Q9Y5I4;Q9Y5I4-2	A0A494C0R8;K7EIG1;I3L2B0	33	33	2	31.2	31.2	2.2	150.46	0	195.77	15944000000
RPS17	40S ribosomal protein S17	26.7937	26.6034	26.4774	26.6248	25.6655	25.9812	26.4185	26.0217		P08708;H3BNC9;H0YN88;A0A075B716;H0YN73	P08708;H3BNC9;H0YN88;A0A075B716	5	5	5	48.9	48.9	48.9	15.55	0	262.48	7147800000
ADH5	Alcohol dehydrogenase class-3	26.6039	26.6138	26.6445	26.6207	24.5714	24.7007	25.2339	24.8353		P11766;H0YAG8;D6RAY0;D6R9G2;D6RFE4	P11766;H0YAG8	10	10	10	31.6	31.6	31.6	39.724	0	62.237	5620600000
GAPVD1	GTPase-activating protein and VPS9 domain-containing protein 1	26.8375	26.4695	26.5404	26.6158	24.0512	24.0944	24.7466	24.2974		Q14C86-6;Q14C86-3;Q14C86-2;Q14C86;Q14C86-5;F8W9S7;Q14C86-4;C9IZ08;H0Y7I9;H0Y4E7;B4DGD8;B0QZ65;A0A0A0MQV8	Q14C86-6;Q14C86-3;Q14C86-2;Q14C86;Q14C86-5;F8W9S7;Q14C86-4	27	27	27	26.6	26.6	26.6	166.17	0	134.94	11984000000
PNN	Pinin	27.3849	26.2604	26.2002	26.6152	25.8649	26.3005	26.3104	26.1586		Q9H307;G3V5F0;G3V579	Q9H307	17	17	17	26.1	26.1	26.1	81.627	0	155.78	9581000000
EIF4G2	Eukaryotic translation initiation factor 4 gamma 2	26.5237	26.6151	26.7024	26.6137	23.3157	23.2018	23.5877	23.3684		P78344;D3DQV9;P78344-2;H0Y3P2;H0YCH5;E9PKF8;H0YD77;H0YEC5;H0YE22;H0YD99;H0YEN8;H0YDC0;H0YCF8	P78344;D3DQV9;P78344-2;H0Y3P2	22	22	22	28	28	28	102.36	0	143.36	6289900000
PSMC5	26S protease regulatory subunit 8	25.8745	27.0052	26.9368	26.6055	22.6541	24.2743	23.7347	23.5544		P62195;P62195-2;J3KRP2;J3QSA9;J3QQM1;J3QLH6;J3QRR3;J3QRW1;J3QSE0;Q8NB90;Q8NB90-3;Q8NB90-2	P62195;P62195-2;J3KRP2;J3QSA9;J3QQM1;J3QLH6	13	13	13	39.9	39.9	39.9	45.626	0	85.904	4917600000
GNAI3	Guanine nucleotide-binding protein G(k) subunit alpha	26.5895	26.5821	26.6449	26.6055	24.8639	24.8115	25.3406	25.0053		P08754	P08754	6	6	2	18.9	18.9	6.5	40.532	0	28.644	4095100000
RPL12	60S ribosomal protein L12	27.6287	26.0119	26.1756	26.6054	24.8205	25.4525	25.5299	25.2676		P30050;P30050-2	P30050;P30050-2	5	5	5	45.5	45.5	45.5	17.818	0	268.3	6757500000
ME2	NAD-dependent malic enzyme, mitochondrial	26.4146	26.6725	26.6913	26.5928	20.7476	23.2077	22.9638	22.3064		P23368;A0A1W2PPH1;A0A1W2PQH3;A0A1W2PR68;A0A1W2PQT3;A0A1W2PQY8;A0A1W2PQ37;A0A1W2PQF8;P23368-2;A0A1W2PRS2;A0A1W2PRY9;A0A1W2PQH4;A0A1W2PPY2;A0A1W2PRH1	P23368;A0A1W2PPH1;A0A1W2PQH3;A0A1W2PR68;A0A1W2PQT3;A0A1W2PQY8;A0A1W2PQ37;A0A1W2PQF8;P23368-2	9	9	9	18.5	18.5	18.5	65.443	0	119.57	2384200000
NCAPG	Condensin complex subunit 3	27.0725	26.3934	26.3105	26.5921	24.0516	24.0034	24.7188	24.2579		Q9BPX3;D6RA93	Q9BPX3	23	23	16	25.9	25.9	17.5	114.33	0	246.71	8842300000
FEN1	Flap endonuclease 1	26.9418	26.3251	26.4904	26.5858	25.4461	25.3839	26.0098	25.6133		P39748;P39748-2;I3L3E9;F5H1Y3;CON__P01030;CON__ENSEMBL:ENSBTAP00000007350	P39748;P39748-2;I3L3E9	9	9	9	26.1	26.1	26.1	42.592	0	56.339	7097400000
SEC16A	Protein transport protein Sec16A	26.5451	26.4727	26.7385	26.5854	24.6559	24.6749	24.7908	24.7072	1	O15027;O15027-5;F1T0I1;O15027-2;O15027-4;O15027-3;A0A3F2YNX0;A0A3F2YNZ0;X6RGP5;A0A0C4DH09;Q8N9G1	O15027;O15027-5;F1T0I1;O15027-2;O15027-4;O15027-3;A0A3F2YNX0;A0A3F2YNZ0;X6RGP5	42	42	42	27.7	27.7	27.7	251.89	0	158.19	13012000000
LARS2	Probable leucine--tRNA ligase, mitochondrial	25.7304	27.1412	26.8842	26.5853	22.2187	22.2901	22.131	22.2133		Q15031;E9PHM2;A0A494C1E0;A0A2R8Y581;C9JYR8	Q15031;E9PHM2;A0A494C1E0	16	16	16	20.6	20.6	20.6	101.97	0	28.638	2905700000
RBBP4	Histone-binding protein RBBP4	26.266	26.6875	26.7993	26.5843	24.775	24.8741	25.3485	24.9992		Q09028;Q09028-3;Q09028-4;Q09028-2;H0YF10;H0YCT5;H0YDK2;H0YEU5;C9JPP3;E9PNS6;E9PNS2;E9PND5;E9PIC4	Q09028;Q09028-3;Q09028-4;Q09028-2;H0YF10;H0YCT5;H0YDK2	11	11	6	40.9	40.9	32.2	47.655	0	139.53	6636700000
NOC3L	Nucleolar complex protein 3 homolog	26.6342	26.4202	26.682	26.5788	25.9103	26.3941	26.6507	26.3184		Q8WTT2	Q8WTT2	22	22	22	30.4	30.4	30.4	92.547	0	246.12	15006000000
PRDX2	Peroxiredoxin-2	27.1596	26.0788	26.4861	26.5748	24.9144	24.8395	25.1999	24.9846		P32119;A6NIW5;P32119-2	P32119;A6NIW5	8	7	7	49.5	43.9	43.9	21.892	0	20.522	4035200000
HNRNPA3	Heterogeneous nuclear ribonucleoprotein A3	26.3829	26.5758	26.7518	26.5702	23.1619	23.4682	23.2129	23.281		P51991;P51991-2;H7C1J8	P51991;P51991-2	9	9	9	32.5	32.5	32.5	39.594	0	32.504	3372800000
COPS6	COP9 signalosome complex subunit 6	NaN	26.618	26.4849	26.5514	20.8493	24.3252	24.6475	23.274		Q7L5N1;E7EM64;H7C3T0	Q7L5N1;E7EM64	5	5	5	19.3	19.3	19.3	36.163	0	8.1755	2395600000
SAFB	Scaffold attachment factor B1	26.9436	26.3921	26.3069	26.5475	24.6203	24.3454	25.0956	24.6871		Q15424;Q15424-3;Q15424-2;Q15424-4;K7ES42;K7EII0	Q15424;Q15424-3;Q15424-2;Q15424-4	9	9	3	15.8	15.8	4.6	102.64	0	57.937	4341800000
RPS18	40S ribosomal protein S18	27.3632	25.7034	26.5746	26.5471	25.1629	25.6153	25.9408	25.573		P62269;A0A0G2JQH2;Q5GGW2;J3JS69	P62269	10	10	10	44.7	44.7	44.7	17.718	0	83.824	10174000000
STT3A	Dolichyl-diphosphooligosaccharide--protein glycosyltransferase subunit STT3A	26.9843	26.2474	26.4087	26.5468	23.9831	23.8334	24.1989	24.0051		P46977;P46977-2;A0A0C4DH80;E9PN73;E9PI32;H0YET6	P46977;P46977-2	12	12	11	17	17	16	80.529	0	32.364	4370500000
GMPS	GMP synthase [glutamine-hydrolyzing]	26.7044	26.5049	26.421	26.5434	24.7861	24.6957	25.1276	24.8698		P49915;P49915-2	P49915;P49915-2	21	21	21	41.8	41.8	41.8	76.715	0	189.84	10200000000
BAZ1B	Tyrosine-protein kinase BAZ1B	27.4281	25.9914	26.2067	26.5421	26.1197	26.0501	26.0824	26.0841		Q9UIG0;Q9UIG0-2	Q9UIG0;Q9UIG0-2	46	46	46	38.6	38.6	38.6	170.9	0	323.31	25149000000
PSMD12	26S proteasome non-ATPase regulatory subunit 12	26.4379	26.4613	26.7163	26.5385	23.7519	23.7026	24.4038	23.9528		O00232;O00232-2;J3KTJ5;J3KSK1	O00232;O00232-2	19	19	19	46.3	46.3	46.3	52.904	0	323.31	7797700000
CDK1	Cyclin-dependent kinase 1	26.7238	25.3187	27.5593	26.5339	23.5608	22.8162	23.6598	23.3456		P06493;A0A024QZP7;P06493-2;A0A087WZZ9;E5RIU6;Q00526;K7ELV5;Q00536-3;F5H6Z0;Q96Q40-5;A0A2R8YEB7;A0A087X209;H0YAZ9;E5RGN0;E7EUK8;A0A2R8YF61;Q9BVE2;K7EJ83;A0A2R8Y7W5;A0A2R8Y644;A0A2R8Y4Z0;Q14004;A0A2R8YD28;Q96Q40-6;P50750-2;P50750;Q00536;Q00534;Q00537;O94921;Q07002;Q14004-2;Q07002-3;A0A087WZU2;Q96Q40;Q00537-2;Q00536-2;Q96Q40-3;O94921-2;Q96Q40-4;O94921-3;G3V317	P06493;A0A024QZP7;P06493-2;A0A087WZZ9;E5RIU6	12	12	10	52.9	52.9	46.5	34.095	0	40.481	3011400000
DLAT	Dihydrolipoyllysine-residue acetyltransferase component of pyruvate dehydrogenase complex, mitochondrial;Acetyltransferase component of pyruvate dehydrogenase complex	26.4084	26.6117	26.555	26.525	22.7733	22.3216	23.3688	22.8212		P10515;H0YDD4;E9PEJ4	P10515;H0YDD4;E9PEJ4	10	10	10	18.1	18.1	18.1	68.996	0	34.957	3078700000
USO1	General vesicular transport factor p115	26.3594	26.4651	26.7366	26.5204	23.945	24.0993	24.0724	24.0389		O60763;O60763-2;REV__R4GMN2;REV__Q5VZ89-5;REV__Q5VZ89-3;REV__Q5VZ89;REV__Q5VZ89-7	O60763;O60763-2	25	25	25	33.4	33.4	33.4	107.89	0	323.31	8190100000
PSMD13	26S proteasome non-ATPase regulatory subunit 13	26.244	26.3526	26.9569	26.5178	23.2119	23.8779	23.7246	23.6048		Q9UNM6;A0A087WUL9;Q9UNM6-2;J3KNQ3;E9PL38;H0YD73;E9PQG3;E9PPD2;F8W8J6	Q9UNM6;A0A087WUL9;Q9UNM6-2;J3KNQ3;E9PL38	15	15	15	47.3	47.3	47.3	42.945	0	67.388	4531500000
YTHDC2	Probable ATP-dependent RNA helicase YTHDC2	27.3666	25.795	26.3829	26.5148	24.8677	20.3738	21.4667	22.2361		Q9H6S0;D6RA70;D6R9T8;D6RF50	Q9H6S0	10	10	10	8.3	8.3	8.3	160.25	0	13.638	2351400000
FAM98A	Protein FAM98A	26.3806	26.731	26.4233	26.5116	24.8573	24.6854	25.3708	24.9712		Q8NCA5;Q8NCA5-2;E9PH82;C9J3G8	Q8NCA5;Q8NCA5-2;E9PH82	11	8	8	27.6	21.2	21.2	55.4	0	89.935	4982700000
NOP14	Nucleolar protein 14	26.9398	26.4453	26.1299	26.505	26.3554	26.0977	25.4038	25.9523		P78316;E9PFK5;P78316-2	P78316;E9PFK5;P78316-2	29	29	29	35.1	35.1	35.1	97.667	0	323.31	20348000000
PSMD6	26S proteasome non-ATPase regulatory subunit 6	26.33	26.6502	26.524	26.5014	23.7528	23.9004	23.5621	23.7384		Q15008;Q15008-4;Q15008-3;Q15008-2;C9J0E9;C9J7B7;H7C531	Q15008;Q15008-4;Q15008-3;Q15008-2	17	17	17	41.1	41.1	41.1	45.531	0	90.752	6805200000
NUP133	Nuclear pore complex protein Nup133	26.5646	26.1994	26.7324	26.4988	22.9956	20.5147	23.2143	22.2415		Q8WUM0	Q8WUM0	24	24	24	29.2	29.2	29.2	128.98	0	69.834	4632800000
YARS	Tyrosine--tRNA ligase, cytoplasmic;Tyrosine--tRNA ligase, cytoplasmic, N-terminally processed;Tyrosine--tRNA ligase	26.5671	26.41	26.5191	26.4987	23.7891	23.9151	24.283	23.9957		P54577;A0A0C4DGZ5	P54577;A0A0C4DGZ5	22	22	22	47.3	47.3	47.3	59.143	0	104.29	8974000000
CLIC1	Chloride intracellular channel protein 1	26.4727	26.5578	26.46	26.4968	24.2447	24.2265	24.7985	24.4232		O00299	O00299	8	8	8	44.4	44.4	44.4	26.922	0	26.382	3595900000
TMPO	Lamina-associated polypeptide 2, isoform alpha;Thymopoietin;Thymopentin	26.5663	26.3857	26.5077	26.4866	24.3641	24.4459	24.9759	24.5953		P42166;P42167-3	P42166	15	15	8	33.6	33.6	16.6	75.491	0	240.82	7029700000
ANKFY1	Rabankyrin-5	26.665	26.4701	26.323	26.486	24.4835	24.2087	25.5956	24.7626	1	Q9P2R3;Q9P2R3-2;Q9P2R3-4;I3L1Z9;K7EPT2	Q9P2R3;Q9P2R3-2;Q9P2R3-4	11	11	11	13.1	13.1	13.1	128.4	0	34.87	4086800000
ETF1	Eukaryotic peptide chain release factor subunit 1	26.4905	26.4796	26.483	26.4844	23.4754	23.6626	23.9229	23.687		P62495;B7Z7P8;P62495-2;I3L492;D6RJE8;D6RCB3	P62495;B7Z7P8;P62495-2	13	13	13	32.3	32.3	32.3	49.03	0	73.925	4130400000
SF3B2	Splicing factor 3B subunit 2	27.0252	26.2748	26.1363	26.4788	23.6696	24.3513	24.6303	24.2171		Q13435;E9PPJ0;E9PJ04;E9PJT3;H0YCG1;H0YEX5;E9PIL8	Q13435;E9PPJ0	16	16	16	21.3	21.3	21.3	100.23	0	63.946	5219200000
SLC25A13	Calcium-binding mitochondrial carrier protein Aralar2	26.0737	26.5327	26.8143	26.4736	22.5142	23.3826	23.2605	23.0524		Q9UJS0;Q9UJS0-2;O75746;O75746-2;R4GN64	Q9UJS0;Q9UJS0-2	14	14	14	23.4	23.4	23.4	74.175	0	29.095	3320900000
GNL3	Guanine nucleotide-binding protein-like 3	27.3824	25.7915	26.2219	26.4653	25.2507	24.7486	25.086	25.0284		Q9BVP2;Q9BVP2-2;C9JZT7;B4DMU5;C9JYH9	Q9BVP2;Q9BVP2-2	15	15	15	35.5	35.5	35.5	61.992	0	120.57	7850500000
LMNB1	Lamin-B1	27.3229	25.9443	26.1237	26.4636	24.5425	24.8949	25.2307	24.8894		P20700;E9PBF6;A0A0D9SFE5;A0A0D9SFY5	P20700;E9PBF6;A0A0D9SFE5	18	18	18	35.5	35.5	35.5	66.408	0	323.31	6784500000
CLPB	Caseinolytic peptidase B protein homolog	25.7581	26.9144	26.6993	26.4573	21.2352	21.0508	21.9462	21.4107		Q9H078-5;Q9H078-3;Q9H078-2;Q9H078;H0YGM0;Q9H078-4;A0A2U3TZY2;A0A2R8Y602;A0A2R8YDH5;F5H7A5;F5H392;A0A2R8Y6R5	Q9H078-5;Q9H078-3;Q9H078-2;Q9H078;H0YGM0;Q9H078-4;A0A2U3TZY2;A0A2R8Y602	12	12	12	29.6	29.6	29.6	57.663	0	42.267	1841700000
SMC2	Structural maintenance of chromosomes protein 2	26.4184	26.2103	26.665	26.4312	24.1716	24.0652	24.4311	24.2226		O95347;O95347-2;A0A0C4DGE5;Q5T821	O95347;O95347-2	31	31	31	30.6	30.6	30.6	135.65	0	135.75	9658900000
IDE	Insulin-degrading enzyme	26.1221	26.2996	26.8443	26.422	24.213	24.0736	24.6198	24.3021		P14735;A0A3B3ISG5;P14735-2;Q5T5N3	P14735;A0A3B3ISG5	22	22	22	26.5	26.5	26.5	117.97	0	37.427	5082100000
IKBKAP	Elongator complex protein 1	26.021	26.6196	26.6145	26.4184	24.2224	24.3904	24.5344	24.3824	1	O95163;F5H2T0;H0YDF3	O95163;F5H2T0	26	26	26	28.2	28.2	28.2	150.25	0	323.31	10678000000
SPTAN1	Spectrin alpha chain, non-erythrocytic 1	26.2596	26.4641	26.5072	26.4103	24.1982	24.0567	24.7123	24.3224	1	Q13813-3;Q13813;A0A0D9SF54;Q13813-2;A0A0D9SGF6;A0A0D9SFF6;A0A1B0GTB7;A0A1B0GUH3;A0A0D9SFH4	Q13813-3;Q13813;A0A0D9SF54;Q13813-2;A0A0D9SGF6	72	72	72	40.5	40.5	40.5	282.28	0	261.98	18812000000
NMT1	Glycylpeptide N-tetradecanoyltransferase 1	26.801	26.3108	26.0957	26.4025	24.7772	24.896	25.1362	24.9365		P30419;P30419-2;K7EN82;O60551;B7Z8J4;Q5VUC6	P30419;P30419-2	10	10	10	28	28	28	56.806	0	50.246	5531700000
RAB7A	Ras-related protein Rab-7a	27.3725	25.0616	26.7686	26.4009	24.6308	23.9213	24.9732	24.5084		P51149;C9J592;C9J8S3;C9IZZ0;C9J4V0;C9J4S4;C9J7D1	P51149;C9J592;C9J8S3;C9IZZ0;C9J4V0	10	10	10	52.7	52.7	52.7	23.489	0	141.42	4667700000
ACTN1	Alpha-actinin-1	26.8292	26.8636	25.4846	26.3925	25.2544	25.3598	25.4393	25.3512		P12814;P12814-3;P12814-2;P12814-4;H9KV75;G3V2N5;H7C5W8;G3V2W4;H0YJW3;H0YJ11;G3V2X9;G3V5M4;G3V2E8	P12814;P12814-3;P12814-2;P12814-4;H9KV75	38	23	19	52	34	29	103.06	0	203.52	8942600000
RNPS1	RNA-binding protein with serine-rich domain 1	27.1303	25.6536	NaN	26.392	26.0592	26.393	25.9184	26.1235		Q15287;H3BV80;H3BMM9;H3BTC0;Q15287-3;Q15287-2;H3BPG5;H3BMS0	Q15287;H3BV80;H3BMM9;H3BTC0;Q15287-3;Q15287-2;H3BPG5;H3BMS0	5	5	5	23.3	23.3	23.3	34.208	0	131.81	4830700000
CYFIP1	Cytoplasmic FMR1-interacting protein 1	26.4523	26.3386	26.3641	26.385	24.2505	23.9896	24.4606	24.2336	1,2	Q7L576;Q7L576-2;A0A0G2JR96;A0A0G2JQT1;Q7L576-3;A0A0G2JQH3;A0A087WVZ5	Q7L576;Q7L576-2;A0A0G2JR96;A0A0G2JQT1	25	25	10	22.7	22.7	9.3	145.18	0	67.618	7069400000
RPS10	40S ribosomal protein S10;Putative 40S ribosomal protein S10-like	26.8363	25.9038	26.4076	26.3826	24.7613	24.9966	25.4326	25.0635		P46783;A0A2R8Y6L3;F6U211;A0A2R8Y7H1;A0A2R8YFH6;A0A1W2PQS6;S4R435;Q9NQ39	P46783;A0A2R8Y6L3;F6U211;A0A2R8Y7H1;A0A2R8YFH6;A0A1W2PQS6;S4R435;Q9NQ39	6	6	6	38.2	38.2	38.2	18.898	0	140.93	5032400000
MKI67	Antigen KI-67	27.1435	25.8407	26.1506	26.3783	25.5877	24.9112	25.1726	25.2238		P46013;P46013-2	P46013;P46013-2	63	63	63	31	31	31	358.69	0	242.48	19824000000
SLC3A2	4F2 cell-surface antigen heavy chain	26.4565	26.0791	26.5838	26.3731	24.1797	24.2069	24.6076	24.3314		P08195;P08195-3;F5GZS6;J3KPF3;P08195-2;P08195-4;H0YFS2;F5H0E2;F5H867;H0YFX4;F5GZI0;F5GZR9	P08195;P08195-3;F5GZS6;J3KPF3;P08195-2;P08195-4	13	13	13	26.8	26.8	26.8	67.993	0	55.976	4586100000
PSMA4	Proteasome subunit alpha type-4;Proteasome subunit alpha type;Proteasome subunit beta type	26.3324	25.6242	27.1524	26.3697	22.359	23.1596	23.7539	23.0908		P25789;H0YMZ1;H0YL69;H0YMA1;H0YN18;H0YKT8;H0YMI6;H0YLC2;P25789-2;H0YKS0;H0YMV3	P25789;H0YMZ1;H0YL69;H0YMA1;H0YN18;H0YKT8;H0YMI6;H0YLC2;P25789-2;H0YKS0	8	8	5	39.5	39.5	23	29.483	0	19.873	2662400000
CORO1C	Coronin-1C;Coronin	26.3363	26.3347	26.4206	26.3639	24.1765	23.9006	24.6677	24.2483		Q9ULV4;Q9ULV4-2;Q9ULV4-3;B4E3S0;H0YHL7;F8W1H8;F8VUX3;F8VSA4;F8VRE9;F8VTT6;F8VVB7;F8VV53	Q9ULV4;Q9ULV4-2;Q9ULV4-3;B4E3S0;H0YHL7	10	10	10	19.2	19.2	19.2	53.248	0	20.539	3675300000
SEC23A	Protein transport protein Sec23A	26.2449	26.4392	26.401	26.3617	23.4875	22.8566	23.6197	23.3213		Q15436;F5H365;Q15436-2;G3V4V1;G3V1W4;G3V3G5;G3V2R6;G3V5X8;G3V4Q2;A0A2R8YF30;G3V5K1;A0A2R8Y633;A0A2R8Y7S7	Q15436;F5H365;Q15436-2	12	12	9	18.3	18.3	13.6	86.16	0	70.051	2835300000
TFRC	Transferrin receptor protein 1;Transferrin receptor protein 1, serum form	26.757	25.5191	26.7758	26.3506	22.8499	22.9913	23.4274	23.0895		P02786;G3V0E5;H7C3V5;F8WBE5	P02786;G3V0E5	19	19	19	30.3	30.3	30.3	84.87	0	72.638	4977600000
PRMT1	Protein arginine N-methyltransferase 1	26.2837	26.4935	26.2737	26.3503	24.9062	25.177	25.6569	25.2467		Q99873;E9PKG1;Q99873-2;Q99873-3;E9PIX6;E9PQ98;Q99873-5;E9PNR9;H0YDE4;Q9NR22;Q9NR22-2;E9PMW9;E9PMZ2	Q99873;E9PKG1;Q99873-2;Q99873-3;E9PIX6;E9PQ98;Q99873-5;E9PNR9;H0YDE4	15	15	15	42.3	42.3	42.3	42.461	0	132.83	8520800000
FH	Fumarate hydratase, mitochondrial	26.3	26.441	26.2967	26.3459	24.0857	23.9321	24.428	24.1486		P07954;P07954-2	P07954;P07954-2	11	11	11	29.8	29.8	29.8	54.636	0	89.715	3957700000
JUP	Junction plakoglobin	25.9394	25.2315	27.8424	26.3378	24.212	24.8092	25.9622	24.9945		P14923;C9JTX4;C9J826;C9JK18;C9JKY1	P14923	16	16	16	27.2	27.2	27.2	81.744	0	135.8	6730600000
CBR1	Carbonyl reductase [NADPH] 1	26.3365	26.2573	26.4055	26.3331	24.8187	24.6712	25.2895	24.9265		P16152;E9PQ63;A8MTM1;P16152-2;O75828	P16152;E9PQ63;A8MTM1;P16152-2	9	9	9	47.3	47.3	47.3	30.375	0	203	4930600000
RRBP1	Ribosome-binding protein 1	26.5956	26.0636	26.3396	26.3329	24.5953	24.0087	24.4205	24.3415		Q9P2E9;Q9P2E9-3;A0A087WVV2;F8W7S5;A0A087WU26;A2A2S5;REV__Q9P2M7;C9J066;E9PN67;H9KV85;H0YDJ4;V9GY78;Q8N4C6;Q8N4C6-4;Q8N4C6-9;Q8N4C6-2;Q8N4C6-5;Q8N4C6-10;Q8N4C6-11;Q8N4C6-7;Q8N4C6-6	Q9P2E9;Q9P2E9-3;A0A087WVV2;F8W7S5	31	31	31	29.3	29.3	29.3	152.45	0	323.31	8610200000
RPS6KA3	Ribosomal protein S6 kinase alpha-3;Ribosomal protein S6 kinase;Ribosomal protein S6 kinase alpha-1;Ribosomal protein S6 kinase alpha-2	26.6103	26.045	NaN	26.3276	23.4808	21.2967	24.2381	23.0052		P51812;B4DG22;B7ZB17;B1AXG1;E9PGT3;Q15418-3;F2Z2J1;Q15418;Q15349;Q15418-2;Q15349-2;Q15349-3;Q15418-4;B7Z3B5;A0A2R8YGB7;A0A2R8Y603;B1AXG2;E9PMM7;A0A2R8Y7S9;D6R910;O15021-3;E7ERL6;D6RHW7;D6RE03;Q5SVM7;D6RA62;Q6P0Q8;V9GXZ1;O15021;Q9UK32-2;Q6P0Q8-2;Q96GX5-3;O15021-6;Q96GX5-2;Q9UK32;Q9Y2H9;Q96GX5;O60307;O15021-2	P51812;B4DG22;B7ZB17;B1AXG1;E9PGT3;Q15418-3;F2Z2J1;Q15418;Q15349;Q15418-2;Q15349-2;Q15349-3;Q15418-4	8	8	8	12.6	12.6	12.6	83.735	0	17.84	1024800000
FAF2	FAS-associated factor 2	26.5405	26.0329	26.3963	26.3232	20.3411	21.0888	23.3369	21.5889		Q96CS3;D6RBG6	Q96CS3	5	5	5	20	20	20	52.623	0	18.407	1501000000
HIST1H1E	Histone H1.4	25.446	26.6006	26.9132	26.3199	27.9905	28.9981	28.6805	28.5564	8	P10412;Q02539;P22492	P10412	15	3	3	33.8	9.6	9.6	21.865	0	83.914	28449000000
HSPA4L	Heat shock 70 kDa protein 4L	26.3004	26.4577	26.1873	26.3151	24.323	24.4032	24.8196	24.5153		O95757;E9PDE8;D6RJ96	O95757;E9PDE8;D6RJ96	24	21	21	40.4	35.2	35.2	94.511	0	148.56	8662900000
SKIV2L2	Superkiller viralicidic activity 2-like 2	26.6668	25.8395	26.4287	26.3117	24.1323	24.2572	24.6088	24.3328		P42285;H0Y8U3;H0YAC4;D6REC7	P42285	22	22	22	30.7	30.7	30.7	117.8	0	84.359	7681800000
KPNA3	Importin subunit alpha-4	26.988	25.8664	26.047	26.3005	23.441	23.8014	24.0206	23.7543		O00505;H0Y4S9	O00505	7	7	5	16.7	16.7	12.3	57.81	0	13.985	2407900000
UBE2O	E2/E3 hybrid ubiquitin-protein ligase UBE2O	26.0862	26.3197	26.4905	26.2988	24.3367	24.524	24.8147	24.5585		Q9C0C9;K7ES11;K7EQ12	Q9C0C9;K7ES11	23	23	23	26.9	26.9	26.9	141.29	0	67.951	7853800000
STUB1	E3 ubiquitin-protein ligase CHIP	25.5528	25.8216	27.501	26.2918	21.5433	20.9809	21.2956	21.2733	7	Q9UNE7;Q9UNE7-2;H3BTA3;H3BUD0;H3BS86	Q9UNE7;Q9UNE7-2;H3BTA3	13	13	13	47.9	47.9	47.9	34.856	0	44.554	2422100000
GEMIN4	Gem-associated protein 4	26.4132	25.9802	26.4787	26.2907	24.1518	24.1814	24.1897	24.1743		P57678;I3L2C7;I3L399;I3L4A4;I3L4M4;E7EN12;I3L1J7	P57678;I3L2C7	18	18	18	21.6	21.6	21.6	120.04	0	67.54	5000400000
SERPINH1	Serpin H1	26.2698	25.8682	26.7292	26.2891	22.1911	22.443	21.1406	21.9249		P50454;E9PKH2;E9PR70;E9PPV6;E9PNX1;E9PK86;E9PMI5;E9PQ34;E9PJH8;E9PIG2;E9PRS3;H0YEP8;E9PLA6	P50454;E9PKH2;E9PR70;E9PPV6	9	9	9	31.8	31.8	31.8	46.44	0	21.531	1905600000
LONP1	Lon protease homolog, mitochondrial	26.1772	26.466	26.2218	26.2883	20.3724	22.2503	21.2292	21.284		P36776;K7EKE6;P36776-3;P36776-2;K7EJE8;K7ER27;K7ER56;K7ERR6	P36776;K7EKE6;P36776-3;P36776-2;K7EJE8	17	17	17	27.3	27.3	27.3	106.49	0	51.052	1864200000
EIF5B	Eukaryotic translation initiation factor 5B	26.5285	26.1494	26.1632	26.2804	25.4476	25.3067	25.516	25.4234		O60841;A0A087WUT6	O60841;A0A087WUT6	21	21	21	21.9	21.9	21.9	138.83	0	147.04	9263200000
U2AF1	Splicing factor U2AF 35 kDa subunit	27.0249	NaN	25.5315	26.2782	26.0575	23.9453	24.1174	24.7067	8	Q01081;P0DN76;Q01081-2;Q01081-4;Q8WU68;Q01081-3;K7EJH3;A0A1B0GW87;K7EJM7;M0QYK5;M0R2N4;Q8WU68-3;Q8WU68-2	Q01081;P0DN76;Q01081-2;Q01081-4	4	4	4	25.8	25.8	25.8	27.872	0	17.008	2421100000
PMPCB	Mitochondrial-processing peptidase subunit beta	25.8934	26.5034	26.4148	26.2705	23.2635	23.3533	23.5781	23.3983		O75439;G3V0E4;F8WAZ6;F8WEA6;F8WBE1	O75439;G3V0E4	11	11	11	32.1	32.1	32.1	54.366	0	114.15	3048600000
TAGLN2	Transgelin-2	26.2463	26.1229	26.4413	26.2702	24.2252	23.906	24.3419	24.1577		P37802;P37802-2;X6RJP6;Q9UI15;C9J5W6	P37802;P37802-2;X6RJP6	10	10	10	63.3	63.3	63.3	22.391	0	53.667	3833300000
LRBA	Lipopolysaccharide-responsive and beige-like anchor protein	25.7874	26.24	26.7825	26.27	24.1208	23.6851	24.7472	24.1844		A0A494C1L5;P50851-2;P50851;E9PEM5;A0A494BZW2;H0YAC6;A0A494C0R9;A0A3B3IS13;A0A3B3ISK3;H0Y9N9;A0A3B3IU76;Q8NFP9-3	A0A494C1L5;P50851-2;P50851;E9PEM5;A0A494BZW2;H0YAC6	35	35	31	15.7	15.7	14	317.79	0	130.94	7958200000
GEMIN5	Gem-associated protein 5	26.2276	26.1413	26.4405	26.2698	24.4318	24.5419	24.8845	24.6194		Q8TEQ6	Q8TEQ6	36	36	36	31.4	31.4	31.4	168.59	0	294.61	15542000000
SRP68	Signal recognition particle subunit SRP68	26.4727	25.7971	26.5175	26.2624	23.6402	23.3749	23.5852	23.5334		Q9UHB9;Q9UHB9-4;Q9UHB9-2;Q9UHB9-3	Q9UHB9;Q9UHB9-4;Q9UHB9-2	14	14	14	25.2	25.2	25.2	70.729	0	193.73	3620200000
SMC4	Structural maintenance of chromosomes protein 4;Structural maintenance of chromosomes protein	26.4834	26.0148	26.2854	26.2612	23.557	23.9551	23.9391	23.8171		Q9NTJ3;E9PD53;Q9NTJ3-2;C9JR83;C9J9E4;C9J578;C9JVD8;C9JWF0;C9IYK2;C9JJ64	Q9NTJ3;E9PD53;Q9NTJ3-2	37	37	37	36.6	36.6	36.6	147.18	0	323.31	9665100000
GPD2	Glycerol-3-phosphate dehydrogenase, mitochondrial	26.242	26.251	26.2767	26.2566	22.5003	21.3941	23.2877	22.394		P43304;P43304-2	P43304;P43304-2	7	7	7	15.4	15.4	15.4	80.852	0	16.99	1540000000
PRMT5	Protein arginine N-methyltransferase 5;Protein arginine N-methyltransferase 5, N-terminally processed	26.6346	26.0881	26.0239	26.2489	24.3248	24.4883	24.9485	24.5872		O14744;O14744-2;O14744-3;O14744-5;O14744-4;G3V580;H0YJX6;G3V5L5;H0YJD3;H0YJ77;H7BZ44;G3V2L6;G3V2X6;C9JSX3;G3V5T6	O14744;O14744-2;O14744-3;O14744-5;O14744-4	15	15	15	33.8	33.8	33.8	72.683	0	66.262	7882700000
ANXA6	Annexin A6	26.5287	25.88	26.3249	26.2445	24.4743	24.7304	24.9308	24.7118		P08133;P08133-2;E5RK69;E7EMC6;E5RK63;E5RJF5;E5RFF0;H0YC77;E5RI05;E5RIU8;E5RJR0	P08133;P08133-2	22	22	22	39.2	39.2	39.2	75.872	0	305.64	9690600000
NUP155	Nuclear pore complex protein Nup155	26.1445	26.4892	26.0974	26.2437	23.6903	23.887	24.045	23.8741		O75694;E9PF10;O75694-2;D6RA13	O75694;E9PF10;O75694-2	27	27	27	26.1	26.1	26.1	155.2	0	323.31	9404200000
NONO	Non-POU domain-containing octamer-binding protein	26.4785	25.8612	26.3709	26.2369	23.4974	23.7703	24.1889	23.8189	8	Q15233;Q15233-2;H7C367;C9JYS8;C9IZL7;C9J4X2	Q15233;Q15233-2;H7C367;C9JYS8	17	17	16	43.7	43.7	42	54.231	0	323.31	6628800000
ATP5O	ATP synthase subunit O, mitochondrial	25.8615	26.4362	26.4124	26.2367	23.1903	23.6722	24.1946	23.6857		P48047;A0A494C0K9;H7C0C1;H7C086;H7C068	P48047;A0A494C0K9;H7C0C1	6	6	6	30.5	30.5	30.5	23.277	0	27.646	2408500000
PGRMC1	Membrane-associated progesterone receptor component 1	25.8822	26.4116	26.4126	26.2355	24.7558	24.8423	25.1351	24.9111		O00264;O00264-2;U3KQM0	O00264;O00264-2	8	8	7	50.8	50.8	46.2	21.671	0	102.35	5182200000
NUP160	Nuclear pore complex protein Nup160	26.4338	26.144	26.1202	26.2327	23.6178	23.9494	24.1044	23.8905		Q12769;G3V198;E9PR16;Q12769-3;E9PSI3;Q12769-2	Q12769;G3V198;E9PR16	21	21	21	18.3	18.3	18.3	162.12	0	80.833	4996300000
SRPK1	SRSF protein kinase 1	26.412	25.9052	26.3755	26.2309	24.4983	24.8803	24.6016	24.6601		Q96SB4;Q96SB4-3;H3BLV9;Q96SB4-4;Q9UPE1;D6RBM8;H7C521;A8MPP7;A8MPY5;E7ETV6;Q9UPE1-2;Q9UPE1-3;Q9UPE1-4;H7C2I2;D6RBF8	Q96SB4;Q96SB4-3;H3BLV9;Q96SB4-4	10	10	7	20.3	20.3	15.9	74.324	0	73.864	4773300000
RPN2	Dolichyl-diphosphooligosaccharide--protein glycosyltransferase subunit 2	26.3348	25.8241	26.5253	26.2281	23.9789	24.0215	24.2732	24.0912		P04844;P04844-2;Q5JYR7;Q5JYR4;Q5JYR3;F2Z3K5	P04844;P04844-2	10	10	10	28.4	28.4	28.4	69.283	0	100.78	4288000000
THOC3	THO complex subunit 3	26.2751	26.0125	26.3954	26.2277	23.5092	24.4188	24.7016	24.2099		Q96J01;D6REC9;Q96J01-2;H7C0C5	Q96J01;D6REC9;Q96J01-2	6	6	6	27.9	27.9	27.9	38.771	0	25.806	2221500000
RNPEP	Aminopeptidase B	26.2542	26.1619	26.2443	26.2201	24.0953	24.0658	24.5238	24.2283		Q9H4A4;A6NKB8;A0A087WU27;C9JMZ3;A0A087WUS4;H7C2T3	Q9H4A4;A6NKB8	20	20	20	40.2	40.2	40.2	72.595	0	66.258	6690900000
ATXN10	Ataxin-10	26.0309	26.0297	26.5878	26.2161	24.0488	23.9105	24.0537	24.0043		Q9UBB4;Q9UBB4-2;A0A1W2PQD2;B1AHE4;B1AHE3	Q9UBB4;Q9UBB4-2;A0A1W2PQD2	13	13	13	34.7	34.7	34.7	53.488	0	154.6	4410700000
NDUFB5	NADH dehydrogenase [ubiquinone] 1 beta subcomplex subunit 5, mitochondrial	26.4192	26.0543	26.1717	26.2151	24.6614	25.9108	26.281	25.6177		O43674;E7EWP0;H0Y886;O43674-2	O43674;E7EWP0;H0Y886;O43674-2	6	6	6	23.3	23.3	23.3	21.75	0	65.852	4936500000
USP10	Ubiquitin carboxyl-terminal hydrolase 10	26.1942	26.0287	26.4066	26.2098	24.0497	23.8305	23.989	23.9564		Q14694;Q14694-3;Q14694-2;J3KT19;H3BQP1;H3BQC6;H3BNS8;H3BVF1	Q14694;Q14694-3;Q14694-2	14	14	14	24.7	24.7	24.7	87.133	0	33.596	5306000000
USP24	Ubiquitin carboxyl-terminal hydrolase 24	26.2201	26.1988	26.2026	26.2072	23.9389	23.908	24.3216	24.0562		Q9UPU5;A0A0U1RQI9	Q9UPU5	35	35	35	17.8	17.8	17.8	294.36	0	107.09	9101000000
ERP44	Endoplasmic reticulum resident protein 44	26.0616	25.9653	26.5773	26.2014	22.2255	22.292	22.9655	22.4943		Q9BS26	Q9BS26	6	6	6	15.5	15.5	15.5	46.971	0	34.78	1424900000
DNAAF5	Dynein assembly factor 5, axonemal	26.7151	25.6678	26.2173	26.2001	24.1251	24.2112	24.1896	24.1753		Q86Y56;Q86Y56-2;H0Y650;E9PGY2;Q86Y56-3;H7C3B1	Q86Y56;Q86Y56-2;H0Y650;E9PGY2;Q86Y56-3	17	17	17	27	27	27	93.52	0	79.902	5578000000
TRA2B	Transformer-2 protein homolog beta	26.623	25.4269	26.5431	26.1977	26.2955	26.6623	26.6292	26.529		P62995;P62995-3;H7BXF3;H7C2L4	P62995;P62995-3;H7BXF3;H7C2L4	6	6	6	21.9	21.9	21.9	33.665	0	323.31	7361400000
SRSF6	Serine/arginine-rich splicing factor 6	26.5935	26.1499	25.8048	26.1827	26.2232	26.7022	26.4332	26.4529		Q13247;Q13247-3;Q13247-2	Q13247;Q13247-3	9	9	7	23.8	23.8	21.2	39.586	0	176.38	8828400000
OAT	Ornithine aminotransferase, mitochondrial;Ornithine aminotransferase, hepatic form;Ornithine aminotransferase, renal form	26.0961	26.3198	26.1321	26.1827	22.5122	23.357	23.7811	23.2168		P04181;P04181-2	P04181;P04181-2	9	9	9	26.2	26.2	26.2	48.534	0	21.067	2615200000
SUCLA2	Succinyl-CoA ligase [ADP-forming] subunit beta, mitochondrial	NaN	25.9989	26.3663	26.1826	22.9384	22.9613	20.8203	22.24		Q9P2R7;A0A2R8YDQ9;A0A2R8Y6Y7;Q9P2R7-2;Q5T9Q5;A0A0U1RQL1;Q5T9Q8;A0A0U1RRI1	Q9P2R7;A0A2R8YDQ9;A0A2R8Y6Y7;Q9P2R7-2;Q5T9Q5	6	6	6	17.9	17.9	17.9	50.317	0	13.316	1263600000
SRM	Spermidine synthase	26.2777	25.9345	26.3119	26.1747	23.7949	24.0791	24.2971	24.057		P19623;K7EKM4;K7ESL0;K7EQ47;K7EL89	P19623	7	7	7	31.5	31.5	31.5	33.824	0	20.875	3538100000
ABCD3	ATP-binding cassette sub-family D member 3	26.2594	26.259	25.9498	26.1561	24.6805	23.865	24.0664	24.204		P28288;P28288-2;P28288-3	P28288;P28288-2	11	11	11	23.5	23.5	23.5	75.475	0	65.223	3548200000
COPG2	Coatomer subunit gamma-2	26.0606	25.9889	26.3885	26.146	23.1787	23.5998	24.2521	23.6769		Q9UBF2;Q9UBF2-2	Q9UBF2;Q9UBF2-2	15	13	13	21.5	19.3	19.3	97.621	0	40.358	3696600000
STT3B	Dolichyl-diphosphooligosaccharide--protein glycosyltransferase subunit STT3B	26.815	26.2129	25.4057	26.1445	24.4343	24.081	23.981	24.1654		Q8TCJ2	Q8TCJ2	9	8	8	10.8	9.9	9.9	93.673	0	26.891	2908800000
ATP1B3	Sodium/potassium-transporting ATPase subunit beta-3	26.688	25.6263	26.1117	26.142	24.3887	24.3754	24.8242	24.5294		P54709;C9JA36;P54709-2;C9JXZ1;H7C4L9;H7C547;F8WBY4	P54709;C9JA36;P54709-2;C9JXZ1	5	5	5	21.5	21.5	21.5	31.512	0	68.54	4416500000
HTT	Huntingtin	26.7826	25.8982	25.7436	26.1415	24.9113	24.4451	25.4652	24.9405	1	P42858;A0A3B3ISR3	P42858	43	43	43	20.1	20.1	20.1	347.6	0	78.647	8813000000
VAPA	Vesicle-associated membrane protein-associated protein A	27.0022	25.8273	25.5932	26.1409	23.5172	21.0881	23.5287	22.7113		Q9P0L0;Q9P0L0-2;J3QKM9	Q9P0L0;Q9P0L0-2	6	6	5	26.9	26.9	26.9	27.893	0	23.144	1929400000
DBN1	Drebrin	26.8533	26.7633	24.7924	26.1363	24.5152	24.0455	24.2754	24.2787		Q16643;Q16643-3;Q16643-2;D6R9W4;D6R9Q9;D6RFI1;D6RCR4	Q16643;Q16643-3;Q16643-2;D6R9W4	12	12	12	24.8	24.8	24.8	71.428	0	49.863	3603600000
ABCF2	ATP-binding cassette sub-family F member 2	26.4551	26.168	25.7836	26.1356	24.0804	24.133	24.3883	24.2006		Q9UG63;Q9UG63-2;C9JHK9;C9JZV3	Q9UG63;Q9UG63-2;C9JHK9;C9JZV3	16	16	16	33.4	33.4	33.4	71.289	0	46.749	5823600000
NDUFA8	NADH dehydrogenase [ubiquinone] 1 alpha subcomplex subunit 8	26.5254	25.5079	26.3608	26.1314	22.6884	22.9113	23.1766	22.9254		P51970	P51970	4	4	4	37.8	37.8	37.8	20.105	0	9.5133	973620000
MTHFD1L	Monofunctional C1-tetrahydrofolate synthase, mitochondrial	25.9112	25.7567	26.7128	26.1269	22.8165	22.8719	22.5701	22.7528		Q6UB35;A0A087WVM4;B7ZM99;H0Y327;Q6UB35-2;Q4VXM0;Q5JYA8;Q5JYA3;Q4VXM1	Q6UB35;A0A087WVM4;B7ZM99	19	19	19	23.1	23.1	23.1	105.79	0	33.187	3687400000
SF3B6	Splicing factor 3B subunit 6	26.6108	25.6351	NaN	26.123	23.4552	24.8518	25.2372	24.5147		Q9Y3B4	Q9Y3B4	5	5	5	42.4	42.4	42.4	14.585	0	7.4849	1728400000
KIAA1279	KIF1-binding protein	26.4717	25.7869	26.1018	26.1201	23.3948	23.7729	24.0318	23.7332		Q96EK5;A0A1B0GUA3;A0A1B0GUH6;A0A1B0GTE6;A0A0D9SFK7;A0A1B0GU96;A0A1B0GV79;A0A1B0GVY9;A0A1B0GW21	Q96EK5;A0A1B0GUA3;A0A1B0GUH6	10	10	10	26.6	26.6	26.6	71.813	0	90.387	2477600000
PMPCA	Mitochondrial-processing peptidase subunit alpha	25.4409	26.4308	26.487	26.1196	21.7709	22.4131	22.2717	22.1519		Q10713;Q10713-2;Q5SXN9	Q10713;Q10713-2	11	11	11	26.1	26.1	26.1	58.252	0	91.512	2240100000
NDUFS1	NADH-ubiquinone oxidoreductase 75 kDa subunit, mitochondrial	26.1671	25.8016	26.3791	26.1159	23.0585	23.1421	23.2611	23.1539		P28331;B4DJ81;P28331-3;P28331-4;P28331-5;P28331-2	P28331;B4DJ81;P28331-3;P28331-4;P28331-5;P28331-2	11	11	11	21.2	21.2	21.2	79.467	0	44.718	2722300000
TSFM	Elongation factor Ts, mitochondrial;Elongation factor Ts	25.82	25.9079	26.6181	26.1153	22.4332	22.6751	23.2624	22.7902		P43897;P43897-2;C9JT21;C9JG32;F8VPA7;F8VS27;P43897-4	P43897;P43897-2;C9JT21	4	4	4	23.1	23.1	23.1	35.39	0	158.5	1391700000
GTPBP4	Nucleolar GTP-binding protein 1	26.8926	25.6261	25.8109	26.1099	25.3151	25.0524	25.2851	25.2175		Q9BZE4;Q9BZE4-2;Q9BZE4-3;Q5T3R7	Q9BZE4;Q9BZE4-2;Q9BZE4-3	21	21	21	36.1	36.1	36.1	73.964	0	88.49	9035900000
UQCRFS1	Cytochrome b-c1 complex subunit Rieske, mitochondrial;Cytochrome b-c1 complex subunit 11;Putative cytochrome b-c1 complex subunit Rieske-like protein 1	26.6245	26.0534	25.6397	26.1059	23.2683	23.184	23.6938	23.382		P47985;P0C7P4	P47985;P0C7P4	5	5	5	21.5	21.5	21.5	29.668	0	48.016	1192600000
SCAF4	Splicing factor, arginine/serine-rich 15;Protein SCAF8	27.4176	25.1286	25.77	26.1054	25.1765	23.9969	23.7245	24.2993		O95104;O95104-2;O95104-3;Q9UPN6;A0A0A0MT33;Q9UPN6-2	O95104;O95104-2;O95104-3;Q9UPN6;A0A0A0MT33;Q9UPN6-2	5	5	5	7.1	7.1	7.1	125.87	0	53.794	2263400000
MYL6	Myosin light polypeptide 6	26.1122	26.1588	26.0451	26.1054	23.8733	23.3505	23.8293	23.6844		P60660;P60660-2;F8W1R7;J3KND3;G8JLA2;G3V1V0;B7Z6Z4;F8VPF3;G3V1Y7;F8VZU9;F8W180;P14649;H0YI43;F8W1I5;F8VXL3	P60660;P60660-2;F8W1R7;J3KND3;G8JLA2;G3V1V0;B7Z6Z4;F8VPF3;G3V1Y7;F8VZU9;F8W180	7	7	7	47.7	47.7	47.7	16.93	0	27.208	2884600000
ACSL3	Long-chain-fatty-acid--CoA ligase 3	26.2882	26.005	26.0124	26.1019	24.25	24.0992	24.1219	24.157		O95573;F5GWH2	O95573	9	9	8	16.4	16.4	13.9	80.419	0	35.782	2667800000
EIF2S2	Eukaryotic translation initiation factor 2 subunit 2	27.1286	25.6725	25.4853	26.0955	24.5531	23.3981	23.8583	23.9365		P20042	P20042	7	7	7	25.2	25.2	25.2	38.388	0	68.924	2339200000
POR	NADPH--cytochrome P450 reductase	26.9123	25.6024	25.7646	26.0931	20.9764	21.7384	21.3664	21.3604		P16435;H0Y4R2;E7EMD0	P16435;H0Y4R2;E7EMD0	12	12	12	24.2	24.2	24.2	76.689	0	25.931	1596300000
PDIA4	Protein disulfide-isomerase A4	25.7465	25.842	26.6876	26.092	22.8556	22.7485	23.6486	23.0842	4	P13667	P13667	17	17	17	33.3	33.3	33.3	72.932	0	295.63	5043500000
UBA6	Ubiquitin-like modifier-activating enzyme 6	26.029	26.0933	26.1389	26.0871	23.9232	24.0042	24.2874	24.0716		A0AVT1;A0AVT1-2;A0AVT1-3;A0AVT1-4;H0Y8S8;H0Y9U5	A0AVT1;A0AVT1-2	27	27	27	32.5	32.5	32.5	117.97	0	84.862	9261200000
RPA1	Replication protein A 70 kDa DNA-binding subunit;Replication protein A 70 kDa DNA-binding subunit, N-terminally processed	26.4481	26.0173	25.7888	26.0847	23.7114	24.014	24.0303	23.9186		P27694;I3L4R8;I3L524;I3L2M5	P27694;I3L4R8	16	16	16	36.9	36.9	36.9	68.137	0	151.86	5351100000
FXR2	Fragile X mental retardation syndrome-related protein 2	25.7702	26.0356	26.4427	26.0828	23.3959	23.1755	23.7042	23.4252		P51116;I3L1Z2	P51116	6	6	4	12.6	12.6	8.6	74.222	0	29.152	2352400000
GTF3C1	General transcription factor 3C polypeptide 1	26.3488	26.0436	25.8444	26.0789	25.2739	24.8433	24.9397	25.019		Q12789;Q12789-3;H3BRD0;H3BU55;I3L1Z3;H3BU37	Q12789;Q12789-3	36	36	36	22.3	22.3	22.3	238.87	0	168.61	9502100000
NSUN2	tRNA (cytosine(34)-C(5))-methyltransferase	26.167	25.7096	26.346	26.0742	24.4037	24.3493	24.8627	24.5386		Q08J23;Q08J23-2;Q08J23-3;A0A140T9Y7	Q08J23;Q08J23-2;Q08J23-3	23	23	23	42.5	42.5	42.5	86.47	0	79.769	9375500000
DDX18	ATP-dependent RNA helicase DDX18	27.5609	25.4616	25.1579	26.0601	25.113	24.8256	24.9395	24.9594		Q9NVP1;H7C452	Q9NVP1	14	14	14	26.3	26.3	26.3	75.406	0	81.328	6705000000
SEC63	Translocation protein SEC63 homolog	26.6968	25.494	25.9868	26.0592	23.3363	22.8302	23.4767	23.2144		Q9UGP8	Q9UGP8	8	8	8	13.9	13.9	13.9	87.996	0	24.198	1487600000
ALDH9A1	4-trimethylaminobutyraldehyde dehydrogenase	26.0698	26.4269	25.6462	26.0476	21.6554	21.169	24.1377	22.3207		P49189;P49189-3;P49189-2	P49189;P49189-3;P49189-2	6	6	6	12.3	12.3	12.3	53.801	0	8.6499	1307200000
CPOX	Oxygen-dependent coproporphyrinogen-III oxidase, mitochondrial	26.1307	25.7384	26.2645	26.0445	22.6712	23.0191	23.0389	22.9097		P36551;H0YA22;P36551-2;D6RER6	P36551	7	7	7	19.4	19.4	19.4	50.151	0	11.725	1782200000
HNRNPD	Heterogeneous nuclear ribonucleoprotein D0	26.5768	25.5354	26.0075	26.0399	23.5137	23.9341	25.2167	24.2215		Q14103;Q14103-3;H0YA96;D6RAF8;H0Y8G5;Q14103-4;Q14103-2;D6RF44;D6RBQ9;D6RD83	Q14103;Q14103-3;H0YA96;D6RAF8;H0Y8G5;Q14103-4;Q14103-2;D6RF44;D6RBQ9	5	5	4	16.3	16.3	14.1	38.434	0	49.536	2976100000
DOCK7	Dedicator of cytokinesis protein 7	26.2517	25.7714	26.0881	26.0371	23.8255	23.9656	24.3313	24.0408	1	Q96N67;Q96N67-3;Q96N67-6;Q96N67-5;Q96N67-4;Q96N67-2;A0A1B0GWE0;Q96N67-7;A0A1B0GUE9;A0A1B0GVW2;A0A0C4DGY6;A0A0U1RQT6;A0A0U1RQJ5;A2A369;A0A0U1RR97;K7ESB7;A0A0U1RRC1	Q96N67;Q96N67-3;Q96N67-6;Q96N67-5;Q96N67-4;Q96N67-2;A0A1B0GWE0	34	34	30	20.9	20.9	18.7	242.56	0	127.78	8493100000
FARSB	Phenylalanine--tRNA ligase beta subunit	25.8968	25.9972	26.2142	26.0361	23.6709	23.5359	24.0739	23.7602		Q9NSD9;Q9NSD9-2	Q9NSD9;Q9NSD9-2	16	16	16	30.9	30.9	30.9	66.115	0	47.285	5259800000
HK2	Hexokinase-2;Hexokinase	25.9381	25.9149	26.2496	26.0342	22.493	23.1122	23.6676	23.0909		P52789;E9PB90	P52789;E9PB90	18	14	14	23.3	19.2	19.2	102.38	0	34.357	2210500000
PDE12	2,5-phosphodiesterase 12	26.2496	25.5227	26.3261	26.0328	23.3878	24.2026	24.959	24.1831		Q6L8Q7;F6T1Q0;Q6L8Q7-2	Q6L8Q7;F6T1Q0;Q6L8Q7-2	13	13	13	33.7	33.7	33.7	67.351	0	70.576	3872700000
SRSF10	Serine/arginine-rich splicing factor 10	26.2233	25.8501	26.0192	26.0309	25.2384	25.3536	25.5644	25.3855		O75494;O75494-3;O75494-4;Q5JRI1;O75494-5;O75494-6;O75494-2;Q6IQ42;R4GMP8	O75494;O75494-3;O75494-4;Q5JRI1;O75494-5;O75494-6;O75494-2	7	7	5	26.3	26.3	17.9	31.3	0	163.26	4536900000
HNRNPA2B1	Heterogeneous nuclear ribonucleoproteins A2/B1	26.5059	26.0402	25.527	26.0244	24.2058	24.2431	24.8063	24.4184		P22626;P22626-2;A0A087WUI2	P22626;P22626-2;A0A087WUI2	9	9	9	24.9	24.9	24.9	37.429	0	28.847	2427300000
PRDX4	Peroxiredoxin-4	NaN	25.974	26.0747	26.0243	22.8301	22.3277	22.3921	22.5166		Q13162;H7C3T4;A6NG45;A6NJJ0	Q13162;H7C3T4	8	7	7	32.1	29.2	29.2	30.54	0	34.203	1117900000
RUVBL2	RuvB-like 2	25.7247	26.0757	26.2706	26.0237	24.198	24.0953	24.4203	24.2379		Q9Y230;Q9Y230-2;M0R0Y3;X6R2L4;M0QXI6;M0R0Z0;A0A1W2PS48	Q9Y230;Q9Y230-2;M0R0Y3	14	14	14	40	40	40	51.156	0	78.597	5885000000
IPO9	Importin-9	26.0419	26.035	25.9889	26.0219	23.3216	23.1559	23.9836	23.487		Q96P70	Q96P70	12	12	12	14.7	14.7	14.7	115.96	0	40.116	2840200000
MGST3	Microsomal glutathione S-transferase 3	NaN	25.9442	26.0956	26.0199	25.1031	25.642	25.6971	25.4807		O14880;Q5VV89;Q5VV87	O14880;Q5VV89;Q5VV87	4	4	4	32.9	32.9	32.9	16.516	0	66.638	2690700000
COPB2	Coatomer subunit beta	25.8382	26.1549	26.062	26.0184	23.0681	23.2266	23.3791	23.2246		P35606;P35606-2;H0YAC7;D6R997;H0Y938;D6RBZ7;D6RCL6;D6RBG7;D6RBT6	P35606;P35606-2	21	21	21	32.7	32.7	32.7	102.49	0	77.726	5118400000
ETFB	Electron transfer flavoprotein subunit beta	26.1333	25.6923	26.1852	26.0036	22.4861	22.7454	23.4791	22.9035		P38117;P38117-2;M0QY67	P38117;P38117-2;M0QY67	7	7	7	25.9	25.9	25.9	27.843	0	9.527	1116900000
TMPO	Lamina-associated polypeptide 2, isoforms beta/gamma;Thymopoietin;Thymopentin	26.3376	25.7371	25.92	25.9982	22.7033	23.0643	23.6724	23.1467		P42167;G5E972;P42167-2;H0YJH7	P42167;G5E972;P42167-2;H0YJH7	13	6	6	40.1	14.1	14.1	50.67	0	17.15	2207400000
CYCS	Cytochrome c	26.5046	25.9626	25.5032	25.9901	23.868	23.6086	21.6605	23.0457		P99999;C9JFR7	P99999;C9JFR7	5	5	4	55.2	55.2	44.8	11.749	0	6.767	1656600000
ARPC3	Actin-related protein 2/3 complex subunit 3	26.5291	26.0498	25.3742	25.9844	22.7318	23.1179	23.7192	23.1896		O15145;C9JZD1;F8VR50	O15145	5	5	5	39.3	39.3	39.3	20.546	0	15.45	1110000000
AP2B1	AP-2 complex subunit beta	25.9339	26.125	25.8828	25.9806	23.8591	23.9134	24.4062	24.0596		P63010;P63010-2;P63010-3;A0A087X253;A0A087WU93;A0A087WZQ6;A0A087WYD1;K7EN71;K7ERB2;K7EJX1;K7EJ01;A0A087WXS3;K7EKZ5	P63010;P63010-2;P63010-3;A0A087X253;A0A087WU93;A0A087WZQ6;A0A087WYD1	31	18	18	43.5	29.1	29.1	104.55	0	58.738	5789800000
TROVE2	60 kDa SS-A/Ro ribonucleoprotein	26.1032	25.7165	26.112	25.9772	24.1266	24.3175	24.7126	24.3856		P10155;P10155-5;P10155-3;P10155-4;P10155-2;D6RDN1;D6RE09;H0Y9N5;G5E9R9	P10155;P10155-5;P10155-3;P10155-4	13	13	13	28.4	28.4	28.4	60.67	0	64.659	5216700000
NOC2L	Nucleolar complex protein 2 homolog	25.9589	25.9926	NaN	25.9757	23.7251	23.9434	23.3605	23.6763		Q9Y3T9	Q9Y3T9	9	9	9	13.5	13.5	13.5	84.918	0	25.45	2123200000
HSD17B4	Peroxisomal multifunctional enzyme type 2;(3R)-hydroxyacyl-CoA dehydrogenase;Enoyl-CoA hydratase 2	26.0452	25.6801	26.1993	25.9749	23.4712	22.8443	24.2997	23.5384		P51659;A0A2R8YD50;E7EWE5;P51659-3;P51659-2;E7ER27;A0A2R8Y7L2;G5E9S2;E7ET17;A0A2R8YDT8;A0A2R8YF45;E7EPL9;A0A2R8YEG2	P51659;A0A2R8YD50;E7EWE5;P51659-3;P51659-2;E7ER27;A0A2R8Y7L2;G5E9S2;E7ET17	11	11	11	22.3	22.3	22.3	79.685	0	44.817	3295400000
SRRM1	Serine/arginine repetitive matrix protein 1	26.6904	26.0792	25.1537	25.9744	25.8641	26.3063	26.1166	26.0957		Q8IYB3;A9Z1X7;Q8IYB3-2;E9PCT1;M0R088;M0R1E7;M0QXG5	Q8IYB3;A9Z1X7;Q8IYB3-2;E9PCT1;M0R088	15	15	15	20.7	20.7	20.7	102.33	0	126.72	9110400000
TOP2B	DNA topoisomerase 2-beta;DNA topoisomerase 2	26.8409	25.1382	25.9388	25.9726	24.4468	24.2749	24.1078	24.2765		Q02880;Q02880-2;E9PCY5;H7BZ82	Q02880;Q02880-2;E9PCY5	36	22	22	24.3	16.4	16.4	183.26	0	47.735	5944500000
PCBP2	Poly(rC)-binding protein 2	26.3885	25.1406	26.3779	25.969	24.4286	24.3975	24.7555	24.5272		Q15366;Q15366-6;Q15366-3;Q15366-2;H3BRU6;Q15366-5;Q15366-4;F8VZX2;Q15366-7;Q15366-8;F8W0G4;F8VXH9;F8W1G6;J3QT27;P57721-4;E9PFP8;P57721;P57721-5;P57721-3;P57721-2;F8VRH0;H3BSS4;H3BND9	Q15366;Q15366-6;Q15366-3;Q15366-2;H3BRU6;Q15366-5;Q15366-4;F8VZX2;Q15366-7;Q15366-8;F8W0G4;F8VXH9;F8W1G6	9	6	6	39.7	29	29	38.58	0	56.847	3898400000
PRKAR2A	cAMP-dependent protein kinase type II-alpha regulatory subunit	25.6613	26.009	26.2301	25.9668	23.6221	23.5011	21.7045	22.9426	1	P13861;P13861-2;H7C330;H7C1L0;H7C4A9;C9J830;P31323	P13861;P13861-2	10	10	10	33.2	33.2	33.2	45.518	0	39.579	2129400000
TBCD	Tubulin-specific chaperone D	NaN	26.0029	25.9136	25.9582	23.6267	23.2348	23.7588	23.5401		Q9BTW9;J3KR97;Q9BTW9-4;A0A0J9YVR1;A0A0J9YWI5;Q9BTW9-5;I3L439;I3L163;I3L0V3;I3L143;A0A0J9YVU1;I3L131;A0A0J9YXU4;I3L120;I3L3H4;I3L4D2;I3L500;A0A0J9YYG2;Q9BTW9-3;I3L1S3	Q9BTW9;J3KR97;Q9BTW9-4;A0A0J9YVR1;A0A0J9YWI5	9	9	9	10.6	10.6	10.6	132.6	0	16.765	1641700000
ACAA2	3-ketoacyl-CoA thiolase, mitochondrial	26.5584	25.78	25.5316	25.9567	22.9402	23.0886	23.1524	23.0604	3	P42765;A0A0B4J2A4;K7EME0;K7ER88;K7EJB1;K7EJ68	P42765;A0A0B4J2A4;K7EME0	6	6	6	17.4	17.4	17.4	41.924	0	24.546	1534300000
CTNND1	Catenin delta-1	26.1454	25.7507	25.9673	25.9545	23.2797	23.5913	23.9644	23.6118		O60716;O60716-3;O60716-5;O60716-9;O60716-10;O60716-11;O60716-13;C9JZR2;O60716-2;O60716-18;O60716-21;O60716-6;O60716-4;O60716-15;O60716-7;O60716-12;O60716-19;O60716-17;O60716-14;O60716-8;O60716-16;O60716-22;O60716-24;O60716-20;O60716-25;O60716-23;O60716-29;O60716-27;O60716-26;O60716-32;O60716-31;O60716-30;O60716-28;H0YC95;E9PKY0;E9PRE2;E9PKL1	O60716;O60716-3;O60716-5;O60716-9;O60716-10;O60716-11;O60716-13;C9JZR2;O60716-2;O60716-18;O60716-21;O60716-6;O60716-4;O60716-15;O60716-7;O60716-12;O60716-19;O60716-17;O60716-14;O60716-8;O60716-16;O60716-22;O60716-24;O60716-20;O60716-25;O60716-23;O60716-29;O60716-27;O60716-26;O60716-32;O60716-31;O60716-30;O60716-28	14	14	14	18.7	18.7	18.7	108.17	0	93.002	2622800000
ECI1	Enoyl-CoA delta isomerase 1, mitochondrial	NaN	25.5332	26.3721	25.9526	22.7267	22.8802	23.0058	22.8709		P42126;P42126-2;Q96DC0;H3BS70	P42126;P42126-2;Q96DC0;H3BS70	5	5	5	17.9	17.9	17.9	32.816	0	10.418	1233700000
SEC61A1	Protein transport protein Sec61 subunit alpha isoform 1	NaN	26.0409	25.8547	25.9478	23.5701	23.4807	24.0036	23.6848	2	P61619;B4DR61;P61619-3;Q9H9S3;Q9H9S3-3;H7C1Q9;C9JXC6;H7C069;A6NK38;F2Z2C7;A6NIF9;C9JJV4;F8W776;Q8TC24;Q9H9S3-2	P61619;B4DR61;P61619-3	3	3	3	6.3	6.3	6.3	52.264	0	14.794	1342500000
NDUFS2	NADH dehydrogenase [ubiquinone] iron-sulfur protein 2, mitochondrial	25.6894	25.4567	26.6872	25.9444	22.1106	22.2618	20.5929	21.6551		O75306;O75306-2	O75306;O75306-2	6	6	6	14.7	14.7	14.7	52.545	0	8.5612	1390300000
SEC24C	Protein transport protein Sec24C	25.7271	25.8017	26.3002	25.943	23.5472	23.3667	24.052	23.6553		P53992;G5EA31;P53992-2;A0A0U1RR49	P53992;G5EA31	17	17	17	20.4	20.4	20.4	118.32	0	127.18	4318400000
SMC1A	Structural maintenance of chromosomes protein 1A;Structural maintenance of chromosomes protein	26.503	25.4549	25.8593	25.9391	22.0749	21.1876	23.3335	22.1987		Q14683;G8JLG1;H0Y7K8;V9GY57;V9GYN9	Q14683;G8JLG1	21	21	21	18.8	18.8	18.8	143.23	0	47.902	2565300000
EIF3F	Eukaryotic translation initiation factor 3 subunit F	25.6598	26.1084	26.031	25.9331	22.6137	22.9873	23.7472	23.1161		O00303;H0YDT6;E9PQV8;A0A1W2PP79	O00303;H0YDT6	6	6	6	23.8	23.8	23.8	37.563	0	45.454	1987400000
SSR4	Translocon-associated protein subunit delta	26.5474	25.7987	25.435	25.927	23.8755	24.6365	24.0276	24.1799		P51571;A6NLM8	P51571;A6NLM8	4	4	4	30.6	30.6	30.6	18.998	0	15.555	2749700000
ELAC2	Zinc phosphodiesterase ELAC protein 2	26.2667	25.7441	25.7664	25.9257	24.0351	23.6029	23.9153	23.8511		Q9BQ52;Q9BQ52-4;G5E9D5;E7ES68;Q9BQ52-3;Q9BQ52-2;V9GZ72;V9GYS7;H7C2I4;J3QRS2;V9GYU5;J3QL08;J3QLK4	Q9BQ52;Q9BQ52-4;G5E9D5;E7ES68;Q9BQ52-3	10	10	10	16.5	16.5	16.5	92.218	0	23.494	2848500000
MCM7	DNA replication licensing factor MCM7	26.286	25.687	25.7998	25.9243	24.535	23.8588	24.5292	24.3077		P33993;P33993-3;P33993-2;C9J8M6	P33993;P33993-3	31	31	31	49.8	49.8	49.8	81.307	0	105.14	9567600000
MCM4	DNA replication licensing factor MCM4	26.5341	25.6521	25.5737	25.92	24.56	24.2768	24.7807	24.5392		P33991;A0A3B3IU45;E5RG31;A0A3B3IT92;A0A3B3IS57;A0A3B3ITP6;A0A3B3IRR8	P33991;A0A3B3IU45;E5RG31;A0A3B3IT92;A0A3B3IS57;A0A3B3ITP6	21	21	21	29.4	29.4	29.4	96.557	0	78.466	5655700000
LYAR	Cell growth-regulating nucleolar protein	26.5641	25.7336	25.4501	25.9159	25.2196	24.5502	24.7173	24.829		Q9NX58;D6RDJ1	Q9NX58	11	11	11	35.6	35.6	35.6	43.614	0	235.57	5590900000
APEH	Acylamino-acid-releasing enzyme	26.2114	25.6181	NaN	25.9147	23.1329	23.4273	23.5004	23.3535		P13798;C9JIF9;H7C393;C9JLK2;H7C1U0	P13798;C9JIF9;H7C393;C9JLK2;H7C1U0	6	6	6	10.1	10.1	10.1	81.224	0	7.5864	1356100000
EIF2A	Eukaryotic translation initiation factor 2A;Eukaryotic translation initiation factor 2A, N-terminally processed	NaN	26.533	25.2947	25.9139	21.9895	23.4956	23.7377	23.0743		Q9BY44;Q9BY44-3;F8WAE5;Q9BY44-4;C9IZE1;H7C5R5;Q9BY44-2;H7C5Q3;F8WF18;F8WAT3	Q9BY44;Q9BY44-3;F8WAE5;Q9BY44-4	11	11	11	26.5	26.5	26.5	64.989	0	19.94	1708000000
CDC37	Hsp90 co-chaperone Cdc37;Hsp90 co-chaperone Cdc37, N-terminally processed	25.911	25.9613	25.8664	25.9129	24.3891	24.5197	24.6607	24.5232		Q16543;K7EQA9;K7EL68;K7EKQ2;K7EIU0	Q16543;K7EQA9;K7EL68;K7EKQ2	6	6	6	22	22	22	44.468	0	183.37	3409800000
NRD1	Nardilysin	25.979	25.9304	25.8247	25.9114	23.7198	23.7756	24.1958	23.8971		O43847;O43847-2;G3V1R5;B1AKJ5;F5H7V1;H0Y5G9	O43847;O43847-2;G3V1R5;B1AKJ5;F5H7V1	19	19	19	18.4	18.4	18.4	131.7	0	56.726	4967400000
PPP2R2A	Serine/threonine-protein phosphatase 2A 55 kDa regulatory subunit B alpha isoform	25.8229	26.1376	25.7667	25.9091	23.0865	23.0238	23.3056	23.1386		P63151;P63151-2;Q00005-6;Q00005-5;Q00005-4;Q00005-3;Q66LE6;Q00005-7;Q00005-2;Q00005;A0A1W2PQI2;E5RIY1;E5RFR9;Q9Y2T4-4;Q9Y2T4-3;H0YB06;Q9Y2T4;Q9Y2T4-2	P63151;P63151-2	8	8	8	24.2	24.2	24.2	51.691	0	38.688	1822900000
ITPA	Inosine triphosphate pyrophosphatase	26.4364	25.9115	25.3607	25.9029	24.835	24.7152	24.6706	24.7403		Q9BY32;Q9BY32-3;Q9BY32-2	Q9BY32;Q9BY32-3	5	5	5	31.4	31.4	31.4	21.445	0	55.473	3216900000
HCCS	Cytochrome c-type heme lyase	25.5375	25.4672	26.7008	25.9018	22.6146	23.6235	24.16	23.466		P53701	P53701	7	7	7	26.5	26.5	26.5	30.601	0	22.12	2003700000
NCBP1	Nuclear cap-binding protein subunit 1	26.0257	25.441	26.2235	25.8967	24.5358	24.78	25.0572	24.791		Q09161;F2Z2T1;X6R941	Q09161	16	16	16	28.4	28.4	28.4	91.838	0	118.72	7504200000
MTCH1	Mitochondrial carrier homolog 1	26.2335	NaN	25.5567	25.8951	24.9259	24.7727	25.4272	25.0419		Q9NZJ7;Q9NZJ7-2;H0Y8C3;Q9NZJ7-3;H7C196	Q9NZJ7;Q9NZJ7-2;H0Y8C3;Q9NZJ7-3	6	6	6	26.5	26.5	26.5	41.544	0	15.779	2807800000
OTUB1	Ubiquitin thioesterase OTUB1	26.1148	25.5404	26.0248	25.8933	23.6508	23.5881	24.3072	23.8487		Q96FW1;F5GYN4;J3KR44;F5H6Q1;F5GYJ8;Q96FW1-2;F5H3F0	Q96FW1;F5GYN4;J3KR44;F5H6Q1;F5GYJ8;Q96FW1-2	8	8	8	43.5	43.5	43.5	31.284	0	52.837	3059600000
COPS3	COP9 signalosome complex subunit 3	25.759	26.3174	25.5985	25.8916	23.8359	22.5151	23.9447	23.4319		Q9UNS2;Q9UNS2-2;H7C3P9;C9JLV5;J3QL22;J3QS85;K7ELN6;J3KTQ1;J3QKR0;K7ES36	Q9UNS2;Q9UNS2-2;H7C3P9	10	10	10	34.8	34.8	34.8	47.873	0	118.27	3528900000
PNP	Purine nucleoside phosphorylase	25.6225	25.9965	26.048	25.889	23.5993	23.7904	24.4768	23.9555		P00491;G3V5M2;G3V393;G3V2H3	P00491;G3V5M2	13	13	13	62.6	62.6	62.6	32.118	0	261.69	4284300000
TUBB6	Tubulin beta-6 chain	26.2771	25.3823	26.0027	25.8874	23.9344	23.9568	24.1649	24.0187		Q9BUF5;K7ESM5;K7EL29;K7ESQ3;K7EQT3;K7EJ64;K7ERA8;K7EJZ4;K7ES63;K7EN98;K7EPE5;K7EK43	Q9BUF5;K7ESM5	15	6	4	34.8	15	10.3	49.857	0	79.974	2585300000
HDLBP	Vigilin	25.5614	25.5886	26.4972	25.8824	23.834	22.6458	24.0166	23.4988		A0A024R4E5;Q00341;Q00341-2;H0Y394;H7C0A4;C9JIZ1;C9J5E5;C9JHZ8;H7C2D1;C9JZI8;C9JES8;C9JK79;C9JHS7;C9JT62;C9JHN6;C9JEJ8;H7BZC3;C9JBS3;C9JQ82;C9JMQ6;C9J739;H7C3D0;C9JHS9	A0A024R4E5;Q00341;Q00341-2;H0Y394	23	23	23	25.4	25.4	25.4	141.44	0	125.73	6133800000
RBBP7	Histone-binding protein RBBP7	25.9499	25.7894	25.9077	25.8823	20.5548	22.1404	21.9514	21.5489		Q16576;E9PC52;Q16576-2;Q5JP02;Q5JP01;Q5JNZ6;C9J7L0	Q16576;E9PC52;Q16576-2	10	5	5	29.6	20.9	20.9	47.82	0	50.2	2148700000
DDX19A	ATP-dependent RNA helicase DDX19A;ATP-dependent RNA helicase DDX19B	NaN	26.0723	25.6712	25.8717	23.8902	24.2051	24.5816	24.2256		Q9NUU7;Q9UMR2;I3L0H8;F6QDS0;H3BQK0;Q9UMR2-2;Q9UMR2-4;I3L352;Q9UMR2-3;Q9NUU7-2;H3BN59;H3BTB3;H3BMQ5	Q9NUU7;Q9UMR2;I3L0H8;F6QDS0;H3BQK0;Q9UMR2-2;Q9UMR2-4;I3L352;Q9UMR2-3;Q9NUU7-2	9	9	9	24.1	24.1	24.1	53.974	0	41.215	3284200000
KTN1	Kinectin	25.5226	25.4705	26.6061	25.8664	21.7372	21.3147	21.3174	21.4564	1	Q86UP2;Q86UP2-2;Q86UP2-3;Q86UP2-4;G3V4Y7;B7Z6P3;G3V5P0;G3V5G2;H0YJV5;H0YJP2;H0YJZ8	Q86UP2;Q86UP2-2;Q86UP2-3;Q86UP2-4	17	17	17	15.2	15.2	15.2	156.27	0	53.934	1822800000
ZW10	Centromere/kinetochore protein zw10 homolog	25.5917	25.3969	26.6036	25.8641	23.5929	23.5145	23.3765	23.4946		O43264;O43264-2;F5H3C1	O43264;O43264-2	14	14	14	25.7	25.7	25.7	88.828	0	38.592	3113300000
SRPRB	Signal recognition particle receptor subunit beta	26.2112	26.1906	25.1859	25.8626	23.4682	23.0717	24.2217	23.5872	3	Q9Y5M8;H7C4H2;C9J5Z8	Q9Y5M8;H7C4H2	8	8	8	39.1	39.1	39.1	29.702	0	152.91	2729300000
RCC2	Protein RCC2	26.2078	25.8434	25.5041	25.8518	24.2023	24.5241	24.7375	24.488		Q9P258	Q9P258	15	15	15	37.5	37.5	37.5	56.084	0	75.577	7104300000
AP2A1	AP-2 complex subunit alpha-1	25.8864	25.5643	26.1007	25.8505	24.2009	24.0138	24.2553	24.1567		O95782;O95782-2	O95782;O95782-2	18	18	13	24.4	24.4	17.1	107.54	0	54.829	5027200000
EIF3I	Eukaryotic translation initiation factor 3 subunit I	25.6415	25.6445	26.2609	25.849	21.3929	21.8159	21.9216	21.7101		Q13347;Q5TFK1	Q13347	6	6	6	22.8	22.8	22.8	36.501	0	17.745	713910000
HNRNPA0	Heterogeneous nuclear ribonucleoprotein A0	NaN	25.4776	26.2177	25.8477	20.9873	19.5686	23.7036	21.4198		Q13151	Q13151	4	4	4	23.6	23.6	23.6	30.84	0	20.897	1227300000
RAP1A	Ras-related protein Rap-1A;Ras-related protein Rap-1b;Ras-related protein Rap-1b-like protein	26.4448	25.5561	25.5387	25.8465	24.2272	20.5865	24.7444	23.186	3	P62834;P61224;P61224-3;P61224-2;A0A075B6Q0;F5H7Y6;E7ESV4;F5GX62;F5GYB5;F5H4H0;F5H6R7;F5H004;F5H500;F5H0B7;F5H491;F5GWU8;F5H077;F5GYH7;P61224-4;A6NIZ1;F5H823;B7ZB78;F5GZG1;F8WBC0	P62834;P61224;P61224-3;P61224-2;A0A075B6Q0;F5H7Y6;E7ESV4;F5GX62;F5GYB5;F5H4H0;F5H6R7;F5H004;F5H500;F5H0B7;F5H491;F5GWU8;F5H077;F5GYH7;P61224-4;A6NIZ1	4	4	4	26.1	26.1	26.1	20.987	0	5.9357	1463900000
XPOT	Exportin-T	25.8095	25.6192	26.1029	25.8439	23.9136	24.1081	24.3734	24.1317		O43592;F8WDU6;F5GYW6;F5GZM3	O43592	20	20	20	26.2	26.2	26.2	109.96	0	70.476	5964600000
ABCE1	ATP-binding cassette sub-family E member 1	26.1029	25.9936	25.4337	25.8434	24.2171	24.2357	24.5605	24.3378		P61221;D6R9I9;H0Y990;D6RGF4	P61221;D6R9I9	11	11	11	29	29	29	67.314	0	92.122	5732300000
POLR2B	DNA-directed RNA polymerase II subunit RPB2;DNA-directed RNA polymerase	26.133	25.681	25.7139	25.8426	23.4875	23.4821	23.9303	23.6333		P30876;C9J2Y9;A0A1W2PPT5;C9J4M6	P30876;C9J2Y9;A0A1W2PPT5;C9J4M6	21	21	21	23	23	23	133.9	0	65.251	5602200000
PRDX6	Peroxiredoxin-6	26.3857	25.6066	25.5204	25.8376	23.2874	23.4747	23.9122	23.5581		P30041	P30041	8	8	8	40.2	40.2	40.2	25.035	0	17.887	2489500000
SCRIB	Protein scribble homolog	26.078	25.9514	25.4783	25.8359	24.0519	23.9035	24.5334	24.1629		Q14160;Q14160-3;A0A0G2JNZ2;A0A0G2JPP5;Q14160-2;A0A0G2JMS7;H0YCG0;Q9BTT6;H0YDF9;Q5T0G3;Q9BTT6-2	Q14160;Q14160-3;A0A0G2JNZ2;A0A0G2JPP5;Q14160-2;A0A0G2JMS7	13	13	13	11	11	11	174.88	0	19.95	2472000000
GSTO1	Glutathione S-transferase omega-1	25.9649	25.6531	25.888	25.8353	23.6158	23.6579	24.3345	23.8694		P78417;Q5TA02;P78417-3;Q5TA01;P78417-2	P78417;Q5TA02;P78417-3;Q5TA01;P78417-2	4	4	4	15.8	15.8	15.8	27.566	0	11.292	1537800000
ADSS	Adenylosuccinate synthetase isozyme 2	25.9598	25.9113	25.6234	25.8315	23.9583	23.6663	24.0892	23.9046		P30520;Q8N142	P30520	10	10	10	27.4	27.4	27.4	50.097	0	31.644	3660300000
EIF5	Eukaryotic translation initiation factor 5	26.1244	25.7884	25.5739	25.8289	21.4731	21.5939	23.3621	22.143		P55010	P55010	4	4	4	10.9	10.9	10.9	49.222	0	10.978	1006700000
DHCR7	7-dehydrocholesterol reductase	25.9079	25.7451	25.8214	25.8248	25.2303	25.882	26.4472	25.8532		Q9UBM7;E9PM00;E9PJ54;E9PLZ2;E9PRL8;E9PQ71;E9PIP9;H0YE57	Q9UBM7;E9PM00	5	5	5	12.4	12.4	12.4	54.489	0	18.492	4754000000
EEF1D	Elongation factor 1-delta	25.861	25.2534	26.3599	25.8248	22.7983	22.7204	22.6847	22.7345		P29692;E9PK01;E9PL12;E9PI39;E9PPR1;P29692-2;E9PQ49;E9PRY8;P29692-3;A0A087X1X7;E9PL71;E9PMW7;E9PN91;H0YCK7;P29692-4;E9PIZ1;E9PQZ1;E9PK06;E9PQC9;H0YE72;H0YE58;E9PK72;E9PKK3;E9PJD0;E9PNW6	P29692;E9PK01;E9PL12;E9PI39;E9PPR1;P29692-2;E9PQ49;E9PRY8;P29692-3;A0A087X1X7;E9PL71;E9PMW7;E9PN91;H0YCK7;P29692-4;E9PIZ1;E9PQZ1	6	6	6	29.5	29.5	29.5	31.121	0	22.695	1323700000
SFPQ	Splicing factor, proline- and glutamine-rich	26.2936	25.7404	25.4289	25.821	23.2031	23.3278	23.8367	23.4559	8	P23246;P23246-2;H0Y9K7	P23246;P23246-2	9	8	8	16.1	15	15	76.149	0	13.905	1904200000
PRPF19	Pre-mRNA-processing factor 19	26.2093	25.5743	25.6686	25.8174	24.4026	24.442	24.9258	24.5901		Q9UMS4;F5GY56;H0YGF3;F5H2I0	Q9UMS4	11	11	11	33.5	33.5	33.5	55.18	0	45.089	6152300000
NCDN	Neurochondrin	25.6825	25.5836	26.1845	25.8169	23.4268	23.5955	23.699	23.5738		Q9UBB6;Q9UBB6-2;Q9UBB6-3;C9J5H8;H7C2R2	Q9UBB6;Q9UBB6-2;Q9UBB6-3	8	8	8	12.8	12.8	12.8	78.863	0	16.262	2398100000
AHNAK	Neuroblast differentiation-associated protein AHNAK	25.8761	NaN	25.752	25.8141	23.7016	23.2783	23.5793	23.5197		Q09666	Q09666	8	8	8	8.3	8.3	8.3	629.09	0	10.437	1337000000
GDI1	Rab GDP dissociation inhibitor alpha	25.9224	25.3671	26.1514	25.8136	24.7475	24.6101	25.0567	24.8048		P31150;G5E9U5	P31150	17	8	8	51.2	29.8	29.8	50.582	0	122.26	4677700000
GSTM3	Glutathione S-transferase Mu 3	26.4565	25.1171	25.8383	25.804	23.7299	20.7271	23.6069	22.688		P21266;A0A0A0MTN3	P21266;A0A0A0MTN3	6	6	5	32	32	28	26.559	0	19.843	1906800000
IGF2BP1	Insulin-like growth factor 2 mRNA-binding protein 1	25.8232	25.2279	26.3324	25.7945	23.1813	22.9741	23.3061	23.1538		Q9NZI8;Q9NZI8-2;Q15517;O00425-2;Q9Y6M1-1;Q9Y6M1-4;Q9Y6M1-3;Q9Y6M1-6;Q9Y6M1;Q2L6G8;Q9Y6M1-5;F8W930;REV__M0R0M7;G8JLG2;REV__M0R118;REV__Q15833;REV__M0QZ54	Q9NZI8;Q9NZI8-2	11	11	10	24.6	24.6	22.4	63.48	0	23.479	3450000000
RTCB	tRNA-splicing ligase RtcB homolog	26.192	25.3644	25.8042	25.7869	24.0945	24.133	24.8403	24.3559	8	Q9Y3I0	Q9Y3I0	14	14	14	37	37	37	55.21	0	43.139	4502000000
THRAP3	Thyroid hormone receptor-associated protein 3	25.9141	25.3724	26.0485	25.7783	24.3564	24.753	24.3679	24.4924		Q9Y2W1;A0A3B3ITZ9	Q9Y2W1;A0A3B3ITZ9	19	18	18	20	20	20	108.66	0	68.382	5977000000
PSMB5	Proteasome subunit beta type-5	26.1846	25.2303	25.9151	25.7767	24.1926	24.8628	24.8091	24.6215		P28074;P28074-3;P28074-2;H0YJM8	P28074;P28074-3	10	10	10	44.9	44.9	44.9	28.48	0	217.13	4329000000
HSD17B12	Very-long-chain 3-oxoacyl-CoA reductase	26.3639	25.2082	25.7551	25.7757	24.4485	24.5864	25.271	24.7686		Q53GQ0;A0A1B0GVY6;A0A1B0GV93;E9PI21;Q53GQ0-2	Q53GQ0;A0A1B0GVY6;A0A1B0GV93	6	6	6	19.6	19.6	19.6	34.324	0	53.92	3364900000
SNRPB	Small nuclear ribonucleoprotein-associated proteins B and B;Small nuclear ribonucleoprotein-associated protein N	27.0819	25.2525	24.9923	25.7756	23.8128	22.8198	22.8664	23.1663		P14678;P63162;P14678-2;P14678-3;J3QLE5;P63162-2;J3KRY3;S4R3P3	P14678;P63162;P14678-2;P14678-3;J3QLE5;P63162-2;J3KRY3;S4R3P3	4	4	4	15.8	15.8	15.8	24.61	0	14.679	1601000000
NUP88	Nuclear pore complex protein Nup88	25.1904	25.5769	26.557	25.7748	22.6797	22.9254	22.7509	22.7853		Q99567;J3KMX1;I3L2W3	Q99567;J3KMX1	9	9	9	18.8	18.8	18.8	83.541	0	25.497	1961500000
GLRX3	Glutaredoxin-3	25.8867	25.5569	25.8686	25.7707	24.0683	23.7739	24.5703	24.1375		O76003	O76003	8	8	8	30.1	30.1	30.1	37.432	0	37.71	4658200000
MAP1B	Microtubule-associated protein 1B;MAP1B heavy chain;MAP1 light chain LC1	25.7794	25.4278	26.0849	25.764	23.1154	22.7804	23.7897	23.2285		P46821;D6RA40;D6RA32	P46821	30	30	30	18.5	18.5	18.5	270.63	0	264.15	6662400000
EIF3G	Eukaryotic translation initiation factor 3 subunit G	26.021	25.458	25.8062	25.7617	24.4127	23.2909	24.6097	24.1044		O75821;K7EL20;K7EP16;K7ER90;K7ENA8;K7ENH0;K7EL60	O75821;K7EL20;K7EP16;K7ER90;K7ENA8	9	9	9	30.3	30.3	30.3	35.611	0	69.566	4534900000
GFPT1	Glutamine--fructose-6-phosphate aminotransferase [isomerizing] 1	25.6939	25.6816	25.9072	25.7609	23.9009	24.2677	24.5784	24.249		Q06210;Q06210-2;O94808;E5RJP4	Q06210;Q06210-2	19	19	19	37.2	37.2	37.2	78.806	0	93.977	6228100000
CYP51A1	Lanosterol 14-alpha demethylase	26.2549	25.3613	25.6443	25.7535	19.6344	22.3741	22.5852	21.5312		Q16850;A0A0C4DFL7;Q16850-2;H7C0D0;A0A3B3ITR4	Q16850;A0A0C4DFL7;Q16850-2	9	9	9	19.9	19.9	19.9	56.805	0	20.771	1110400000
NCKAP1	Nck-associated protein 1	25.9587	25.4699	25.7789	25.7358	24.0559	24.0028	24.0879	24.0489		Q9Y2A7;Q9Y2A7-2	Q9Y2A7;Q9Y2A7-2	17	17	17	17.5	17.5	17.5	128.79	0	33.026	4171000000
EMC4	ER membrane protein complex subunit 4	26.5421	25.5232	25.1382	25.7345	25.1105	25.4685	25.8826	25.4872		Q5J8M3;S4R329;H0YK61;H0YNK0;H0YNK8;Q5J8M3-3;Q5J8M3-2;H0YLP8;H0YMH5	Q5J8M3;S4R329;H0YK61;H0YNK0;H0YNK8;Q5J8M3-3;Q5J8M3-2;H0YLP8	3	3	3	22.4	22.4	22.4	20.086	0	160.26	2663500000
GIGYF2	PERQ amino acid-rich with GYF domain-containing protein 2	25.9142	26.0522	25.2238	25.7301	22.6675	23.1414	24.0356	23.2815		Q6Y7W6;Q6Y7W6-4;Q6Y7W6-5;I1E4Y6;Q6Y7W6-3;E7ESB6;C9JHW1;C9IYH5;B8ZZD2;C9JH18;C9J7G1;C9J1A6;A0A1U8QZH8;C9JHT0;C9JRZ2;C9JPV7;F8WCD5;C9JH78;C9JZC0;C9JXQ0;C9J0V6	Q6Y7W6;Q6Y7W6-4;Q6Y7W6-5;I1E4Y6;Q6Y7W6-3;E7ESB6;C9JHW1	9	9	9	10.9	10.9	10.9	150.07	0	32.531	1946100000
MPC2	Mitochondrial pyruvate carrier 2	25.8355	25.2285	26.0709	25.7116	24.6166	25.5842	26.2355	25.4788		O95563;Q5R3B4	O95563;Q5R3B4	5	5	5	33.1	33.1	33.1	14.279	0	32.692	4365400000
DDX1	ATP-dependent RNA helicase DDX1	25.6851	25.6529	25.7954	25.7111	23.9122	23.4336	24.543	23.9629		Q92499;F1T0B3;A0A087X2G1;Q92499-3;Q92499-2	Q92499;F1T0B3;A0A087X2G1;Q92499-3;Q92499-2	20	20	20	32.2	32.2	32.2	82.431	0	45.749	6355300000
MTOR	Serine/threonine-protein kinase mTOR	25.8531	25.5945	25.6805	25.7094	23.966	24.6241	24.5662	24.3854		P42345;B1AKP8	P42345	28	28	28	15	15	15	288.89	0	40.126	5554400000
TXNRD1	Thioredoxin reductase 1, cytoplasmic	26.2527	25.5765	25.2687	25.6993	22.9744	23.0323	23.717	23.2412		Q16881;A0A087WSW9;Q16881-4;A0A087WSY9;Q16881-6;Q16881-2;Q16881-5;A0A182DWI3;Q16881-3;E9PIR7;F8W809;Q16881-7;E2QRB9;E9PKD3;E9PIZ5;A0A0B4J225;E9PLT3;E9PKI4;E9PQI3	Q16881;A0A087WSW9;Q16881-4;A0A087WSY9;Q16881-6;Q16881-2;Q16881-5;A0A182DWI3;Q16881-3;E9PIR7;F8W809;Q16881-7;E2QRB9;E9PKD3	10	10	10	21.4	21.4	21.4	70.905	0	18.693	2333700000
SEPT7	Septin-7	26.2299	25.5168	25.3445	25.6971	24.0762	24.0227	24.3991	24.166		Q16181;Q16181-2;G3V1Q4;E7ES33;E7EPK1;A0A0U1RRE1;A0A0U1RRH9;A0A0U1RRM2;Q6ZU15;Q5JXL7	Q16181;Q16181-2;G3V1Q4;E7ES33;E7EPK1;A0A0U1RRE1	8	8	8	24.5	24.5	24.5	50.679	0	15.209	3156100000
EIF4A3	Eukaryotic initiation factor 4A-III;Eukaryotic initiation factor 4A-III, N-terminally processed	26.2853	25.4065	25.396	25.6959	22.8393	22.9135	23.543	23.0986		P38919;I3L3H2	P38919;I3L3H2	17	13	13	38	32.1	32.1	46.871	0	26.797	4483000000
MCM3	DNA replication licensing factor MCM3	25.7196	25.7152	25.6518	25.6955	24.5022	24.3928	24.5861	24.4937		P25205;P25205-2;J3KQ69;Q7Z6P5	P25205;P25205-2;J3KQ69	23	23	23	35.5	35.5	35.5	90.98	0	223.61	8386000000
[truncated: 336 more rows]

## Sheet: PFN1 M114T
Key information
		SunTag-PFN1 M114T samples				PFN1 M114T samples
[truncated: 973 more rows]

## Sheet: PFN1 E117G
Key information
[truncated: 974 more rows]

## Sheet: PFN1 G118V
Key information
[truncated: 974 more rows]
