# Supplementary material for: ASAP-ID: Proximity Labelling With Small Tags
Source: Mol Cell Proteomics. 2026 Jun 26;25(8):101616. doi: 10.1016/j.mcpro.2026.101616 (PMC13430183; doi:10.1016/j.mcpro.2026.101616)
Supplement: Supplemental Table S7 [file mmc7.xlsx]

## Sheet: Supplementary Table 7
Supplementary Table 7. Go ontology analysis on the proteins categorised in each profilin1 PFA in-trans ASAP-ID proteomics cluster.
Cluster	Category	Description	Term name	Number of background genes in the term	Number of genes	FDR value	p-value	Gene names
1	GO Cellular Component	Cytosol	GO:0005829	5438	21	1.43e-05	6.98e-09	PSMA4|STUB1|PFN1|IPO8|NUP133|CALR|COPB2|VCP|PCNT|MTR|CENPF|SEC23IP|HSPA1A|DNAJA1|FAF1|RBM4|DNAJC7|DCTN2|POR|RACK1|HSPA8
1	KEGG Pathways	Protein processing in endoplasmic reticulum	hsa04141	163	6	1.88e-05	5.6e-08	STUB1|CALR|VCP|DNAJA1|PLAA|HSPA8
1	GO Molecular Function	Heat shock protein binding	GO:0031072	126	6	6.31e-05	1.28e-08	STUB1|HSPA1A|DNAJA1|FAF1|DNAJC7|HSPA8
1	GO Cellular Component	Perinuclear region of cytoplasm	GO:0048471	727	9	0.00016	1.59e-07	CALR|VCP|CENPF|HSPA1A|DNAJA1|FAF1|RBM4|RACK1|HSPA8
1	GO Molecular Function	Ubiquitin protein ligase binding	GO:0031625	299	7	0.00019	7.64e-08	STUB1|CALR|VCP|HSPA1A|DNAJA1|FAF1|HSPA8
1	GO Molecular Function	C3HC4-type RING finger domain binding	GO:0055131	6	3	0.00019	1.5e-07	HSPA1A|DNAJA1|HSPA8
1	GO Molecular Function	Enzyme binding	GO:0019899	2084	13	0.00032	3.24e-07	STUB1|PFN1|IPO8|HNRNPA0|CALR|VCP|HSPA1A|DNAJA1|FAF1|DCTN2|POR|RACK1|HSPA8
1	KEGG Pathways	Amyotrophic lateral sclerosis	hsa05014	350	6	0.00074	4.39e-06	PSMA4|NEFM|PFN1|NUP133|VCP|DCTN2
1	GO Cellular Component	Extracellular exosome	GO:0070062	2096	12	0.002	2.95e-06	PSMA4|PFN1|TOMM70|CALR|VCP|HSPA1A|DNAJA1|PLAA|DNAJC7|DCTN2|RACK1|HSPA8
1	GO Biological Process	Intracellular protein transport	GO:0006886	683	8	0.0022	1.39e-06	IPO8|NUP133|TOMM70|CALR|COPB2|VCP|SEC23IP|HSPA8
1	GO Biological Process	Response to unfolded protein	GO:0006986	122	5	0.0022	4.9e-07	STUB1|VCP|HSPA1A|DNAJA1|HSPA8
1	GO Biological Process	Protein localization	GO:0008104	1943	13	0.0022	1.43e-07	IPO8|NUP133|TOMM70|CALR|COPB2|VCP|CENPF|SEC23IP|DNAJA1|FAF1|RBM4|DCTN2|HSPA8
1	GO Biological Process	Protein transport	GO:0015031	1180	10	0.0022	8.73e-07	IPO8|NUP133|TOMM70|CALR|COPB2|VCP|CENPF|SEC23IP|RBM4|HSPA8
1	GO Biological Process	Positive regulation of protein-containing complex assembly	GO:0031334	193	6	0.0022	1.48e-07	STUB1|PFN1|VCP|HSPA1A|FAF1|RACK1
1	GO Biological Process	Regulation of protein-containing complex assembly	GO:0043254	413	7	0.0022	6.52e-07	STUB1|PFN1|VCP|HSPA1A|FAF1|RACK1|HSPA8
1	GO Biological Process	Cellular localization	GO:0051641	2677	14	0.0022	7.58e-07	IPO8|NUP133|TOMM70|CALR|COPB2|VCP|CENPF|SEC23IP|HSPA1A|DNAJA1|FAF1|RBM4|DCTN2|HSPA8
1	GO Biological Process	Establishment of localization in cell	GO:0051649	1756	12	0.0022	4.45e-07	IPO8|NUP133|TOMM70|CALR|COPB2|VCP|CENPF|SEC23IP|HSPA1A|RBM4|DCTN2|HSPA8
1	GO Biological Process	Cellular response to unfolded protein	GO:0034620	79	4	0.0042	3.45e-06	STUB1|VCP|HSPA1A|HSPA8
1	GO Biological Process	Ubiquitin-dependent ERAD pathway	GO:0030433	82	4	0.0045	3.97e-06	STUB1|CALR|VCP|FAF1
1	GO Biological Process	Proteasome-mediated ubiquitin-dependent protein catabolic process	GO:0043161	347	6	0.0045	4.18e-06	PSMA4|STUB1|CALR|VCP|FAF1|PLAA
1	GO Biological Process	Response to organic substance	GO:0010033	2692	13	0.0057	6.09e-06	STUB1|TOMM70|HNRNPA0|CALR|VCP|HSPA1A|DNAJA1|FAF1|PLAA|RBM4|POR|RACK1|HSPA8
1	GO Biological Process	Protein refolding	GO:0042026	25	3	0.0057	5.77e-06	HSPA1A|DNAJA1|HSPA8
1	GO Biological Process	Protein folding	GO:0006457	215	5	0.0059	7.31e-06	CALR|HSPA1A|DNAJA1|DNAJC7|HSPA8
1	GO Biological Process	Response to heat	GO:0009408	98	4	0.0059	7.84e-06	STUB1|VCP|HSPA1A|DNAJA1
1	GO Biological Process	Positive regulation of proteasomal ubiquitin-dependent protein catabolic process	GO:0032436	96	4	0.0059	7.25e-06	STUB1|VCP|HSPA1A|RACK1
1	GO Biological Process	Positive regulation of protein catabolic process	GO:0045732	214	5	0.0059	7.15e-06	STUB1|VCP|HSPA1A|FAF1|RACK1
1	GO Biological Process	Chaperone cofactor-dependent protein refolding	GO:0051085	31	3	0.0066	1.05e-05	HSPA1A|DNAJC7|HSPA8
1	GO Molecular Function	Misfolded protein binding	GO:0051787	29	3	0.0072	8.71e-06	STUB1|HSPA1A|HSPA8
1	GO Molecular Function	Chaperone binding	GO:0051087	108	4	0.008	1.14e-05	STUB1|CALR|DNAJA1|HSPA8
1	GO Cellular Component	Supramolecular complex	GO:0099080	1366	9	0.0081	2.78e-05	PSMA4|STUB1|NEFM|NUP133|VCP|PCNT|CENPF|RBM4|DCTN2
1	GO Biological Process	Response to chemical	GO:0042221	4010	15	0.0089	1.73e-05	STUB1|TOMM70|HNRNPA0|CALR|VCP|MTR|CENPF|HSPA1A|DNAJA1|FAF1|PLAA|RBM4|POR|RACK1|HSPA8
1	GO Biological Process	Regulation of protein modification by small protein conjugation or removal	GO:1903320	254	5	0.0089	1.61e-05	STUB1|VCP|HSPA1A|DNAJA1|PLAA
1	GO Molecular Function	Unfolded protein binding	GO:0051082	115	4	0.0089	1.44e-05	CALR|HSPA1A|DNAJA1|HSPA8
1	GO Biological Process	Macromolecule catabolic process	GO:0009057	989	8	0.0102	2.07e-05	PSMA4|STUB1|CALR|VCP|HSPA1A|FAF1|PLAA|HSPA8
1	GO Biological Process	Protein localization to organelle	GO:0033365	713	7	0.0105	2.27e-05	IPO8|NUP133|TOMM70|CALR|DNAJA1|DCTN2|HSPA8
1	GO Molecular Function	Protein domain specific binding	GO:0019904	695	7	0.0106	1.93e-05	STUB1|VCP|HSPA1A|DNAJA1|FAF1|RACK1|HSPA8
1	GO Biological Process	Intracellular transport	GO:0046907	1365	9	0.0124	2.77e-05	IPO8|NUP133|TOMM70|CALR|COPB2|VCP|SEC23IP|HSPA1A|HSPA8
1	GO Biological Process	Response to steroid hormone	GO:0048545	285	5	0.0124	2.77e-05	CALR|HSPA1A|DNAJA1|POR|HSPA8
1	GO Biological Process	Protein catabolic process	GO:0030163	755	7	0.0133	3.26e-05	PSMA4|STUB1|CALR|VCP|FAF1|PLAA|HSPA8
1	GO Biological Process	Regulation of protein import	GO:1904589	5	2	0.0133	3.23e-05	TOMM70|HSPA8
1	GO Biological Process	Cellular response to heat	GO:0034605	48	3	0.0134	3.6e-05	STUB1|VCP|HSPA1A
1	GO Biological Process	Cellular macromolecule catabolic process	GO:0044265	786	7	0.0153	4.21e-05	PSMA4|STUB1|CALR|VCP|HSPA1A|FAF1|PLAA
1	GO Biological Process	Cellular response to steroid hormone stimulus	GO:0071383	152	4	0.0153	4.18e-05	CALR|HSPA1A|DNAJA1|HSPA8
1	GO Molecular Function	ATP-dependent protein disaggregase activity	GO:0140545	5	2	0.0159	3.23e-05	HSPA1A|HSPA8
1	GO Cellular Component	VCP-NPL4-UFD1 AAA ATPase complex	GO:0034098	8	2	0.0176	6.9e-05	VCP|FAF1
1	GO Cellular Component	Cytoplasm	GO:0005737	12056	24	0.018	7.93e-05	PSMA4|STUB1|NEFM|PFN1|IPO8|NUP133|TOMM70|CALR|COPB2|VCP|PCNT|MTR|CENPF|SEC23IP|HSPA1A|DNAJA1|FAF1|PLAA|RBM4|DNAJC7|DCTN2|POR|RACK1|HSPA8
1	GO Cellular Component	Vesicle	GO:0031982	3957	14	0.018	8.14e-05	PSMA4|PFN1|TOMM70|CALR|COPB2|VCP|SEC23IP|HSPA1A|DNAJA1|PLAA|DNAJC7|DCTN2|RACK1|HSPA8
1	GO Biological Process	Regulation of protein stability	GO:0031647	328	5	0.0187	5.36e-05	STUB1|PFN1|CALR|HSPA1A|HSPA8
1	GO Biological Process	Response to lipid	GO:0033993	827	7	0.0198	5.8e-05	HNRNPA0|CALR|HSPA1A|DNAJA1|PLAA|POR|HSPA8
1	GO Molecular Function	Protein folding chaperone	GO:0044183	53	3	0.0214	4.77e-05	CALR|HSPA1A|HSPA8
1	GO Biological Process	Regulation of cellular component organization	GO:0051128	2365	11	0.0223	6.69e-05	STUB1|PFN1|TOMM70|CALR|VCP|CENPF|HSPA1A|FAF1|PLAA|RACK1|HSPA8
1	GO Biological Process	Chaperone-mediated autophagy	GO:0061684	8	2	0.0223	6.9e-05	STUB1|HSPA8
1	GO Biological Process	Response to oxygen-containing compound	GO:1901700	1547	9	0.0223	7.38e-05	TOMM70|HNRNPA0|CALR|VCP|MTR|PLAA|RBM4|POR|RACK1
1	GO Cellular Component	Inclusion body	GO:0016234	77	3	0.0258	0.00014	STUB1|NEFM|HSPA1A
1	GO Biological Process	Cellular response to organic substance	GO:0071310	2019	10	0.0273	9.91e-05	STUB1|CALR|VCP|HSPA1A|DNAJA1|PLAA|RBM4|POR|RACK1|HSPA8
1	GO Biological Process	Cellular catabolic process	GO:0044248	1620	9	0.0285	0.00011	PSMA4|STUB1|CALR|VCP|HSPA1A|FAF1|PLAA|POR|HSPA8
1	GO Molecular Function	Protein binding	GO:0005515	7242	19	0.0313	7.61e-05	STUB1|NEFM|PFN1|IPO8|HNRNPA0|CALR|VCP|PCNT|CENPF|HSPA1A|DNAJA1|FAF1|PLAA|RBM4|DNAJC7|DCTN2|POR|RACK1|HSPA8
1	GO Biological Process	Regulation of localization	GO:0032879	2103	10	0.0353	0.00014	TOMM70|CALR|VCP|PCNT|HSPA1A|DNAJA1|PLAA|RBM4|RACK1|HSPA8
1	GO Biological Process	Regulation of protein ubiquitination	GO:0031396	212	4	0.0368	0.00015	STUB1|HSPA1A|DNAJA1|PLAA
1	GO Biological Process	Regulation of cellular localization	GO:0060341	963	7	0.0368	0.00015	TOMM70|VCP|PCNT|DNAJA1|RBM4|RACK1|HSPA8
1	GO Biological Process	Cellular response to chemical stimulus	GO:0070887	2609	11	0.0391	0.00016	STUB1|CALR|VCP|MTR|HSPA1A|DNAJA1|PLAA|RBM4|POR|RACK1|HSPA8
1	GO Biological Process	Negative regulation of protein ubiquitination	GO:0031397	84	3	0.0416	0.00018	HSPA1A|DNAJA1|PLAA
1	GO Biological Process	Regulation of smoothened signaling pathway	GO:0008589	85	3	0.0418	0.00018	VCP|POR|RACK1
1	GO Biological Process	Regulation of transport	GO:0051049	1763	9	0.045	0.0002	TOMM70|CALR|PCNT|HSPA1A|DNAJA1|PLAA|RBM4|RACK1|HSPA8
2	GO Molecular Function	RNA binding	GO:0003723	1672	19	1.54e-06	3.13e-10	FKBP4|RTCB|THOC3|NONO|RBM14|NUP98|FUBP3|ELAC2|HNRNPH1|PCBP2|DDX20|HNRNPK|HDLBP|GOLGB1|GIGYF2|RPSA|EFTUD2|UBC|EPPK1
2	GO Biological Process	Macromolecule metabolic process	GO:0043170	5781	32	7.85e-06	5.01e-10	FKBP4|RFC2|RTCB|NUP107|RPA1|BLMH|POLR1A|THOC3|IDE|NONO|CAPN2|RBM14|NUP98|FUBP3|HSPA5|ELAC2|PSMD12|HNRNPH1|NAE1|PCBP2|DDX20|RBBP4|BAG6|HNRNPK|HCCS|GIGYF2|RPSA|EFTUD2|UBC|GTF2I|MCM3|DYNC2H1
2	GO Cellular Component	Cytosol	GO:0005829	5438	28	8.09e-05	1.62e-07	FKBP4|RTCB|NUP107|BLMH|IDE|CAPN2|NUP98|EML4|HSPA5|ELAC2|PSMD12|HNRNPH1|NAE1|PCBP2|DDX20|NUP188|RBBP4|BAG6|ACTR2|HCCS|HDLBP|GOLGB1|GIGYF2|RPSA|EFTUD2|COPG2|SPART|UBC
2	GO Cellular Component	Protein-containing complex	GO:0032991	5506	29	8.09e-05	3.95e-08	FKBP4|RFC2|RTCB|NUP107|RPA1|POLR1A|THOC3|NONO|CAPN2|RBM14|NUP98|HSPA5|PSMD12|HNRNPH1|NAE1|DDX20|NUP188|RBBP4|BAG6|HLA-C|HNRNPK|ACTR2|HDLBP|GIGYF2|RPSA|EFTUD2|COPG2|MCM3|DYNC2H1
2	GO Cellular Component	Intracellular organelle lumen	GO:0070013	5660	29	8.09e-05	7.67e-08	FKBP4|RFC2|RTCB|NUP107|RPA1|POLR1A|THOC3|IDE|NONO|CAPN2|RBM14|NUP98|HSPA5|ELAC2|PYCR2|PSMD12|HNRNPH1|PCBP2|DDX20|RBBP4|BAG6|HNRNPK|ACTR2|RPSA|EFTUD2|UBC|GTF2I|MCM3|EPPK1
2	GO Molecular Function	Nucleic acid binding	GO:0003676	4003	25	8.25e-05	3.35e-08	FKBP4|RFC2|RTCB|RPA1|POLR1A|THOC3|NONO|RBM14|NUP98|FUBP3|ELAC2|HNRNPH1|PCBP2|DDX20|RBBP4|HNRNPK|HDLBP|GOLGB1|GIGYF2|RPSA|EFTUD2|UBC|GTF2I|MCM3|EPPK1
2	GO Molecular Function	Heterocyclic compound binding	GO:1901363	5977	30	8.53e-05	5.19e-08	FKBP4|RFC2|RTCB|RPA1|POLR1A|THOC3|IDE|NONO|RBM14|NUP98|FUBP3|HSPA5|ELAC2|HNRNPH1|PCBP2|DDX20|RBBP4|HNRNPK|ACTR2|HCCS|HDLBP|GOLGB1|GIGYF2|RPSA|EFTUD2|UBC|GTF2I|MCM3|EPPK1|DYNC2H1
2	GO Molecular Function	Organic cyclic compound binding	GO:0097159	6050	30	8.66e-05	7.02e-08	FKBP4|RFC2|RTCB|RPA1|POLR1A|THOC3|IDE|NONO|RBM14|NUP98|FUBP3|HSPA5|ELAC2|HNRNPH1|PCBP2|DDX20|RBBP4|HNRNPK|ACTR2|HCCS|HDLBP|GOLGB1|GIGYF2|RPSA|EFTUD2|UBC|GTF2I|MCM3|EPPK1|DYNC2H1
2	GO Cellular Component	Nuclear protein-containing complex	GO:0140513	1290	14	8.78e-05	2.57e-07	NUP107|RPA1|POLR1A|THOC3|NONO|NUP98|PSMD12|HNRNPH1|DDX20|NUP188|RBBP4|HNRNPK|EFTUD2|MCM3
2	GO Biological Process	Nitrogen compound metabolic process	GO:0006807	6643	32	0.00014	2.3e-08	FKBP4|RFC2|RTCB|RPA1|BLMH|POLR1A|THOC3|IDE|NONO|CAPN2|RBM14|NUP98|FUBP3|HSPA5|ELAC2|PYCR2|PSMD12|HNRNPH1|NAE1|PCBP2|DDX20|RBBP4|BAG6|HNRNPK|HCCS|GIGYF2|RPSA|EFTUD2|UBC|GTF2I|MCM3|DYNC2H1
2	GO Biological Process	Primary metabolic process	GO:0044238	7156	33	0.00014	2.87e-08	FKBP4|RFC2|RTCB|RPA1|BLMH|POLR1A|THOC3|IDE|NONO|CAPN2|RBM14|NUP98|FUBP3|HSPA5|ELAC2|PYCR2|PSMD12|HNRNPH1|NAE1|PCBP2|DDX20|RBBP4|BAG6|HNRNPK|HCCS|HDLBP|GIGYF2|RPSA|EFTUD2|UBC|GTF2I|MCM3|DYNC2H1
2	GO Biological Process	Organic substance metabolic process	GO:0071704	7522	34	0.00014	1.84e-08	FKBP4|RFC2|RTCB|NUP107|RPA1|BLMH|POLR1A|THOC3|IDE|NONO|CAPN2|RBM14|NUP98|FUBP3|HSPA5|ELAC2|PYCR2|PSMD12|HNRNPH1|NAE1|PCBP2|DDX20|RBBP4|BAG6|HNRNPK|HCCS|HDLBP|GIGYF2|RPSA|EFTUD2|UBC|GTF2I|MCM3|DYNC2H1
2	GO Cellular Component	Intracellular membrane-bounded organelle	GO:0043231	12149	40	0.00016	5.62e-07	FKBP4|RFC2|RTCB|NUP107|RPA1|BLMH|POLR1A|THOC3|IDE|NONO|CAPN2|RBM14|NUP98|FUBP3|HSPA5|ELAC2|PYCR2|PSMD12|HNRNPH1|PCBP2|DDX20|NUP188|RBBP4|BAG6|HLA-C|HNRNPK|ACTR2|HCCS|HDLBP|GOLGB1|GIGYF2|RPSA|EFTUD2|COPG2|SPART|UBC|GTF2I|MCM3|EPPK1|DYNC2H1
2	GO Cellular Component	Nucleus	GO:0005634	7672	32	0.00027	1.05e-06	FKBP4|RFC2|RTCB|NUP107|RPA1|BLMH|POLR1A|THOC3|IDE|NONO|CAPN2|RBM14|NUP98|FUBP3|HSPA5|ELAC2|PSMD12|HNRNPH1|PCBP2|DDX20|NUP188|RBBP4|BAG6|HNRNPK|ACTR2|HDLBP|RPSA|EFTUD2|UBC|GTF2I|MCM3|EPPK1
2	GO Cellular Component	Intracellular organelle	GO:0043229	13231	41	0.00027	1.21e-06	FKBP4|RFC2|RTCB|NUP107|RPA1|BLMH|POLR1A|THOC3|IDE|NONO|CAPN2|RBM14|NUP98|FUBP3|EML4|HSPA5|ELAC2|PYCR2|PSMD12|HNRNPH1|PCBP2|DDX20|NUP188|RBBP4|BAG6|HLA-C|HNRNPK|ACTR2|HCCS|HDLBP|GOLGB1|GIGYF2|RPSA|EFTUD2|COPG2|SPART|UBC|GTF2I|MCM3|EPPK1|DYNC2H1
2	GO Cellular Component	Nuclear lumen	GO:0031981	4526	24	0.0004	1.97e-06	FKBP4|RFC2|RTCB|NUP107|RPA1|POLR1A|THOC3|NONO|RBM14|NUP98|ELAC2|PSMD12|HNRNPH1|PCBP2|DDX20|RBBP4|BAG6|HNRNPK|RPSA|EFTUD2|UBC|GTF2I|MCM3|EPPK1
2	KEGG Pathways	RNA transport	hsa03013	161	6	0.00046	1.37e-06	NUP107|THOC3|NUP98|ELAC2|DDX20|NUP188
2	GO Cellular Component	Intracellular anatomical structure	GO:0005622	14891	42	0.0015	7.99e-06	FKBP4|RFC2|RTCB|NUP107|RPA1|BLMH|POLR1A|THOC3|IDE|NONO|CAPN2|RBM14|NUP98|FUBP3|EML4|HSPA5|ELAC2|PYCR2|PSMD12|HNRNPH1|NAE1|PCBP2|DDX20|NUP188|RBBP4|BAG6|HLA-C|HNRNPK|ACTR2|HCCS|HDLBP|GOLGB1|GIGYF2|RPSA|EFTUD2|COPG2|SPART|UBC|GTF2I|MCM3|EPPK1|DYNC2H1
2	GO Cellular Component	Nucleoplasm	GO:0005654	4169	22	0.0015	8.56e-06	FKBP4|RFC2|RTCB|RPA1|POLR1A|THOC3|NONO|RBM14|NUP98|ELAC2|PSMD12|HNRNPH1|PCBP2|DDX20|RBBP4|BAG6|HNRNPK|RPSA|EFTUD2|UBC|GTF2I|MCM3
2	GO Biological Process	RNA splicing	GO:0008380	370	8	0.0029	1.12e-06	RTCB|THOC3|NONO|RBM14|HNRNPH1|DDX20|HNRNPK|EFTUD2
2	GO Biological Process	Nucleic acid metabolic process	GO:0090304	2203	17	0.0029	1.11e-06	RFC2|RTCB|RPA1|POLR1A|THOC3|NONO|RBM14|FUBP3|ELAC2|HNRNPH1|PCBP2|DDX20|RBBP4|HNRNPK|EFTUD2|GTF2I|MCM3
2	GO Biological Process	Gene expression	GO:0010467	2101	16	0.0062	3.15e-06	RTCB|NUP107|POLR1A|THOC3|NONO|CAPN2|RBM14|FUBP3|ELAC2|HNRNPH1|DDX20|HNRNPK|RPSA|EFTUD2|GTF2I|DYNC2H1
2	GO Cellular Component	Membrane	GO:0016020	9523	33	0.0081	5.97e-05	RTCB|NUP107|THOC3|IDE|NONO|CAPN2|NUP98|FUBP3|EML4|HSPA5|PSMD12|HNRNPH1|NAE1|PCBP2|DDX20|NUP188|BAG6|HLA-C|HNRNPK|ACTR2|HCCS|HDLBP|GOLGB1|GIGYF2|RPSA|EFTUD2|COPG2|SPART|UBC|GTF2I|MCM3|EPPK1|DYNC2H1
2	GO Cellular Component	Extracellular exosome	GO:0070062	2096	14	0.0091	7.08e-05	FKBP4|BLMH|IDE|CAPN2|HSPA5|PSMD12|PCBP2|BAG6|HLA-C|HNRNPK|ACTR2|RPSA|UBC|DYNC2H1
2	GO Cellular Component	Cytoplasm	GO:0005737	12056	37	0.0125	0.00012	FKBP4|RTCB|NUP107|BLMH|IDE|CAPN2|RBM14|NUP98|FUBP3|EML4|HSPA5|ELAC2|PYCR2|PSMD12|HNRNPH1|NAE1|PCBP2|DDX20|NUP188|RBBP4|BAG6|HLA-C|HNRNPK|ACTR2|HCCS|HDLBP|GOLGB1|GIGYF2|RPSA|EFTUD2|COPG2|SPART|UBC|GTF2I|MCM3|EPPK1|DYNC2H1
2	KEGG Pathways	DNA replication	hsa03030	36	3	0.013	7.76e-05	RFC2|RPA1|MCM3
2	GO Biological Process	Organic cyclic compound metabolic process	GO:1901360	3181	19	0.016	9.21e-06	RFC2|RTCB|RPA1|POLR1A|THOC3|NONO|RBM14|FUBP3|ELAC2|PYCR2|HNRNPH1|PCBP2|DDX20|RBBP4|HNRNPK|HDLBP|EFTUD2|GTF2I|MCM3
2	GO Biological Process	Heterocycle metabolic process	GO:0046483	2891	18	0.0161	1.02e-05	RFC2|RTCB|RPA1|POLR1A|THOC3|NONO|RBM14|FUBP3|ELAC2|PYCR2|HNRNPH1|PCBP2|DDX20|RBBP4|HNRNPK|EFTUD2|GTF2I|MCM3
2	GO Biological Process	RNA metabolic process	GO:0016070	1550	13	0.0188	1.32e-05	RTCB|POLR1A|THOC3|NONO|RBM14|FUBP3|ELAC2|HNRNPH1|PCBP2|DDX20|HNRNPK|EFTUD2|GTF2I
2	GO Cellular Component	Nuclear pore outer ring	GO:0031080	9	2	0.0234	0.00024	NUP107|NUP98
2	GO Cellular Component	Cell-substrate junction	GO:0030055	426	6	0.0266	0.00029	CAPN2|HSPA5|PCBP2|HNRNPK|ACTR2|EPPK1
2	GO Cellular Component	Replication fork	GO:0005657	60	3	0.029	0.00033	RFC2|RPA1|MCM3
2	GO Molecular Function	Structural constituent of nuclear pore	GO:0017056	28	3	0.0381	3.86e-05	NUP107|NUP98|NUP188
2	GO Molecular Function	Ubiquitin protein ligase binding	GO:0031625	299	6	0.0381	4.25e-05	HSPA5|NAE1|PCBP2|BAG6|SPART|UBC
2	GO Biological Process	Cellular nitrogen compound metabolic process	GO:0034641	3463	19	0.0385	3.19e-05	RFC2|RTCB|RPA1|POLR1A|THOC3|IDE|NONO|RBM14|FUBP3|ELAC2|HNRNPH1|PCBP2|DDX20|RBBP4|HNRNPK|RPSA|EFTUD2|GTF2I|MCM3
2	GO Cellular Component	Nuclear replisome	GO:0043601	13	2	0.0389	0.00046	RPA1|MCM3
2	GO Molecular Function	mRNA binding	GO:0003729	326	6	0.042	6.81e-05	RBM14|NUP98|FUBP3|PCBP2|HNRNPK|HDLBP
2	GO Biological Process	mRNA metabolic process	GO:0016071	611	8	0.046	4.11e-05	THOC3|NONO|RBM14|HNRNPH1|PCBP2|DDX20|HNRNPK|EFTUD2
2	GO Cellular Component	Ribonucleoprotein complex	GO:1990904	687	7	0.0482	0.00059	RBM14|NUP98|HNRNPH1|HNRNPK|HDLBP|RPSA|EFTUD2
3	GO Cellular Component	Cytosol	GO:0005829	5438	29	0.00013	6.59e-08	MAPK1|ST13|PSMD10|TUBG1|EIF2S1|KIF11|NAA25|SPAG9|PSMD2|PCM1|AKAP9|STAT1|CEP170|ASCC3|CNN3|AMOT|HNRNPH2|NCDN|RPS6KA3|HAUS6|SUMO1|PSMD14|HNRNPF|SEC24B|TXNRD1|NUP88|COPE|TPT1|PSMC3
3	GO Cellular Component	Cytoplasm	GO:0005737	12056	41	0.00028	2.71e-07	MAPK1|ST13|PSMD10|TUBG1|NASP|AP3B1|EIF2S1|KIF11|NAA25|SPAG9|ERP44|PSMD2|PCM1|BRAT1|TBCD|AKAP9|STAT1|KIFBP|CEP170|TPR|ASCC3|CNN3|AMOT|HNRNPH2|ANXA7|NCDN|CKAP2|RPS6KA3|HAUS6|SUMO1|PSMD14|UBAP2L|HNRNPF|SEC24B|TXNRD1|TIMM50|NUP88|POLR2A|COPE|TPT1|PSMC3
3	GO Cellular Component	Nucleoplasm	GO:0005654	4169	24	0.00031	7.37e-07	MAPK1|PSMD10|SRSF9|NASP|CPSF2|PSMD2|PCM1|BRAT1|STAT1|TPR|ASCC3|AMOT|HNRNPH2|RPS6KA3|SUMO1|PSMD14|HNRNPF|TXNRD1|TIMM50|NUP88|POLR2A|COPE|TPT1|PSMC3
3	GO Cellular Component	Nuclear lumen	GO:0031981	4526	25	0.00031	7.73e-07	MAPK1|PSMD10|SRSF9|TUBG1|NASP|CPSF2|PSMD2|PCM1|BRAT1|STAT1|TPR|ASCC3|AMOT|HNRNPH2|RPS6KA3|SUMO1|PSMD14|HNRNPF|TXNRD1|TIMM50|NUP88|POLR2A|COPE|TPT1|PSMC3
3	GO Cellular Component	Organelle	GO:0043226	14017	43	0.00031	4.5e-07	MAPK1|ST13|PSMD10|SRSF9|TUBG1|NASP|AP3B1|EIF2S1|KIF11|NAA25|SPAG9|ERP44|CPSF2|PSMD2|PCM1|BRAT1|TBCD|AKAP9|STAT1|KIFBP|CEP170|TPR|ASCC3|CNN3|AMOT|HNRNPH2|ANXA7|NCDN|CKAP2|RPS6KA3|HAUS6|SUMO1|PSMD14|UBAP2L|HNRNPF|SEC24B|TXNRD1|TIMM50|NUP88|POLR2A|COPE|TPT1|PSMC3
3	GO Cellular Component	Intracellular organelle	GO:0043229	13231	42	0.00031	8.3e-07	MAPK1|PSMD10|SRSF9|TUBG1|NASP|AP3B1|EIF2S1|KIF11|NAA25|SPAG9|ERP44|CPSF2|PSMD2|PCM1|BRAT1|TBCD|AKAP9|STAT1|KIFBP|CEP170|TPR|ASCC3|CNN3|AMOT|HNRNPH2|ANXA7|NCDN|CKAP2|RPS6KA3|HAUS6|SUMO1|PSMD14|UBAP2L|HNRNPF|SEC24B|TXNRD1|TIMM50|NUP88|POLR2A|COPE|TPT1|PSMC3
3	GO Cellular Component	Intracellular non-membrane-bounded organelle	GO:0043232	5191	27	0.00031	5.91e-07	MAPK1|PSMD10|SRSF9|TUBG1|NASP|EIF2S1|KIF11|SPAG9|PSMD2|PCM1|TBCD|AKAP9|STAT1|KIFBP|CEP170|TPR|CNN3|AMOT|CKAP2|RPS6KA3|HAUS6|SUMO1|UBAP2L|TXNRD1|POLR2A|TPT1|PSMC3
3	GO Cellular Component	Protein-containing complex	GO:0032991	5506	27	0.00047	2.08e-06	PSMD10|TUBG1|NASP|AP3B1|EIF2S1|KIF11|NAA25|CPSF2|PSMD2|PCM1|AKAP9|STAT1|CEP170|TPR|ASCC3|HNRNPH2|HAUS6|SUMO1|PSMD14|UBAP2L|HNRNPF|SEC24B|TIMM50|NUP88|POLR2A|COPE|PSMC3
3	GO Cellular Component	Mitotic spindle	GO:0072686	180	6	0.0006	2.94e-06	MAPK1|TUBG1|KIF11|TPR|CKAP2|HAUS6
3	GO Cellular Component	Spindle	GO:0005819	425	8	0.00069	3.71e-06	MAPK1|TUBG1|KIF11|CEP170|TPR|CKAP2|HAUS6|TPT1
3	GO Cellular Component	Supramolecular complex	GO:0099080	1366	13	0.00077	4.5e-06	TUBG1|EIF2S1|KIF11|TBCD|CEP170|TPR|AMOT|CKAP2|HAUS6|SUMO1|UBAP2L|TPT1|PSMC3
3	GO Cellular Component	Intracellular anatomical structure	GO:0005622	14891	43	0.00095	6.04e-06	MAPK1|ST13|PSMD10|SRSF9|TUBG1|NASP|AP3B1|EIF2S1|KIF11|NAA25|SPAG9|ERP44|CPSF2|PSMD2|PCM1|BRAT1|TBCD|AKAP9|STAT1|KIFBP|CEP170|TPR|ASCC3|CNN3|AMOT|HNRNPH2|ANXA7|NCDN|CKAP2|RPS6KA3|HAUS6|SUMO1|PSMD14|UBAP2L|HNRNPF|SEC24B|TXNRD1|TIMM50|NUP88|POLR2A|COPE|TPT1|PSMC3
3	GO Cellular Component	Proteasome complex	GO:0000502	61	4	0.0018	1.2e-05	PSMD10|PSMD2|PSMD14|PSMC3
3	GO Cellular Component	Proteasome regulatory particle	GO:0005838	20	3	0.002	1.65e-05	PSMD2|PSMD14|PSMC3
3	GO Cellular Component	Intracellular organelle lumen	GO:0070013	5660	26	0.002	1.5e-05	MAPK1|PSMD10|SRSF9|TUBG1|NASP|ERP44|CPSF2|PSMD2|PCM1|BRAT1|STAT1|TPR|ASCC3|AMOT|HNRNPH2|RPS6KA3|SUMO1|PSMD14|HNRNPF|TXNRD1|TIMM50|NUP88|POLR2A|COPE|TPT1|PSMC3
3	GO Cellular Component	Cytoskeleton	GO:0005856	2369	16	0.0023	2.09e-05	MAPK1|PSMD10|TUBG1|KIF11|SPAG9|PCM1|TBCD|AKAP9|KIFBP|CEP170|TPR|CNN3|AMOT|CKAP2|HAUS6|TPT1
3	GO Cellular Component	Microtubule cytoskeleton	GO:0015630	1355	12	0.0024	2.37e-05	MAPK1|TUBG1|KIF11|SPAG9|PCM1|TBCD|AKAP9|CEP170|TPR|CKAP2|HAUS6|TPT1
3	KEGG Pathways	Amyotrophic lateral sclerosis	hsa05014	350	7	0.0037	1.1e-05	EIF2S1|PSMD2|TPR|ANXA7|PSMD14|NUP88|PSMC3
3	GO Cellular Component	Centrosome	GO:0005813	609	8	0.0045	4.8e-05	TUBG1|SPAG9|PCM1|TBCD|AKAP9|CEP170|CKAP2|HAUS6
3	GO Cellular Component	Microtubule	GO:0005874	453	7	0.0049	5.56e-05	TUBG1|KIF11|TBCD|CEP170|CKAP2|HAUS6|TPT1
3	GO Cellular Component	Microtubule organizing center	GO:0005815	825	9	0.0054	6.34e-05	MAPK1|TUBG1|SPAG9|PCM1|TBCD|AKAP9|CEP170|CKAP2|HAUS6
3	GO Cellular Component	Nucleus	GO:0005634	7672	29	0.0117	0.00015	MAPK1|PSMD10|SRSF9|TUBG1|NASP|EIF2S1|KIF11|CPSF2|PSMD2|PCM1|BRAT1|STAT1|TPR|ASCC3|AMOT|HNRNPH2|ANXA7|RPS6KA3|SUMO1|PSMD14|UBAP2L|HNRNPF|TXNRD1|TIMM50|NUP88|POLR2A|COPE|TPT1|PSMC3
3	GO Cellular Component	ficolin-1-rich granule lumen	GO:1904813	124	4	0.013	0.00017	MAPK1|PSMD2|PSMD14|PSMC3
3	GO Cellular Component	Polymeric cytoskeletal fiber	GO:0099513	757	8	0.0156	0.00021	TUBG1|KIF11|TBCD|CEP170|AMOT|CKAP2|HAUS6|TPT1
3	GO Cellular Component	Proteasome regulatory particle, base subcomplex	GO:0008540	9	2	0.0178	0.00025	PSMD2|PSMC3
3	GO Cellular Component	Membrane-bounded organelle	GO:0043227	13188	39	0.0195	0.00029	MAPK1|ST13|PSMD10|SRSF9|TUBG1|NASP|AP3B1|EIF2S1|KIF11|NAA25|SPAG9|ERP44|CPSF2|PSMD2|PCM1|BRAT1|AKAP9|STAT1|KIFBP|CEP170|TPR|ASCC3|AMOT|HNRNPH2|ANXA7|NCDN|RPS6KA3|SUMO1|PSMD14|UBAP2L|HNRNPF|SEC24B|TXNRD1|TIMM50|NUP88|POLR2A|COPE|TPT1|PSMC3
3	KEGG Pathways	Proteasome	hsa03050	43	3	0.023	0.00014	PSMD2|PSMD14|PSMC3
3	GO Cellular Component	Intracellular membrane-bounded organelle	GO:0043231	12149	37	0.0282	0.00044	MAPK1|PSMD10|SRSF9|TUBG1|NASP|AP3B1|EIF2S1|KIF11|NAA25|SPAG9|ERP44|CPSF2|PSMD2|PCM1|BRAT1|AKAP9|STAT1|KIFBP|TPR|ASCC3|AMOT|HNRNPH2|ANXA7|NCDN|RPS6KA3|SUMO1|PSMD14|UBAP2L|HNRNPF|SEC24B|TXNRD1|TIMM50|NUP88|POLR2A|COPE|TPT1|PSMC3
3	KEGG Pathways	Prion disease	hsa05020	263	5	0.0314	0.00028	MAPK1|EIF2S1|PSMD2|PSMD14|PSMC3
3	GO Cellular Component	Spindle pole	GO:0000922	169	4	0.0334	0.00054	TUBG1|KIF11|CKAP2|TPT1
3	GO Cellular Component	Mitotic spindle microtubule	GO:1990498	14	2	0.0334	0.00055	TUBG1|HAUS6
3	KEGG Pathways	RNA transport	hsa03013	161	4	0.0378	0.00045	EIF2S1|TPR|SUMO1|NUP88
3	GO Cellular Component	Secretory granule lumen	GO:0034774	321	5	0.0401	0.00069	MAPK1|ERP44|PSMD2|PSMD14|PSMC3
4	GO Molecular Function	RNA binding	GO:0003723	1672	23	5.79e-07	1.17e-10	SLC25A11|LRRC59|SRSF1|NPM1|PPIB|RPL38|UBE2N|NOC2L|LBR|RPS3A|PTBP1|ILF2|RPS4X|RPL10A|EIF2S2|CKAP4|PSIP1|SNRPB|TFAM|WDR36|RPLP0|HNRNPC|EIF4A3
4	GO Cellular Component	Cytoplasm	GO:0005737	12056	56	6.45e-07	3.15e-10	SLC25A11|LRRC59|SLC25A3|ARPC3|RPN2|SEC61A1|SRSF1|HACD3|CSNK2A2|RAB10|PRDX5|TMPO|CA2|ARPC2|STT3B|NPM1|PPIB|MTCH2|SCAMP3|CYCS|RPL38|UBE2N|CYC1|NOC2L|TUBB6|TALDO1|TUBB|LBR|VAPA|RPS3A|CYB5R3|MT-CO2|ILF2|FH|EMD|RPS4X|RPL10A|EIF2S2|CKAP4|PSIP1|STT3A|VDAC1|TMX1|DDOST|TOMM40|SNRPB|NAA10|SRPRB|TFAM|EIF2B4|RAB5C|RPLP0|HNRNPC|LRRC41|PHB|EIF4A3
4	GO Cellular Component	Protein-containing complex	GO:0032991	5506	37	9.57e-06	1.51e-08	ARPC3|RPN2|SEC61A1|SRSF1|CSNK2A2|ARPC2|STT3B|NPM1|PPIB|CYCS|RPL38|UBE2N|CYC1|NOC2L|TUBB|RPS3A|CYB5R3|MT-CO2|ILF2|FH|RPS4X|RPL10A|EIF2S2|STT3A|VDAC1|DDOST|TOMM40|SNRPB|NAA10|SRPRB|TFAM|WDR36|EIF2B4|RPLP0|HNRNPC|PHB|EIF4A3
4	GO Cellular Component	Extracellular exosome	GO:0070062	2096	23	9.57e-06	9.35e-09	SLC25A3|ARPC3|RAB10|PRDX5|CA2|ARPC2|PPIB|SCAMP3|UBE2N|TUBB6|TALDO1|TUBB|RPS3A|PTBP1|FH|RPS4X|RPL10A|CKAP4|VDAC1|RAB5C|RPLP0|HNRNPC|PHB
4	GO Cellular Component	Focal adhesion	GO:0005925	416	11	1.13e-05	3.86e-08	ARPC3|HACD3|RAB10|ARPC2|NPM1|PPIB|RPL38|RPS3A|RPS4X|RPL10A|RPLP0
4	GO Cellular Component	Intracellular membrane-bounded organelle	GO:0043231	12149	54	1.25e-05	4.95e-08	SLC25A11|LRRC59|SLC25A3|ARPC3|RPN2|SEC61A1|SRSF1|HACD3|CSNK2A2|RAB10|PRDX5|TMPO|ARPC2|STT3B|NPM1|PPIB|MTCH2|SCAMP3|CYCS|UBE2N|CYC1|NOC2L|TUBB6|TALDO1|TUBB|LBR|VAPA|RPS3A|PTBP1|CYB5R3|MT-CO2|ILF2|FH|EMD|RPS4X|RPL10A|CKAP4|PSIP1|STT3A|VDAC1|TMX1|DDOST|TOMM40|SNRPB|NAA10|SRPRB|TFAM|WDR36|RAB5C|RPLP0|HNRNPC|LRRC41|PHB|EIF4A3
4	GO Cellular Component	Intracellular anatomical structure	GO:0005622	14891	58	1.77e-05	9.2e-08	SLC25A11|LRRC59|SLC25A3|ARPC3|RPN2|SEC61A1|SRSF1|HACD3|CSNK2A2|RAB10|PRDX5|TMPO|CA2|ARPC2|STT3B|NPM1|PPIB|MTCH2|SCAMP3|CYCS|RPL38|UBE2N|CYC1|NOC2L|TUBB6|TALDO1|TUBB|LBR|VAPA|RPS3A|PTBP1|CYB5R3|MT-CO2|ILF2|FH|EMD|RPS4X|RPL10A|EIF2S2|CKAP4|PSIP1|STT3A|VDAC1|TMX1|DDOST|TOMM40|SNRPB|NAA10|SRPRB|TFAM|WDR36|EIF2B4|RAB5C|RPLP0|HNRNPC|LRRC41|PHB|EIF4A3
4	GO Cellular Component	Organelle envelope	GO:0031967	1262	17	1.77e-05	8.64e-08	SLC25A11|LRRC59|SLC25A3|HACD3|TMPO|MTCH2|CYCS|CYC1|TUBB|LBR|VAPA|CYB5R3|MT-CO2|EMD|VDAC1|TOMM40|PHB
4	GO Cellular Component	Ribonucleoprotein complex	GO:1990904	687	13	1.77e-05	9e-08	SRSF1|NPM1|RPL38|NOC2L|RPS3A|ILF2|RPS4X|RPL10A|SNRPB|WDR36|RPLP0|HNRNPC|EIF4A3
4	GO Cellular Component	Endoplasmic reticulum protein-containing complex	GO:0140534	129	7	2.06e-05	1.41e-07	RPN2|SEC61A1|STT3B|PPIB|STT3A|DDOST|SRPRB
4	GO Cellular Component	Oligosaccharyltransferase complex	GO:0008250	14	4	2.71e-05	1.98e-07	RPN2|STT3B|STT3A|DDOST
4	GO Cellular Component	Membrane-bounded organelle	GO:0043227	13188	55	4.27e-05	3.34e-07	SLC25A11|LRRC59|SLC25A3|ARPC3|RPN2|SEC61A1|SRSF1|HACD3|CSNK2A2|RAB10|PRDX5|TMPO|CA2|ARPC2|STT3B|NPM1|PPIB|MTCH2|SCAMP3|CYCS|UBE2N|CYC1|NOC2L|TUBB6|TALDO1|TUBB|LBR|VAPA|RPS3A|PTBP1|CYB5R3|MT-CO2|ILF2|FH|EMD|RPS4X|RPL10A|CKAP4|PSIP1|STT3A|VDAC1|TMX1|DDOST|TOMM40|SNRPB|NAA10|SRPRB|TFAM|WDR36|RAB5C|RPLP0|HNRNPC|LRRC41|PHB|EIF4A3
4	GO Cellular Component	Intracellular organelle	GO:0043229	13231	55	4.72e-05	3.92e-07	SLC25A11|LRRC59|SLC25A3|ARPC3|RPN2|SEC61A1|SRSF1|HACD3|CSNK2A2|RAB10|PRDX5|TMPO|ARPC2|STT3B|NPM1|PPIB|MTCH2|SCAMP3|CYCS|RPL38|UBE2N|CYC1|NOC2L|TUBB6|TALDO1|TUBB|LBR|VAPA|RPS3A|PTBP1|CYB5R3|MT-CO2|ILF2|FH|EMD|RPS4X|RPL10A|CKAP4|PSIP1|STT3A|VDAC1|TMX1|DDOST|TOMM40|SNRPB|NAA10|SRPRB|TFAM|WDR36|RAB5C|RPLP0|HNRNPC|LRRC41|PHB|EIF4A3
4	GO Cellular Component	Organelle	GO:0043226	14017	56	9.28e-05	8.16e-07	SLC25A11|LRRC59|SLC25A3|ARPC3|RPN2|SEC61A1|SRSF1|HACD3|CSNK2A2|RAB10|PRDX5|TMPO|CA2|ARPC2|STT3B|NPM1|PPIB|MTCH2|SCAMP3|CYCS|RPL38|UBE2N|CYC1|NOC2L|TUBB6|TALDO1|TUBB|LBR|VAPA|RPS3A|PTBP1|CYB5R3|MT-CO2|ILF2|FH|EMD|RPS4X|RPL10A|CKAP4|PSIP1|STT3A|VDAC1|TMX1|DDOST|TOMM40|SNRPB|NAA10|SRPRB|TFAM|WDR36|RAB5C|RPLP0|HNRNPC|LRRC41|PHB|EIF4A3
4	GO Cellular Component	Organelle membrane	GO:0031090	3673	27	0.00013	1.23e-06	SLC25A11|LRRC59|SLC25A3|RPN2|SEC61A1|HACD3|RAB10|TMPO|STT3B|MTCH2|SCAMP3|CYCS|CYC1|LBR|VAPA|CYB5R3|MT-CO2|EMD|CKAP4|STT3A|VDAC1|TMX1|DDOST|TOMM40|SRPRB|RAB5C|PHB
4	GO Cellular Component	Nuclear outer membrane-endoplasmic reticulum membrane network	GO:0042175	1179	15	0.00013	1.22e-06	LRRC59|RPN2|SEC61A1|HACD3|RAB10|STT3B|LBR|VAPA|CYB5R3|EMD|CKAP4|STT3A|TMX1|DDOST|SRPRB
4	GO Cellular Component	Vesicle	GO:0031982	3957	28	0.00014	1.48e-06	SLC25A3|ARPC3|CSNK2A2|RAB10|PRDX5|CA2|ARPC2|PPIB|SCAMP3|UBE2N|TUBB6|TALDO1|TUBB|VAPA|RPS3A|PTBP1|CYB5R3|ILF2|FH|RPS4X|RPL10A|CKAP4|VDAC1|DDOST|RAB5C|RPLP0|HNRNPC|PHB
4	GO Cellular Component	Intracellular non-membrane-bounded organelle	GO:0043232	5191	32	0.0003	3.27e-06	LRRC59|ARPC3|CSNK2A2|RAB10|TMPO|ARPC2|NPM1|RPL38|UBE2N|NOC2L|TUBB6|TUBB|VAPA|RPS3A|PTBP1|CYB5R3|ILF2|FH|EMD|RPS4X|RPL10A|CKAP4|PSIP1|VDAC1|NAA10|SRPRB|TFAM|WDR36|RAB5C|RPLP0|HNRNPC|EIF4A3
4	GO Cellular Component	Nucleus	GO:0005634	7672	40	0.00032	3.69e-06	SLC25A11|LRRC59|ARPC3|RPN2|SRSF1|HACD3|CSNK2A2|PRDX5|TMPO|ARPC2|NPM1|PPIB|MTCH2|CYCS|UBE2N|CYC1|NOC2L|TUBB6|TALDO1|TUBB|LBR|VAPA|RPS3A|PTBP1|ILF2|FH|EMD|RPS4X|RPL10A|PSIP1|VDAC1|SNRPB|NAA10|TFAM|WDR36|RPLP0|HNRNPC|LRRC41|PHB|EIF4A3
4	GO Cellular Component	Endoplasmic reticulum membrane	GO:0005789	1157	14	0.00043	5.31e-06	LRRC59|RPN2|SEC61A1|HACD3|RAB10|STT3B|LBR|VAPA|CYB5R3|CKAP4|STT3A|TMX1|DDOST|SRPRB
4	GO Cellular Component	Organelle inner membrane	GO:0019866	566	10	0.00046	6.07e-06	SLC25A11|SLC25A3|TMPO|CYCS|CYC1|LBR|MT-CO2|EMD|TOMM40|PHB
4	GO Cellular Component	Azurophil granule	GO:0042582	154	6	0.00054	7.34e-06	TUBB|VAPA|CYB5R3|CKAP4|DDOST|RAB5C
4	GO Cellular Component	Endoplasmic reticulum	GO:0005783	2021	18	0.00088	1.28e-05	LRRC59|RPN2|SEC61A1|HACD3|RAB10|STT3B|PPIB|LBR|VAPA|RPS3A|CYB5R3|EMD|CKAP4|STT3A|TMX1|DDOST|SRPRB|RPLP0
4	GO Cellular Component	Cytosolic ribosome	GO:0022626	101	5	0.00098	1.48e-05	RPL38|RPS3A|RPS4X|RPL10A|RPLP0
4	GO Cellular Component	Organelle subcompartment	GO:0031984	1479	15	0.0012	1.88e-05	LRRC59|RPN2|SEC61A1|HACD3|RAB10|STT3B|SCAMP3|LBR|VAPA|CYB5R3|CKAP4|STT3A|TMX1|DDOST|SRPRB
4	GO Biological Process	Ribonucleoprotein complex biogenesis	GO:0022613	449	11	0.0013	8.22e-08	SRSF1|NPM1|RPL38|NOC2L|RPL10A|EIF2S2|PSIP1|SNRPB|WDR36|RPLP0|EIF4A3
4	GO Cellular Component	Ribosomal subunit	GO:0044391	187	6	0.0013	2.13e-05	NPM1|RPL38|RPS3A|RPS4X|RPL10A|RPLP0
4	GO Cellular Component	Cytosol	GO:0005829	5438	31	0.0018	3.01e-05	ARPC3|CSNK2A2|RAB10|PRDX5|CA2|ARPC2|NPM1|CYCS|RPL38|UBE2N|NOC2L|TALDO1|TUBB|VAPA|RPS3A|CYB5R3|FH|EMD|RPS4X|RPL10A|EIF2S2|PSIP1|TOMM40|SNRPB|NAA10|TFAM|EIF2B4|RPLP0|HNRNPC|LRRC41|EIF4A3
4	GO Cellular Component	Azurophil granule membrane	GO:0035577	57	4	0.0018	3.08e-05	VAPA|CKAP4|DDOST|RAB5C
4	GO Molecular Function	Organic cyclic compound binding	GO:0097159	6050	36	0.0021	8.61e-07	SLC25A11|LRRC59|SRSF1|CSNK2A2|RAB10|PRDX5|TMPO|NPM1|PPIB|CYCS|RPL38|UBE2N|CYC1|NOC2L|TUBB6|TUBB|LBR|RPS3A|PTBP1|CYB5R3|ILF2|RPS4X|RPL10A|EIF2S2|CKAP4|PSIP1|VDAC1|SNRPB|SRPRB|TFAM|WDR36|EIF2B4|RAB5C|RPLP0|HNRNPC|EIF4A3
4	KEGG Pathways	N-Glycan biosynthesis	hsa00510	49	4	0.0023	1.76e-05	RPN2|STT3B|STT3A|DDOST
4	KEGG Pathways	Various types of N-glycan biosynthesis	hsa00513	38	4	0.0023	6.89e-06	RPN2|STT3B|STT3A|DDOST
4	KEGG Pathways	Protein processing in endoplasmic reticulum	hsa04141	163	6	0.0023	1e-05	RPN2|SEC61A1|STT3B|CKAP4|STT3A|DDOST
4	KEGG Pathways	Huntington disease	hsa05016	295	7	0.0023	2.81e-05	CYCS|CYC1|TUBB6|TUBB|MT-CO2|VDAC1|TFAM
4	KEGG Pathways	Prion disease	hsa05020	263	7	0.0023	1.37e-05	CSNK2A2|CYCS|CYC1|TUBB6|TUBB|MT-CO2|VDAC1
4	KEGG Pathways	Ribosome	hsa03010	131	5	0.0027	4.91e-05	RPL38|RPS3A|RPS4X|RPL10A|RPLP0
4	GO Cellular Component	Membrane	GO:0016020	9523	43	0.0032	5.84e-05	SLC25A11|LRRC59|SLC25A3|ARPC3|RPN2|SEC61A1|HACD3|CSNK2A2|RAB10|TMPO|CA2|ARPC2|STT3B|NPM1|PPIB|MTCH2|SCAMP3|CYCS|CYC1|TUBB|LBR|VAPA|PTBP1|CYB5R3|MT-CO2|ILF2|EMD|RPS4X|RPL10A|CKAP4|STT3A|VDAC1|TMX1|DDOST|TOMM40|NAA10|SRPRB|RAB5C|RPLP0|HNRNPC|LRRC41|PHB|EIF4A3
4	GO Cellular Component	Mitochondrial membrane	GO:0031966	752	10	0.0035	6.69e-05	SLC25A11|SLC25A3|MTCH2|CYCS|CYC1|CYB5R3|MT-CO2|VDAC1|TOMM40|PHB
4	KEGG Pathways	Alzheimer disease	hsa05010	354	7	0.0036	8.66e-05	CSNK2A2|CYCS|CYC1|TUBB6|TUBB|MT-CO2|VDAC1
4	KEGG Pathways	Parkinson disease	hsa05012	236	6	0.0036	7.54e-05	CYCS|CYC1|TUBB6|TUBB|MT-CO2|VDAC1
4	KEGG Pathways	Amyotrophic lateral sclerosis	hsa05014	350	7	0.0036	8.08e-05	CYCS|CYC1|TUBB6|TUBB|MT-CO2|VDAC1|TOMM40
4	GO Molecular Function	Heterocyclic compound binding	GO:1901363	5977	35	0.0038	2.28e-06	SLC25A11|LRRC59|SRSF1|CSNK2A2|RAB10|PRDX5|TMPO|NPM1|PPIB|CYCS|RPL38|UBE2N|CYC1|NOC2L|TUBB6|TUBB|LBR|RPS3A|PTBP1|CYB5R3|ILF2|RPS4X|RPL10A|EIF2S2|CKAP4|PSIP1|SNRPB|SRPRB|TFAM|WDR36|EIF2B4|RAB5C|RPLP0|HNRNPC|EIF4A3
4	GO Molecular Function	Binding	GO:0005488	12838	53	0.005	4.04e-06	SLC25A11|LRRC59|SLC25A3|ARPC3|RPN2|SEC61A1|SRSF1|HACD3|CSNK2A2|RAB10|PRDX5|TMPO|CA2|ARPC2|STT3B|NPM1|PPIB|SCAMP3|CYCS|RPL38|UBE2N|CYC1|NOC2L|TUBB6|TALDO1|TUBB|LBR|VAPA|RPS3A|PTBP1|CYB5R3|MT-CO2|ILF2|FH|EMD|RPS4X|RPL10A|EIF2S2|CKAP4|PSIP1|STT3A|VDAC1|SNRPB|SRPRB|TFAM|WDR36|EIF2B4|RAB5C|RPLP0|HNRNPC|LRRC41|PHB|EIF4A3
4	GO Cellular Component	Rough endoplasmic reticulum	GO:0005791	81	4	0.0058	0.00011	RPN2|SEC61A1|CKAP4|SRPRB
4	GO Cellular Component	Extracellular region	GO:0005576	4175	25	0.0072	0.00015	SLC25A3|ARPC3|RAB10|PRDX5|CA2|ARPC2|PPIB|SCAMP3|UBE2N|TUBB6|TALDO1|TUBB|RPS3A|PTBP1|CYB5R3|ILF2|FH|RPS4X|RPL10A|CKAP4|VDAC1|RAB5C|RPLP0|HNRNPC|PHB
4	GO Cellular Component	Catalytic step 2 spliceosome	GO:0071013	90	4	0.008	0.00017	SRSF1|SNRPB|HNRNPC|EIF4A3
4	KEGG Pathways	Pathogenic Escherichia coli infection	hsa05130	187	5	0.0083	0.00025	ARPC3|ARPC2|CYCS|TUBB6|TUBB
4	GO Biological Process	Cytoplasmic translation	GO:0002181	123	6	0.0087	2.11e-06	RPL38|RPS3A|RPS4X|RPL10A|EIF2S2|RPLP0
4	GO Biological Process	Protein N-linked glycosylation via asparagine	GO:0018279	23	4	0.0087	1.12e-06	RPN2|STT3B|STT3A|DDOST
4	GO Biological Process	Ribosomal large subunit biogenesis	GO:0042273	74	5	0.0109	3.49e-06	NPM1|RPL38|NOC2L|RPL10A|RPLP0
4	GO Cellular Component	Mitochondrion	GO:0005739	1681	14	0.0142	0.00031	SLC25A11|LRRC59|SLC25A3|PRDX5|MTCH2|CYCS|CYC1|CYB5R3|MT-CO2|FH|VDAC1|TOMM40|TFAM|PHB
4	KEGG Pathways	Shigellosis	hsa05131	218	5	0.0151	0.00049	ARPC3|ARPC2|CYCS|UBE2N|VDAC1
4	GO Cellular Component	Large ribosomal subunit	GO:0015934	113	4	0.0176	0.00039	NPM1|RPL38|RPL10A|RPLP0
4	GO Cellular Component	Endomembrane system	GO:0012505	4721	26	0.0179	0.00041	LRRC59|RPN2|SEC61A1|HACD3|CSNK2A2|RAB10|TMPO|ARPC2|STT3B|PPIB|SCAMP3|TUBB|LBR|VAPA|RPS3A|CYB5R3|ILF2|EMD|CKAP4|STT3A|TMX1|DDOST|SRPRB|RAB5C|RPLP0|PHB
4	GO Cellular Component	Mitochondrial nucleoid	GO:0042645	46	3	0.0179	0.0004	LRRC59|VDAC1|TFAM
4	GO Cellular Component	Anchoring junction	GO:0070161	1325	12	0.0179	0.00043	ARPC3|HACD3|RAB10|ARPC2|NPM1|PPIB|RPL38|VAPA|RPS3A|RPS4X|RPL10A|RPLP0
4	KEGG Pathways	Spliceosome	hsa03040	132	4	0.0191	0.00068	SRSF1|SNRPB|HNRNPC|EIF4A3
4	GO Cellular Component	Intracellular organelle lumen	GO:0070013	5660	29	0.0214	0.00052	LRRC59|RPN2|SRSF1|CSNK2A2|PRDX5|ARPC2|NPM1|PPIB|CYCS|UBE2N|NOC2L|TUBB|RPS3A|PTBP1|CYB5R3|ILF2|FH|EMD|RPS4X|CKAP4|PSIP1|VDAC1|SNRPB|NAA10|TFAM|WDR36|HNRNPC|PHB|EIF4A3
4	KEGG Pathways	Phagosome	hsa04145	141	4	0.0224	0.00087	SEC61A1|TUBB6|TUBB|RAB5C
4	GO Cellular Component	Nuclear envelope	GO:0005635	487	7	0.0226	0.00058	LRRC59|HACD3|TMPO|TUBB|LBR|VAPA|EMD
4	GO Molecular Function	Nucleic acid binding	GO:0003676	4003	26	0.0227	2.3e-05	SLC25A11|LRRC59|SRSF1|PRDX5|TMPO|NPM1|PPIB|RPL38|UBE2N|NOC2L|LBR|RPS3A|PTBP1|ILF2|RPS4X|RPL10A|EIF2S2|CKAP4|PSIP1|SNRPB|TFAM|WDR36|EIF2B4|RPLP0|HNRNPC|EIF4A3
4	GO Cellular Component	Arp2/3 protein complex	GO:0005885	11	2	0.0245	0.00065	ARPC3|ARPC2
4	GO Cellular Component	Mitochondrial inner membrane	GO:0005743	502	7	0.0258	0.0007	SLC25A11|SLC25A3|CYCS|CYC1|MT-CO2|TOMM40|PHB
4	GO Cellular Component	Cytosolic large ribosomal subunit	GO:0022625	56	3	0.0258	0.00069	RPL38|RPL10A|RPLP0
4	GO Cellular Component	Organelle outer membrane	GO:0031968	236	5	0.0258	0.0007	MTCH2|CYB5R3|EMD|VDAC1|TOMM40
4	GO Cellular Component	Membrane protein complex	GO:0098796	1218	11	0.0273	0.00079	RPN2|SEC61A1|STT3B|CYC1|MT-CO2|STT3A|VDAC1|DDOST|TOMM40|SRPRB|PHB
4	GO Cellular Component	Secretory granule	GO:0030141	873	9	0.0343	0.001	CSNK2A2|RAB10|TUBB|VAPA|CYB5R3|ILF2|CKAP4|DDOST|RAB5C
4	GO Cellular Component	Nuclear inner membrane	GO:0005637	65	3	0.0353	0.0011	TMPO|LBR|EMD
4	GO Cellular Component	Polysome	GO:0005844	65	3	0.0353	0.0011	RPL38|RPS4X|RPL10A
4	GO Biological Process	Cellular macromolecule biosynthetic process	GO:0034645	778	11	0.0411	1.57e-05	RPN2|STT3B|RPL38|RPS3A|RPS4X|RPL10A|EIF2S2|STT3A|DDOST|EIF2B4|RPLP0
4	GO Molecular Function	Dolichyl-diphosphooligosaccharide-protein glycotransferase activity	GO:0004579	2	2	0.0416	5.06e-05	STT3B|STT3A
5	GO Cellular Component	Cytosol	GO:0005829	5438	74	5.8e-16	2.83e-19	MRI1|AAAS|AHCY|NUP155|RARS1|COPB1|NCAPG|ATXN10|CUL3|CAD|IQGAP1|CCT6A|FAM120A|CCT5|TRAPPC8|UCHL1|NUP205|KPNB1|USP24|CIP2A|APEH|NAA15|VPS35|GCN1|COPS6|RPTOR|QARS1|PSMD1|UBA6|USP9X|NPEPPS|PPP2R1A|CARM1|EIF5A|TNPO1|RAP1GDS1|FERMT2|ALDH3A2|LRBA|AP1B1|STIP1|GSTM3|IPO9|AHCTF1|COPA|YWHAB|SRM|AHNAK|NUP160|IPO7|GDI2|GART|MON2|PPP6R3|GAPVD1|LARS1|CTNND1|XPO1|IPO11|PUM1|UNC45A|PDCD6IP|LARP4|EIF4G1|FLNB|CKAP5…
5	GO Cellular Component	Cytoplasm	GO:0005737	12056	96	1.13e-08	1.1e-11	MRI1|YTHDC2|AAAS|TTLL12|AHCY|NUP155|RARS1|COPB1|NCAPG|SAFB2|ATXN10|ECPAS|IPO5|CUL3|CAD|IQGAP1|CCT6A|FAM120A|GLUD1|CCT5|TRAPPC8|UCHL1|NUP205|KPNB1|USP24|CIP2A|APEH|NAA15|DNAAF5|VPS35|GCN1|DDB1|COPS6|RPTOR|QARS1|PSMD1|UBA6|USP9X|NPEPPS|PPP2R1A|CARM1|EIF5A|TNPO1|RAP1GDS1|FERMT2|ALDH3A2|IPO4|AP3M1|LRBA|AP1B1|ANKRD17|STIP1|GSTM3|IPO9|AHCTF1|COPA|ADAR|YWHAB|CLIC1|SRM|SLC3A2|AHNAK|NUP160|IPO7|GDI2|GART|…
5	GO Cellular Component	Extracellular exosome	GO:0070062	2096	37	2.14e-08	3.14e-11	AHCY|RARS1|SAFB2|CUL3|CAD|IQGAP1|CCT6A|CCT5|KPNB1|APEH|VPS35|DDB1|NPEPPS|PPP2R1A|TNPO1|RAP1GDS1|GSTM3|AHCTF1|COPA|YWHAB|CLIC1|SLC3A2|AHNAK|GDI2|GART|MON2|CNP|CTNND1|PDCD6IP|FLNB|DICER1|MYL6|ACLY|GET3|CLTC|CYFIP1|SPTAN1
5	GO Biological Process	Nucleocytoplasmic transport	GO:0006913	248	14	1.99e-06	1.27e-10	AAAS|NUP155|IPO5|NUP205|KPNB1|TNPO1|IPO4|IPO9|AHCTF1|ADAR|NUP160|IPO7|XPO1|IPO11
5	GO Biological Process	Intracellular transport	GO:0046907	1365	29	1.99e-06	1.27e-10	AAAS|NUP155|COPB1|IPO5|CUL3|TRAPPC8|UCHL1|NUP205|KPNB1|VPS35|TNPO1|IPO4|AP3M1|AP1B1|IPO9|AHCTF1|COPA|ADAR|YWHAB|NUP160|IPO7|MON2|CNP|XPO1|IPO11|CORO1C|ATP2A2|GET3|CLTC
5	GO Molecular Function	RNA binding	GO:0003723	1672	31	2.08e-06	6.76e-10	YTHDC2|RARS1|SAFB2|IPO5|CCT6A|FAM120A|CCT5|KPNB1|APEH|NAA15|GCN1|EIF5A|TNPO1|ANKRD17|STIP1|ADAR|SLC3A2|AHNAK|LRRC47|GDI2|CNP|XPO1|PUM1|LARP4|EIF4G1|FLNB|DICER1|CLUH|CLTC|CYFIP1|CPSF1
5	GO Molecular Function	Protein binding	GO:0005515	7242	70	2.08e-06	1.05e-09	MRI1|YTHDC2|TRIP13|TTLL12|AHCY|RARS1|SAFB2|HSPBP1|IPO5|CUL3|CAD|IQGAP1|CCT6A|GLUD1|CCT5|UCHL1|KPNB1|CIP2A|APEH|DNAAF5|VPS35|GCN1|DDB1|RPTOR|QARS1|PSMD1|USP9X|CHORDC1|ARID1A|PPP2R1A|CARM1|EIF5A|TNPO1|FERMT2|ALDH3A2|IPO4|AP3M1|LRBA|AP1B1|STIP1|GSTM3|IPO9|COPA|YWHAB|CLIC1|SRM|SLC3A2|AHNAK|IPO7|GDI2|PPP6R3|GAPVD1|CTNND1|XPO1|IPO11|CORO1C|BZW2|UNC45A|PDCD6IP|EIF4G1|FLNB|CKAP5|DICER1|ATP2A2|POLD1|CLTC|…
5	GO Molecular Function	Enzyme binding	GO:0019899	2084	34	2.08e-06	2.09e-09	YTHDC2|HSPBP1|IPO5|CUL3|CAD|IQGAP1|UCHL1|KPNB1|GCN1|RPTOR|QARS1|PSMD1|TNPO1|FERMT2|IPO4|AP3M1|LRBA|AP1B1|GSTM3|IPO9|YWHAB|IPO7|GDI2|PPP6R3|GAPVD1|CTNND1|XPO1|IPO11|CORO1C|ATP2A2|POLD1|CLTC|CYFIP1|CPSF1
5	GO Molecular Function	Small GTPase binding	GO:0031267	273	14	2.08e-06	4.21e-10	IPO5|IQGAP1|KPNB1|TNPO1|IPO4|AP3M1|IPO9|IPO7|GDI2|GAPVD1|XPO1|IPO11|CORO1C|CYFIP1
5	GO Molecular Function	Cadherin binding	GO:0045296	334	15	2.08e-06	5.53e-10	RARS1|IQGAP1|CIP2A|GCN1|YWHAB|CLIC1|SLC3A2|AHNAK|GAPVD1|CTNND1|BZW2|UNC45A|FLNB|CKAP5|SPTAN1
5	GO Molecular Function	Nuclear import signal receptor activity	GO:0061608	19	6	2.08e-06	3.32e-09	IPO5|KPNB1|TNPO1|IPO4|IPO9|IPO11
5	GO Molecular Function	Nucleocytoplasmic carrier activity	GO:0140142	29	7	2.08e-06	7.56e-10	IPO5|KPNB1|TNPO1|IPO4|IPO9|XPO1|IPO11
5	GO Cellular Component	Intracellular anatomical structure	GO:0005622	14891	102	2.4e-06	8.59e-09	MRI1|YTHDC2|TRIP13|AAAS|TTLL12|AHCY|NUP155|RARS1|COPB1|NCAPG|SAFB2|ATXN10|ECPAS|IPO5|CUL3|CAD|IQGAP1|CCT6A|FAM120A|GLUD1|CCT5|TRAPPC8|UCHL1|NUP205|KPNB1|USP24|CIP2A|APEH|NAA15|DNAAF5|VPS35|GCN1|DDB1|COPS6|RPTOR|QARS1|PSMD1|UBA6|USP9X|NPEPPS|ARID1A|PPP2R1A|CARM1|KDM3B|EIF5A|TNPO1|RAP1GDS1|FERMT2|ALDH3A2|IPO4|AP3M1|LRBA|AP1B1|ANKRD17|STIP1|GSTM3|IPO9|AHCTF1|COPA|ADAR|YWHAB|CLIC1|SRM|SLC3A2|AHNAK|NU…
5	GO Cellular Component	Nuclear pore	GO:0005643	102	9	2.4e-06	8.2e-09	AAAS|NUP155|IPO5|NUP205|KPNB1|EIF5A|AHCTF1|NUP160|IPO7
5	GO Biological Process	Protein transport	GO:0015031	1180	26	2.6e-06	6.84e-10	AAAS|NUP155|COPB1|IPO5|NUP205|KPNB1|VPS35|EIF5A|TNPO1|IPO4|AP3M1|AP1B1|IPO9|AHCTF1|COPA|ADAR|YWHAB|NUP160|IPO7|GDI2|MON2|XPO1|IPO11|PDCD6IP|GET3|CLTC
5	GO Biological Process	Establishment of protein localization	GO:0045184	1272	27	2.6e-06	6.64e-10	AAAS|NUP155|COPB1|IPO5|NUP205|KPNB1|VPS35|EIF5A|TNPO1|IPO4|AP3M1|AP1B1|IPO9|AHCTF1|COPA|ADAR|YWHAB|NUP160|IPO7|GDI2|MON2|XPO1|IPO11|CORO1C|PDCD6IP|GET3|CLTC
5	GO Biological Process	Protein localization	GO:0008104	1943	33	3.79e-06	1.45e-09	AAAS|NUP155|COPB1|IPO5|TRAPPC8|NUP205|KPNB1|VPS35|USP9X|EIF5A|TNPO1|RAP1GDS1|FERMT2|IPO4|AP3M1|LRBA|AP1B1|IPO9|AHCTF1|COPA|ADAR|YWHAB|NUP160|IPO7|GDI2|MON2|HECTD1|XPO1|IPO11|CORO1C|PDCD6IP|GET3|CLTC
5	GO Cellular Component	Nuclear envelope	GO:0005635	487	15	1.65e-05	7.26e-08	AAAS|NUP155|IPO5|NUP205|KPNB1|APEH|EIF5A|ANKRD17|IPO9|AHCTF1|CLIC1|NUP160|IPO7|XPO1|IPO11
5	GO Biological Process	Protein localization to nucleus	GO:0034504	195	11	2.71e-05	1.38e-08	NUP155|IPO5|KPNB1|TNPO1|RAP1GDS1|IPO4|IPO9|ADAR|IPO7|XPO1|IPO11
5	GO Biological Process	Nitrogen compound transport	GO:0071705	1580	28	2.71e-05	1.52e-08	AAAS|NUP155|COPB1|IPO5|NUP205|KPNB1|VPS35|EIF5A|TNPO1|IPO4|AP3M1|AP1B1|IPO9|AHCTF1|COPA|ADAR|YWHAB|SLC3A2|NUP160|IPO7|GDI2|MON2|XPO1|IPO11|PDCD6IP|CKAP5|GET3|CLTC
5	GO Cellular Component	Vesicle	GO:0031982	3957	45	3.1e-05	1.51e-07	AHCY|RARS1|COPB1|SAFB2|ECPAS|CUL3|CAD|IQGAP1|CCT6A|CCT5|TRAPPC8|KPNB1|APEH|VPS35|DDB1|PSMD1|NPEPPS|PPP2R1A|TNPO1|RAP1GDS1|AP3M1|AP1B1|GSTM3|AHCTF1|COPA|YWHAB|CLIC1|SLC3A2|AHNAK|GDI2|GART|MON2|CNP|GAPVD1|CTNND1|CORO1C|PDCD6IP|FLNB|DICER1|MYL6|ACLY|GET3|CLTC|CYFIP1|SPTAN1
5	GO Biological Process	Protein import into nucleus	GO:0006606	115	9	3.41e-05	2.17e-08	NUP155|IPO5|KPNB1|TNPO1|IPO4|IPO9|ADAR|IPO7|IPO11
5	GO Cellular Component	Protein-containing complex	GO:0032991	5506	55	3.52e-05	1.89e-07	AAAS|NUP155|RARS1|COPB1|NCAPG|ECPAS|IPO5|CUL3|IQGAP1|CCT6A|CCT5|TRAPPC8|NUP205|KPNB1|NAA15|VPS35|GCN1|DDB1|COPS6|RPTOR|QARS1|PSMD1|ARID1A|PPP2R1A|KDM3B|EIF5A|IPO4|AP3M1|AP1B1|STIP1|AHCTF1|COPA|ADAR|CLIC1|SLC3A2|AHNAK|NUP160|IPO7|LARS1|CTNND1|XPO1|CORO1C|EIF4G1|SAAL1|CKAP5|DICER1|ATP2A2|MYL6|GET3|POLD1|CLTC|CYFIP1|CPSF1|ADSL|SPTAN1
5	GO Molecular Function	Cell adhesion molecule binding	GO:0050839	560	16	3.83e-05	6.98e-08	RARS1|IQGAP1|CIP2A|GCN1|FERMT2|YWHAB|CLIC1|SLC3A2|AHNAK|GAPVD1|CTNND1|BZW2|UNC45A|FLNB|CKAP5|SPTAN1
5	GO Biological Process	Cellular localization	GO:0051641	2677	37	3.86e-05	2.71e-08	AAAS|NUP155|COPB1|IPO5|CUL3|TRAPPC8|UCHL1|NUP205|KPNB1|VPS35|USP9X|EIF5A|TNPO1|RAP1GDS1|FERMT2|IPO4|AP3M1|LRBA|AP1B1|IPO9|AHCTF1|COPA|ADAR|YWHAB|NUP160|IPO7|GDI2|MON2|CNP|HECTD1|XPO1|IPO11|CORO1C|PDCD6IP|ATP2A2|GET3|CLTC
5	GO Biological Process	Intracellular protein transport	GO:0006886	683	18	3.87e-05	3.21e-08	NUP155|COPB1|IPO5|KPNB1|VPS35|TNPO1|IPO4|AP3M1|AP1B1|IPO9|COPA|ADAR|YWHAB|IPO7|XPO1|IPO11|GET3|CLTC
5	GO Biological Process	Macromolecule localization	GO:0033036	2356	34	4.69e-05	4.49e-08	AAAS|NUP155|COPB1|IPO5|TRAPPC8|NUP205|KPNB1|VPS35|USP9X|EIF5A|TNPO1|RAP1GDS1|FERMT2|IPO4|AP3M1|LRBA|AP1B1|IPO9|AHCTF1|COPA|ADAR|YWHAB|NUP160|IPO7|GDI2|MON2|HECTD1|XPO1|IPO11|CORO1C|PDCD6IP|CKAP5|GET3|CLTC
5	GO Cellular Component	Intracellular organelle	GO:0043229	13231	94	4.72e-05	2.77e-07	MRI1|YTHDC2|TRIP13|AAAS|TTLL12|AHCY|NUP155|RARS1|COPB1|NCAPG|SAFB2|ECPAS|IPO5|CUL3|CAD|IQGAP1|CCT6A|FAM120A|GLUD1|CCT5|TRAPPC8|UCHL1|NUP205|KPNB1|USP24|APEH|NAA15|DNAAF5|VPS35|GCN1|DDB1|COPS6|RPTOR|QARS1|PSMD1|UBA6|USP9X|NPEPPS|ARID1A|PPP2R1A|CARM1|KDM3B|EIF5A|TNPO1|RAP1GDS1|FERMT2|ALDH3A2|IPO4|AP3M1|LRBA|AP1B1|ANKRD17|STIP1|GSTM3|IPO9|AHCTF1|COPA|ADAR|YWHAB|CLIC1|SLC3A2|AHNAK|NUP160|IPO7|GDI2|MO…
5	GO Cellular Component	Extracellular space	GO:0005615	3247	38	0.00019	1.23e-06	AHCY|RARS1|SAFB2|ATXN10|CUL3|CAD|IQGAP1|CCT6A|CCT5|KPNB1|APEH|VPS35|DDB1|NPEPPS|PPP2R1A|TNPO1|RAP1GDS1|GSTM3|AHCTF1|COPA|YWHAB|CLIC1|SLC3A2|AHNAK|GDI2|GART|MON2|CNP|CTNND1|PDCD6IP|FLNB|DICER1|MYL6|ACLY|GET3|CLTC|CYFIP1|SPTAN1
5	GO Molecular Function	Ligase activity	GO:0016874	168	9	0.00021	4.63e-07	TTLL12|RARS1|CAD|UCHL1|QARS1|UBA6|LRRC47|GART|LARS1
5	GO Cellular Component	Intracellular membrane-bounded organelle	GO:0043231	12149	88	0.00023	1.61e-06	MRI1|YTHDC2|TRIP13|AAAS|TTLL12|AHCY|NUP155|RARS1|COPB1|NCAPG|SAFB2|ECPAS|IPO5|CUL3|CAD|IQGAP1|FAM120A|GLUD1|TRAPPC8|UCHL1|NUP205|KPNB1|USP24|APEH|NAA15|VPS35|DDB1|COPS6|RPTOR|QARS1|PSMD1|UBA6|USP9X|NPEPPS|ARID1A|PPP2R1A|CARM1|KDM3B|EIF5A|TNPO1|RAP1GDS1|FERMT2|ALDH3A2|IPO4|AP3M1|LRBA|AP1B1|ANKRD17|STIP1|GSTM3|IPO9|AHCTF1|COPA|ADAR|YWHAB|CLIC1|SLC3A2|AHNAK|NUP160|IPO7|GDI2|MON2|PPP6R3|CNP|GAPVD1|LA…
5	GO Biological Process	RNA transport	GO:0050658	159	9	0.00029	2.98e-07	AAAS|NUP155|NUP205|KPNB1|EIF5A|AHCTF1|NUP160|XPO1|CKAP5
5	GO Cellular Component	Nucleus	GO:0005634	7672	65	0.00037	2.84e-06	MRI1|YTHDC2|TRIP13|AAAS|TTLL12|AHCY|NUP155|RARS1|NCAPG|SAFB2|ECPAS|IPO5|CUL3|CAD|IQGAP1|FAM120A|UCHL1|NUP205|KPNB1|USP24|APEH|NAA15|DDB1|COPS6|RPTOR|PSMD1|UBA6|USP9X|NPEPPS|ARID1A|PPP2R1A|CARM1|KDM3B|EIF5A|TNPO1|RAP1GDS1|FERMT2|IPO4|ANKRD17|STIP1|GSTM3|IPO9|AHCTF1|ADAR|CLIC1|SLC3A2|AHNAK|NUP160|IPO7|PPP6R3|LARS1|CTNND1|HECTD1|XPO1|IPO11|PUM1|UNC45A|EIF4G1|SAAL1|CKAP5|DICER1|ACLY|GET3|POLD1|CPSF1
5	GO Cellular Component	Membrane-bounded organelle	GO:0043227	13188	92	0.00037	2.72e-06	MRI1|YTHDC2|TRIP13|AAAS|TTLL12|AHCY|NUP155|RARS1|COPB1|NCAPG|SAFB2|ECPAS|IPO5|CUL3|CAD|IQGAP1|CCT6A|FAM120A|GLUD1|CCT5|TRAPPC8|UCHL1|NUP205|KPNB1|USP24|APEH|NAA15|VPS35|DDB1|COPS6|RPTOR|QARS1|PSMD1|UBA6|USP9X|NPEPPS|ARID1A|PPP2R1A|CARM1|KDM3B|EIF5A|TNPO1|RAP1GDS1|FERMT2|ALDH3A2|IPO4|AP3M1|LRBA|AP1B1|ANKRD17|STIP1|GSTM3|IPO9|AHCTF1|COPA|ADAR|YWHAB|CLIC1|SLC3A2|AHNAK|NUP160|IPO7|GDI2|GART|MON2|PPP6…
5	GO Biological Process	Regulation of cell cycle	GO:0051726	1108	21	0.00039	4.77e-07	YTHDC2|TRIP13|TTLL12|NCAPG|IPO5|CUL3|IQGAP1|DDB1|RPTOR|CHORDC1|ARID1A|PPP2R1A|ANKRD17|AHCTF1|CLIC1|IPO7|XPO1|PUM1|PDCD6IP|EIF4G1|CLTC
5	GO Cellular Component	Organelle	GO:0043226	14017	95	0.00051	4.21e-06	MRI1|YTHDC2|TRIP13|AAAS|TTLL12|AHCY|NUP155|RARS1|COPB1|NCAPG|SAFB2|ECPAS|IPO5|CUL3|CAD|IQGAP1|CCT6A|FAM120A|GLUD1|CCT5|TRAPPC8|UCHL1|NUP205|KPNB1|USP24|APEH|NAA15|DNAAF5|VPS35|GCN1|DDB1|COPS6|RPTOR|QARS1|PSMD1|UBA6|USP9X|NPEPPS|ARID1A|PPP2R1A|CARM1|KDM3B|EIF5A|TNPO1|RAP1GDS1|FERMT2|ALDH3A2|IPO4|AP3M1|LRBA|AP1B1|ANKRD17|STIP1|GSTM3|IPO9|AHCTF1|COPA|ADAR|YWHAB|CLIC1|SLC3A2|AHNAK|NUP160|IPO7|GDI2|GA…
5	GO Biological Process	Organic substance transport	GO:0071702	1957	28	0.00091	1.22e-06	AAAS|NUP155|COPB1|IPO5|NUP205|KPNB1|VPS35|EIF5A|TNPO1|IPO4|AP3M1|AP1B1|IPO9|AHCTF1|COPA|ADAR|YWHAB|SLC3A2|NUP160|IPO7|GDI2|MON2|XPO1|IPO11|PDCD6IP|CKAP5|GET3|CLTC
5	GO Cellular Component	Endomembrane system	GO:0012505	4721	46	0.001	9.21e-06	YTHDC2|AAAS|NUP155|COPB1|ECPAS|IPO5|CUL3|IQGAP1|GLUD1|TRAPPC8|UCHL1|NUP205|KPNB1|APEH|VPS35|PSMD1|EIF5A|RAP1GDS1|ALDH3A2|AP3M1|LRBA|AP1B1|ANKRD17|STIP1|IPO9|AHCTF1|COPA|CLIC1|NUP160|IPO7|GDI2|MON2|GAPVD1|LARS1|XPO1|IPO11|CORO1C|UNC45A|PDCD6IP|ATP2A2|ACLY|GET3|CLTC|EPHX1|CYFIP1|SPTAN1
5	KEGG Pathways	RNA transport	hsa03013	161	8	0.0012	3.53e-06	AAAS|NUP155|NUP205|KPNB1|NUP160|XPO1|EIF4G1|CYFIP1
5	GO Biological Process	Establishment of protein localization to organelle	GO:0072594	335	11	0.0018	2.5e-06	NUP155|IPO5|KPNB1|TNPO1|IPO4|AP3M1|IPO9|ADAR|IPO7|IPO11|GET3
5	GO Molecular Function	Binding	GO:0005488	12838	90	0.002	4.91e-06	MRI1|YTHDC2|TRIP13|TTLL12|AHCY|RARS1|SAFB2|HSPBP1|ECPAS|IPO5|CUL3|CAD|IQGAP1|CCT6A|FAM120A|GLUD1|CCT5|UCHL1|KPNB1|CIP2A|APEH|NAA15|DNAAF5|VPS35|GCN1|DDB1|RPTOR|QARS1|PSMD1|UBA6|USP9X|CHORDC1|NPEPPS|ARID1A|PPP2R1A|CARM1|KDM3B|EIF5A|TNPO1|FERMT2|ALDH3A2|IPO4|AP3M1|LRBA|AP1B1|ANKRD17|STIP1|GSTM3|IPO9|AHCTF1|COPA|ADAR|YWHAB|CLIC1|SRM|SLC3A2|AHNAK|LRRC47|IPO7|GDI2|GART|PPP6R3|CNP|GAPVD1|LARS1|CTNND1|H…
5	GO Biological Process	Ribosomal protein import into nucleus	GO:0006610	4	3	0.0034	5.14e-06	IPO5|KPNB1|IPO11
5	GO Cellular Component	Melanosome	GO:0042470	109	6	0.0039	3.58e-05	AHCY|YWHAB|SLC3A2|CNP|PDCD6IP|CLTC
5	GO Cellular Component	Nuclear membrane	GO:0031965	305	9	0.0047	4.82e-05	AAAS|NUP155|NUP205|KPNB1|APEH|ANKRD17|AHCTF1|CLIC1|XPO1
5	GO Cellular Component	aminoacyl-tRNA synthetase multienzyme complex	GO:0017101	11	3	0.0048	5.2e-05	RARS1|QARS1|LARS1
5	GO Biological Process	mRNA transport	GO:0051028	129	7	0.0054	8.54e-06	AAAS|NUP155|NUP205|EIF5A|AHCTF1|NUP160|XPO1
5	GO Cellular Component	Extracellular region	GO:0005576	4175	40	0.007	7.81e-05	AHCY|RARS1|SAFB2|ATXN10|CUL3|CAD|IQGAP1|CCT6A|CCT5|KPNB1|APEH|VPS35|DDB1|PSMD1|NPEPPS|PPP2R1A|TNPO1|RAP1GDS1|GSTM3|AHCTF1|COPA|YWHAB|CLIC1|SLC3A2|AHNAK|GDI2|GART|MON2|CNP|CTNND1|PDCD6IP|FLNB|DICER1|MYL6|TBC1D15|ACLY|GET3|CLTC|CYFIP1|SPTAN1
5	GO Molecular Function	Nuclear localization sequence binding	GO:0008139	26	4	0.0072	1.91e-05	IPO5|KPNB1|TNPO1|IPO4
5	GO Cellular Component	Focal adhesion	GO:0005925	416	10	0.0082	9.66e-05	IQGAP1|FERMT2|YWHAB|AHNAK|GDI2|CORO1C|PDCD6IP|FLNB|CLTC|CYFIP1
5	GO Cellular Component	Cytoplasmic stress granule	GO:0010494	84	5	0.0095	0.00012	KPNB1|RPTOR|PUM1|LARP4|EIF4G1
5	GO Cellular Component	Supramolecular complex	GO:0099080	1366	19	0.0097	0.00013	YTHDC2|CUL3|IQGAP1|CCT6A|CCT5|KPNB1|RPTOR|FERMT2|AHCTF1|AHNAK|CNP|XPO1|PUM1|CORO1C|LARP4|EIF4G1|FLNB|CKAP5|CLTC
5	GO Cellular Component	Membrane coat	GO:0030117	91	5	0.0121	0.00017	COPB1|AP3M1|AP1B1|COPA|CLTC
5	GO Biological Process	Negative regulation of phosphate metabolic process	GO:0045936	424	11	0.013	2.16e-05	IPO5|IQGAP1|UCHL1|QARS1|CHORDC1|PPP2R1A|ADAR|YWHAB|IPO7|CORO1C|EIF4G1
5	GO Molecular Function	Heterocyclic compound binding	GO:1901363	5977	52	0.0155	4.4e-05	YTHDC2|TRIP13|TTLL12|AHCY|RARS1|SAFB2|HSPBP1|IPO5|CAD|CCT6A|FAM120A|GLUD1|CCT5|KPNB1|APEH|NAA15|GCN1|DDB1|RPTOR|QARS1|UBA6|CHORDC1|ARID1A|CARM1|KDM3B|EIF5A|TNPO1|ANKRD17|STIP1|AHCTF1|ADAR|SLC3A2|AHNAK|LRRC47|GDI2|GART|CNP|LARS1|XPO1|PUM1|LARP4|EIF4G1|FLNB|DICER1|ATP2A2|CLUH|ACLY|GET3|POLD1|CLTC|CYFIP1|CPSF1
5	GO Cellular Component	Intracellular non-membrane-bounded organelle	GO:0043232	5191	45	0.017	0.00025	MRI1|YTHDC2|TRIP13|AAAS|TTLL12|RARS1|NCAPG|ECPAS|IPO5|CUL3|IQGAP1|CCT6A|CCT5|KPNB1|DNAAF5|GCN1|DDB1|RPTOR|PSMD1|USP9X|ARID1A|PPP2R1A|KDM3B|FERMT2|IPO4|ANKRD17|STIP1|AHCTF1|ADAR|AHNAK|CNP|CTNND1|XPO1|PUM1|CORO1C|PDCD6IP|LARP4|EIF4G1|FLNB|CKAP5|MYL6|GET3|POLD1|CLTC|SPTAN1
5	GO Cellular Component	Nuclear pore inner ring	GO:0044611	3	2	0.018	0.00028	NUP155|NUP205
5	GO Biological Process	Cellular amino acid metabolic process	GO:0006520	290	9	0.0185	3.3e-05	MRI1|AHCY|RARS1|CAD|GLUD1|QARS1|LRRC47|GART|LARS1
5	GO Biological Process	Regulation of cell cycle process	GO:0010564	716	14	0.0185	3.46e-05	TRIP13|NCAPG|CUL3|DDB1|RPTOR|CHORDC1|ARID1A|PPP2R1A|ANKRD17|AHCTF1|XPO1|PDCD6IP|EIF4G1|CLTC
5	GO Biological Process	Protein localization to organelle	GO:0033365	713	14	0.0185	3.31e-05	NUP155|IPO5|KPNB1|VPS35|TNPO1|RAP1GDS1|IPO4|AP3M1|IPO9|ADAR|IPO7|XPO1|IPO11|GET3
5	GO Cellular Component	Vesicle coat	GO:0030120	57	4	0.0198	0.00032	COPB1|AP1B1|COPA|CLTC
5	GO Cellular Component	Golgi-associated vesicle membrane	GO:0030660	57	4	0.0198	0.00032	COPB1|AP1B1|COPA|CLTC
5	GO Biological Process	Localization	GO:0051179	4512	43	0.02	3.95e-05	AAAS|NUP155|COPB1|IPO5|CUL3|CCT5|TRAPPC8|UCHL1|NUP205|KPNB1|VPS35|USP9X|EIF5A|TNPO1|RAP1GDS1|FERMT2|IPO4|AP3M1|LRBA|AP1B1|IPO9|AHCTF1|COPA|ADAR|YWHAB|CLIC1|SLC3A2|NUP160|IPO7|GDI2|MON2|CNP|GAPVD1|HECTD1|XPO1|IPO11|CORO1C|PDCD6IP|CKAP5|ATP2A2|CLUH|GET3|CLTC
5	GO Molecular Function	Organic cyclic compound binding	GO:0097159	6050	52	0.0206	6.27e-05	YTHDC2|TRIP13|TTLL12|AHCY|RARS1|SAFB2|HSPBP1|IPO5|CAD|CCT6A|FAM120A|GLUD1|CCT5|KPNB1|APEH|NAA15|GCN1|DDB1|RPTOR|QARS1|UBA6|CHORDC1|ARID1A|CARM1|KDM3B|EIF5A|TNPO1|ANKRD17|STIP1|AHCTF1|ADAR|SLC3A2|AHNAK|LRRC47|GDI2|GART|CNP|LARS1|XPO1|PUM1|LARP4|EIF4G1|FLNB|DICER1|ATP2A2|CLUH|ACLY|GET3|POLD1|CLTC|CYFIP1|CPSF1
5	GO Biological Process	Peptide metabolic process	GO:0006518	547	12	0.022	4.48e-05	RARS1|APEH|GCN1|QARS1|NPEPPS|EIF5A|GSTM3|CLIC1|LRRC47|LARS1|LARP4|EIF4G1
5	GO Biological Process	miRNA processing	GO:0035196	34	4	0.0236	4.97e-05	NUP155|ADAR|PUM1|DICER1
5	GO Biological Process	Cellular process	GO:0009987	14826	96	0.0265	5.75e-05	MRI1|YTHDC2|TRIP13|AAAS|AHCY|NUP155|RARS1|COPB1|NCAPG|SAFB2|ATXN10|HSPBP1|ECPAS|IPO5|CUL3|CAD|IQGAP1|CCT6A|GLUD1|CCT5|TRAPPC8|UCHL1|NUP205|KPNB1|USP24|APEH|NAA15|DNAAF5|VPS35|GCN1|DDB1|RPTOR|QARS1|PSMD1|UBA6|USP9X|CHORDC1|NPEPPS|ARID1A|PPP2R1A|CARM1|KDM3B|EIF5A|TNPO1|RAP1GDS1|FERMT2|ALDH3A2|IPO4|AP3M1|LRBA|AP1B1|STIP1|GSTM3|IPO9|AHCTF1|COPA|ADAR|YWHAB|CLIC1|SRM|SLC3A2|LRRC47|NUP160|IPO7|GDI2|GART…
5	GO Cellular Component	Nuclear lumen	GO:0031981	4526	40	0.0273	0.00047	MRI1|AAAS|RARS1|NCAPG|SAFB2|ECPAS|IPO5|CUL3|CAD|UCHL1|NUP205|KPNB1|USP24|NAA15|DDB1|COPS6|RPTOR|PSMD1|ARID1A|CARM1|KDM3B|FERMT2|ANKRD17|AHCTF1|ADAR|SLC3A2|IPO7|PPP6R3|LARS1|HECTD1|XPO1|IPO11|PUM1|UNC45A|SAAL1|CKAP5|ACLY|GET3|POLD1|CPSF1
5	GO Molecular Function	S100 protein binding	GO:0044548	14	3	0.0296	9.6e-05	IQGAP1|AHNAK|ATP2A2
5	GO Cellular Component	Annulate lamellae	GO:0005642	5	2	0.0333	0.00059	EIF5A|XPO1
5	GO Molecular Function	aminoacyl-tRNA ligase activity	GO:0004812	43	4	0.0336	0.00012	RARS1|QARS1|LRRC47|LARS1
5	GO Biological Process	Negative regulation of protein phosphorylation	GO:0001933	326	9	0.0345	7.93e-05	IPO5|UCHL1|QARS1|CHORDC1|PPP2R1A|ADAR|IPO7|CORO1C|EIF4G1
5	GO Cellular Component	Vacuole	GO:0005773	839	13	0.0345	0.00062	VPS35|RPTOR|PSMD1|AP3M1|LRBA|AP1B1|YWHAB|SLC3A2|AHNAK|GDI2|LARS1|ACLY|CLTC
5	GO Molecular Function	Hsp90 protein binding	GO:0051879	45	4	0.0354	0.00014	KPNB1|CHORDC1|STIP1|UNC45A
5	GO Cellular Component	Ribonucleoprotein granule	GO:0035770	266	7	0.036	0.00067	YTHDC2|IQGAP1|KPNB1|RPTOR|PUM1|LARP4|EIF4G1
5	GO Cellular Component	Lysosome	GO:0005764	746	12	0.0388	0.00074	VPS35|RPTOR|PSMD1|AP3M1|LRBA|AP1B1|SLC3A2|AHNAK|GDI2|LARS1|ACLY|CLTC
5	GO Molecular Function	Nucleic acid binding	GO:0003676	4003	38	0.0396	0.00016	YTHDC2|RARS1|SAFB2|IPO5|CCT6A|FAM120A|CCT5|KPNB1|APEH|NAA15|GCN1|DDB1|RPTOR|ARID1A|CARM1|KDM3B|EIF5A|TNPO1|ANKRD17|STIP1|AHCTF1|ADAR|SLC3A2|AHNAK|LRRC47|GDI2|CNP|XPO1|PUM1|LARP4|EIF4G1|FLNB|DICER1|CLUH|POLD1|CLTC|CYFIP1|CPSF1
5	GO Molecular Function	glutamine-tRNA ligase activity	GO:0004819	2	2	0.0397	0.00017	QARS1|LARS1
5	GO Biological Process	Regulation of protein metabolic process	GO:0051246	2622	29	0.0433	0.0001	HSPBP1|IPO5|CUL3|IQGAP1|UCHL1|VPS35|GCN1|DDB1|COPS6|RPTOR|QARS1|PSMD1|USP9X|CHORDC1|PPP2R1A|EIF5A|FERMT2|ADAR|YWHAB|IPO7|PPP6R3|HECTD1|XPO1|PUM1|CORO1C|BZW2|LARP4|EIF4G1|CYFIP1
5	GO Biological Process	Transport	GO:0006810	3785	37	0.0458	0.00011	AAAS|NUP155|COPB1|IPO5|CUL3|CCT5|TRAPPC8|UCHL1|NUP205|KPNB1|VPS35|EIF5A|TNPO1|IPO4|AP3M1|AP1B1|IPO9|AHCTF1|COPA|ADAR|YWHAB|CLIC1|SLC3A2|NUP160|IPO7|GDI2|MON2|CNP|GAPVD1|XPO1|IPO11|CORO1C|PDCD6IP|CKAP5|ATP2A2|GET3|CLTC
5	GO Cellular Component	Vacuolar membrane	GO:0005774	459	9	0.046	0.00092	VPS35|RPTOR|AP3M1|LRBA|AP1B1|YWHAB|SLC3A2|AHNAK|CLTC
5	GO Cellular Component	Intracellular organelle lumen	GO:0070013	5660	46	0.046	0.00093	MRI1|AAAS|RARS1|NCAPG|SAFB2|ECPAS|IPO5|CUL3|CAD|GLUD1|UCHL1|NUP205|KPNB1|USP24|APEH|NAA15|DDB1|COPS6|RPTOR|QARS1|PSMD1|ARID1A|CARM1|KDM3B|FERMT2|ANKRD17|AHCTF1|ADAR|SLC3A2|IPO7|GDI2|PPP6R3|LARS1|HECTD1|XPO1|IPO11|PUM1|UNC45A|SAAL1|CKAP5|ACLY|GET3|POLD1|CYFIP1|CPSF1|SPTAN1
5	GO Biological Process	tRNA aminoacylation for protein translation	GO:0006418	43	4	0.0466	0.00012	RARS1|QARS1|LRRC47|LARS1
5	GO Biological Process	Cellular amide metabolic process	GO:0043603	810	14	0.0495	0.00013	RARS1|APEH|GCN1|QARS1|NPEPPS|PPP2R1A|EIF5A|GSTM3|CLIC1|LRRC47|LARS1|LARP4|EIF4G1|ACLY
6	GO Molecular Function	RNA binding	GO:0003723	1672	50	1.67e-21	3.39e-25	EIF3D|HNRNPL|DDX5|TARDBP|FXR2|YWHAE|USO1|TP53|FARSB|IGF2BP1|EIF4A1|CCT3|PDIA3|EEF2|SRP68|KHDRBS1|TCP1|SF3B2|UBE2O|P4HB|EIF3C|LARP1|EZR|ANXA2|SND1|SFPQ|XRCC6|EIF3B|EPRS1|UCHL5|EIF3A|RBMX|HSP90AB1|YARS1|ELP1|POLR2B|MATR3|DDX17|BZW1|RANGAP1|DHX57|DHX36|EIF2A|HDAC2|KPNA2|NKRF|VIM|USP10|SRRT|RPL11
6	GO Cellular Component	Cytosol	GO:0005829	5438	81	2.03e-21	9.9e-25	ZW10|PSMD8|EIF3D|PYGL|AHSA1|HNRNPL|DDX5|ATIC|YWHAH|FXR2|KPNA3|YWHAE|PSMD3|USO1|COPS3|TP53|FARSB|OLA1|SMC2|CCT8|IGF2BP1|EIF4A1|AGL|CCT3|HSPA4L|MAP1B|CCT2|EEF2|SRP68|KHDRBS1|TCP1|RUVBL1|GEMIN4|UBE2O|NCAPD2|P4HB|EIF3C|KPNA4|LARP1|EZR|SMC4|PRDX6|SEC24C|ANXA2|SND1|NRDC|SFPQ|EDC4|XRCC6|EIF3B|DCTN1|ADSS2|EPRS1|UCHL5|TAGLN2|EIF3A|ACTR1A|HSP90AB1|YARS1|KPNA6|ELP1|PSAT1|GPS1|AP1G1|CDK1|DDX17|PDIA6|RANGAP1|…
6	GO Cellular Component	Protein-containing complex	GO:0032991	5506	72	4.38e-14	4.28e-17	ZW10|UQCRC1|PSMD8|EIF3D|HNRNPL|DDX5|MSH2|FXR2|KPNA3|PSMD3|COPS3|TP53|FARSB|SMC2|CCT8|ATP5PO|IGF2BP1|EIF4A1|AGL|CCT3|MAP1B|CCT2|PDIA3|EEF2|SRP68|KHDRBS1|TCP1|RUVBL1|SF3B2|GEMIN4|NCAPD2|P4HB|EIF3C|KPNA4|EZR|SMC4|SEC24C|ANXA2|SND1|SFPQ|XRCC6|EIF3B|DCTN1|EPRS1|UCHL5|EIF3A|ACTR1A|RBMX|HSP90AB1|VDAC2|KPNA6|ELP1|POLR2B|SLC25A6|GPS1|AP1G1|CDK1|DDX17|PDIA6|RANGAP1|EEF1D|EIF2A|PSMD6|VDAC3|HDAC2|NCAPD3|KPNA…
6	GO Cellular Component	Extracellular exosome	GO:0070062	2096	45	5.49e-14	8.05e-17	PYGL|AHSA1|HNRNPL|DDX5|ATIC|DSTN|YWHAH|YWHAE|PSMD3|ACAT1|OLA1|SMC2|CCT8|EIF4A1|CCT3|CCT2|PDIA3|EEF2|TCP1|RUVBL1|GEMIN4|P4HB|EZR|PRDX6|ANXA2|SND1|EIF3B|ADSS2|TAGLN2|ACTR1A|RBMX|HSP90AB1|CAP1|PSAT1|CDK1|PDIA6|GPI|DHX36|WDR1|VDAC3|LDHA|VIM|RPL11|MTHFD1|AK2
6	GO Molecular Function	Cadherin binding	GO:0045296	334	20	9.31e-12	3.77e-15	AHSA1|ATIC|YWHAE|USO1|OLA1|CCT8|EEF2|RUVBL1|LARP1|EZR|PRDX6|ANXA2|SND1|TAGLN2|HSP90AB1|BZW1|RANGAP1|EEF1D|EIF2A|LDHA
6	GO Molecular Function	Heterocyclic compound binding	GO:1901363	5977	72	9.31e-12	4.81e-15	ZW10|EIF3D|PYGL|HNRNPL|ABCF2|DDX5|MSH2|TARDBP|FXR2|YWHAE|USO1|ACAT1|TP53|FARSB|OLA1|SMC2|CCT8|IGF2BP1|EIF4A1|CCT3|HSPA4L|CCT2|PDIA3|EEF2|SRP68|KHDRBS1|TCP1|RUVBL1|SF3B2|UBE2O|P4HB|EIF3C|LARP1|EZR|SMC4|ANXA2|SND1|SFPQ|XRCC6|EIF3B|ADSS2|EPRS1|UCHL5|EIF3A|ACTR1A|RBMX|HSP90AB1|VDAC2|YARS1|ELP1|PSAT1|POLR2B|MATR3|CDK1|DDX17|BZW1|RANGAP1|DHX57|EEF1D|DHX36|EIF2A|VDAC3|HDAC2|KPNA2|NKRF|VIM|USP10|HMOX2|SR…
6	GO Molecular Function	Organic cyclic compound binding	GO:0097159	6050	72	1.18e-11	9.55e-15	ZW10|EIF3D|PYGL|HNRNPL|ABCF2|DDX5|MSH2|TARDBP|FXR2|YWHAE|USO1|ACAT1|TP53|FARSB|OLA1|SMC2|CCT8|IGF2BP1|EIF4A1|CCT3|HSPA4L|CCT2|PDIA3|EEF2|SRP68|KHDRBS1|TCP1|RUVBL1|SF3B2|UBE2O|P4HB|EIF3C|LARP1|EZR|SMC4|ANXA2|SND1|SFPQ|XRCC6|EIF3B|ADSS2|EPRS1|UCHL5|EIF3A|ACTR1A|RBMX|HSP90AB1|VDAC2|YARS1|ELP1|PSAT1|POLR2B|MATR3|CDK1|DDX17|BZW1|RANGAP1|DHX57|EEF1D|DHX36|EIF2A|VDAC3|HDAC2|KPNA2|NKRF|VIM|USP10|HMOX2|SR…
6	GO Cellular Component	Cytoplasm	GO:0005737	12056	98	3.45e-10	1.18e-12	ZW10|UQCRC1|PSMD8|EIF3D|PYGL|AHSA1|HNRNPL|DDX5|ATIC|TARDBP|DSTN|YWHAH|FXR2|KPNA3|ALG6|YWHAE|PSMD3|USO1|ACAT1|ESYT1|COPS3|TP53|FARSB|OLA1|SMC2|CCT8|ATP5PO|IGF2BP1|EIF4A1|AGL|CCT3|HSPA4L|MAP1B|CCT2|PDIA3|EEF2|SRP68|KHDRBS1|TCP1|RUVBL1|GEMIN4|UBE2O|NCAPD2|P4HB|EIF3C|KPNA4|LARP1|EZR|SMC4|PRDX6|SEC24C|ANXA2|SND1|NRDC|SFPQ|EDC4|XRCC6|EIF3B|DCTN1|ADSS2|EPRS1|UCHL5|TAGLN2|EIF3A|ACTR1A|HSP90AB1|VDAC2|CAP1…
6	GO Cellular Component	Vesicle	GO:0031982	3957	54	7.8e-10	3.05e-12	PYGL|AHSA1|HNRNPL|DDX5|ATIC|DSTN|YWHAH|YWHAE|PSMD3|USO1|ACAT1|OLA1|SMC2|CCT8|EIF4A1|AGL|CCT3|CCT2|PDIA3|EEF2|TCP1|RUVBL1|GEMIN4|P4HB|EZR|PRDX6|SEC24C|ANXA2|SND1|XRCC6|EIF3B|ADSS2|TAGLN2|ACTR1A|RBMX|HSP90AB1|VDAC2|CAP1|PSAT1|AP1G1|CDK1|PDIA6|GPI|DHX36|PSMD6|WDR1|VDAC3|LDHA|VIM|USP10|HMOX2|RPL11|MTHFD1|AK2
6	GO Molecular Function	Nucleic acid binding	GO:0003676	4003	55	1.18e-09	1.2e-12	ZW10|EIF3D|HNRNPL|DDX5|MSH2|TARDBP|FXR2|YWHAE|USO1|TP53|FARSB|SMC2|IGF2BP1|EIF4A1|CCT3|PDIA3|EEF2|SRP68|KHDRBS1|TCP1|SF3B2|UBE2O|P4HB|EIF3C|LARP1|EZR|SMC4|ANXA2|SND1|SFPQ|XRCC6|EIF3B|EPRS1|UCHL5|EIF3A|RBMX|HSP90AB1|YARS1|ELP1|POLR2B|MATR3|DDX17|BZW1|RANGAP1|DHX57|EEF1D|DHX36|EIF2A|HDAC2|KPNA2|NKRF|VIM|USP10|SRRT|RPL11
6	GO Cellular Component	Intracellular organelle lumen	GO:0070013	5660	65	1.54e-09	6.79e-12	PSMD8|PYGL|HNRNPL|DDX5|MSH2|TARDBP|KPNA3|PSMD3|USO1|ACAT1|COPS3|TP53|OLA1|SMC2|CCT8|IGF2BP1|AGL|CCT2|PDIA3|EEF2|SRP68|KHDRBS1|RUVBL1|SF3B2|GEMIN4|UBE2O|NCAPD2|P4HB|KPNA4|EZR|SMC4|PRDX6|ANXA2|SFPQ|EDC4|XRCC6|UCHL5|EIF3A|RBMX|HSP90AB1|VDAC2|CAP1|YARS1|KPNA6|POLR2B|GPS1|MATR3|CDK1|DDX17|PDIA6|RANGAP1|GPI|EEF1D|HSD17B4|DHX36|PSMD6|HDAC2|NCAPD3|KPNA2|NKRF|VIM|USP10|SRRT|RPL11|AK2
6	GO Molecular Function	Cell adhesion molecule binding	GO:0050839	560	21	3.54e-09	4.31e-12	AHSA1|ATIC|YWHAE|USO1|OLA1|CCT8|EEF2|RUVBL1|P4HB|LARP1|EZR|PRDX6|ANXA2|SND1|TAGLN2|HSP90AB1|BZW1|RANGAP1|EEF1D|EIF2A|LDHA
6	GO Cellular Component	Extracellular space	GO:0005615	3247	47	4.87e-09	2.86e-11	PYGL|AHSA1|HNRNPL|DDX5|ATIC|DSTN|YWHAH|YWHAE|PSMD3|ACAT1|OLA1|SMC2|CCT8|EIF4A1|CCT3|CCT2|PDIA3|EEF2|TCP1|RUVBL1|GEMIN4|P4HB|EZR|PRDX6|ANXA2|SND1|EIF3B|ADSS2|TAGLN2|ACTR1A|RBMX|HSP90AB1|CAP1|YARS1|PSAT1|CDK1|PDIA6|GPI|DHX36|EIF2A|WDR1|VDAC3|LDHA|VIM|RPL11|MTHFD1|AK2
6	GO Cellular Component	Intracellular anatomical structure	GO:0005622	14891	105	1.06e-08	6.75e-11	ZW10|UQCRC1|PSMD8|EIF3D|PYGL|AHSA1|HNRNPL|DDX5|MSH2|ATIC|TARDBP|DSTN|YWHAH|FXR2|KPNA3|ALG6|YWHAE|PSMD3|USO1|ACAT1|ESYT1|COPS3|TP53|FARSB|OLA1|SMC2|CCT8|ATP5PO|IGF2BP1|EIF4A1|AGL|CCT3|HSPA4L|MAP1B|CCT2|PDIA3|EEF2|SRP68|KHDRBS1|TCP1|RUVBL1|SF3B2|GEMIN4|UBE2O|NCAPD2|P4HB|EIF3C|KPNA4|LARP1|EZR|SMC4|PRDX6|SEC24C|ANXA2|SND1|NRDC|SFPQ|EDC4|XRCC6|EIF3B|DCTN1|ADSS2|EPRS1|UCHL5|TAGLN2|EIF3A|ACTR1A|RBMX|HSP…
6	GO Biological Process	Cellular nitrogen compound metabolic process	GO:0034641	3463	51	1.69e-08	1.08e-12	EIF3D|HNRNPL|DDX5|MSH2|ATIC|TARDBP|ACAT1|TP53|FARSB|OLA1|ATP5PO|EIF4A1|EEF2|KHDRBS1|RUVBL1|SF3B2|GEMIN4|EIF3C|LARP1|ANXA2|SND1|SFPQ|EDC4|XRCC6|EIF3B|ADSS2|EPRS1|UCHL5|EIF3A|RBMX|HSP90AB1|YARS1|KPNA6|ELP1|PSAT1|POLR2B|CDK1|DDX17|GPI|EEF1D|HSD17B4|DHX36|EIF2A|KPNA2|LDHA|USP10|HMOX2|SRRT|RPL11|MTHFD1|AK2
6	GO Cellular Component	Ribonucleoprotein complex	GO:1990904	687	21	2.49e-08	1.7e-10	EIF3D|HNRNPL|DDX5|FXR2|IGF2BP1|EEF2|SRP68|RUVBL1|SF3B2|GEMIN4|EIF3C|SND1|EIF3B|EPRS1|EIF3A|RBMX|DDX17|EIF2A|VIM|SRRT|RPL11
6	GO Biological Process	Regulation of translation	GO:0006417	456	19	6.59e-08	8.98e-12	EIF3D|HNRNPL|TARDBP|FXR2|IGF2BP1|EIF4A1|EEF2|KHDRBS1|EIF3C|LARP1|EIF3B|EPRS1|EIF3A|ELP1|BZW1|EEF1D|DHX36|EIF2A|VIM
6	GO Biological Process	Regulation of cellular amide metabolic process	GO:0034248	516	20	6.59e-08	8.41e-12	EIF3D|HNRNPL|TARDBP|FXR2|TP53|IGF2BP1|EIF4A1|EEF2|KHDRBS1|EIF3C|LARP1|EIF3B|EPRS1|EIF3A|ELP1|BZW1|EEF1D|DHX36|EIF2A|VIM
6	GO Biological Process	Post-transcriptional regulation of gene expression	GO:0010608	546	20	8.78e-08	2.24e-11	EIF3D|HNRNPL|TARDBP|FXR2|IGF2BP1|EIF4A1|EEF2|KHDRBS1|EIF3C|LARP1|EIF3B|EPRS1|EIF3A|ELP1|MATR3|BZW1|EEF1D|DHX36|EIF2A|VIM
6	GO Biological Process	Positive regulation of chromosome organization	GO:2001252	107	11	1.26e-07	4e-11	SMC2|CCT8|CCT3|CCT2|TCP1|RUVBL1|NCAPD2|SMC4|SFPQ|UCHL5|DHX36
6	GO Cellular Component	Extracellular region	GO:0005576	4175	51	1.68e-07	1.23e-09	PYGL|AHSA1|HNRNPL|DDX5|ATIC|DSTN|YWHAH|YWHAE|PSMD3|ACAT1|OLA1|SMC2|CCT8|EIF4A1|AGL|CCT3|CCT2|PDIA3|EEF2|TCP1|RUVBL1|GEMIN4|P4HB|EZR|PRDX6|ANXA2|SND1|XRCC6|EIF3B|DCTN1|ADSS2|TAGLN2|ACTR1A|RBMX|HSP90AB1|CAP1|YARS1|PSAT1|CDK1|PDIA6|GPI|DHX36|EIF2A|PSMD6|WDR1|VDAC3|LDHA|VIM|RPL11|MTHFD1|AK2
6	GO Cellular Component	Membrane-bounded organelle	GO:0043227	13188	98	2.38e-07	1.86e-09	ZW10|UQCRC1|PSMD8|PYGL|AHSA1|HNRNPL|DDX5|MSH2|ATIC|TARDBP|DSTN|YWHAH|FXR2|KPNA3|ALG6|YWHAE|PSMD3|USO1|ACAT1|ESYT1|COPS3|TP53|OLA1|SMC2|CCT8|ATP5PO|IGF2BP1|EIF4A1|AGL|CCT3|HSPA4L|MAP1B|CCT2|PDIA3|EEF2|SRP68|KHDRBS1|TCP1|RUVBL1|SF3B2|GEMIN4|UBE2O|NCAPD2|P4HB|KPNA4|EZR|SMC4|PRDX6|SEC24C|ANXA2|SND1|NRDC|SFPQ|EDC4|XRCC6|EIF3B|DCTN1|ADSS2|UCHL5|TAGLN2|EIF3A|ACTR1A|RBMX|HSP90AB1|VDAC2|CAP1|YARS1|KPNA6|E…
6	GO Biological Process	Heterocycle metabolic process	GO:0046483	2891	43	3.67e-07	1.41e-10	HNRNPL|DDX5|MSH2|ATIC|TARDBP|ACAT1|TP53|FARSB|OLA1|ATP5PO|KHDRBS1|RUVBL1|SF3B2|GEMIN4|ANXA2|SND1|SFPQ|EDC4|XRCC6|ADSS2|EPRS1|UCHL5|RBMX|HSP90AB1|YARS1|KPNA6|ELP1|PSAT1|POLR2B|CDK1|DDX17|GPI|EEF1D|HSD17B4|DHX36|KPNA2|LDHA|USP10|HMOX2|SRRT|RPL11|MTHFD1|AK2
6	GO Cellular Component	Secretory granule lumen	GO:0034774	321	14	4.25e-07	3.53e-09	PYGL|PSMD3|OLA1|CCT8|AGL|CCT2|EEF2|PRDX6|ANXA2|XRCC6|HSP90AB1|CAP1|GPI|PSMD6
6	GO Molecular Function	ATP hydrolysis activity	GO:0016887	333	15	4.28e-07	6.08e-10	DDX5|MSH2|OLA1|SMC2|CCT8|EIF4A1|CCT3|CCT2|TCP1|RUVBL1|SMC4|HSP90AB1|DDX17|DHX57|DHX36
6	GO Biological Process	Cellular aromatic compound metabolic process	GO:0006725	2936	43	4.52e-07	2.3e-10	HNRNPL|DDX5|MSH2|ATIC|TARDBP|ACAT1|TP53|FARSB|OLA1|ATP5PO|KHDRBS1|RUVBL1|SF3B2|GEMIN4|ANXA2|SND1|SFPQ|EDC4|XRCC6|ADSS2|EPRS1|UCHL5|RBMX|HSP90AB1|YARS1|KPNA6|ELP1|PSAT1|POLR2B|CDK1|DDX17|GPI|EEF1D|HSD17B4|DHX36|KPNA2|LDHA|USP10|HMOX2|SRRT|RPL11|MTHFD1|AK2
6	GO Biological Process	Nucleobase-containing compound metabolic process	GO:0006139	2722	41	5.7e-07	3.27e-10	HNRNPL|DDX5|MSH2|ATIC|TARDBP|ACAT1|TP53|FARSB|OLA1|ATP5PO|KHDRBS1|RUVBL1|SF3B2|GEMIN4|ANXA2|SND1|SFPQ|EDC4|XRCC6|ADSS2|EPRS1|UCHL5|RBMX|HSP90AB1|YARS1|KPNA6|ELP1|POLR2B|CDK1|DDX17|GPI|EEF1D|HSD17B4|DHX36|KPNA2|LDHA|USP10|SRRT|RPL11|MTHFD1|AK2
6	GO Molecular Function	Binding	GO:0005488	12838	97	6.99e-07	1.13e-09	ZW10|UQCRC1|EIF3D|PYGL|AHSA1|HNRNPL|ABCF2|DDX5|MSH2|ATIC|TARDBP|DSTN|YWHAH|FXR2|KPNA3|YWHAE|USO1|ACAT1|ESYT1|TP53|FARSB|OLA1|SMC2|CCT8|IGF2BP1|EIF4A1|AGL|CCT3|HSPA4L|MAP1B|CCT2|PDIA3|EEF2|SRP68|KHDRBS1|TCP1|RUVBL1|SF3B2|GEMIN4|UBE2O|NCAPD2|P4HB|EIF3C|KPNA4|LARP1|EZR|SMC4|PRDX6|SEC24C|ANXA2|SND1|NRDC|SFPQ|XRCC6|EIF3B|DCTN1|ADSS2|EPRS1|UCHL5|TAGLN2|EIF3A|ACTR1A|RBMX|HSP90AB1|VDAC2|CAP1|YARS1|KPNA6|…
6	GO Molecular Function	Translation regulator activity	GO:0045182	152	11	6.99e-07	1.31e-09	EIF3D|FXR2|IGF2BP1|EIF4A1|EEF2|EIF3C|LARP1|EIF3B|EIF3A|EEF1D|EIF2A
6	GO Molecular Function	ATP-dependent activity	GO:0140657	543	18	6.99e-07	1.18e-09	DDX5|MSH2|TP53|OLA1|SMC2|CCT8|EIF4A1|CCT3|HSPA4L|CCT2|TCP1|RUVBL1|SMC4|XRCC6|HSP90AB1|DDX17|DHX57|DHX36
6	GO Cellular Component	Nuclear lumen	GO:0031981	4526	52	7.01e-07	6.84e-09	PSMD8|HNRNPL|DDX5|MSH2|TARDBP|KPNA3|PSMD3|USO1|COPS3|TP53|OLA1|SMC2|CCT8|IGF2BP1|SRP68|KHDRBS1|RUVBL1|SF3B2|GEMIN4|UBE2O|NCAPD2|KPNA4|EZR|SMC4|ANXA2|SFPQ|EDC4|XRCC6|UCHL5|EIF3A|RBMX|HSP90AB1|YARS1|KPNA6|POLR2B|GPS1|MATR3|CDK1|DDX17|RANGAP1|GPI|EEF1D|DHX36|PSMD6|HDAC2|NCAPD3|KPNA2|NKRF|VIM|USP10|SRRT|RPL11
6	GO Cellular Component	Organelle	GO:0043226	14017	100	9.05e-07	9.28e-09	ZW10|UQCRC1|PSMD8|PYGL|AHSA1|HNRNPL|DDX5|MSH2|ATIC|TARDBP|DSTN|YWHAH|FXR2|KPNA3|ALG6|YWHAE|PSMD3|USO1|ACAT1|ESYT1|COPS3|TP53|OLA1|SMC2|CCT8|ATP5PO|IGF2BP1|EIF4A1|AGL|CCT3|HSPA4L|MAP1B|CCT2|PDIA3|EEF2|SRP68|KHDRBS1|TCP1|RUVBL1|SF3B2|GEMIN4|UBE2O|NCAPD2|P4HB|KPNA4|LARP1|EZR|SMC4|PRDX6|SEC24C|ANXA2|SND1|NRDC|SFPQ|EDC4|XRCC6|EIF3B|DCTN1|ADSS2|UCHL5|TAGLN2|EIF3A|ACTR1A|RBMX|HSP90AB1|VDAC2|CAP1|YARS1|K…
6	GO Biological Process	Organic cyclic compound metabolic process	GO:1901360	3181	44	1.25e-06	7.94e-10	HNRNPL|DDX5|MSH2|ATIC|TARDBP|YWHAH|ACAT1|TP53|FARSB|OLA1|ATP5PO|KHDRBS1|RUVBL1|SF3B2|GEMIN4|ANXA2|SND1|SFPQ|EDC4|XRCC6|ADSS2|EPRS1|UCHL5|RBMX|HSP90AB1|YARS1|KPNA6|ELP1|PSAT1|POLR2B|CDK1|DDX17|GPI|EEF1D|HSD17B4|DHX36|KPNA2|LDHA|USP10|HMOX2|SRRT|RPL11|MTHFD1|AK2
6	GO Molecular Function	mRNA binding	GO:0003729	326	14	1.91e-06	4.26e-09	EIF3D|HNRNPL|DDX5|TARDBP|FXR2|TP53|IGF2BP1|EIF4A1|KHDRBS1|LARP1|EIF3A|RBMX|DHX36|EIF2A
6	GO Cellular Component	ficolin-1-rich granule lumen	GO:1904813	124	9	4.05e-06	4.35e-08	PYGL|PSMD3|CCT8|AGL|EEF2|XRCC6|HSP90AB1|GPI|PSMD6
6	GO Biological Process	Positive regulation of organelle organization	GO:0010638	508	17	4.45e-06	3.12e-09	DSTN|TP53|SMC2|CCT8|CCT3|MAP1B|CCT2|TCP1|RUVBL1|NCAPD2|SMC4|ANXA2|SFPQ|DCTN1|UCHL5|DHX36|WDR1
6	GO Molecular Function	Adenyl ribonucleotide binding	GO:0032559	1554	28	5.48e-06	1.33e-08	PYGL|ABCF2|DDX5|MSH2|ACAT1|FARSB|OLA1|SMC2|CCT8|EIF4A1|CCT3|HSPA4L|CCT2|TCP1|RUVBL1|UBE2O|SMC4|XRCC6|EPRS1|ACTR1A|HSP90AB1|YARS1|CDK1|DDX17|DHX57|DHX36|MTHFD1|AK2
6	GO Molecular Function	Protein binding	GO:0005515	7242	68	6.71e-06	1.91e-08	UQCRC1|PYGL|AHSA1|DDX5|MSH2|ATIC|TARDBP|DSTN|YWHAH|FXR2|KPNA3|YWHAE|USO1|ACAT1|ESYT1|TP53|OLA1|CCT8|AGL|CCT3|MAP1B|CCT2|PDIA3|EEF2|SRP68|KHDRBS1|TCP1|RUVBL1|NCAPD2|P4HB|EIF3C|LARP1|EZR|PRDX6|SEC24C|ANXA2|SND1|NRDC|SFPQ|XRCC6|EIF3B|DCTN1|EPRS1|TAGLN2|RBMX|HSP90AB1|CAP1|YARS1|ELP1|PSAT1|AP1G1|MATR3|CDK1|BZW1|RANGAP1|GPI|EEF1D|HSD17B4|DHX36|EIF2A|WDR1|HDAC2|NCAPD3|KPNA2|LDHA|VIM|USP10|RPL11
6	GO Biological Process	Cellular nitrogen compound biosynthetic process	GO:0044271	1494	28	7.49e-06	5.73e-09	EIF3D|DDX5|ATIC|ACAT1|TP53|FARSB|ATP5PO|EIF4A1|EEF2|EIF3C|LARP1|ANXA2|EIF3B|ADSS2|EPRS1|EIF3A|RBMX|HSP90AB1|YARS1|KPNA6|PSAT1|POLR2B|EEF1D|EIF2A|USP10|RPL11|MTHFD1|AK2
6	GO Molecular Function	ATP binding	GO:0005524	1491	27	7.7e-06	2.34e-08	PYGL|ABCF2|DDX5|MSH2|FARSB|OLA1|SMC2|CCT8|EIF4A1|CCT3|HSPA4L|CCT2|TCP1|RUVBL1|UBE2O|SMC4|XRCC6|EPRS1|ACTR1A|HSP90AB1|YARS1|CDK1|DDX17|DHX57|DHX36|MTHFD1|AK2
6	GO Molecular Function	Translation regulator activity, nucleic acid binding	GO:0090079	121	9	1.1e-05	3.56e-08	EIF3D|EIF4A1|EEF2|EIF3C|LARP1|EIF3B|EIF3A|EEF1D|EIF2A
6	GO Biological Process	Positive regulation of translation	GO:0045727	144	10	1.34e-05	1.11e-08	EIF3D|HNRNPL|FXR2|IGF2BP1|EEF2|KHDRBS1|EIF3C|LARP1|DHX36|VIM
6	GO Cellular Component	Chaperone complex	GO:0101031	41	6	1.72e-05	1.94e-07	CCT8|CCT3|CCT2|TCP1|RUVBL1|HSP90AB1
6	GO Cellular Component	Intracellular organelle	GO:0043229	13231	95	1.78e-05	2.09e-07	ZW10|UQCRC1|PSMD8|PYGL|AHSA1|HNRNPL|DDX5|MSH2|TARDBP|DSTN|FXR2|KPNA3|ALG6|YWHAE|PSMD3|USO1|ACAT1|ESYT1|COPS3|TP53|OLA1|SMC2|CCT8|ATP5PO|IGF2BP1|AGL|CCT3|HSPA4L|MAP1B|CCT2|PDIA3|EEF2|SRP68|KHDRBS1|TCP1|RUVBL1|SF3B2|GEMIN4|UBE2O|NCAPD2|P4HB|KPNA4|LARP1|EZR|SMC4|PRDX6|SEC24C|ANXA2|SND1|NRDC|SFPQ|EDC4|XRCC6|DCTN1|ADSS2|UCHL5|TAGLN2|EIF3A|ACTR1A|RBMX|HSP90AB1|VDAC2|CAP1|YARS1|KPNA6|ELP1|POLR2B|SLC25A6…
6	GO Molecular Function	Purine ribonucleotide binding	GO:0032555	1903	30	1.98e-05	6.9e-08	PYGL|ABCF2|DDX5|MSH2|ACAT1|FARSB|OLA1|SMC2|CCT8|EIF4A1|CCT3|HSPA4L|CCT2|EEF2|TCP1|RUVBL1|UBE2O|SMC4|XRCC6|ADSS2|EPRS1|ACTR1A|HSP90AB1|YARS1|CDK1|DDX17|DHX57|DHX36|MTHFD1|AK2
6	GO Molecular Function	Protein-containing complex binding	GO:0044877	1261	24	1.98e-05	6.81e-08	UQCRC1|DDX5|DSTN|YWHAE|TP53|OLA1|MAP1B|EEF2|SRP68|KHDRBS1|RUVBL1|GEMIN4|P4HB|EIF3C|LARP1|EZR|SND1|XRCC6|UCHL5|HSP90AB1|EIF2A|WDR1|VIM|SRRT
6	GO Molecular Function	Small molecule binding	GO:0036094	2507	35	2.02e-05	7.77e-08	PYGL|ABCF2|DDX5|MSH2|ACAT1|FARSB|OLA1|SMC2|CCT8|EIF4A1|CCT3|HSPA4L|CCT2|EEF2|TCP1|RUVBL1|UBE2O|SMC4|XRCC6|ADSS2|EPRS1|ACTR1A|HSP90AB1|VDAC2|YARS1|PSAT1|POLR2B|CDK1|DDX17|DHX57|GPI|DHX36|VDAC3|MTHFD1|AK2
6	GO Cellular Component	Nucleus	GO:0005634	7672	68	2.06e-05	2.52e-07	ZW10|PSMD8|HNRNPL|DDX5|MSH2|TARDBP|FXR2|KPNA3|YWHAE|PSMD3|USO1|COPS3|TP53|OLA1|SMC2|CCT8|ATP5PO|IGF2BP1|AGL|HSPA4L|PDIA3|EEF2|SRP68|KHDRBS1|RUVBL1|SF3B2|GEMIN4|UBE2O|NCAPD2|KPNA4|EZR|SMC4|PRDX6|ANXA2|SND1|SFPQ|EDC4|XRCC6|DCTN1|UCHL5|EIF3A|RBMX|HSP90AB1|VDAC2|YARS1|KPNA6|ELP1|POLR2B|SLC25A6|GPS1|MATR3|CDK1|DDX17|RANGAP1|GPI|EEF1D|DHX36|PSMD6|VDAC3|HDAC2|NCAPD3|KPNA2|NKRF|LDHA|VIM|USP10|SRRT|RPL11
6	GO Molecular Function	Nucleotide binding	GO:0000166	2168	32	2.23e-05	9.93e-08	PYGL|ABCF2|DDX5|MSH2|ACAT1|FARSB|OLA1|SMC2|CCT8|EIF4A1|CCT3|HSPA4L|CCT2|EEF2|TCP1|RUVBL1|UBE2O|SMC4|XRCC6|ADSS2|EPRS1|ACTR1A|HSP90AB1|VDAC2|YARS1|CDK1|DDX17|DHX57|DHX36|VDAC3|MTHFD1|AK2
6	GO Molecular Function	Translation factor activity, RNA binding	GO:0008135	98	8	2.23e-05	1.08e-07	EIF3D|EIF4A1|EEF2|EIF3C|EIF3B|EIF3A|EEF1D|EIF2A
6	GO Molecular Function	Purine ribonucleoside triphosphate binding	GO:0035639	1834	29	2.26e-05	1.15e-07	PYGL|ABCF2|DDX5|MSH2|FARSB|OLA1|SMC2|CCT8|EIF4A1|CCT3|HSPA4L|CCT2|EEF2|TCP1|RUVBL1|UBE2O|SMC4|XRCC6|ADSS2|EPRS1|ACTR1A|HSP90AB1|YARS1|CDK1|DDX17|DHX57|DHX36|MTHFD1|AK2
6	GO Biological Process	Regulation of chromosome organization	GO:0033044	253	12	2.31e-05	2.06e-08	ZW10|SMC2|CCT8|CCT3|CCT2|TCP1|RUVBL1|NCAPD2|SMC4|SFPQ|UCHL5|DHX36
6	GO Molecular Function	mRNA 3-UTR binding	GO:0003730	102	8	2.74e-05	1.45e-07	HNRNPL|DDX5|TARDBP|FXR2|TP53|IGF2BP1|LARP1|DHX36
6	GO Cellular Component	Condensin complex	GO:0000796	8	4	3.03e-05	3.85e-07	SMC2|NCAPD2|SMC4|NCAPD3
6	GO Cellular Component	Zona pellucida receptor complex	GO:0002199	8	4	3.03e-05	3.85e-07	CCT8|CCT3|CCT2|TCP1
6	KEGG Pathways	Huntington disease	hsa05016	295	12	3.48e-05	1.03e-07	UQCRC1|PSMD8|PSMD3|TP53|ATP5PO|DCTN1|ACTR1A|VDAC2|POLR2B|SLC25A6|VDAC3|HDAC2
6	GO Cellular Component	NLS-dependent protein nuclear import complex	GO:0042564	9	4	4.05e-05	5.54e-07	KPNA3|KPNA4|KPNA6|KPNA2
6	GO Molecular Function	Ribonucleoprotein complex binding	GO:0043021	152	9	4.11e-05	2.25e-07	DDX5|OLA1|EEF2|SRP68|GEMIN4|EIF3C|LARP1|SND1|EIF2A
6	GO Molecular Function	Carbohydrate derivative binding	GO:0097367	2278	32	5.38e-05	3.05e-07	PYGL|ABCF2|DDX5|MSH2|ACAT1|FARSB|OLA1|SMC2|CCT8|EIF4A1|CCT3|HSPA4L|CCT2|EEF2|TCP1|RUVBL1|UBE2O|SMC4|XRCC6|ADSS2|EPRS1|ACTR1A|HSP90AB1|YARS1|POLR2B|CDK1|DDX17|DHX57|GPI|DHX36|MTHFD1|AK2
6	GO Cellular Component	Chaperonin-containing T-complex	GO:0005832	10	4	5.46e-05	7.73e-07	CCT8|CCT3|CCT2|TCP1
6	GO Biological Process	Positive regulation of gene expression	GO:0010628	1146	23	5.52e-05	5.28e-08	EIF3D|HNRNPL|DDX5|MSH2|TARDBP|FXR2|TP53|IGF2BP1|EEF2|KHDRBS1|EIF3C|LARP1|EZR|PRDX6|ANXA2|RBMX|KPNA6|CDK1|GPI|DHX36|HDAC2|VIM|RPL11
6	GO Biological Process	Positive regulation of telomerase RNA localization to Cajal body	GO:1904874	15	5	5.62e-05	6.09e-08	CCT8|CCT3|CCT2|TCP1|RUVBL1
6	KEGG Pathways	RNA transport	hsa03013	161	9	6e-05	3.57e-07	EIF3D|TARDBP|FXR2|EIF4A1|GEMIN4|EIF3C|EIF3B|EIF3A|RANGAP1
6	GO Cellular Component	Nucleoplasm	GO:0005654	4169	45	6.62e-05	9.7e-07	PSMD8|HNRNPL|DDX5|MSH2|TARDBP|KPNA3|PSMD3|COPS3|TP53|SMC2|CCT8|IGF2BP1|KHDRBS1|RUVBL1|SF3B2|GEMIN4|UBE2O|NCAPD2|KPNA4|SMC4|SFPQ|EDC4|XRCC6|UCHL5|EIF3A|RBMX|HSP90AB1|YARS1|KPNA6|POLR2B|GPS1|CDK1|DDX17|RANGAP1|GPI|EEF1D|DHX36|PSMD6|HDAC2|NCAPD3|KPNA2|NKRF|USP10|SRRT|RPL11
6	GO Molecular Function	Nucleoside-triphosphatase activity	GO:0017111	650	16	9.59e-05	5.64e-07	DDX5|MSH2|OLA1|SMC2|CCT8|EIF4A1|CCT3|CCT2|EEF2|TCP1|RUVBL1|SMC4|HSP90AB1|DDX17|DHX57|DHX36
6	GO Biological Process	Regulation of mRNA metabolic process	GO:1903311	302	12	0.00011	1.32e-07	HNRNPL|DDX5|TARDBP|FXR2|IGF2BP1|KHDRBS1|LARP1|PRDX6|RBMX|DDX17|DHX36|VIM
6	GO Biological Process	Meiotic chromosome condensation	GO:0010032	6	4	0.00012	1.65e-07	SMC2|NCAPD2|SMC4|NCAPD3
6	GO Biological Process	Positive regulation of telomere maintenance	GO:0032206	67	7	0.00012	1.47e-07	CCT8|CCT3|CCT2|TCP1|RUVBL1|UCHL5|DHX36
6	GO Cellular Component	Intracellular non-membrane-bounded organelle	GO:0043232	5191	51	0.00013	2.02e-06	ZW10|HNRNPL|DDX5|MSH2|TARDBP|DSTN|FXR2|USO1|TP53|OLA1|SMC2|CCT8|IGF2BP1|CCT3|MAP1B|CCT2|SRP68|TCP1|RUVBL1|GEMIN4|NCAPD2|P4HB|LARP1|EZR|SMC4|ANXA2|SFPQ|EDC4|XRCC6|DCTN1|UCHL5|TAGLN2|EIF3A|ACTR1A|RBMX|HSP90AB1|VDAC2|CAP1|CDK1|DDX17|RANGAP1|EEF1D|DHX36|EIF2A|WDR1|HDAC2|NCAPD3|NKRF|VIM|USP10|RPL11
6	GO Molecular Function	Protein folding chaperone	GO:0044183	53	6	0.00013	7.71e-07	CCT8|CCT3|HSPA4L|CCT2|TCP1|HSP90AB1
6	GO Molecular Function	Anion binding	GO:0043168	2404	32	0.00016	1.01e-06	PYGL|ABCF2|DDX5|MSH2|ACAT1|FARSB|OLA1|SMC2|CCT8|EIF4A1|CCT3|HSPA4L|CCT2|EEF2|TCP1|RUVBL1|UBE2O|SMC4|ANXA2|XRCC6|ADSS2|EPRS1|ACTR1A|HSP90AB1|YARS1|PSAT1|CDK1|DDX17|DHX57|DHX36|MTHFD1|AK2
6	GO Biological Process	Ribonucleoprotein complex assembly	GO:0022618	203	10	0.00017	2.37e-07	EIF3D|RUVBL1|SF3B2|GEMIN4|EIF3C|EIF3B|EIF3A|RBMX|HSP90AB1|RPL11
6	GO Cellular Component	Eukaryotic translation initiation factor 3 complex	GO:0005852	15	4	0.00017	2.93e-06	EIF3D|EIF3C|EIF3B|EIF3A
6	GO Cellular Component	Eukaryotic 48S preinitiation complex	GO:0033290	15	4	0.00017	2.93e-06	EIF3D|EIF3C|EIF3B|EIF3A
6	GO Biological Process	Translation	GO:0006412	389	13	0.00018	2.64e-07	EIF3D|FARSB|EIF4A1|EEF2|EIF3C|LARP1|EIF3B|EPRS1|EIF3A|YARS1|EEF1D|EIF2A|RPL11
6	GO Biological Process	Translational initiation	GO:0006413	75	7	0.00018	3e-07	EIF3D|EIF4A1|EIF3C|LARP1|EIF3B|EIF3A|EIF2A
6	GO Biological Process	Nitrogen compound metabolic process	GO:0006807	6643	62	0.00018	2.7e-07	PSMD8|EIF3D|HNRNPL|DDX5|MSH2|ATIC|TARDBP|ALG6|PSMD3|ACAT1|COPS3|TP53|FARSB|OLA1|ATP5PO|EIF4A1|EEF2|KHDRBS1|RUVBL1|SF3B2|GEMIN4|UBE2O|P4HB|EIF3C|LARP1|ANXA2|SND1|NRDC|SFPQ|EDC4|XRCC6|EIF3B|ADSS2|EPRS1|UCHL5|EIF3A|RBMX|HSP90AB1|YARS1|KPNA6|ELP1|PSAT1|POLR2B|GPS1|CDK1|DDX17|RANGAP1|GPI|EEF1D|HSD17B4|DHX36|EIF2A|PSMD6|HDAC2|KPNA2|LDHA|USP10|HMOX2|SRRT|RPL11|MTHFD1|AK2
6	GO Biological Process	Primary metabolic process	GO:0044238	7156	65	0.00018	2.69e-07	PSMD8|EIF3D|PYGL|HNRNPL|DDX5|MSH2|ATIC|TARDBP|YWHAH|ALG6|PSMD3|ACAT1|COPS3|TP53|FARSB|OLA1|ATP5PO|EIF4A1|AGL|EEF2|KHDRBS1|RUVBL1|SF3B2|GEMIN4|UBE2O|P4HB|EIF3C|LARP1|PRDX6|ANXA2|SND1|NRDC|SFPQ|EDC4|XRCC6|EIF3B|ADSS2|EPRS1|UCHL5|EIF3A|RBMX|HSP90AB1|YARS1|KPNA6|ELP1|PSAT1|POLR2B|GPS1|CDK1|DDX17|RANGAP1|GPI|EEF1D|HSD17B4|DHX36|EIF2A|PSMD6|HDAC2|KPNA2|LDHA|USP10|SRRT|RPL11|MTHFD1|AK2
6	GO Cellular Component	Melanosome	GO:0042470	109	7	0.00018	3.17e-06	YWHAE|PDIA3|P4HB|ANXA2|SND1|HSP90AB1|PDIA6
6	GO Molecular Function	Translation initiation factor activity	GO:0003743	57	6	0.00018	1.14e-06	EIF3D|EIF4A1|EIF3C|EIF3B|EIF3A|EIF2A
6	GO Molecular Function	ATP-dependent protein folding chaperone	GO:0140662	31	5	0.00021	1.38e-06	CCT8|CCT3|HSPA4L|CCT2|TCP1
6	GO Biological Process	Protein folding	GO:0006457	215	10	0.00022	3.94e-07	AHSA1|CCT8|CCT3|HSPA4L|CCT2|PDIA3|TCP1|P4HB|HSP90AB1|PDIA6
6	GO Cellular Component	Eukaryotic 43S preinitiation complex	GO:0016282	17	4	0.00024	4.49e-06	EIF3D|EIF3C|EIF3B|EIF3A
6	GO Biological Process	Nucleic acid metabolic process	GO:0090304	2203	31	0.00026	4.82e-07	HNRNPL|DDX5|MSH2|TARDBP|TP53|FARSB|KHDRBS1|RUVBL1|SF3B2|GEMIN4|ANXA2|SND1|SFPQ|EDC4|XRCC6|EPRS1|UCHL5|RBMX|HSP90AB1|YARS1|KPNA6|ELP1|POLR2B|CDK1|DDX17|EEF1D|DHX36|KPNA2|USP10|SRRT|RPL11
6	GO Cellular Component	Secretory granule	GO:0030141	873	17	0.00028	5.5e-06	PYGL|PSMD3|OLA1|CCT8|AGL|CCT2|EEF2|TCP1|PRDX6|ANXA2|XRCC6|HSP90AB1|VDAC2|CAP1|GPI|PSMD6|HMOX2
6	GO Cellular Component	Chromosomal region	GO:0098687	365	11	0.0003	6.06e-06	ZW10|MSH2|NCAPD2|SMC4|XRCC6|DCTN1|CDK1|RANGAP1|DHX36|HDAC2|NCAPD3
6	GO Biological Process	Regulation of protein metabolic process	GO:0051246	2622	34	0.00037	7.34e-07	EIF3D|HNRNPL|TARDBP|FXR2|YWHAE|PSMD3|COPS3|TP53|IGF2BP1|EIF4A1|EEF2|KHDRBS1|UBE2O|EIF3C|LARP1|EZR|ANXA2|NRDC|XRCC6|EIF3B|EPRS1|UCHL5|EIF3A|HSP90AB1|ELP1|GPS1|BZW1|GPI|EEF1D|DHX36|EIF2A|HDAC2|VIM|RPL11
6	GO Biological Process	Organic substance metabolic process	GO:0071704	7522	66	0.00038	7.93e-07	PSMD8|EIF3D|PYGL|HNRNPL|DDX5|MSH2|ATIC|TARDBP|YWHAH|ALG6|PSMD3|ACAT1|COPS3|TP53|FARSB|OLA1|ATP5PO|EIF4A1|AGL|EEF2|KHDRBS1|RUVBL1|SF3B2|GEMIN4|UBE2O|P4HB|EIF3C|LARP1|PRDX6|ANXA2|SND1|NRDC|SFPQ|EDC4|XRCC6|EIF3B|ADSS2|EPRS1|UCHL5|EIF3A|RBMX|HSP90AB1|YARS1|KPNA6|ELP1|PSAT1|POLR2B|GPS1|CDK1|DDX17|RANGAP1|GPI|EEF1D|HSD17B4|DHX36|EIF2A|PSMD6|HDAC2|KPNA2|LDHA|USP10|HMOX2|SRRT|RPL11|MTHFD1|AK2
6	GO Biological Process	Positive regulation of establishment of protein localization to telomere	GO:1904851	10	4	0.00038	7.73e-07	CCT8|CCT3|CCT2|TCP1
6	GO Biological Process	Cellular macromolecule metabolic process	GO:0044260	2512	33	0.00039	8.56e-07	PSMD8|EIF3D|PYGL|DDX5|MSH2|ALG6|PSMD3|COPS3|TP53|FARSB|EIF4A1|AGL|EEF2|RUVBL1|EIF3C|LARP1|SND1|SFPQ|EDC4|XRCC6|EIF3B|EPRS1|UCHL5|EIF3A|HSP90AB1|YARS1|CDK1|EEF1D|EIF2A|PSMD6|KPNA2|USP10|RPL11
6	GO Biological Process	Positive regulation of protein localization to nucleus	GO:1900182	91	7	0.00046	1.02e-06	TARDBP|CCT8|CCT3|CCT2|TCP1|HSP90AB1|CDK1
6	GO Biological Process	Positive regulation of protein localization to Cajal body	GO:1904871	11	4	0.00046	1.05e-06	CCT8|CCT3|CCT2|TCP1
6	GO Cellular Component	Intracellular membrane-bounded organelle	GO:0043231	12149	87	0.00047	9.96e-06	ZW10|UQCRC1|PSMD8|PYGL|AHSA1|HNRNPL|DDX5|MSH2|TARDBP|FXR2|KPNA3|ALG6|YWHAE|PSMD3|USO1|ACAT1|ESYT1|COPS3|TP53|OLA1|SMC2|CCT8|ATP5PO|IGF2BP1|AGL|HSPA4L|CCT2|PDIA3|EEF2|SRP68|KHDRBS1|TCP1|RUVBL1|SF3B2|GEMIN4|UBE2O|NCAPD2|P4HB|KPNA4|EZR|SMC4|PRDX6|SEC24C|ANXA2|SND1|NRDC|SFPQ|EDC4|XRCC6|DCTN1|ADSS2|UCHL5|EIF3A|RBMX|HSP90AB1|VDAC2|CAP1|YARS1|KPNA6|ELP1|POLR2B|SLC25A6|GPS1|AP1G1|MATR3|CDK1|DDX17|PDIA6|R…
6	GO Biological Process	Cellular metabolic process	GO:0044237	6568	60	0.0005	1.24e-06	UQCRC1|PSMD8|EIF3D|PYGL|HNRNPL|DDX5|MSH2|ATIC|TARDBP|ALG6|PSMD3|ACAT1|COPS3|TP53|FARSB|OLA1|ATP5PO|EIF4A1|AGL|EEF2|KHDRBS1|RUVBL1|SF3B2|GEMIN4|EIF3C|LARP1|PRDX6|ANXA2|SND1|SFPQ|EDC4|XRCC6|EIF3B|ADSS2|EPRS1|UCHL5|EIF3A|RBMX|HSP90AB1|YARS1|KPNA6|ELP1|PSAT1|POLR2B|CDK1|DDX17|GPI|EEF1D|HSD17B4|DHX36|EIF2A|PSMD6|KPNA2|LDHA|USP10|HMOX2|SRRT|RPL11|MTHFD1|AK2
6	GO Biological Process	mRNA metabolic process	GO:0016071	611	15	0.00053	1.36e-06	HNRNPL|DDX5|TARDBP|TP53|KHDRBS1|SF3B2|GEMIN4|ANXA2|SND1|SFPQ|EDC4|RBMX|DDX17|EEF1D|SRRT
6	GO Biological Process	Regulation of mRNA processing	GO:0050684	140	8	0.00053	1.4e-06	HNRNPL|DDX5|FXR2|KHDRBS1|PRDX6|RBMX|DDX17|DHX36
6	GO Biological Process	Organic substance biosynthetic process	GO:1901576	2438	32	0.00053	1.37e-06	EIF3D|PYGL|DDX5|ATIC|ALG6|ACAT1|TP53|FARSB|ATP5PO|EIF4A1|AGL|EEF2|EIF3C|LARP1|ANXA2|EIF3B|ADSS2|EPRS1|EIF3A|RBMX|HSP90AB1|YARS1|KPNA6|PSAT1|POLR2B|GPI|EEF1D|EIF2A|USP10|RPL11|MTHFD1|AK2
6	GO Biological Process	Regulation of alternative mRNA splicing, via spliceosome	GO:0000381	61	6	0.00056	1.65e-06	HNRNPL|DDX5|FXR2|KHDRBS1|RBMX|DDX17
6	GO Biological Process	Macromolecule biosynthetic process	GO:0009059	1394	23	0.00056	1.58e-06	EIF3D|DDX5|ALG6|TP53|FARSB|EIF4A1|AGL|EEF2|EIF3C|LARP1|ANXA2|EIF3B|EPRS1|EIF3A|RBMX|HSP90AB1|YARS1|KPNA6|POLR2B|EEF1D|EIF2A|USP10|RPL11
6	GO Biological Process	Amide biosynthetic process	GO:0043604	536	14	0.00056	1.56e-06	EIF3D|ACAT1|FARSB|EIF4A1|EEF2|EIF3C|LARP1|EIF3B|EPRS1|EIF3A|YARS1|EEF1D|EIF2A|RPL11
6	GO Biological Process	Regulation of organelle organization	GO:0033043	1190	21	0.00058	1.74e-06	ZW10|DSTN|TP53|SMC2|CCT8|CCT3|MAP1B|CCT2|TCP1|RUVBL1|NCAPD2|EZR|SMC4|ANXA2|SFPQ|DCTN1|UCHL5|SLC25A6|DHX36|WDR1|VDAC3
6	GO Biological Process	Gene expression	GO:0010467	2101	29	0.0006	1.88e-06	EIF3D|HNRNPL|DDX5|MSH2|TARDBP|TP53|FARSB|EIF4A1|EEF2|KHDRBS1|SF3B2|GEMIN4|EIF3C|LARP1|ANXA2|SFPQ|EIF3B|EPRS1|EIF3A|RBMX|YARS1|KPNA6|ELP1|POLR2B|DDX17|EEF1D|EIF2A|SRRT|RPL11
6	GO Biological Process	Cytoplasmic translational initiation	GO:0002183	34	5	0.00065	2.08e-06	EIF3D|EIF4A1|EIF3C|EIF3B|EIF3A
6	GO Cellular Component	Eukaryotic translation initiation factor 3 complex, eIF3m	GO:0071541	7	3	0.00083	1.79e-05	EIF3D|EIF3B|EIF3A
6	GO Biological Process	Positive regulation of telomere maintenance via telomere lengthening	GO:1904358	37	5	0.00088	3.04e-06	CCT8|CCT3|CCT2|TCP1|DHX36
6	GO Molecular Function	Nuclear import signal receptor activity	GO:0061608	19	4	0.00088	6.59e-06	KPNA3|KPNA4|KPNA6|KPNA2
6	GO Molecular Function	Ubiquitin protein ligase binding	GO:0031625	299	10	0.00089	6.83e-06	UQCRC1|YWHAE|TP53|CCT2|TCP1|PRDX6|HSP90AB1|RANGAP1|GPI|RPL11
6	GO Molecular Function	Histone deacetylase binding	GO:0042826	125	7	0.00094	7.46e-06	YWHAE|TP53|SFPQ|HSP90AB1|DHX36|HDAC2|KPNA2
6	GO Biological Process	Regulation of mRNA splicing, via spliceosome	GO:0048024	110	7	0.00096	3.36e-06	HNRNPL|DDX5|FXR2|KHDRBS1|PRDX6|RBMX|DDX17
6	GO Biological Process	Formation of cytoplasmic translation initiation complex	GO:0001732	16	4	0.001	3.65e-06	EIF3D|EIF3C|EIF3B|EIF3A
6	GO Biological Process	Binding of sperm to zona pellucida	GO:0007339	39	5	0.001	3.85e-06	CCT8|CCT3|CCT2|TCP1|VDAC2
6	GO Biological Process	Metabolic process	GO:0008152	7988	67	0.001	3.62e-06	UQCRC1|PSMD8|EIF3D|PYGL|HNRNPL|DDX5|MSH2|ATIC|TARDBP|YWHAH|ALG6|PSMD3|ACAT1|COPS3|TP53|FARSB|OLA1|ATP5PO|EIF4A1|AGL|EEF2|KHDRBS1|RUVBL1|SF3B2|GEMIN4|UBE2O|P4HB|EIF3C|LARP1|PRDX6|ANXA2|SND1|NRDC|SFPQ|EDC4|XRCC6|EIF3B|ADSS2|EPRS1|UCHL5|EIF3A|RBMX|HSP90AB1|YARS1|KPNA6|ELP1|PSAT1|POLR2B|GPS1|CDK1|DDX17|RANGAP1|GPI|EEF1D|HSD17B4|DHX36|EIF2A|PSMD6|HDAC2|KPNA2|LDHA|USP10|HMOX2|SRRT|RPL11|MTHFD1|AK2
6	GO Biological Process	Cellular process	GO:0009987	14826	99	0.001	3.78e-06	ZW10|UQCRC1|PSMD8|EIF3D|PYGL|AHSA1|HNRNPL|DDX5|MSH2|ATIC|TARDBP|DSTN|YWHAH|KPNA3|ALG6|YWHAE|PSMD3|USO1|ACAT1|ESYT1|COPS3|TP53|FARSB|OLA1|SMC2|CCT8|ATP5PO|IGF2BP1|EIF4A1|AGL|CCT3|HSPA4L|MAP1B|CCT2|PDIA3|EEF2|SRP68|KHDRBS1|TCP1|RUVBL1|SF3B2|GEMIN4|UBE2O|NCAPD2|P4HB|EIF3C|KPNA4|LARP1|EZR|SMC4|PRDX6|SEC24C|ANXA2|SND1|SFPQ|EDC4|XRCC6|EIF3B|DCTN1|ADSS2|EPRS1|UCHL5|TAGLN2|EIF3A|RBMX|HSP90AB1|VDAC2|CAP1|…
6	GO Biological Process	Positive regulation of macromolecule biosynthetic process	GO:0010557	1935	27	0.001	3.89e-06	EIF3D|HNRNPL|YWHAH|FXR2|TP53|CCT8|IGF2BP1|CCT3|CCT2|EEF2|KHDRBS1|TCP1|RUVBL1|EIF3C|LARP1|ANXA2|SFPQ|XRCC6|UCHL5|RBMX|HSP90AB1|KPNA6|DDX17|DHX36|HDAC2|NKRF|VIM
6	GO Biological Process	Protein-containing complex organization	GO:0043933	1465	23	0.001	3.61e-06	ZW10|EIF3D|DSTN|KPNA3|TP53|FARSB|CCT8|CCT3|CCT2|PDIA3|TCP1|RUVBL1|SF3B2|GEMIN4|EIF3C|EIF3B|EPRS1|EIF3A|RBMX|HSP90AB1|CDK1|WDR1|RPL11
6	GO Biological Process	Mitotic chromosome condensation	GO:0007076	17	4	0.0011	4.49e-06	SMC2|NCAPD2|SMC4|NCAPD3
6	GO Biological Process	Chromosome condensation	GO:0030261	42	5	0.0013	5.36e-06	SMC2|NCAPD2|SMC4|CDK1|NCAPD3
6	GO Biological Process	Viral penetration into host nucleus	GO:0075732	4	3	0.0013	5.28e-06	KPNA3|KPNA6|KPNA2
6	GO Molecular Function	Signal sequence binding	GO:0005048	50	5	0.0014	1.18e-05	KPNA3|SRP68|KPNA4|KPNA6|KPNA2
6	GO Biological Process	Cellular biosynthetic process	GO:0044249	2362	30	0.0015	6.38e-06	EIF3D|DDX5|ATIC|ALG6|ACAT1|TP53|FARSB|ATP5PO|EIF4A1|AGL|EEF2|EIF3C|LARP1|ANXA2|EIF3B|ADSS2|EPRS1|EIF3A|RBMX|HSP90AB1|YARS1|KPNA6|PSAT1|POLR2B|EEF1D|EIF2A|USP10|RPL11|MTHFD1|AK2
6	GO Biological Process	Ribonucleoprotein complex biogenesis	GO:0022613	449	12	0.0017	7.36e-06	EIF3D|RUVBL1|SF3B2|GEMIN4|EIF3C|EIF3B|EIF3A|RBMX|HSP90AB1|DDX17|EIF2A|RPL11
6	GO Biological Process	Protein-containing complex assembly	GO:0065003	1303	21	0.0017	7.01e-06	ZW10|EIF3D|KPNA3|TP53|FARSB|CCT8|CCT3|CCT2|PDIA3|TCP1|RUVBL1|SF3B2|GEMIN4|EIF3C|EIF3B|EPRS1|EIF3A|RBMX|HSP90AB1|CDK1|RPL11
6	GO Biological Process	NLS-bearing protein import into nucleus	GO:0006607	20	4	0.0018	7.87e-06	KPNA3|KPNA4|KPNA6|KPNA2
6	GO Biological Process	Negative regulation of gene expression	GO:0010629	899	17	0.0018	8.04e-06	HNRNPL|DDX5|TARDBP|FXR2|TP53|IGF2BP1|LARP1|EZR|SND1|EDC4|EPRS1|RBMX|HSP90AB1|CDK1|DDX17|DHX36|SRRT
6	GO Biological Process	Positive regulation of DNA metabolic process	GO:0051054	304	10	0.0018	7.86e-06	MSH2|CCT8|CCT3|CCT2|TCP1|RUVBL1|UCHL5|HSP90AB1|CDK1|DHX36
6	GO Molecular Function	Enzyme binding	GO:0019899	2084	27	0.0018	1.51e-05	UQCRC1|MSH2|YWHAH|YWHAE|ACAT1|TP53|CCT2|EEF2|KHDRBS1|TCP1|RUVBL1|P4HB|EZR|PRDX6|ANXA2|SFPQ|DCTN1|EPRS1|HSP90AB1|CAP1|AP1G1|RANGAP1|GPI|DHX36|HDAC2|KPNA2|RPL11
6	GO Biological Process	Viral process	GO:0016032	242	9	0.0019	8.89e-06	EIF3D|KPNA3|TP53|EIF3B|EIF3A|HSP90AB1|KPNA6|CDK1|KPNA2
6	GO Biological Process	RNA metabolic process	GO:0016070	1550	23	0.0019	9.06e-06	HNRNPL|DDX5|TARDBP|TP53|FARSB|KHDRBS1|SF3B2|GEMIN4|ANXA2|SND1|SFPQ|EDC4|EPRS1|RBMX|YARS1|KPNA6|ELP1|POLR2B|DDX17|EEF1D|DHX36|SRRT|RPL11
6	GO Biological Process	Negative regulation of cellular catabolic process	GO:0031330	243	9	0.0019	9.18e-06	TARDBP|TP53|IGF2BP1|LARP1|ANXA2|UCHL5|HSP90AB1|DHX36|RPL11
6	GO Biological Process	Viral translational termination-reinitiation	GO:0075525	5	3	0.0019	8.42e-06	EIF3D|EIF3B|EIF3A
6	GO Biological Process	Positive regulation of chromosome condensation	GO:1905821	5	3	0.0019	8.42e-06	SMC2|NCAPD2|SMC4
6	GO Cellular Component	Host cell	GO:0043657	10	3	0.0019	4.22e-05	KPNA3|KPNA6|KPNA2
6	GO Molecular Function	Catalytic activity, acting on a nucleic acid	GO:0140640	575	13	0.002	1.72e-05	DDX5|MSH2|FARSB|EIF4A1|RUVBL1|SND1|XRCC6|EPRS1|YARS1|POLR2B|DDX17|DHX57|DHX36
6	GO Biological Process	Positive regulation of cellular biosynthetic process	GO:0031328	2041	27	0.0021	1.03e-05	EIF3D|HNRNPL|YWHAH|FXR2|TP53|CCT8|IGF2BP1|CCT3|CCT2|EEF2|KHDRBS1|TCP1|RUVBL1|EIF3C|LARP1|ANXA2|SFPQ|XRCC6|UCHL5|RBMX|HSP90AB1|KPNA6|DDX17|DHX36|HDAC2|NKRF|VIM
6	GO Biological Process	Organonitrogen compound biosynthetic process	GO:1901566	1338	21	0.0021	1.04e-05	EIF3D|ATIC|ALG6|ACAT1|FARSB|ATP5PO|EIF4A1|EEF2|EIF3C|LARP1|EIF3B|ADSS2|EPRS1|EIF3A|YARS1|PSAT1|EEF1D|EIF2A|RPL11|MTHFD1|AK2
6	GO Molecular Function	Nuclear localization sequence binding	GO:0008139	26	4	0.0022	1.98e-05	KPNA3|KPNA4|KPNA6|KPNA2
6	GO Molecular Function	Helicase activity	GO:0004386	149	7	0.0024	2.22e-05	DDX5|EIF4A1|RUVBL1|XRCC6|DDX17|DHX57|DHX36
6	GO Biological Process	Protein localization to nucleus	GO:0034504	195	8	0.0028	1.45e-05	KPNA3|YWHAE|TP53|KPNA4|KPNA6|RANGAP1|KPNA2|RPL11
6	GO Biological Process	Regulation of nitrogen compound metabolic process	GO:0051171	5734	52	0.0033	1.77e-05	EIF3D|HNRNPL|DDX5|MSH2|TARDBP|YWHAH|FXR2|YWHAE|PSMD3|COPS3|TP53|CCT8|IGF2BP1|EIF4A1|CCT3|CCT2|EEF2|KHDRBS1|TCP1|RUVBL1|UBE2O|EIF3C|LARP1|EZR|PRDX6|ANXA2|SND1|NRDC|SFPQ|XRCC6|EIF3B|EPRS1|UCHL5|EIF3A|RBMX|HSP90AB1|KPNA6|ELP1|GPS1|CDK1|DDX17|BZW1|GPI|EEF1D|DHX36|EIF2A|HDAC2|KPNA2|NKRF|VIM|SRRT|RPL11
6	GO Biological Process	Positive regulation of cellular process	GO:0048522	5584	51	0.0035	1.88e-05	EIF3D|HNRNPL|DDX5|MSH2|TARDBP|DSTN|YWHAH|FXR2|YWHAE|TP53|SMC2|CCT8|IGF2BP1|CCT3|MAP1B|CCT2|PDIA3|EEF2|KHDRBS1|TCP1|RUVBL1|UBE2O|NCAPD2|P4HB|EIF3C|LARP1|EZR|SMC4|PRDX6|ANXA2|NRDC|SFPQ|XRCC6|DCTN1|UCHL5|RBMX|HSP90AB1|KPNA6|AP1G1|CDK1|DDX17|GPI|EEF1D|DHX36|EIF2A|WDR1|HDAC2|NKRF|VIM|SRRT|RPL11
6	GO Cellular Component	Nuclear matrix	GO:0016363	128	6	0.0038	8.85e-05	TP53|RUVBL1|ANXA2|SFPQ|MATR3|VIM
6	GO Biological Process	Ribose phosphate metabolic process	GO:0019693	419	11	0.0039	2.12e-05	PYGL|ATIC|ACAT1|OLA1|ATP5PO|ADSS2|GPI|HSD17B4|LDHA|MTHFD1|AK2
6	GO Biological Process	Macromolecule metabolic process	GO:0043170	5781	52	0.0041	2.26e-05	PSMD8|EIF3D|PYGL|HNRNPL|DDX5|MSH2|TARDBP|ALG6|PSMD3|COPS3|TP53|FARSB|EIF4A1|AGL|EEF2|KHDRBS1|RUVBL1|SF3B2|GEMIN4|UBE2O|P4HB|EIF3C|LARP1|ANXA2|SND1|NRDC|SFPQ|EDC4|XRCC6|EIF3B|EPRS1|UCHL5|EIF3A|RBMX|HSP90AB1|YARS1|KPNA6|ELP1|POLR2B|GPS1|CDK1|DDX17|RANGAP1|EEF1D|DHX36|EIF2A|PSMD6|HDAC2|KPNA2|USP10|SRRT|RPL11
6	GO Biological Process	Cellular macromolecule biosynthetic process	GO:0034645	778	15	0.0042	2.33e-05	EIF3D|ALG6|FARSB|EIF4A1|AGL|EEF2|EIF3C|LARP1|EIF3B|EPRS1|EIF3A|YARS1|EEF1D|EIF2A|RPL11
6	GO Biological Process	Positive regulation of mRNA binding	GO:1902416	8	3	0.0044	2.45e-05	EIF3D|HNRNPL|EIF3C
6	GO Biological Process	Protein stabilization	GO:0050821	215	8	0.005	2.85e-05	TP53|CCT8|CCT3|CCT2|TCP1|RUVBL1|HSP90AB1|RPL11
6	GO Cellular Component	Cytoplasmic vesicle	GO:0031410	2482	28	0.005	0.00012	PYGL|YWHAE|PSMD3|USO1|OLA1|CCT8|AGL|CCT2|PDIA3|EEF2|TCP1|P4HB|EZR|PRDX6|SEC24C|ANXA2|SND1|XRCC6|HSP90AB1|VDAC2|CAP1|AP1G1|PDIA6|GPI|PSMD6|VIM|USP10|HMOX2
6	GO Molecular Function	Catalytic activity, acting on RNA	GO:0140098	380	10	0.0053	5.03e-05	DDX5|FARSB|EIF4A1|SND1|EPRS1|YARS1|POLR2B|DDX17|DHX57|DHX36
6	GO Biological Process	Regulation of macromolecule biosynthetic process	GO:0010556	3980	40	0.0056	3.27e-05	EIF3D|HNRNPL|DDX5|TARDBP|YWHAH|FXR2|TP53|CCT8|IGF2BP1|EIF4A1|CCT3|CCT2|EEF2|KHDRBS1|TCP1|RUVBL1|EIF3C|LARP1|EZR|ANXA2|SND1|SFPQ|XRCC6|EIF3B|EPRS1|UCHL5|EIF3A|RBMX|HSP90AB1|KPNA6|ELP1|DDX17|BZW1|EEF1D|DHX36|EIF2A|HDAC2|NKRF|VIM|SRRT
6	GO Biological Process	Positive regulation of nucleocytoplasmic transport	GO:0046824	64	5	0.006	3.58e-05	TARDBP|YWHAE|KHDRBS1|HSP90AB1|CDK1
6	KEGG Pathways	Parkinson disease	hsa05012	236	8	0.006	5.4e-05	UQCRC1|PSMD8|PSMD3|TP53|ATP5PO|VDAC2|SLC25A6|VDAC3
6	GO Biological Process	Cellular amide metabolic process	GO:0043603	810	15	0.0061	3.68e-05	EIF3D|ACAT1|FARSB|EIF4A1|EEF2|EIF3C|LARP1|EIF3B|EPRS1|EIF3A|YARS1|EEF1D|HSD17B4|EIF2A|RPL11
6	KEGG Pathways	Viral carcinogenesis	hsa05203	183	7	0.0065	7.78e-05	YWHAH|YWHAE|TP53|SND1|CDK1|VDAC3|HDAC2
6	GO Biological Process	Regulation of primary metabolic process	GO:0080090	5899	52	0.0067	4.12e-05	EIF3D|HNRNPL|DDX5|MSH2|TARDBP|YWHAH|FXR2|YWHAE|PSMD3|COPS3|TP53|CCT8|IGF2BP1|EIF4A1|CCT3|CCT2|EEF2|KHDRBS1|TCP1|RUVBL1|UBE2O|EIF3C|LARP1|EZR|PRDX6|ANXA2|SND1|NRDC|SFPQ|XRCC6|EIF3B|EPRS1|UCHL5|EIF3A|RBMX|HSP90AB1|KPNA6|ELP1|GPS1|CDK1|DDX17|BZW1|GPI|EEF1D|DHX36|EIF2A|HDAC2|KPNA2|NKRF|VIM|SRRT|RPL11
6	GO Biological Process	Regulation of nucleocytoplasmic transport	GO:0046822	112	6	0.0069	4.36e-05	TARDBP|YWHAE|KHDRBS1|HSP90AB1|CDK1|RANGAP1
6	GO Biological Process	Intracellular transport	GO:0046907	1365	20	0.007	4.62e-05	ZW10|YWHAH|KPNA3|YWHAE|USO1|TP53|MAP1B|SRP68|UBE2O|KPNA4|SEC24C|SFPQ|DCTN1|VDAC2|KPNA6|SLC25A6|AP1G1|RANGAP1|KPNA2|RPL11
6	GO Biological Process	Regulation of DNA metabolic process	GO:0051052	541	12	0.007	4.43e-05	MSH2|TP53|CCT8|CCT3|CCT2|TCP1|RUVBL1|UCHL5|HSP90AB1|CDK1|DHX36|KPNA2
6	GO Biological Process	Positive regulation of nitrogen compound metabolic process	GO:0051173	3166	34	0.007	4.56e-05	EIF3D|HNRNPL|DDX5|MSH2|TARDBP|YWHAH|FXR2|TP53|CCT8|IGF2BP1|CCT3|CCT2|EEF2|KHDRBS1|TCP1|RUVBL1|EIF3C|LARP1|EZR|PRDX6|ANXA2|NRDC|SFPQ|XRCC6|UCHL5|RBMX|HSP90AB1|KPNA6|CDK1|DDX17|DHX36|HDAC2|NKRF|VIM
6	GO Biological Process	Regulation of macromolecule metabolic process	GO:0060255	6249	54	0.007	4.52e-05	EIF3D|HNRNPL|DDX5|MSH2|TARDBP|YWHAH|FXR2|YWHAE|PSMD3|COPS3|TP53|CCT8|IGF2BP1|EIF4A1|CCT3|CCT2|EEF2|KHDRBS1|TCP1|RUVBL1|UBE2O|EIF3C|LARP1|EZR|PRDX6|ANXA2|SND1|NRDC|SFPQ|EDC4|XRCC6|EIF3B|EPRS1|UCHL5|EIF3A|RBMX|HSP90AB1|KPNA6|ELP1|GPS1|MATR3|CDK1|DDX17|BZW1|GPI|EEF1D|DHX36|EIF2A|HDAC2|KPNA2|NKRF|VIM|SRRT|RPL11
6	GO Cellular Component	Azurophil granule lumen	GO:0035578	91	5	0.007	0.00017	CCT8|CCT2|PRDX6|ANXA2|CAP1
6	GO Biological Process	Positive regulation of telomere maintenance via telomerase	GO:0032212	34	4	0.0078	5.16e-05	CCT8|CCT3|CCT2|TCP1
6	GO Biological Process	IRES-dependent viral translational initiation	GO:0075522	11	3	0.008	5.34e-05	EIF3D|EIF3B|EIF3A
6	GO Molecular Function	RNA helicase activity	GO:0003724	76	5	0.008	7.75e-05	DDX5|EIF4A1|DDX17|DHX57|DHX36
6	GO Biological Process	Purine ribonucleotide metabolic process	GO:0009150	390	10	0.009	6.21e-05	ATIC|ACAT1|OLA1|ATP5PO|ADSS2|GPI|HSD17B4|LDHA|MTHFD1|AK2
6	GO Biological Process	Positive regulation of DNA biosynthetic process	GO:2000573	73	5	0.0093	6.46e-05	CCT8|CCT3|CCT2|TCP1|HSP90AB1
6	GO Cellular Component	Proteasome regulatory particle	GO:0005838	20	3	0.0097	0.00025	PSMD8|PSMD3|PSMD6
6	GO Biological Process	Cytoplasmic translation	GO:0002181	123	6	0.0102	7.17e-05	EIF3D|EIF4A1|EIF3C|EIF3B|EIF3A|RPL11
6	GO Biological Process	Positive regulation of establishment of protein localization	GO:1904951	319	9	0.0103	7.26e-05	TARDBP|YWHAE|CCT8|CCT3|CCT2|TCP1|EZR|HSP90AB1|CDK1
6	GO Biological Process	Positive regulation of macromolecule metabolic process	GO:0010604	3533	36	0.0105	7.55e-05	EIF3D|HNRNPL|DDX5|MSH2|TARDBP|YWHAH|FXR2|TP53|CCT8|IGF2BP1|CCT3|CCT2|EEF2|KHDRBS1|TCP1|RUVBL1|EIF3C|LARP1|EZR|PRDX6|ANXA2|NRDC|SFPQ|XRCC6|UCHL5|RBMX|HSP90AB1|KPNA6|CDK1|DDX17|GPI|DHX36|HDAC2|NKRF|VIM|RPL11
6	GO Biological Process	Regulation of DNA biosynthetic process	GO:2000278	124	6	0.0105	7.48e-05	TP53|CCT8|CCT3|CCT2|TCP1|HSP90AB1
6	GO Biological Process	Positive regulation of cellular metabolic process	GO:0031325	3114	33	0.011	8.08e-05	EIF3D|HNRNPL|DDX5|MSH2|TARDBP|YWHAH|FXR2|TP53|CCT8|IGF2BP1|CCT3|CCT2|EEF2|KHDRBS1|TCP1|RUVBL1|EIF3C|LARP1|PRDX6|ANXA2|NRDC|SFPQ|XRCC6|UCHL5|RBMX|HSP90AB1|KPNA6|CDK1|DDX17|DHX36|HDAC2|NKRF|VIM
6	GO Biological Process	Regulation of cellular biosynthetic process	GO:0031326	4143	40	0.011	8.33e-05	EIF3D|HNRNPL|DDX5|TARDBP|YWHAH|FXR2|TP53|CCT8|IGF2BP1|EIF4A1|CCT3|CCT2|EEF2|KHDRBS1|TCP1|RUVBL1|EIF3C|LARP1|EZR|ANXA2|SND1|SFPQ|XRCC6|EIF3B|EPRS1|UCHL5|EIF3A|RBMX|HSP90AB1|KPNA6|ELP1|DDX17|BZW1|EEF1D|DHX36|EIF2A|HDAC2|NKRF|VIM|SRRT
6	GO Biological Process	Positive regulation of biological process	GO:0048518	6207	53	0.011	8.2e-05	EIF3D|HNRNPL|DDX5|MSH2|TARDBP|DSTN|YWHAH|FXR2|YWHAE|TP53|SMC2|CCT8|IGF2BP1|CCT3|MAP1B|CCT2|PDIA3|EEF2|KHDRBS1|TCP1|RUVBL1|UBE2O|NCAPD2|P4HB|EIF3C|LARP1|EZR|SMC4|PRDX6|ANXA2|NRDC|SFPQ|XRCC6|DCTN1|UCHL5|RBMX|HSP90AB1|KPNA6|AP1G1|MATR3|CDK1|DDX17|GPI|EEF1D|DHX36|EIF2A|WDR1|HDAC2|KPNA2|NKRF|VIM|SRRT|RPL11
6	GO Molecular Function	Hydrolase activity	GO:0016787	2347	27	0.0116	0.00012	DDX5|MSH2|ATIC|OLA1|SMC2|CCT8|EIF4A1|AGL|CCT3|CCT2|PDIA3|EEF2|TCP1|RUVBL1|SMC4|PRDX6|SND1|NRDC|XRCC6|UCHL5|HSP90AB1|DDX17|DHX57|DHX36|HDAC2|USP10|MTHFD1
6	GO Biological Process	Regulation of protein stability	GO:0031647	328	9	0.0117	8.92e-05	TARDBP|TP53|CCT8|CCT3|CCT2|TCP1|RUVBL1|HSP90AB1|RPL11
6	GO Biological Process	Heterocycle biosynthetic process	GO:0018130	985	16	0.0118	9.18e-05	DDX5|ATIC|ACAT1|TP53|ATP5PO|ANXA2|ADSS2|RBMX|HSP90AB1|KPNA6|PSAT1|POLR2B|EEF1D|USP10|MTHFD1|AK2
6	GO Biological Process	Aromatic compound biosynthetic process	GO:0019438	992	16	0.0125	9.96e-05	DDX5|ATIC|ACAT1|TP53|ATP5PO|ANXA2|ADSS2|RBMX|HSP90AB1|KPNA6|PSAT1|POLR2B|EEF1D|USP10|MTHFD1|AK2
6	GO Biological Process	Cellular response to interleukin-7	GO:0098761	14	3	0.0125	9.87e-05	ATIC|PDIA3|P4HB
6	GO Biological Process	Cellular component organization	GO:0016043	5436	48	0.0128	0.0001	ZW10|EIF3D|MSH2|TARDBP|DSTN|KPNA3|USO1|ESYT1|TP53|FARSB|SMC2|CCT8|IGF2BP1|CCT3|MAP1B|CCT2|PDIA3|TCP1|RUVBL1|SF3B2|GEMIN4|NCAPD2|EIF3C|EZR|SMC4|SEC24C|ANXA2|SFPQ|XRCC6|EIF3B|DCTN1|EPRS1|UCHL5|EIF3A|RBMX|HSP90AB1|VDAC2|CAP1|SLC25A6|AP1G1|CDK1|DHX36|EIF2A|WDR1|HDAC2|NCAPD3|VIM|RPL11
6	GO Biological Process	Cellular component assembly	GO:0022607	2467	28	0.0131	0.00011	ZW10|EIF3D|KPNA3|TP53|FARSB|CCT8|CCT3|MAP1B|CCT2|PDIA3|TCP1|RUVBL1|SF3B2|GEMIN4|EIF3C|EZR|ANXA2|EIF3B|DCTN1|EPRS1|EIF3A|RBMX|HSP90AB1|AP1G1|CDK1|EIF2A|WDR1|RPL11
6	GO Cellular Component	Nucleolus	GO:0005730	996	15	0.0131	0.00035	DDX5|USO1|TP53|OLA1|SMC2|SRP68|GEMIN4|EZR|XRCC6|UCHL5|EIF3A|DDX17|EEF1D|NKRF|RPL11
6	GO Biological Process	Toxin transport	GO:1901998	42	4	0.0134	0.00011	CCT8|CCT3|CCT2|TCP1
6	GO Biological Process	Regulation of intracellular transport	GO:0032386	341	9	0.0141	0.00012	TARDBP|YWHAE|MAP1B|KHDRBS1|EZR|ANXA2|HSP90AB1|CDK1|RANGAP1
6	GO Biological Process	Cellular component organization or biogenesis	GO:0071840	5639	49	0.0148	0.00013	ZW10|EIF3D|MSH2|TARDBP|DSTN|KPNA3|USO1|ESYT1|TP53|FARSB|SMC2|CCT8|IGF2BP1|CCT3|MAP1B|CCT2|PDIA3|TCP1|RUVBL1|SF3B2|GEMIN4|NCAPD2|EIF3C|EZR|SMC4|SEC24C|ANXA2|SFPQ|XRCC6|EIF3B|DCTN1|EPRS1|UCHL5|EIF3A|RBMX|HSP90AB1|VDAC2|CAP1|SLC25A6|AP1G1|CDK1|DDX17|DHX36|EIF2A|WDR1|HDAC2|NCAPD3|VIM|RPL11
6	GO Molecular Function	Catalytic activity	GO:0003824	5522	48	0.0151	0.00016	UQCRC1|PYGL|DDX5|MSH2|ATIC|YWHAH|ALG6|ACAT1|FARSB|OLA1|SMC2|CCT8|ATP5PO|EIF4A1|AGL|CCT3|CCT2|PDIA3|EEF2|TCP1|RUVBL1|UBE2O|P4HB|SMC4|PRDX6|SND1|NRDC|XRCC6|ADSS2|EPRS1|UCHL5|HSP90AB1|YARS1|PSAT1|POLR2B|CDK1|DDX17|PDIA6|DHX57|GPI|HSD17B4|DHX36|HDAC2|LDHA|USP10|HMOX2|MTHFD1|AK2
6	GO Cellular Component	Proteasome complex	GO:0000502	61	4	0.0155	0.00042	PSMD8|PSMD3|UCHL5|PSMD6
6	GO Cellular Component	Supramolecular complex	GO:0099080	1366	18	0.0155	0.00042	ZW10|HNRNPL|TARDBP|FXR2|CCT8|IGF2BP1|CCT3|MAP1B|CCT2|TCP1|LARP1|EZR|EDC4|DCTN1|CDK1|RANGAP1|DHX36|VIM
6	GO Biological Process	Nucleobase-containing compound biosynthetic process	GO:0034654	913	15	0.016	0.00014	DDX5|ATIC|ACAT1|TP53|ATP5PO|ANXA2|ADSS2|RBMX|HSP90AB1|KPNA6|POLR2B|EEF1D|USP10|MTHFD1|AK2
6	GO Biological Process	Positive regulation of intracellular transport	GO:0032388	203	7	0.0167	0.00015	TARDBP|YWHAE|KHDRBS1|EZR|ANXA2|HSP90AB1|CDK1
6	GO Molecular Function	Protein disulfide isomerase activity	GO:0003756	18	3	0.018	0.00019	PDIA3|P4HB|PDIA6
6	GO Cellular Component	Polysome	GO:0005844	65	4	0.0188	0.00053	FXR2|EEF2|VIM|RPL11
6	GO Biological Process	Entry of viral genome into host nucleus through nuclear pore complex via importin	GO:0075506	2	2	0.0197	0.00017	KPNA6|KPNA2
6	GO Molecular Function	RNA cap binding	GO:0000339	19	3	0.02	0.00022	EIF3D|EIF4A1|LARP1
6	GO Biological Process	Cellular response to heat	GO:0034605	48	4	0.0203	0.00018	YWHAE|HSP90AB1|DHX36|HDAC2
6	GO Biological Process	ncRNA metabolic process	GO:0034660	535	11	0.0203	0.00018	DDX5|TP53|FARSB|GEMIN4|SND1|EPRS1|YARS1|ELP1|DDX17|SRRT|RPL11
6	GO Biological Process	Negative regulation of mRNA metabolic process	GO:1903312	92	5	0.0204	0.00018	HNRNPL|TARDBP|IGF2BP1|LARP1|RBMX
6	GO Biological Process	Establishment or maintenance of cell polarity	GO:0007163	212	7	0.0209	0.00019	ZW10|MAP1B|EZR|DCTN1|HSP90AB1|CAP1|WDR1
6	KEGG Pathways	Protein processing in endoplasmic reticulum	hsa04141	163	6	0.0211	0.00031	HSPA4L|PDIA3|P4HB|SEC24C|HSP90AB1|PDIA6
6	GO Cellular Component	Catalytic complex	GO:1902494	1539	19	0.0221	0.00064	UQCRC1|PSMD8|DDX5|PSMD3|FARSB|AGL|RUVBL1|SF3B2|P4HB|XRCC6|DCTN1|UCHL5|RBMX|POLR2B|CDK1|RANGAP1|PSMD6|HDAC2|LDHA
6	GO Biological Process	mRNA transcription	GO:0009299	50	4	0.0228	0.00021	DDX5|TP53|ANXA2|EEF1D
6	GO Biological Process	Cellular component biogenesis	GO:0044085	2702	29	0.0228	0.00021	ZW10|EIF3D|KPNA3|TP53|FARSB|CCT8|CCT3|MAP1B|CCT2|PDIA3|TCP1|RUVBL1|SF3B2|GEMIN4|EIF3C|EZR|ANXA2|EIF3B|DCTN1|EPRS1|EIF3A|RBMX|HSP90AB1|AP1G1|CDK1|DDX17|EIF2A|WDR1|RPL11
6	GO Biological Process	mRNA processing	GO:0006397	455	10	0.0232	0.00021	HNRNPL|DDX5|TARDBP|KHDRBS1|SF3B2|GEMIN4|SFPQ|RBMX|DDX17|SRRT
6	GO Biological Process	miRNA metabolic process	GO:0010586	19	3	0.0237	0.00022	DDX5|SND1|DDX17
6	GO Biological Process	Ribose phosphate biosynthetic process	GO:0046390	218	7	0.0238	0.00022	PYGL|ATIC|ACAT1|ATP5PO|ADSS2|MTHFD1|AK2
6	GO Biological Process	Regulation of telomerase activity	GO:0051972	51	4	0.0238	0.00022	TP53|CCT2|TCP1|HSP90AB1
6	GO Cellular Component	Ribonucleoprotein granule	GO:0035770	266	7	0.0241	0.00071	HNRNPL|TARDBP|FXR2|IGF2BP1|LARP1|EDC4|DHX36
6	GO Molecular Function	Intramolecular oxidoreductase activity	GO:0016860	54	4	0.0245	0.00027	PDIA3|P4HB|PDIA6|GPI
6	GO Biological Process	Single fertilization	GO:0007338	154	6	0.0247	0.00023	CCT8|CCT3|CCT2|TCP1|VDAC2|CDK1
6	GO Biological Process	Regulation of metabolic process	GO:0019222	6784	55	0.0251	0.00024	EIF3D|HNRNPL|DDX5|MSH2|TARDBP|YWHAH|FXR2|YWHAE|PSMD3|COPS3|TP53|CCT8|IGF2BP1|EIF4A1|CCT3|CCT2|EEF2|KHDRBS1|TCP1|RUVBL1|UBE2O|EIF3C|LARP1|EZR|PRDX6|ANXA2|SND1|NRDC|SFPQ|EDC4|XRCC6|EIF3B|EPRS1|UCHL5|EIF3A|RBMX|HSP90AB1|KPNA6|ELP1|GPS1|MATR3|CDK1|DDX17|BZW1|GPI|EEF1D|DHX36|EIF2A|HDAC2|KPNA2|NKRF|VIM|USP10|SRRT|RPL11
6	GO Biological Process	Regulation of protein neddylation	GO:2000434	20	3	0.0262	0.00025	COPS3|GPS1|RPL11
6	GO Biological Process	Chromosome organization	GO:0051276	968	15	0.0265	0.00026	ZW10|MSH2|TP53|SMC2|RUVBL1|NCAPD2|SMC4|SFPQ|XRCC6|UCHL5|HSP90AB1|CDK1|DHX36|HDAC2|NCAPD3
6	GO Biological Process	Response to organic cyclic compound	GO:0014070	861	14	0.0266	0.00026	DDX5|YWHAH|ACAT1|AGL|MAP1B|LARP1|EZR|ADSS2|HSP90AB1|CDK1|DDX17|GPI|DHX36|HDAC2
6	GO Cellular Component	Condensed chromosome	GO:0000793	275	7	0.0287	0.00085	ZW10|SMC2|NCAPD2|SMC4|DCTN1|RANGAP1|NCAPD3
6	GO Biological Process	Negative regulation of macromolecule metabolic process	GO:0010605	2760	29	0.03	0.0003	HNRNPL|DDX5|MSH2|TARDBP|FXR2|YWHAE|TP53|IGF2BP1|KHDRBS1|UBE2O|LARP1|EZR|ANXA2|SND1|SFPQ|EDC4|XRCC6|EPRS1|UCHL5|RBMX|HSP90AB1|CDK1|DDX17|GPI|DHX36|HDAC2|NKRF|SRRT|RPL11
6	GO Biological Process	Cellular response to stress	GO:0033554	1572	20	0.0307	0.00031	HNRNPL|MSH2|YWHAE|TP53|IGF2BP1|MAP1B|PDIA3|RUVBL1|P4HB|SFPQ|XRCC6|UCHL5|HSP90AB1|GPS1|CDK1|PDIA6|DHX36|EIF2A|HDAC2|USP10
6	GO Biological Process	Regulation of catabolic process	GO:0009894	988	15	0.0318	0.00032	TARDBP|FXR2|PSMD3|TP53|IGF2BP1|LARP1|EZR|ANXA2|NRDC|UCHL5|HSP90AB1|DHX36|VIM|USP10|RPL11
6	GO Biological Process	Regulation of cellular metabolic process	GO:0031323	5681	48	0.0321	0.00032	EIF3D|HNRNPL|DDX5|MSH2|TARDBP|YWHAH|FXR2|YWHAE|TP53|CCT8|IGF2BP1|EIF4A1|CCT3|CCT2|EEF2|KHDRBS1|TCP1|RUVBL1|EIF3C|LARP1|EZR|PRDX6|ANXA2|SND1|NRDC|SFPQ|XRCC6|EIF3B|EPRS1|UCHL5|EIF3A|RBMX|HSP90AB1|KPNA6|ELP1|CDK1|DDX17|BZW1|EEF1D|DHX36|EIF2A|HDAC2|KPNA2|NKRF|VIM|USP10|SRRT|RPL11
6	GO Biological Process	Regulation of mRNA stability	GO:0043488	164	6	0.0321	0.00032	TARDBP|FXR2|IGF2BP1|LARP1|DHX36|VIM
6	GO Biological Process	Positive regulation of viral life cycle	GO:1903902	22	3	0.0321	0.00032	P4HB|KPNA6|KPNA2
6	GO Cellular Component	Inclusion body	GO:0016234	77	4	0.0321	0.00097	AGL|EEF2|HSP90AB1|RANGAP1
6	GO Molecular Function	Ligase activity	GO:0016874	168	6	0.0323	0.00037	FARSB|ATP5PO|ADSS2|EPRS1|YARS1|MTHFD1
6	GO Biological Process	Regulation of cellular component organization	GO:0051128	2365	26	0.0326	0.00033	ZW10|DSTN|YWHAH|FXR2|TP53|SMC2|CCT8|CCT3|MAP1B|CCT2|TCP1|RUVBL1|NCAPD2|EZR|SMC4|ANXA2|SFPQ|DCTN1|UCHL5|VDAC2|SLC25A6|DHX36|WDR1|VDAC3|HDAC2|VIM
6	KEGG Pathways	Starch and sucrose metabolism	hsa00500	32	3	0.0329	0.00088	PYGL|AGL|GPI
6	KEGG Pathways	Cell cycle	hsa04110	120	5	0.0329	0.00059	YWHAH|YWHAE|TP53|CDK1|HDAC2
6	KEGG Pathways	Amyotrophic lateral sclerosis	hsa05014	350	8	0.0329	0.00073	UQCRC1|PSMD8|TARDBP|PSMD3|TP53|ATP5PO|DCTN1|ACTR1A
6	KEGG Pathways	Spinocerebellar ataxia	hsa05017	135	5	0.0329	0.00098	PSMD8|PSMD3|VDAC2|SLC25A6|VDAC3
6	KEGG Pathways	Prion disease	hsa05020	263	7	0.0329	0.00066	UQCRC1|PSMD8|PSMD3|ATP5PO|VDAC2|SLC25A6|VDAC3
6	KEGG Pathways	Epstein-Barr virus infection	hsa05169	192	6	0.0329	0.00072	PSMD8|PSMD3|TP53|PDIA3|HDAC2|VIM
6	GO Biological Process	Regulation of gene expression	GO:0010468	4899	43	0.0352	0.00036	EIF3D|HNRNPL|DDX5|MSH2|TARDBP|YWHAH|FXR2|TP53|IGF2BP1|EIF4A1|EEF2|KHDRBS1|RUVBL1|EIF3C|LARP1|EZR|PRDX6|ANXA2|SND1|SFPQ|EDC4|XRCC6|EIF3B|EPRS1|UCHL5|EIF3A|RBMX|HSP90AB1|KPNA6|ELP1|MATR3|CDK1|DDX17|BZW1|GPI|EEF1D|DHX36|EIF2A|HDAC2|NKRF|VIM|SRRT|RPL11
6	GO Cellular Component	DNA packaging complex	GO:0044815	208	6	0.0352	0.0011	SMC2|RUVBL1|NCAPD2|SMC4|XRCC6|NCAPD3
6	GO Biological Process	Intracellular protein transport	GO:0006886	683	12	0.0359	0.00037	YWHAH|KPNA3|YWHAE|USO1|TP53|SRP68|KPNA4|SEC24C|KPNA6|AP1G1|KPNA2|RPL11
6	GO Biological Process	Negative regulation of translation	GO:0017148	169	6	0.0361	0.00038	TARDBP|FXR2|IGF2BP1|LARP1|EPRS1|DHX36
6	GO Biological Process	Regulation of cellular catabolic process	GO:0031329	789	13	0.0367	0.00039	TARDBP|FXR2|TP53|IGF2BP1|LARP1|ANXA2|NRDC|UCHL5|HSP90AB1|DHX36|VIM|USP10|RPL11
6	GO Biological Process	Organic cyclic compound biosynthetic process	GO:1901362	1121	16	0.0368	0.00039	DDX5|ATIC|ACAT1|TP53|ATP5PO|ANXA2|ADSS2|RBMX|HSP90AB1|KPNA6|PSAT1|POLR2B|EEF1D|USP10|MTHFD1|AK2
6	GO Cellular Component	Cell body	GO:0044297	570	10	0.0379	0.0012	FXR2|CCT8|IGF2BP1|CCT3|MAP1B|CCT2|TCP1|DCTN1|HSP90AB1|DHX36
6	GO Cellular Component	Chromosome, telomeric region	GO:0000781	143	5	0.0395	0.0013	MSH2|XRCC6|CDK1|DHX36|HDAC2
6	GO Cellular Component	Proteasome regulatory particle, lid subcomplex	GO:0008541	8	2	0.0395	0.0013	PSMD8|PSMD3
6	KEGG Pathways	Necroptosis	hsa04217	147	5	0.0396	0.0014	PYGL|HSP90AB1|VDAC2|SLC25A6|VDAC3
6	KEGG Pathways	Cellular senescence	hsa04218	150	5	0.0398	0.0015	TP53|VDAC2|SLC25A6|CDK1|VDAC3
6	GO Biological Process	Actin filament fragmentation	GO:0030043	4	2	0.0399	0.00043	DSTN|WDR1
6	GO Molecular Function	Identical protein binding	GO:0042802	2144	24	0.0401	0.00046	PYGL|MSH2|ATIC|TARDBP|YWHAH|FXR2|YWHAE|ACAT1|ESYT1|TP53|PDIA3|KHDRBS1|EZR|PRDX6|ANXA2|SFPQ|EPRS1|RBMX|HSP90AB1|PSAT1|MATR3|HSD17B4|LDHA|VIM
6	GO Cellular Component	Cytoplasmic stress granule	GO:0010494	84	4	0.0405	0.0013	TARDBP|IGF2BP1|LARP1|DHX36
6	GO Biological Process	Positive regulation of viral process	GO:0048524	62	4	0.0411	0.00045	P4HB|LARP1|KPNA6|KPNA2
6	GO Biological Process	Carbohydrate catabolic process	GO:0016052	113	5	0.0412	0.00045	PYGL|TP53|AGL|GPI|LDHA
6	GO Biological Process	Alternative mRNA splicing, via spliceosome	GO:0000380	25	3	0.0413	0.00046	DDX5|SFPQ|DDX17
6	GO Biological Process	Generation of precursor metabolites and energy	GO:0006091	411	9	0.0413	0.00046	UQCRC1|PYGL|MSH2|ACAT1|TP53|ATP5PO|AGL|GPI|LDHA
6	GO Biological Process	AMP metabolic process	GO:0046033	25	3	0.0413	0.00046	ATIC|ADSS2|AK2
6	GO Molecular Function	Unfolded protein binding	GO:0051082	115	5	0.0415	0.00049	CCT8|CCT3|CCT2|TCP1|HSP90AB1
6	KEGG Pathways	Ferroptosis	hsa04216	41	3	0.0415	0.0017	TP53|VDAC2|VDAC3
6	GO Biological Process	Negative regulation of metabolic process	GO:0009892	2982	30	0.0422	0.00048	HNRNPL|DDX5|MSH2|TARDBP|FXR2|YWHAE|TP53|IGF2BP1|KHDRBS1|UBE2O|LARP1|EZR|ANXA2|SND1|NRDC|SFPQ|EDC4|XRCC6|EPRS1|UCHL5|RBMX|HSP90AB1|CDK1|DDX17|GPI|DHX36|HDAC2|NKRF|SRRT|RPL11
6	GO Molecular Function	mRNA 5-UTR binding	GO:0048027	26	3	0.0423	0.00051	IGF2BP1|LARP1|DHX36
6	GO Biological Process	Establishment of localization in cell	GO:0051649	1756	21	0.0424	0.00048	ZW10|YWHAH|KPNA3|YWHAE|USO1|TP53|MAP1B|SRP68|UBE2O|KPNA4|EZR|SEC24C|SFPQ|DCTN1|VDAC2|KPNA6|SLC25A6|AP1G1|RANGAP1|KPNA2|RPL11
6	GO Biological Process	Protein import into nucleus	GO:0006606	115	5	0.0427	0.00049	KPNA3|TP53|KPNA4|KPNA6|KPNA2
6	KEGG Pathways	Aminoacyl-tRNA biosynthesis	hsa00970	44	3	0.044	0.0021	FARSB|EPRS1|YARS1
6	KEGG Pathways	Metabolic pathways	hsa01100	1435	17	0.044	0.002	UQCRC1|PYGL|ATIC|ALG6|ACAT1|ATP5PO|AGL|PRDX6|ADSS2|EPRS1|PSAT1|GPI|HSD17B4|LDHA|HMOX2|MTHFD1|AK2
6	KEGG Pathways	MicroRNAs in cancer	hsa05206	159	5	0.044	0.002	TP53|IGF2BP1|EZR|HDAC2|VIM
6	GO Biological Process	RNA stabilization	GO:0043489	65	4	0.0462	0.00053	TARDBP|IGF2BP1|LARP1|DHX36
6	GO Biological Process	Positive regulation of binding	GO:0051099	181	6	0.0462	0.00054	EIF3D|HNRNPL|EIF3C|ANXA2|HSP90AB1|RPL11
6	GO Biological Process	Negative regulation of protein metabolic process	GO:0051248	1038	15	0.0462	0.00053	TARDBP|FXR2|YWHAE|TP53|IGF2BP1|UBE2O|LARP1|ANXA2|EPRS1|UCHL5|HSP90AB1|GPI|DHX36|HDAC2|RPL11
6	GO Biological Process	Protein localization to organelle	GO:0033365	713	12	0.0467	0.00054	ZW10|MSH2|KPNA3|YWHAE|TP53|SRP68|KPNA4|KPNA6|CDK1|RANGAP1|KPNA2|RPL11
6	GO Molecular Function	Porin activity	GO:0015288	5	2	0.049	0.0006	VDAC2|VDAC3
6	GO Molecular Function	Cyclohydrolase activity	GO:0019238	5	2	0.049	0.0006	ATIC|MTHFD1
6	GO Molecular Function	Ribosome binding	GO:0043022	68	4	0.0497	0.00062	OLA1|EEF2|EIF3C|EIF2A
7	GO Cellular Component	Cytosol	GO:0005829	5438	79	7.65e-17	3.74e-20	MYH9|STAG2|CDC37|LTA4H|MSH6|NCAPH|PI4KA|HERC2|MARS1|PRDX1|CSE1L|TOP2B|XPO5|POGZ|NIPBL|RANBP2|GEMIN5|FANCD2|ADH5|RRM1|PRDX2|FASN|GNB2|TLN1|CNOT1|HMGCS1|PLEC|SEC16A|CUL1|XPOT|HUWE1|USP7|PRRC2C|PLS3|DYNC1H1|GFPT1|MCMBP|MYH10|NCKAP1|UBA3|RO60|DHX9|GLRX3|MDN1|GSTO1|FLNA|GBF1|MMS19|OGT|LAS1L|UBR4|IARS1|TPP2|CTTN|DIS3|POLA1|GART|YWHAQ|DIAPH1|DBN1|ATXN2L|KHSRP|CBS|AKAP12|PPP6C|BIRC6|CAPZB|DCTN4|GMPS|UBR5…
7	GO Molecular Function	RNA binding	GO:0003723	1672	42	4.21e-13	8.53e-17	MYH9|LTA4H|MTREX|MARS1|PRDX1|XPO5|RANBP2|GEMIN5|FASN|SF3B3|SNRNP200|SUPT6H|CNOT1|PLEC|XPOT|PHF6|DHX15|HUWE1|PRRC2C|DYNC1H1|MAP4|MYH10|MACF1|HEATR1|RO60|DHX9|GLRX3|FLNA|LAS1L|IARS1|DIS3|RRBP1|DIAPH1|ATXN2L|KHSRP|ZNF638|TOP2A|UBR5|SART3|PRPF8|DDX24|EDC3
7	GO Molecular Function	Binding	GO:0005488	12838	109	1.25e-11	5.07e-15	MYH9|STAG2|CDC37|LTA4H|MTREX|MSH6|NCAPH|DOCK7|XPO7|PI4KA|HERC2|MARS1|PRDX1|CSE1L|TCF25|TOP2B|MCM2|XPO5|POGZ|NIPBL|RANBP2|GEMIN5|FANCD2|RNPEP|ADH5|HEATR3|RRM1|FASN|GNB2|SF3B3|TLN1|SNRNP200|SUPT6H|CNOT1|LLGL1|POLE|HMGCS1|ZMYM4|PLEC|CUL1|XPOT|PHF6|DHX15|HUWE1|USP7|PRRC2C|ZNF512|PLS3|DYNC1H1|SCRIB|GFPT1|TRIM33|MCMBP|MAP4|MYH10|UBA3|MACF1|HEATR1|RO60|DHX9|GLRX3|MDN1|FLNA|GNAI3|GBF1|MMS19|OGT|LAS1L|UBR…
7	GO Biological Process	Nucleobase-containing compound metabolic process	GO:0006139	2722	51	2.61e-11	1.67e-15	MTREX|MSH6|HERC2|MARS1|TOP2B|MCM2|XPO5|POGZ|NIPBL|GEMIN5|FANCD2|RRM1|SF3B3|SNRNP200|SUPT6H|CNOT1|POLE|HMGCS1|DHX15|HUWE1|USP7|GFPT1|MCMBP|HEATR1|RO60|DHX9|MDN1|GNAI3|MMS19|LAS1L|IARS1|DIS3|RAD50|POLA1|RFC3|GART|TP53BP1|BAZ1A|ATXN2L|KHSRP|CBS|ZNF638|TOP2A|GMPS|UBR5|OTUB1|BPNT1|SART3|PRPF8|DDX24|EDC3
7	GO Biological Process	Heterocycle metabolic process	GO:0046483	2891	52	3.12e-11	3.97e-15	MTREX|MSH6|HERC2|MARS1|TOP2B|MCM2|XPO5|POGZ|NIPBL|GEMIN5|FANCD2|RRM1|SF3B3|SNRNP200|SUPT6H|CNOT1|POLE|HMGCS1|DHX15|HUWE1|USP7|GFPT1|MCMBP|HEATR1|RO60|DHX9|MDN1|GSTO1|GNAI3|MMS19|LAS1L|IARS1|DIS3|RAD50|POLA1|RFC3|GART|TP53BP1|BAZ1A|ATXN2L|KHSRP|CBS|ZNF638|TOP2A|GMPS|UBR5|OTUB1|BPNT1|SART3|PRPF8|DDX24|EDC3
7	GO Biological Process	Nucleic acid metabolic process	GO:0090304	2203	45	4.5e-11	8.6e-15	MTREX|MSH6|HERC2|MARS1|TOP2B|MCM2|XPO5|POGZ|NIPBL|GEMIN5|FANCD2|RRM1|SF3B3|SNRNP200|SUPT6H|CNOT1|POLE|DHX15|HUWE1|USP7|MCMBP|HEATR1|RO60|DHX9|MDN1|MMS19|LAS1L|IARS1|DIS3|RAD50|POLA1|RFC3|TP53BP1|BAZ1A|ATXN2L|KHSRP|CBS|ZNF638|TOP2A|UBR5|OTUB1|SART3|PRPF8|DDX24|EDC3
7	GO Biological Process	Cellular nitrogen compound metabolic process	GO:0034641	3463	55	2.41e-10	7.69e-14	LTA4H|MTREX|MSH6|HERC2|MARS1|TOP2B|MCM2|XPO5|POGZ|NIPBL|GEMIN5|FANCD2|RRM1|SF3B3|SNRNP200|SUPT6H|CNOT1|POLE|HMGCS1|DHX15|HUWE1|USP7|GFPT1|MCMBP|HEATR1|RO60|DHX9|MDN1|GSTO1|GNAI3|MMS19|LAS1L|IARS1|DIS3|RRBP1|RAD50|POLA1|RFC3|GART|TP53BP1|BAZ1A|ATXN2L|KHSRP|CBS|ZNF638|TOP2A|GMPS|UBR5|TBCE|OTUB1|BPNT1|SART3|PRPF8|DDX24|EDC3
7	GO Biological Process	Organic cyclic compound metabolic process	GO:1901360	3181	52	5.03e-10	1.93e-13	MTREX|MSH6|HERC2|MARS1|TOP2B|MCM2|XPO5|POGZ|NIPBL|GEMIN5|FANCD2|RRM1|SF3B3|SNRNP200|SUPT6H|CNOT1|POLE|HMGCS1|DHX15|HUWE1|USP7|GFPT1|MCMBP|HEATR1|RO60|DHX9|MDN1|GSTO1|GNAI3|MMS19|LAS1L|IARS1|DIS3|RAD50|POLA1|RFC3|GART|TP53BP1|BAZ1A|ATXN2L|KHSRP|CBS|ZNF638|TOP2A|GMPS|UBR5|OTUB1|BPNT1|SART3|PRPF8|DDX24|EDC3
7	GO Molecular Function	Nucleic acid binding	GO:0003676	4003	58	8.66e-10	5.27e-13	MYH9|LTA4H|MTREX|MSH6|MARS1|PRDX1|TCF25|TOP2B|MCM2|XPO5|POGZ|RANBP2|GEMIN5|FASN|SF3B3|SNRNP200|SUPT6H|CNOT1|POLE|ZMYM4|PLEC|XPOT|PHF6|DHX15|HUWE1|PRRC2C|ZNF512|DYNC1H1|TRIM33|MAP4|MYH10|MACF1|HEATR1|RO60|DHX9|GLRX3|FLNA|OGT|LAS1L|IARS1|DIS3|RRBP1|RAD50|POLA1|RFC3|TP53BP1|BAZ1A|DIAPH1|ATXN2L|KHSRP|ZNF638|TOP2A|UBR5|NUP153|SART3|PRPF8|DDX24|EDC3
7	GO Cellular Component	Nuclear lumen	GO:0031981	4526	61	2.05e-09	2e-12	MYH9|STAG2|LTA4H|MTREX|MSH6|NCAPH|HERC2|MARS1|CSE1L|TOP2B|MCM2|XPO5|POGZ|NIPBL|RANBP2|GEMIN5|FANCD2|SF3B3|SNRNP200|SUPT6H|POLE|CUL1|XPOT|PHF6|DHX15|HUWE1|USP7|SCRIB|TRIM33|MCMBP|HEATR1|RO60|DHX9|MDN1|FLNA|MMS19|OGT|LAS1L|UBR4|IARS1|TPP2|DIS3|RAD50|POLA1|RFC3|TP53BP1|BAZ1A|ATXN2L|KHSRP|ZNF638|PPP6C|TOP2A|UBR5|CAND1|NUP153|OTUB1|SART3|PRPF8|RNF213|DDX24|HSPH1
7	GO Cellular Component	Nucleoplasm	GO:0005654	4169	56	2.92e-08	4.28e-11	MYH9|STAG2|LTA4H|MTREX|MSH6|NCAPH|HERC2|CSE1L|TOP2B|MCM2|XPO5|POGZ|NIPBL|RANBP2|GEMIN5|FANCD2|SF3B3|SNRNP200|SUPT6H|POLE|CUL1|XPOT|PHF6|DHX15|HUWE1|USP7|SCRIB|TRIM33|MCMBP|HEATR1|RO60|DHX9|MDN1|MMS19|OGT|LAS1L|UBR4|IARS1|TPP2|DIS3|RAD50|POLA1|RFC3|TP53BP1|ATXN2L|KHSRP|ZNF638|PPP6C|TOP2A|UBR5|CAND1|NUP153|OTUB1|SART3|PRPF8|HSPH1
7	GO Cellular Component	Intracellular non-membrane-bounded organelle	GO:0043232	5191	63	3.71e-08	7.25e-11	MYH9|STAG2|MTREX|MSH6|NCAPH|HERC2|MARS1|TOP2B|MCM2|POGZ|NIPBL|FANCD2|SF3B3|TLN1|CNOT1|LLGL1|POLE|PLEC|PHF6|DHX15|USP7|PRRC2C|PLS3|DYNC1H1|MAP4|MYH10|NCKAP1|MACF1|HEATR1|DHX9|GLRX3|MDN1|FLNA|GNAI3|GBF1|MMS19|OGT|LAS1L|UBR4|CTTN|RRBP1|RAD50|POLA1|RFC3|TP53BP1|BAZ1A|DIAPH1|MYO1B|DBN1|ATXN2L|KHSRP|AKAP12|BIRC6|CAPZB|TOP2A|DCTN4|SPTBN2|TBCE|NUP153|RNF213|DDX24|HSPH1|EDC3
7	GO Molecular Function	Heterocyclic compound binding	GO:1901363	5977	69	3.83e-08	3.11e-11	MYH9|LTA4H|MTREX|MSH6|PI4KA|MARS1|PRDX1|TCF25|TOP2B|MCM2|XPO5|POGZ|RANBP2|GEMIN5|RRM1|FASN|SF3B3|SNRNP200|SUPT6H|CNOT1|POLE|ZMYM4|PLEC|XPOT|PHF6|DHX15|HUWE1|PRRC2C|ZNF512|DYNC1H1|TRIM33|MAP4|MYH10|UBA3|MACF1|HEATR1|RO60|DHX9|GLRX3|MDN1|FLNA|GNAI3|OGT|LAS1L|IARS1|DIS3|RRBP1|RAD50|POLA1|RFC3|GART|TP53BP1|BAZ1A|DIAPH1|MYO1B|ATXN2L|KHSRP|CBS|ZNF638|TOP2A|GMPS|UBR5|NUP153|SART3|PRPF8|RNF213|DDX24|HSPH…
7	GO Molecular Function	Organic cyclic compound binding	GO:0097159	6050	69	5.59e-08	5.66e-11	MYH9|LTA4H|MTREX|MSH6|PI4KA|MARS1|PRDX1|TCF25|TOP2B|MCM2|XPO5|POGZ|RANBP2|GEMIN5|RRM1|FASN|SF3B3|SNRNP200|SUPT6H|CNOT1|POLE|ZMYM4|PLEC|XPOT|PHF6|DHX15|HUWE1|PRRC2C|ZNF512|DYNC1H1|TRIM33|MAP4|MYH10|UBA3|MACF1|HEATR1|RO60|DHX9|GLRX3|MDN1|FLNA|GNAI3|OGT|LAS1L|IARS1|DIS3|RRBP1|RAD50|POLA1|RFC3|GART|TP53BP1|BAZ1A|DIAPH1|MYO1B|ATXN2L|KHSRP|CBS|ZNF638|TOP2A|GMPS|UBR5|NUP153|SART3|PRPF8|RNF213|DDX24|HSPH…
7	GO Cellular Component	Protein-containing complex	GO:0032991	5506	64	1.03e-07	3.01e-10	MYH9|STAG2|CDC37|MTREX|MSH6|NCAPH|XPO7|MARS1|TCF25|TOP2B|MCM2|XPO5|NIPBL|RANBP2|GEMIN5|FANCD2|RRM1|GNB2|SF3B3|SNRNP200|SUPT6H|CNOT1|POLE|CUL1|XPOT|DHX15|USP7|DYNC1H1|SCRIB|MAP4|MYH10|NCKAP1|UBA3|HEATR1|RO60|DHX9|GLRX3|MDN1|FLNA|GNAI3|MMS19|OGT|LAS1L|IARS1|CTTN|DIS3|RAD50|POLA1|RFC3|YWHAQ|TP53BP1|BAZ1A|MYO1B|CAPZB|TOP2A|DCTN4|UBR5|SPTBN2|CAND1|NUP153|SART3|PRPF8|AP2B1|HSPH1
7	GO Biological Process	DNA metabolic process	GO:0006259	785	23	3.9e-07	1.74e-10	MSH6|HERC2|TOP2B|MCM2|POGZ|NIPBL|FANCD2|RRM1|POLE|HUWE1|USP7|MCMBP|DHX9|MMS19|RAD50|POLA1|RFC3|TP53BP1|BAZ1A|CBS|TOP2A|UBR5|OTUB1
7	GO Biological Process	Cellular component biogenesis	GO:0044085	2702	43	3.9e-07	1.76e-10	STAG2|MTREX|MCM2|POGZ|GEMIN5|HEATR3|RRM1|SF3B3|TLN1|SNRNP200|LLGL1|PLEC|SEC16A|PRRC2C|PLS3|DYNC1H1|NCKAP1|HEATR1|RO60|DHX9|GLRX3|MDN1|FLNA|GBF1|MMS19|LAS1L|CTTN|DIS3|TP53BP1|BAZ1A|DIAPH1|MYO1B|ATXN2L|PPP6C|CAPZB|SPTBN2|TBCE|CAND1|NUP153|SART3|PRPF8|RNF213|EDC3
7	GO Cellular Component	Organelle	GO:0043226	14017	107	3.96e-07	1.35e-09	MYH9|STAG2|CDC37|LTA4H|MTREX|MSH6|NCAPH|XPO7|PI4KA|HERC2|MARS1|PRDX1|CSE1L|TCF25|TOP2B|MCM2|XPO5|POGZ|NIPBL|RANBP2|GEMIN5|FANCD2|RNPEP|ADH5|RRM1|PRDX2|FASN|GNB2|SF3B3|TLN1|SNRNP200|SUPT6H|CNOT1|LLGL1|POLE|PLEC|SEC16A|CUL1|XPOT|PHF6|DHX15|HUWE1|USP7|PRRC2C|ZNF512|PLS3|DYNC1H1|SCRIB|GFPT1|TRIM33|MCMBP|MAP4|MYH10|NCKAP1|UBA3|MACF1|HEATR1|RO60|DHX9|GLRX3|MDN1|GSTO1|FLNA|GNAI3|GBF1|MMS19|OGT|LAS1L|UBR…
7	GO Biological Process	Macromolecule metabolic process	GO:0043170	5781	66	4.39e-07	2.52e-10	MYH9|LTA4H|MTREX|MSH6|HERC2|MARS1|TOP2B|MCM2|XPO5|POGZ|NIPBL|RANBP2|GEMIN5|FANCD2|RNPEP|ADH5|RRM1|SF3B3|SNRNP200|SUPT6H|CNOT1|POLE|PLEC|CUL1|DHX15|HUWE1|USP7|GFPT1|TRIM33|MCMBP|UBA3|HEATR1|RO60|DHX9|GLRX3|MDN1|FLNA|MMS19|OGT|LAS1L|UBR4|IARS1|TPP2|DIS3|RRBP1|RAD50|POLA1|RFC3|TP53BP1|BAZ1A|ATXN2L|KHSRP|CBS|ZNF638|PPP6C|BIRC6|TOP2A|UBR5|TBCE|CAND1|OTUB1|SART3|PRPF8|RNF213|DDX24|EDC3
7	GO Biological Process	Organelle organization	GO:0006996	3470	49	4.83e-07	3.08e-10	MYH9|STAG2|NCAPH|DOCK7|TOP2B|MCM2|POGZ|NIPBL|FANCD2|RRM1|TLN1|SUPT6H|LLGL1|ZMYM4|PLEC|SEC16A|HUWE1|PRRC2C|PLS3|DYNC1H1|MCMBP|MAP4|MYH10|NCKAP1|MACF1|RO60|DHX9|MDN1|FLNA|GNAI3|GBF1|OGT|CTTN|RAD50|RFC3|BAZ1A|DIAPH1|MYO1B|DBN1|ATXN2L|PPP6C|CAPZB|TOP2A|SPTBN2|TBCE|NUP153|SART3|RNF213|EDC3
7	GO Biological Process	Nitrogen compound metabolic process	GO:0006807	6643	71	7.21e-07	5.06e-10	MYH9|LTA4H|MTREX|MSH6|HERC2|MARS1|TOP2B|MCM2|XPO5|POGZ|NIPBL|RANBP2|GEMIN5|FANCD2|RNPEP|ADH5|RRM1|SF3B3|SNRNP200|SUPT6H|CNOT1|POLE|HMGCS1|CUL1|DHX15|HUWE1|USP7|GFPT1|TRIM33|MCMBP|UBA3|HEATR1|RO60|DHX9|GLRX3|MDN1|GSTO1|FLNA|GNAI3|MMS19|OGT|LAS1L|UBR4|IARS1|TPP2|DIS3|RRBP1|RAD50|POLA1|RFC3|GART|TP53BP1|BAZ1A|ATXN2L|KHSRP|CBS|ZNF638|PPP6C|BIRC6|TOP2A|GMPS|UBR5|TBCE|CAND1|OTUB1|BPNT1|SART3|PRPF8|RNF2…
7	GO Biological Process	Cell cycle process	GO:0022402	835	23	7.35e-07	5.62e-10	MYH9|STAG2|MSH6|NCAPH|TOP2B|MCM2|POGZ|NIPBL|FANCD2|LLGL1|POLE|PLEC|CUL1|DYNC1H1|MCMBP|MAP4|MYH10|FLNA|RAD50|POLA1|PPP6C|TOP2A|TBCE
7	GO Molecular Function	Protein binding	GO:0005515	7242	74	9.48e-07	1.15e-09	MYH9|CDC37|MSH6|DOCK7|XPO7|PI4KA|HERC2|PRDX1|CSE1L|TOP2B|MCM2|XPO5|NIPBL|RANBP2|FANCD2|ADH5|HEATR3|RRM1|FASN|GNB2|TLN1|SNRNP200|SUPT6H|CNOT1|LLGL1|HMGCS1|PLEC|CUL1|XPOT|PHF6|USP7|PRRC2C|PLS3|DYNC1H1|SCRIB|TRIM33|MAP4|MYH10|UBA3|MACF1|DHX9|GLRX3|FLNA|GNAI3|MMS19|UBR4|IARS1|TPP2|CTTN|RAD50|POLA1|ZZEF1|YWHAQ|TP53BP1|DIAPH1|MYO1B|DBN1|ATXN2L|CBS|AKAP12|CAPZB|TOP2A|DCTN4|UBR5|SPTBN2|TBCE|CAND1|NUP153|…
7	GO Molecular Function	Cadherin binding	GO:0045296	334	15	1.1e-06	1.56e-09	MYH9|PI4KA|PRDX1|FASN|TLN1|PLEC|SCRIB|MACF1|FLNA|CTTN|MYO1B|DBN1|ATXN2L|CAPZB|SPTBN2
7	GO Biological Process	Cellular metabolic process	GO:0044237	6568	70	1.13e-06	9.37e-10	LTA4H|MTREX|MSH6|PI4KA|HERC2|MARS1|PRDX1|TOP2B|MCM2|XPO5|POGZ|NIPBL|GEMIN5|FANCD2|ADH5|RRM1|PRDX2|FASN|SF3B3|SNRNP200|SUPT6H|CNOT1|POLE|HMGCS1|PLEC|SEC16A|CUL1|DHX15|HUWE1|USP7|GFPT1|MCMBP|HEATR1|RO60|DHX9|GLRX3|MDN1|GSTO1|GNAI3|GBF1|MMS19|OGT|LAS1L|UBR4|IARS1|DIS3|RRBP1|RAD50|POLA1|RFC3|GART|TP53BP1|BAZ1A|ATXN2L|KHSRP|CBS|ZNF638|PPP6C|BIRC6|TOP2A|GMPS|UBR5|TBCE|OTUB1|BPNT1|SART3|PRPF8|RNF213|DDX…
7	GO Molecular Function	ATP-dependent activity	GO:0140657	543	18	2.07e-06	3.36e-09	MYH9|MTREX|MSH6|TOP2B|MCM2|SNRNP200|DHX15|DYNC1H1|MYH10|DHX9|MDN1|RAD50|RFC3|MYO1B|TOP2A|RNF213|DDX24|HSPH1
7	GO Biological Process	Metabolic process	GO:0008152	7988	78	2.13e-06	1.9e-09	MYH9|LTA4H|MTREX|MSH6|PI4KA|HERC2|MARS1|PRDX1|TOP2B|MCM2|XPO5|POGZ|NIPBL|RANBP2|GEMIN5|FANCD2|RNPEP|ADH5|RRM1|PRDX2|FASN|SF3B3|SNRNP200|SUPT6H|CNOT1|POLE|HMGCS1|PLEC|SEC16A|CUL1|DHX15|HUWE1|USP7|GFPT1|TRIM33|MCMBP|UBA3|HEATR1|RO60|DHX9|GLRX3|MDN1|GSTO1|FLNA|GNAI3|GBF1|MMS19|OGT|LAS1L|UBR4|IARS1|TPP2|DIS3|RRBP1|RAD50|POLA1|RFC3|GART|TP53BP1|BAZ1A|ATXN2L|KHSRP|CBS|ZNF638|PPP6C|BIRC6|TOP2A|GMPS|UBR5…
7	GO Biological Process	Primary metabolic process	GO:0044238	7156	73	2.13e-06	2e-09	MYH9|LTA4H|MTREX|MSH6|PI4KA|HERC2|MARS1|TOP2B|MCM2|XPO5|POGZ|NIPBL|RANBP2|GEMIN5|FANCD2|RNPEP|ADH5|RRM1|FASN|SF3B3|SNRNP200|SUPT6H|CNOT1|POLE|HMGCS1|CUL1|DHX15|HUWE1|USP7|GFPT1|TRIM33|MCMBP|UBA3|HEATR1|RO60|DHX9|GLRX3|MDN1|GSTO1|FLNA|GNAI3|MMS19|OGT|LAS1L|UBR4|IARS1|TPP2|DIS3|RRBP1|RAD50|POLA1|RFC3|GART|TP53BP1|BAZ1A|ATXN2L|KHSRP|CBS|ZNF638|PPP6C|BIRC6|TOP2A|GMPS|UBR5|TBCE|CAND1|OTUB1|BPNT1|SART3…
7	GO Cellular Component	Intracellular anatomical structure	GO:0005622	14891	109	2.3e-06	8.99e-09	MYH9|STAG2|CDC37|LTA4H|MTREX|MSH6|NCAPH|XPO7|PI4KA|HERC2|MARS1|PRDX1|CSE1L|TCF25|TOP2B|MCM2|XPO5|POGZ|NIPBL|RANBP2|GEMIN5|FANCD2|ADH5|RRM1|PRDX2|FASN|GNB2|SF3B3|TLN1|SNRNP200|SUPT6H|CNOT1|LLGL1|POLE|HMGCS1|PLEC|SEC16A|CUL1|XPOT|PHF6|DHX15|HUWE1|USP7|PRRC2C|ZNF512|PLS3|DYNC1H1|SCRIB|GFPT1|TRIM33|MCMBP|MAP4|MYH10|NCKAP1|UBA3|MACF1|HEATR1|RO60|DHX9|GLRX3|MDN1|GSTO1|FLNA|GNAI3|GBF1|MMS19|OGT|LAS1L|UB…
7	GO Cellular Component	Intracellular organelle lumen	GO:0070013	5660	62	2.3e-06	9.78e-09	MYH9|STAG2|LTA4H|MTREX|MSH6|NCAPH|HERC2|MARS1|CSE1L|TOP2B|MCM2|XPO5|POGZ|NIPBL|RANBP2|GEMIN5|FANCD2|SF3B3|SNRNP200|SUPT6H|POLE|CUL1|XPOT|PHF6|DHX15|HUWE1|USP7|DYNC1H1|SCRIB|TRIM33|MCMBP|HEATR1|RO60|DHX9|MDN1|FLNA|MMS19|OGT|LAS1L|UBR4|IARS1|TPP2|DIS3|RAD50|POLA1|RFC3|TP53BP1|BAZ1A|ATXN2L|KHSRP|ZNF638|PPP6C|TOP2A|UBR5|CAND1|NUP153|OTUB1|SART3|PRPF8|RNF213|DDX24|HSPH1
7	GO Biological Process	Cellular component organization or biogenesis	GO:0071840	5639	63	2.7e-06	2.75e-09	MYH9|STAG2|MTREX|NCAPH|DOCK7|TOP2B|MCM2|POGZ|NIPBL|GEMIN5|FANCD2|HEATR3|RRM1|SF3B3|TLN1|SNRNP200|SUPT6H|LLGL1|ZMYM4|PLEC|SEC16A|HUWE1|PRRC2C|PLS3|DYNC1H1|SCRIB|MCMBP|MAP4|MYH10|NCKAP1|MACF1|HEATR1|RO60|DHX9|GLRX3|MDN1|FLNA|GNAI3|GBF1|MMS19|OGT|LAS1L|CTTN|DIS3|RAD50|RFC3|TP53BP1|BAZ1A|DIAPH1|MYO1B|DBN1|ATXN2L|PPP6C|CAPZB|TOP2A|SPTBN2|TBCE|CAND1|NUP153|SART3|PRPF8|RNF213|EDC3
7	GO Biological Process	DNA repair	GO:0006281	497	17	5.65e-06	6.12e-09	MSH6|HERC2|MCM2|POGZ|NIPBL|FANCD2|RRM1|POLE|HUWE1|USP7|MMS19|RAD50|POLA1|RFC3|TP53BP1|UBR5|OTUB1
7	GO Biological Process	Cellular component assembly	GO:0022607	2467	38	6.8e-06	8.08e-09	STAG2|MCM2|POGZ|GEMIN5|RRM1|SF3B3|TLN1|SNRNP200|LLGL1|PLEC|SEC16A|PRRC2C|PLS3|DYNC1H1|NCKAP1|RO60|DHX9|GLRX3|MDN1|FLNA|GBF1|MMS19|CTTN|TP53BP1|BAZ1A|DIAPH1|MYO1B|ATXN2L|PPP6C|CAPZB|SPTBN2|TBCE|CAND1|NUP153|SART3|PRPF8|RNF213|EDC3
7	GO Biological Process	Organic substance metabolic process	GO:0071704	7522	74	6.8e-06	7.81e-09	MYH9|LTA4H|MTREX|MSH6|PI4KA|HERC2|MARS1|TOP2B|MCM2|XPO5|POGZ|NIPBL|RANBP2|GEMIN5|FANCD2|RNPEP|ADH5|RRM1|FASN|SF3B3|SNRNP200|SUPT6H|CNOT1|POLE|HMGCS1|PLEC|CUL1|DHX15|HUWE1|USP7|GFPT1|TRIM33|MCMBP|UBA3|HEATR1|RO60|DHX9|GLRX3|MDN1|GSTO1|FLNA|GNAI3|MMS19|OGT|LAS1L|UBR4|IARS1|TPP2|DIS3|RRBP1|RAD50|POLA1|RFC3|GART|TP53BP1|BAZ1A|ATXN2L|KHSRP|CBS|ZNF638|PPP6C|BIRC6|TOP2A|GMPS|UBR5|TBCE|CAND1|OTUB1|BPNT1|…
7	GO Biological Process	Cell cycle	GO:0007049	1246	26	8.56e-06	1.09e-08	MYH9|STAG2|MSH6|NCAPH|TOP2B|MCM2|POGZ|NIPBL|FANCD2|LLGL1|POLE|PLEC|CUL1|DYNC1H1|MCMBP|MAP4|MYH10|UBA3|FLNA|GNAI3|RAD50|POLA1|PPP6C|BIRC6|TOP2A|TBCE
7	GO Biological Process	Cellular macromolecule metabolic process	GO:0044260	2512	38	9.87e-06	1.32e-08	MTREX|MSH6|HERC2|MARS1|TOP2B|MCM2|POGZ|NIPBL|GEMIN5|FANCD2|RRM1|CNOT1|POLE|CUL1|HUWE1|USP7|GFPT1|MCMBP|DHX9|MMS19|OGT|UBR4|IARS1|DIS3|RRBP1|RAD50|POLA1|RFC3|TP53BP1|BAZ1A|KHSRP|CBS|TOP2A|UBR5|TBCE|OTUB1|RNF213|EDC3
7	GO Cellular Component	Nucleus	GO:0005634	7672	73	1.01e-05	5.93e-08	MYH9|STAG2|LTA4H|MTREX|MSH6|NCAPH|XPO7|HERC2|MARS1|PRDX1|CSE1L|TCF25|TOP2B|MCM2|XPO5|POGZ|NIPBL|RANBP2|GEMIN5|FANCD2|SF3B3|SNRNP200|SUPT6H|CNOT1|POLE|CUL1|XPOT|PHF6|DHX15|HUWE1|USP7|ZNF512|SCRIB|TRIM33|MCMBP|MYH10|UBA3|HEATR1|RO60|DHX9|GLRX3|MDN1|FLNA|MMS19|OGT|LAS1L|UBR4|IARS1|TPP2|DIS3|RAD50|POLA1|RFC3|TP53BP1|BAZ1A|DIAPH1|ATXN2L|KHSRP|CBS|ZNF638|PPP6C|BIRC6|TOP2A|DCTN4|UBR5|CAND1|NUP153|OTUB1|…
7	GO Cellular Component	Membrane-bounded organelle	GO:0043227	13188	101	1.38e-05	8.75e-08	MYH9|STAG2|CDC37|LTA4H|MTREX|MSH6|NCAPH|XPO7|PI4KA|HERC2|MARS1|PRDX1|CSE1L|TCF25|TOP2B|MCM2|XPO5|POGZ|NIPBL|RANBP2|GEMIN5|FANCD2|RNPEP|ADH5|RRM1|PRDX2|FASN|GNB2|SF3B3|TLN1|SNRNP200|SUPT6H|CNOT1|LLGL1|POLE|PLEC|SEC16A|CUL1|XPOT|PHF6|DHX15|HUWE1|USP7|ZNF512|DYNC1H1|SCRIB|GFPT1|TRIM33|MCMBP|MAP4|MYH10|NCKAP1|UBA3|MACF1|HEATR1|RO60|DHX9|GLRX3|MDN1|GSTO1|FLNA|GNAI3|GBF1|MMS19|OGT|LAS1L|UBR4|IARS1|TPP2…
7	GO Cellular Component	Nuclear protein-containing complex	GO:0140513	1290	25	1.38e-05	9.1e-08	STAG2|MTREX|MSH6|XPO7|MCM2|NIPBL|RANBP2|GEMIN5|SF3B3|SNRNP200|SUPT6H|POLE|XPOT|DHX15|HEATR1|FLNA|MMS19|OGT|LAS1L|DIS3|RAD50|POLA1|BAZ1A|NUP153|PRPF8
7	GO Cellular Component	Actin cytoskeleton	GO:0015629	482	15	2.32e-05	1.7e-07	MYH9|LLGL1|PLS3|MYH10|NCKAP1|MACF1|DHX9|FLNA|CTTN|DIAPH1|MYO1B|DBN1|CAPZB|DCTN4|SPTBN2
7	GO Cellular Component	Extracellular exosome	GO:0070062	2096	32	2.94e-05	2.3e-07	MYH9|CDC37|LTA4H|PI4KA|MARS1|PRDX1|CSE1L|NIPBL|RNPEP|ADH5|PRDX2|FASN|GNB2|TLN1|PLEC|HUWE1|DYNC1H1|SCRIB|GFPT1|MYH10|NCKAP1|GSTO1|FLNA|GNAI3|IARS1|GART|YWHAQ|MYO1B|CAPZB|CAND1|OTUB1|HSPH1
7	GO Cellular Component	Cell cortex	GO:0005938	304	12	3.42e-05	2.84e-07	MYH9|LLGL1|DYNC1H1|MYH10|GLRX3|FLNA|CTTN|DBN1|AKAP12|CAPZB|DCTN4|SPTBN2
7	GO Molecular Function	Actin filament binding	GO:0051015	213	11	3.84e-05	7e-08	MYH9|TLN1|PLS3|MYH10|MACF1|FLNA|CTTN|MYO1B|DBN1|CAPZB|SPTBN2
7	GO Cellular Component	Intracellular organelle	GO:0043229	13231	100	3.94e-05	4.04e-07	MYH9|STAG2|LTA4H|MTREX|MSH6|NCAPH|XPO7|PI4KA|HERC2|MARS1|PRDX1|CSE1L|TCF25|TOP2B|MCM2|XPO5|POGZ|NIPBL|RANBP2|GEMIN5|FANCD2|ADH5|RRM1|FASN|GNB2|SF3B3|TLN1|SNRNP200|SUPT6H|CNOT1|LLGL1|POLE|PLEC|SEC16A|CUL1|XPOT|PHF6|DHX15|HUWE1|USP7|PRRC2C|ZNF512|PLS3|DYNC1H1|SCRIB|TRIM33|MCMBP|MAP4|MYH10|NCKAP1|UBA3|MACF1|HEATR1|RO60|DHX9|GLRX3|MDN1|FLNA|GNAI3|GBF1|MMS19|OGT|LAS1L|UBR4|IARS1|TPP2|CTTN|DIS3|RRBP1|R…
7	GO Biological Process	Cellular response to DNA damage stimulus	GO:0006974	744	19	4.95e-05	6.94e-08	MTREX|MSH6|HERC2|MCM2|POGZ|NIPBL|FANCD2|RRM1|POLE|HUWE1|USP7|MMS19|RAD50|POLA1|RFC3|TP53BP1|TOP2A|UBR5|OTUB1
7	GO Cellular Component	Cytoplasm	GO:0005737	12056	94	7.6e-05	8.17e-07	MYH9|STAG2|CDC37|LTA4H|MSH6|NCAPH|XPO7|PI4KA|HERC2|MARS1|PRDX1|CSE1L|TOP2B|MCM2|XPO5|POGZ|NIPBL|RANBP2|GEMIN5|FANCD2|ADH5|RRM1|PRDX2|FASN|GNB2|TLN1|CNOT1|LLGL1|HMGCS1|PLEC|SEC16A|CUL1|XPOT|HUWE1|USP7|PRRC2C|PLS3|DYNC1H1|SCRIB|GFPT1|MCMBP|MAP4|MYH10|NCKAP1|UBA3|MACF1|HEATR1|RO60|DHX9|GLRX3|MDN1|GSTO1|FLNA|GNAI3|GBF1|MMS19|OGT|LAS1L|UBR4|IARS1|TPP2|CTTN|DIS3|RRBP1|POLA1|GART|YWHAQ|TP53BP1|DIAPH1|MY…
7	GO Biological Process	Mitotic cell cycle process	GO:1903047	537	16	7.69e-05	1.13e-07	STAG2|NCAPH|MCM2|POGZ|NIPBL|FANCD2|POLE|CUL1|DYNC1H1|MAP4|MYH10|FLNA|RAD50|POLA1|PPP6C|TBCE
7	GO Biological Process	Cellular component organization	GO:0016043	5436	58	8.79e-05	1.35e-07	MYH9|STAG2|NCAPH|DOCK7|TOP2B|MCM2|POGZ|NIPBL|GEMIN5|FANCD2|RRM1|SF3B3|TLN1|SNRNP200|SUPT6H|LLGL1|ZMYM4|PLEC|SEC16A|HUWE1|PRRC2C|PLS3|DYNC1H1|SCRIB|MCMBP|MAP4|MYH10|NCKAP1|MACF1|RO60|DHX9|GLRX3|MDN1|FLNA|GNAI3|GBF1|MMS19|OGT|CTTN|RAD50|RFC3|TP53BP1|BAZ1A|DIAPH1|MYO1B|DBN1|ATXN2L|PPP6C|CAPZB|TOP2A|SPTBN2|TBCE|CAND1|NUP153|SART3|PRPF8|RNF213|EDC3
7	GO Cellular Component	Supramolecular complex	GO:0099080	1366	24	8.83e-05	9.92e-07	MYH9|CNOT1|PLEC|PHF6|PRRC2C|PLS3|DYNC1H1|MAP4|MYH10|NCKAP1|MACF1|DHX9|GLRX3|FLNA|TP53BP1|DIAPH1|MYO1B|ATXN2L|KHSRP|CAPZB|DCTN4|TBCE|HSPH1|EDC3
7	GO Biological Process	Mitotic cell cycle	GO:0000278	631	17	0.00011	1.77e-07	STAG2|NCAPH|MCM2|POGZ|NIPBL|FANCD2|POLE|CUL1|DYNC1H1|MAP4|MYH10|UBA3|FLNA|RAD50|POLA1|PPP6C|TBCE
7	GO Molecular Function	Catalytic activity, acting on a nucleic acid	GO:0140640	575	16	0.00014	2.77e-07	MTREX|MSH6|MARS1|TOP2B|MCM2|SNRNP200|POLE|DHX15|DHX9|IARS1|DIS3|RAD50|POLA1|RFC3|TOP2A|DDX24
7	GO Biological Process	Cellular process	GO:0009987	14826	106	0.00052	8.65e-07	MYH9|STAG2|CDC37|LTA4H|MTREX|MSH6|NCAPH|DOCK7|XPO7|PI4KA|HERC2|MARS1|PRDX1|CSE1L|TOP2B|MCM2|XPO5|POGZ|NIPBL|RANBP2|GEMIN5|FANCD2|ADH5|HEATR3|RRM1|PRDX2|FASN|GNB2|SF3B3|TLN1|SNRNP200|SUPT6H|CNOT1|LLGL1|POLE|HMGCS1|ZMYM4|PLEC|SEC16A|CUL1|XPOT|DHX15|HUWE1|USP7|PRRC2C|PLS3|DYNC1H1|SCRIB|GFPT1|MCMBP|MAP4|MYH10|NCKAP1|UBA3|MACF1|HEATR1|RO60|DHX9|GLRX3|MDN1|GSTO1|FLNA|GNAI3|GBF1|MMS19|OGT|LAS1L|UBR4|IAR…
7	GO Cellular Component	Focal adhesion	GO:0005925	416	12	0.00057	6.7e-06	MYH9|DOCK7|PI4KA|GNB2|TLN1|PLEC|NCKAP1|FLNA|CTTN|YWHAQ|AKAP12|DCTN4
7	GO Molecular Function	Enzyme binding	GO:0019899	2084	30	0.00086	2.09e-06	CDC37|MSH6|DOCK7|XPO7|HERC2|CSE1L|TOP2B|MCM2|XPO5|NIPBL|RANBP2|FANCD2|GNB2|LLGL1|CUL1|XPOT|PHF6|USP7|DHX9|GLRX3|FLNA|MMS19|IARS1|POLA1|DIAPH1|CBS|AKAP12|TOP2A|OTUB1|SART3
7	GO Molecular Function	Actin binding	GO:0003779	448	13	0.00096	2.54e-06	MYH9|TLN1|PLEC|PLS3|MYH10|MACF1|FLNA|CTTN|DIAPH1|MYO1B|DBN1|CAPZB|SPTBN2
7	GO Biological Process	DNA-templated DNA replication	GO:0006261	137	8	0.0011	1.94e-06	MCM2|RRM1|POLE|MCMBP|RAD50|POLA1|RFC3|BAZ1A
7	GO Cellular Component	Nuclear chromosome	GO:0000228	244	9	0.0012	1.58e-05	STAG2|NCAPH|MCM2|POLE|DHX9|OGT|RAD50|POLA1|BAZ1A
7	GO Cellular Component	Nucleolus	GO:0005730	996	18	0.0014	1.9e-05	STAG2|MTREX|MARS1|TOP2B|FANCD2|SF3B3|PHF6|DHX15|HEATR1|DHX9|MDN1|FLNA|LAS1L|POLA1|TOP2A|NUP153|RNF213|DDX24
7	GO Biological Process	RNA metabolic process	GO:0016070	1550	25	0.0015	2.6e-06	MTREX|MARS1|XPO5|GEMIN5|SF3B3|SNRNP200|SUPT6H|CNOT1|DHX15|HEATR1|RO60|DHX9|MDN1|MMS19|LAS1L|IARS1|DIS3|POLA1|ATXN2L|KHSRP|ZNF638|SART3|PRPF8|DDX24|EDC3
7	GO Biological Process	Cell division	GO:0051301	527	14	0.0015	2.77e-06	MYH9|STAG2|CDC37|NCAPH|DOCK7|POGZ|PLEC|DYNC1H1|MCMBP|MAP4|MYH10|GNAI3|BIRC6|TOP2A
7	GO Molecular Function	ATP binding	GO:0005524	1491	24	0.0016	4.46e-06	MYH9|MTREX|MSH6|PI4KA|MARS1|TOP2B|MCM2|RRM1|SNRNP200|DHX15|DYNC1H1|MYH10|UBA3|DHX9|MDN1|IARS1|RAD50|GART|MYO1B|TOP2A|GMPS|RNF213|DDX24|HSPH1
7	GO Biological Process	Cellular response to stress	GO:0033554	1572	25	0.0017	3.34e-06	CDC37|MTREX|MSH6|HERC2|PRDX1|MCM2|POGZ|NIPBL|FANCD2|RRM1|PRDX2|POLE|PLEC|SEC16A|HUWE1|USP7|MMS19|RAD50|POLA1|RFC3|TP53BP1|CBS|TOP2A|UBR5|OTUB1
7	GO Molecular Function	ATP-dependent activity, acting on DNA	GO:0008094	110	7	0.0017	5.11e-06	MSH6|TOP2B|MCM2|DHX9|RAD50|RFC3|TOP2A
7	GO Biological Process	DNA replication	GO:0006260	203	9	0.0019	3.81e-06	MCM2|RRM1|POLE|MCMBP|DHX9|RAD50|POLA1|RFC3|BAZ1A
7	GO Biological Process	Regulation of DNA metabolic process	GO:0051052	541	14	0.0019	3.72e-06	MSH6|MCM2|POGZ|SF3B3|SUPT6H|USP7|DHX9|MMS19|RAD50|RFC3|TP53BP1|BAZ1A|UBR5|OTUB1
7	GO Biological Process	Actin cytoskeleton organization	GO:0030036	547	14	0.002	4.21e-06	MYH9|TLN1|LLGL1|PLEC|PLS3|MYH10|NCKAP1|FLNA|CTTN|DIAPH1|MYO1B|DBN1|CAPZB|SPTBN2
7	GO Molecular Function	Catalytic activity, acting on DNA	GO:0140097	221	9	0.0023	7.38e-06	MSH6|TOP2B|MCM2|POLE|DHX9|RAD50|POLA1|RFC3|TOP2A
7	GO Cellular Component	Cortical cytoskeleton	GO:0030863	102	6	0.0028	3.77e-05	MYH9|LLGL1|CTTN|DBN1|CAPZB|SPTBN2
7	GO Cellular Component	Cell leading edge	GO:0031252	422	11	0.0029	4.09e-05	MYH9|TLN1|SCRIB|MYH10|NCKAP1|MACF1|GBF1|CTTN|DIAPH1|DBN1|CAPZB
7	GO Molecular Function	snRNA binding	GO:0017069	47	5	0.0031	1.21e-05	GEMIN5|SF3B3|RO60|SART3|PRPF8
7	GO Cellular Component	Ribonucleoprotein complex	GO:1990904	687	14	0.0034	5.04e-05	MTREX|TOP2B|XPO5|SF3B3|SNRNP200|DHX15|MYH10|HEATR1|RO60|DHX9|MDN1|LAS1L|TOP2A|PRPF8
7	GO Molecular Function	GTPase binding	GO:0051020	304	10	0.0034	1.38e-05	DOCK7|XPO7|CSE1L|XPO5|RANBP2|GNB2|XPOT|FLNA|IARS1|DIAPH1
7	GO Molecular Function	U2 snRNA binding	GO:0030620	6	3	0.0036	1.52e-05	SF3B3|RO60|PRPF8
7	GO Biological Process	Cytoskeleton organization	GO:0007010	1229	21	0.0037	8.11e-06	MYH9|STAG2|DOCK7|TLN1|LLGL1|ZMYM4|PLEC|PLS3|DYNC1H1|MAP4|MYH10|NCKAP1|MACF1|FLNA|CTTN|DIAPH1|MYO1B|DBN1|CAPZB|SPTBN2|TBCE
7	GO Cellular Component	Intracellular membrane-bounded organelle	GO:0043231	12149	90	0.0042	6.33e-05	MYH9|STAG2|LTA4H|MTREX|MSH6|NCAPH|XPO7|PI4KA|HERC2|MARS1|PRDX1|CSE1L|TCF25|TOP2B|MCM2|XPO5|POGZ|NIPBL|RANBP2|GEMIN5|FANCD2|ADH5|RRM1|FASN|GNB2|SF3B3|SNRNP200|SUPT6H|CNOT1|LLGL1|POLE|PLEC|SEC16A|CUL1|XPOT|PHF6|DHX15|HUWE1|USP7|ZNF512|DYNC1H1|SCRIB|TRIM33|MCMBP|MYH10|UBA3|MACF1|HEATR1|RO60|DHX9|GLRX3|MDN1|FLNA|GNAI3|GBF1|MMS19|OGT|LAS1L|UBR4|IARS1|TPP2|CTTN|DIS3|RRBP1|RAD50|POLA1|RFC3|TP53BP1|BAZ1A…
7	GO Cellular Component	Cytoskeleton	GO:0005856	2369	29	0.0044	6.84e-05	MYH9|STAG2|HERC2|TLN1|LLGL1|PLEC|PLS3|DYNC1H1|MAP4|MYH10|NCKAP1|MACF1|DHX9|MDN1|FLNA|GNAI3|MMS19|UBR4|CTTN|DIAPH1|MYO1B|DBN1|AKAP12|BIRC6|CAPZB|DCTN4|SPTBN2|TBCE|HSPH1
7	GO Biological Process	DNA strand elongation	GO:0022616	20	4	0.0045	1.01e-05	POLE|RAD50|POLA1|RFC3
7	GO Molecular Function	Cytoskeletal protein binding	GO:0008092	1002	18	0.0046	2.06e-05	MYH9|TLN1|LLGL1|PLEC|PHF6|PLS3|MAP4|MYH10|MACF1|FLNA|CTTN|DIAPH1|MYO1B|DBN1|CAPZB|SPTBN2|TBCE|HSPH1
7	GO Biological Process	Protein-containing complex organization	GO:0043933	1465	23	0.0048	1.1e-05	MCM2|POGZ|GEMIN5|RRM1|SF3B3|TLN1|SNRNP200|SUPT6H|LLGL1|PLEC|SEC16A|DHX9|MDN1|CTTN|TP53BP1|BAZ1A|DIAPH1|PPP6C|TBCE|CAND1|NUP153|SART3|PRPF8
7	GO Biological Process	RNA splicing	GO:0008380	370	11	0.0053	1.26e-05	MTREX|GEMIN5|SF3B3|SNRNP200|SUPT6H|DHX15|DHX9|KHSRP|ZNF638|SART3|PRPF8
7	GO Cellular Component	Cortical actin cytoskeleton	GO:0030864	73	5	0.0054	8.72e-05	MYH9|LLGL1|CTTN|DBN1|SPTBN2
7	GO Cellular Component	Actin filament bundle	GO:0032432	74	5	0.0056	9.27e-05	MYH9|PLS3|MYH10|FLNA|DCTN4
7	GO Biological Process	mRNA metabolic process	GO:0016071	611	14	0.0057	1.43e-05	MTREX|GEMIN5|SF3B3|SNRNP200|SUPT6H|CNOT1|DHX15|DHX9|DIS3|ATXN2L|KHSRP|SART3|PRPF8|EDC3
7	GO Biological Process	Ribonucleoprotein complex biogenesis	GO:0022613	449	12	0.0057	1.41e-05	MTREX|GEMIN5|HEATR3|SF3B3|SNRNP200|HEATR1|DHX9|MDN1|LAS1L|DIS3|SART3|PRPF8
7	GO Biological Process	Non-membrane-bounded organelle assembly	GO:0140694	314	10	0.0068	1.8e-05	STAG2|POGZ|PLEC|PRRC2C|DYNC1H1|MDN1|FLNA|ATXN2L|RNF213|EDC3
7	GO Biological Process	Meiotic cell cycle process	GO:1903046	188	8	0.0068	1.79e-05	MYH9|STAG2|MSH6|NCAPH|TOP2B|FANCD2|RAD50|TOP2A
7	GO Biological Process	Protein-containing complex assembly	GO:0065003	1303	21	0.0071	1.93e-05	MCM2|POGZ|GEMIN5|RRM1|SF3B3|TLN1|SNRNP200|LLGL1|SEC16A|DHX9|MDN1|CTTN|TP53BP1|BAZ1A|DIAPH1|PPP6C|TBCE|CAND1|NUP153|SART3|PRPF8
7	GO Molecular Function	Purine nucleotide binding	GO:0017076	1917	26	0.0072	3.34e-05	MYH9|MTREX|MSH6|PI4KA|MARS1|TOP2B|MCM2|RRM1|SNRNP200|DHX15|DYNC1H1|MYH10|UBA3|DHX9|MDN1|GNAI3|IARS1|RAD50|POLA1|GART|MYO1B|TOP2A|GMPS|RNF213|DDX24|HSPH1
7	GO Molecular Function	Protein-containing complex binding	GO:0044877	1261	20	0.0081	3.93e-05	MYH9|XPO5|NIPBL|GEMIN5|GNB2|SF3B3|TLN1|SUPT6H|PHF6|PLS3|MYH10|MACF1|DHX9|FLNA|GNAI3|CTTN|MYO1B|DBN1|CAPZB|SPTBN2
7	GO Molecular Function	Purine ribonucleoside triphosphate binding	GO:0035639	1834	25	0.0089	4.53e-05	MYH9|MTREX|MSH6|PI4KA|MARS1|TOP2B|MCM2|RRM1|SNRNP200|DHX15|DYNC1H1|MYH10|UBA3|DHX9|MDN1|GNAI3|IARS1|RAD50|GART|MYO1B|TOP2A|GMPS|RNF213|DDX24|HSPH1
7	GO Biological Process	Sister chromatid segregation	GO:0000819	144	7	0.0096	2.7e-05	STAG2|NCAPH|TOP2B|POGZ|NIPBL|MCMBP|TOP2A
7	GO Molecular Function	Nuclear export signal receptor activity	GO:0005049	10	3	0.0097	5.09e-05	XPO7|CSE1L|XPO5
7	GO Cellular Component	Condensed chromosome	GO:0000793	275	8	0.0135	0.00023	STAG2|NCAPH|FANCD2|PHF6|RAD50|TP53BP1|TOP2A|DCTN4
7	GO Cellular Component	Supramolecular fiber	GO:0099512	1000	16	0.0135	0.00023	MYH9|PLEC|PLS3|DYNC1H1|MAP4|MYH10|NCKAP1|MACF1|GLRX3|FLNA|DIAPH1|MYO1B|CAPZB|DCTN4|TBCE|HSPH1
7	GO Biological Process	DNA conformation change	GO:0071103	104	6	0.0146	4.19e-05	TOP2B|MCM2|DHX9|RAD50|RFC3|TOP2A
7	GO Molecular Function	Purine ribonucleotide binding	GO:0032555	1903	25	0.015	8.2e-05	MYH9|MTREX|MSH6|PI4KA|MARS1|TOP2B|MCM2|RRM1|SNRNP200|DHX15|DYNC1H1|MYH10|UBA3|DHX9|MDN1|GNAI3|IARS1|RAD50|GART|MYO1B|TOP2A|GMPS|RNF213|DDX24|HSPH1
7	GO Biological Process	Establishment of protein localization	GO:0045184	1272	20	0.0151	4.44e-05	MYH9|CDC37|XPO7|HERC2|CSE1L|XPO5|NIPBL|RANBP2|HEATR3|SEC16A|XPOT|SCRIB|MACF1|FLNA|GBF1|CTTN|RRBP1|YWHAQ|NUP153|AP2B1
7	GO Molecular Function	Anion binding	GO:0043168	2404	29	0.0157	8.89e-05	MYH9|MTREX|MSH6|PI4KA|MARS1|TOP2B|MCM2|ADH5|RRM1|SNRNP200|DHX15|DYNC1H1|MYH10|UBA3|DHX9|MDN1|GNAI3|GBF1|OGT|IARS1|RAD50|GART|MYO1B|CBS|TOP2A|GMPS|RNF213|DDX24|HSPH1
7	GO Biological Process	Intracellular protein transport	GO:0006886	683	14	0.0158	4.74e-05	CDC37|XPO7|HERC2|CSE1L|XPO5|RANBP2|HEATR3|SEC16A|XPOT|SCRIB|CTTN|YWHAQ|NUP153|AP2B1
7	GO Biological Process	Response to stress	GO:0006950	3358	37	0.0158	4.76e-05	MYH9|CDC37|MTREX|MSH6|HERC2|PRDX1|MCM2|POGZ|NIPBL|FANCD2|ADH5|RRM1|PRDX2|FASN|TLN1|POLE|PLEC|SEC16A|DHX15|HUWE1|USP7|SCRIB|MACF1|DHX9|FLNA|MMS19|RAD50|POLA1|RFC3|TP53BP1|CBS|PPP6C|TOP2A|UBR5|OTUB1|RNF213|HSPH1
7	GO Biological Process	RNA transport	GO:0050658	159	7	0.0159	4.95e-05	XPO5|RANBP2|SUPT6H|XPOT|DHX9|KHSRP|NUP153
7	GO Cellular Component	Extracellular space	GO:0005615	3247	34	0.016	0.0003	MYH9|CDC37|LTA4H|PI4KA|MARS1|PRDX1|CSE1L|NIPBL|RNPEP|ADH5|PRDX2|FASN|GNB2|TLN1|CNOT1|PLEC|HUWE1|DYNC1H1|SCRIB|GFPT1|MYH10|NCKAP1|GSTO1|FLNA|GNAI3|IARS1|GART|YWHAQ|MYO1B|CAPZB|SPTBN2|CAND1|OTUB1|HSPH1
7	GO Biological Process	Chromosome segregation	GO:0007059	286	9	0.0162	5.26e-05	STAG2|NCAPH|TOP2B|POGZ|NIPBL|FANCD2|MCMBP|MMS19|TOP2A
7	GO Molecular Function	Nucleotide binding	GO:0000166	2168	27	0.0162	9.82e-05	MYH9|MTREX|MSH6|PI4KA|MARS1|TOP2B|MCM2|RRM1|SNRNP200|POLE|DHX15|DYNC1H1|MYH10|UBA3|DHX9|MDN1|GNAI3|IARS1|RAD50|POLA1|GART|MYO1B|TOP2A|GMPS|RNF213|DDX24|HSPH1
7	GO Molecular Function	RNA helicase activity	GO:0003724	76	5	0.0162	0.0001	MTREX|SNRNP200|DHX15|DHX9|DDX24
7	GO Cellular Component	Myosin II filament	GO:0097513	3	2	0.017	0.00032	MYH9|MYH10
7	GO Biological Process	Regulation of nucleocytoplasmic transport	GO:0046822	112	6	0.0184	6.2e-05	SUPT6H|DHX9|MDN1|FLNA|UBR5|NUP153
7	GO Cellular Component	Nuclear body	GO:0016604	833	14	0.0185	0.00036	MYH9|MTREX|GEMIN5|FANCD2|DHX15|USP7|RO60|DHX9|TPP2|TP53BP1|ATXN2L|ZNF638|SART3|PRPF8
7	GO Biological Process	Nuclear chromosome segregation	GO:0098813	229	8	0.02	6.89e-05	STAG2|NCAPH|TOP2B|POGZ|NIPBL|FANCD2|MCMBP|TOP2A
7	GO Cellular Component	Brush border	GO:0005903	106	5	0.0227	0.00046	MYH9|PLEC|FLNA|MYO1B|CAPZB
7	GO Biological Process	DNA recombination	GO:0006310	235	8	0.0234	8.21e-05	MSH6|TOP2B|MCM2|POGZ|NIPBL|FANCD2|RAD50|TOP2A
7	GO Molecular Function	Chromatin binding	GO:0003682	584	12	0.0235	0.00017	STAG2|MSH6|NCAPH|TOP2B|NIPBL|SUPT6H|POLE|MCMBP|DHX9|OGT|POLA1|TOP2A
7	GO Molecular Function	DNA replication origin binding	GO:0003688	16	3	0.0235	0.00017	MCM2|DHX9|POLA1
7	GO Molecular Function	ATP hydrolysis activity	GO:0016887	333	9	0.0235	0.00016	MTREX|MCM2|SNRNP200|DHX15|DHX9|MDN1|RAD50|RNF213|DDX24
7	GO Biological Process	Establishment of organelle localization	GO:0051656	380	10	0.0241	8.6e-05	MYH9|DOCK7|LLGL1|SEC16A|DYNC1H1|SCRIB|MAP4|GBF1|MYO1B|PPP6C
7	GO Molecular Function	Small molecule binding	GO:0036094	2507	29	0.0246	0.00018	MYH9|MTREX|MSH6|PI4KA|MARS1|TOP2B|MCM2|RRM1|FASN|SNRNP200|POLE|DHX15|DYNC1H1|MYH10|UBA3|DHX9|MDN1|GNAI3|IARS1|RAD50|POLA1|GART|MYO1B|CBS|TOP2A|GMPS|RNF213|DDX24|HSPH1
7	GO Cellular Component	Catalytic complex	GO:1902494	1539	20	0.0267	0.00055	MTREX|RANBP2|RRM1|GNB2|SF3B3|SNRNP200|POLE|CUL1|DYNC1H1|DHX9|GNAI3|MMS19|OGT|LAS1L|DIS3|POLA1|BAZ1A|DCTN4|CAND1|PRPF8
7	GO Biological Process	Regulation of RNA export from nucleus	GO:0046831	13	3	0.0271	9.84e-05	SUPT6H|DHX9|NUP153
7	KEGG Pathways	DNA replication	hsa03030	36	4	0.0272	8.1e-05	MCM2|POLE|POLA1|RFC3
7	KEGG Pathways	Ubiquitin mediated proteolysis	hsa04120	134	6	0.0272	0.00016	HERC2|CUL1|HUWE1|UBA3|BIRC6|UBR5
7	GO Molecular Function	Catalytic activity	GO:0003824	5522	50	0.0289	0.00023	LTA4H|MTREX|MSH6|PI4KA|HERC2|MARS1|PRDX1|TOP2B|MCM2|RANBP2|RNPEP|ADH5|RRM1|PRDX2|FASN|GNB2|SNRNP200|POLE|HMGCS1|DHX15|HUWE1|USP7|GFPT1|TRIM33|UBA3|DHX9|GLRX3|MDN1|GSTO1|GNAI3|OGT|LAS1L|UBR4|IARS1|TPP2|DIS3|RAD50|POLA1|RFC3|GART|CBS|PPP6C|BIRC6|TOP2A|GMPS|UBR5|OTUB1|BPNT1|RNF213|DDX24
7	GO Molecular Function	Small GTPase binding	GO:0031267	273	8	0.0289	0.00022	DOCK7|XPO7|CSE1L|XPO5|RANBP2|XPOT|FLNA|DIAPH1
7	GO Biological Process	Intracellular transport	GO:0046907	1365	20	0.0308	0.00012	CDC37|DOCK7|XPO7|HERC2|CSE1L|XPO5|RANBP2|HEATR3|SEC16A|XPOT|DYNC1H1|SCRIB|FLNA|GBF1|CTTN|YWHAQ|MYO1B|PPP6C|NUP153|AP2B1
7	GO Biological Process	Cortical actin cytoskeleton organization	GO:0030866	40	4	0.0309	0.00012	TLN1|LLGL1|PLEC|NCKAP1
7	GO Biological Process	RNA splicing, via transesterification reactions	GO:0000375	249	8	0.031	0.00012	MTREX|GEMIN5|SF3B3|SNRNP200|DHX9|KHSRP|SART3|PRPF8
7	GO Biological Process	Establishment of cell polarity	GO:0030010	127	6	0.031	0.00012	MYH9|DOCK7|LLGL1|SCRIB|MAP4|GBF1
7	GO Cellular Component	Vesicle	GO:0031982	3957	38	0.0313	0.00066	MYH9|CDC37|LTA4H|PI4KA|MARS1|PRDX1|CSE1L|NIPBL|RNPEP|ADH5|PRDX2|FASN|GNB2|TLN1|LLGL1|PLEC|SEC16A|HUWE1|DYNC1H1|SCRIB|GFPT1|MYH10|NCKAP1|GSTO1|FLNA|GNAI3|UBR4|IARS1|GART|YWHAQ|DIAPH1|MYO1B|BIRC6|CAPZB|CAND1|OTUB1|AP2B1|HSPH1
7	GO Biological Process	Nuclear division	GO:0000280	323	9	0.0316	0.00013	STAG2|NCAPH|TOP2B|POGZ|NIPBL|FANCD2|FLNA|RAD50|TOP2A
7	GO Biological Process	DNA synthesis involved in DNA repair	GO:0000731	41	4	0.0316	0.00013	RRM1|POLE|POLA1|RFC3
7	GO Cellular Component	Ruffle	GO:0001726	179	6	0.0329	0.00071	MYH9|TLN1|NCKAP1|MACF1|CTTN|DIAPH1
7	GO Biological Process	DNA strand elongation involved in DNA replication	GO:0006271	15	3	0.0335	0.00014	POLE|POLA1|RFC3
7	GO Biological Process	Sister chromatid cohesion	GO:0007062	42	4	0.0335	0.00014	STAG2|POGZ|NIPBL|MCMBP
7	GO Biological Process	Regulation of DNA recombination	GO:0000018	132	6	0.034	0.00015	MSH6|POGZ|SUPT6H|MMS19|RAD50|TP53BP1
7	GO Biological Process	Nuclear export	GO:0051168	132	6	0.034	0.00015	XPO7|CSE1L|XPO5|RANBP2|XPOT|NUP153
7	GO Molecular Function	Helicase activity	GO:0004386	149	6	0.0341	0.00028	MTREX|MCM2|SNRNP200|DHX15|DHX9|DDX24
7	GO Biological Process	RNA processing	GO:0006396	868	15	0.036	0.00016	MTREX|GEMIN5|SF3B3|SNRNP200|SUPT6H|DHX15|HEATR1|DHX9|MDN1|LAS1L|DIS3|KHSRP|ZNF638|SART3|PRPF8
7	GO Biological Process	Protein transport	GO:0015031	1180	18	0.036	0.00016	MYH9|CDC37|XPO7|HERC2|CSE1L|XPO5|RANBP2|HEATR3|SEC16A|XPOT|SCRIB|MACF1|GBF1|CTTN|RRBP1|YWHAQ|NUP153|AP2B1
7	GO Biological Process	Chromosome organization	GO:0051276	968	16	0.036	0.00016	STAG2|NCAPH|TOP2B|MCM2|POGZ|NIPBL|FANCD2|SUPT6H|MCMBP|DHX9|OGT|RAD50|RFC3|BAZ1A|TOP2A|SART3
7	GO Biological Process	Establishment of localization in cell	GO:0051649	1756	23	0.0371	0.00018	MYH9|CDC37|DOCK7|XPO7|HERC2|CSE1L|XPO5|RANBP2|HEATR3|LLGL1|SEC16A|XPOT|DYNC1H1|SCRIB|MAP4|FLNA|GBF1|CTTN|YWHAQ|MYO1B|PPP6C|NUP153|AP2B1
7	GO Molecular Function	DNA topoisomerase type II (double strand cut, ATP-hydrolyzing) activity	GO:0003918	3	2	0.039	0.00032	TOP2B|TOP2A
7	GO Molecular Function	RISC complex binding	GO:1905172	3	2	0.039	0.00032	XPO5|DHX9
7	GO Biological Process	Regulation of intracellular transport	GO:0032386	341	9	0.0402	0.00019	SUPT6H|HUWE1|USP7|DYNC1H1|DHX9|MDN1|FLNA|UBR5|NUP153
7	GO Biological Process	Positive regulation of single stranded viral RNA replication via double stranded DNA intermediate	GO:0045870	2	2	0.0403	0.0002	TOP2B|TOP2A
7	GO Molecular Function	Protein kinase C binding	GO:0005080	55	4	0.0425	0.00037	TOP2B|GLRX3|FLNA|TOP2A
7	GO Biological Process	Ribonucleoprotein complex assembly	GO:0022618	203	7	0.0437	0.00021	GEMIN5|SF3B3|SNRNP200|DHX9|MDN1|SART3|PRPF8
7	GO Cellular Component	Actomyosin	GO:0042641	72	4	0.0441	0.00097	MYH9|MYH10|DBN1|DCTN4
7	GO Biological Process	Actin filament organization	GO:0007015	274	8	0.0457	0.00023	PLEC|PLS3|FLNA|CTTN|DIAPH1|MYO1B|DBN1|CAPZB
7	GO Biological Process	Cellular localization	GO:0051641	2677	30	0.0474	0.00024	MYH9|CDC37|DOCK7|XPO7|HERC2|CSE1L|XPO5|NIPBL|RANBP2|HEATR3|LLGL1|PLEC|SEC16A|XPOT|DYNC1H1|SCRIB|MAP4|MACF1|DHX9|FLNA|GBF1|CTTN|RRBP1|YWHAQ|DIAPH1|MYO1B|DBN1|PPP6C|NUP153|AP2B1
7	GO Biological Process	Protein modification by small protein conjugation or removal	GO:0070647	902	15	0.0474	0.00025	HERC2|RANBP2|SF3B3|CUL1|HUWE1|USP7|TRIM33|UBA3|UBR4|TPP2|BIRC6|UBR5|CAND1|OTUB1|RNF213
7	GO Biological Process	DNA biosynthetic process	GO:0071897	92	5	0.0474	0.00024	RRM1|POLE|RAD50|POLA1|RFC3
8	GO Molecular Function	Heterocyclic compound binding	GO:1901363	5977	84	2.36e-19	4.79e-23	MCM5|SUPT16H|GSR|WDR77|NEK9|FAM98A|ZC3HAV1|UBA2|ACTN4|EIF2S3|EIF3G|CCT7|AARS1|MCM4|ACTR3|MCM6|NSUN2|RAB7A|ZFR|PRPF6|PGD|SSRP1|RPS3|EIF5B|ABCE1|PA2G4|HSPA4|PCBP1|DDX19A|MCM7|CCAR2|HNRNPD|PRMT5|PKM|HNRNPM|MDH2|EEF1G|SF3B1|UBA1|EEF1A1|HNRNPA1|SMARCA4|ANXA6|THRAP3|HNRNPA2B1|SPTBN1|ACSL3|PNP|MTOR|PARP1|RAP1A|ABCD3|CDC5L|POLR3A|PGK1|SRPK1|HNRNPR|NCBP1|RCC2|VARS1|EXOSC10|PCNA|DSP|DDX1|FSCN1|DNM2|XRCC5|A…
8	GO Molecular Function	RNA binding	GO:0003723	1672	48	2.84e-19	1.18e-22	SUPT16H|FAM98A|ZC3HAV1|ACTN4|EIF2S3|EIF3G|AARS1|NSUN2|ZFR|PRPF6|SSRP1|RPS3|EIF5B|PA2G4|PCBP1|DDX19A|CCAR2|HNRNPD|PKM|HNRNPM|MDH2|SF3B1|UBA1|EEF1A1|HNRNPA1|SMARCA4|THRAP3|HNRNPA2B1|SPTBN1|PARP1|CDC5L|SRPK1|HNRNPR|NCBP1|RCC2|EXOSC10|DSP|DDX1|FSCN1|XRCC5|ACTN1|CCT4|YWHAZ|ILF3|PRMT1|RPS20|SAFB|HNRNPU
8	GO Molecular Function	Organic cyclic compound binding	GO:0097159	6050	84	2.84e-19	1.15e-22	MCM5|SUPT16H|GSR|WDR77|NEK9|FAM98A|ZC3HAV1|UBA2|ACTN4|EIF2S3|EIF3G|CCT7|AARS1|MCM4|ACTR3|MCM6|NSUN2|RAB7A|ZFR|PRPF6|PGD|SSRP1|RPS3|EIF5B|ABCE1|PA2G4|HSPA4|PCBP1|DDX19A|MCM7|CCAR2|HNRNPD|PRMT5|PKM|HNRNPM|MDH2|EEF1G|SF3B1|UBA1|EEF1A1|HNRNPA1|SMARCA4|ANXA6|THRAP3|HNRNPA2B1|SPTBN1|ACSL3|PNP|MTOR|PARP1|RAP1A|ABCD3|CDC5L|POLR3A|PGK1|SRPK1|HNRNPR|NCBP1|RCC2|VARS1|EXOSC10|PCNA|DSP|DDX1|FSCN1|DNM2|XRCC5|A…
8	GO Cellular Component	Extracellular exosome	GO:0070062	2096	50	5.79e-17	2.83e-20	VCL|SLC25A1|GSR|ACTN4|EIF2S3|CCT7|AARS1|ACTR3|NSUN2|RAB7A|PGD|RPS3|AKR1B1|CBR1|ANXA5|PA2G4|HSPA4|PCBP1|PKM|HNRNPM|MDH2|EEF1G|UBA1|EEF1A1|HNRNPA1|ANXA6|THRAP3|HNRNPA2B1|SPTBN1|PNP|PSMB5|RAP1A|PGM1|PGK1|ESD|PCNA|DSP|FSCN1|DNM2|ACTN1|CCT4|YWHAZ|GSTP1|PAICS|SEPTIN7|RPS20|CFL1|ANKFY1|RUVBL2|PHGDH
8	GO Molecular Function	Nucleotide binding	GO:0000166	2168	49	9.53e-16	7.73e-19	MCM5|GSR|WDR77|NEK9|UBA2|EIF2S3|CCT7|AARS1|MCM4|ACTR3|MCM6|RAB7A|PGD|EIF5B|ABCE1|HSPA4|DDX19A|MCM7|PRMT5|PKM|UBA1|EEF1A1|SMARCA4|ANXA6|THRAP3|ACSL3|MTOR|PARP1|RAP1A|ABCD3|PGK1|SRPK1|VARS1|EXOSC10|DDX1|DNM2|XRCC5|ASNS|CCT4|NSF|PAICS|SEPTIN9|PRMT1|SEPTIN7|RECQL|RUVBL2|HNRNPU|PHGDH|PFKM
8	GO Molecular Function	Small molecule binding	GO:0036094	2507	51	7.11e-15	8.65e-18	MCM5|GSR|WDR77|NEK9|UBA2|ACTN4|EIF2S3|CCT7|AARS1|MCM4|ACTR3|MCM6|RAB7A|PGD|EIF5B|ABCE1|HSPA4|DDX19A|MCM7|PRMT5|PKM|UBA1|EEF1A1|SMARCA4|ANXA6|THRAP3|ACSL3|PNP|MTOR|PARP1|RAP1A|ABCD3|PGK1|SRPK1|VARS1|EXOSC10|DDX1|DNM2|XRCC5|ASNS|CCT4|NSF|PAICS|SEPTIN9|PRMT1|SEPTIN7|RECQL|RUVBL2|HNRNPU|PHGDH|PFKM
8	GO Biological Process	Cellular nitrogen compound metabolic process	GO:0034641	3463	61	8.95e-15	5.7e-19	SLC25A1|MCM5|SUPT16H|GSR|AIMP2|PRPF19|WDR77|FAM98A|EIF2S3|EIF3G|AARS1|MCM4|MCM6|NSUN2|PRPF6|SSRP1|RPS3|EIF5B|ABCE1|PA2G4|THOP1|MCM7|PDE12|CCAR2|HNRNPD|PRMT5|PKM|HNRNPM|EEF1G|SF3B1|EEF1A1|HNRNPA1|SMARCA4|THRAP3|HNRNPA2B1|ACSL3|PNP|MTOR|PARP1|PGM1|CDC5L|POLR3A|PGK1|SRPK1|HNRNPR|NCBP1|VARS1|EXOSC10|PCNA|DDX1|XRCC5|ASNS|SMU1|GSTP1|PAICS|PRMT1|RECQL|RPS20|RUVBL2|HNRNPU|PFKM
8	GO Cellular Component	Cytosol	GO:0005829	5438	73	1.65e-14	4.04e-17	VCL|MCM5|GSR|AIMP2|WDR77|NEK9|ZC3HAV1|ACTN4|EIF2S3|EIF3G|CCT7|AARS1|ACTR3|RAB7A|PGD|RPS3|AKR1B1|EIF5B|CBR1|ANXA5|ABCE1|HSPA4|THOP1|PCBP1|MCM7|PDE12|NUP93|HNRNPD|PRMT5|PKM|CLASP2|EEF1G|UBA1|EEF1A1|SPTBN1|AP2A1|PNP|MTOR|PSMB5|RAP1A|ABCD3|PGM1|IRS4|POLR3A|PGK1|SRPK1|NCBP1|RCC2|VARS1|EXOSC10|ESD|DDX1|FSCN1|DNM2|XRCC5|ASNS|ACTN1|CCT4|YWHAZ|NSF|GSTP1|PAICS|GDI1|PRMT1|SEPTIN7|RPS20|CFL1|ANKFY1|NMT1|RUVB…
8	GO Molecular Function	Purine ribonucleoside triphosphate binding	GO:0035639	1834	41	1.98e-12	2.81e-15	MCM5|NEK9|UBA2|EIF2S3|CCT7|AARS1|MCM4|ACTR3|MCM6|RAB7A|EIF5B|ABCE1|HSPA4|DDX19A|MCM7|PKM|UBA1|EEF1A1|SMARCA4|ANXA6|THRAP3|ACSL3|MTOR|RAP1A|ABCD3|PGK1|SRPK1|VARS1|DDX1|DNM2|XRCC5|ASNS|CCT4|NSF|PAICS|SEPTIN9|SEPTIN7|RECQL|RUVBL2|HNRNPU|PFKM
8	GO Molecular Function	Nucleic acid binding	GO:0003676	4003	60	2.14e-12	3.47e-15	MCM5|SUPT16H|WDR77|FAM98A|ZC3HAV1|ACTN4|EIF2S3|EIF3G|AARS1|MCM4|MCM6|NSUN2|ZFR|PRPF6|SSRP1|RPS3|EIF5B|PA2G4|PCBP1|DDX19A|MCM7|CCAR2|HNRNPD|PRMT5|PKM|HNRNPM|MDH2|EEF1G|SF3B1|UBA1|EEF1A1|HNRNPA1|SMARCA4|THRAP3|HNRNPA2B1|SPTBN1|MTOR|PARP1|CDC5L|POLR3A|SRPK1|HNRNPR|NCBP1|RCC2|EXOSC10|PCNA|DSP|DDX1|FSCN1|XRCC5|ACTN1|CCT4|YWHAZ|ILF3|PRMT1|RECQL|RPS20|SAFB|RUVBL2|HNRNPU
8	GO Molecular Function	Purine ribonucleotide binding	GO:0032555	1903	41	5.31e-12	9.69e-15	MCM5|NEK9|UBA2|EIF2S3|CCT7|AARS1|MCM4|ACTR3|MCM6|RAB7A|EIF5B|ABCE1|HSPA4|DDX19A|MCM7|PKM|UBA1|EEF1A1|SMARCA4|ANXA6|THRAP3|ACSL3|MTOR|RAP1A|ABCD3|PGK1|SRPK1|VARS1|DDX1|DNM2|XRCC5|ASNS|CCT4|NSF|PAICS|SEPTIN9|SEPTIN7|RECQL|RUVBL2|HNRNPU|PFKM
8	GO Cellular Component	Membrane-bounded organelle	GO:0043227	13188	106	9.66e-12	2.83e-14	VCL|SLC25A1|MCM5|SUPT16H|GSR|AIMP2|PRPF19|WDR77|NEK9|FAM98A|ZC3HAV1|UBA2|ACTN4|EIF2S3|SMARCC1|CCT7|AARS1|MCM4|ACTR3|MCM6|NSUN2|RAB7A|ZFR|TNPO3|PRPF6|PGD|SSRP1|RPS3|AKR1B1|EIF5B|CBR1|ANXA5|ABCE1|PA2G4|HSPA4|THOP1|PCBP1|DDX19A|MCM7|PDE12|NUP93|CCAR2|HNRNPD|PRMT5|PKM|HNRNPM|MDH2|CLASP2|EEF1G|SF3B1|UBA1|EEF1A1|HNRNPA1|SMARCA4|ANXA6|THRAP3|HNRNPA2B1|SPTBN1|ACSL3|AP2A1|PNP|MTOR|PSMB5|PARP1|RAP1A|ABCD3|…
8	GO Cellular Component	Intracellular anatomical structure	GO:0005622	14891	110	1.39e-11	4.74e-14	VCL|SLC25A1|MCM5|SUPT16H|GSR|AIMP2|PRPF19|WDR77|NEK9|FAM98A|ZC3HAV1|UBA2|ACTN4|EIF2S3|EIF3G|SMARCC1|CCT7|AARS1|MCM4|ACTR3|MCM6|NSUN2|RAB7A|ZFR|TNPO3|PRPF6|PGD|SSRP1|RPS3|AKR1B1|EIF5B|CBR1|ANXA5|ABCE1|PA2G4|HSPA4|THOP1|PCBP1|DDX19A|MCM7|PDE12|NUP93|CCAR2|HNRNPD|PRMT5|PKM|HNRNPM|MDH2|CLASP2|EEF1G|SF3B1|UBA1|EEF1A1|HNRNPA1|SMARCA4|ANXA6|THRAP3|HNRNPA2B1|SPTBN1|ACSL3|AP2A1|PNP|MTOR|PSMB5|PARP1|RAP1A|…
8	GO Biological Process	Nucleobase-containing compound metabolic process	GO:0006139	2722	49	4.32e-11	7.17e-15	SLC25A1|MCM5|SUPT16H|PRPF19|WDR77|FAM98A|AARS1|MCM4|MCM6|NSUN2|PRPF6|SSRP1|RPS3|PA2G4|MCM7|PDE12|CCAR2|HNRNPD|PRMT5|PKM|HNRNPM|SF3B1|HNRNPA1|SMARCA4|THRAP3|HNRNPA2B1|ACSL3|PNP|MTOR|PARP1|PGM1|CDC5L|POLR3A|PGK1|SRPK1|HNRNPR|NCBP1|VARS1|EXOSC10|PCNA|DDX1|XRCC5|SMU1|PAICS|PRMT1|RECQL|RUVBL2|HNRNPU|PFKM
8	GO Biological Process	Cellular metabolic process	GO:0044237	6568	77	4.32e-11	5.52e-15	SLC25A1|MCM5|SUPT16H|GSR|AIMP2|PRPF19|WDR77|NEK9|FAM98A|EIF2S3|EIF3G|AARS1|MCM4|MCM6|NSUN2|RAB7A|PRPF6|PGD|SSRP1|RPS3|AKR1B1|EIF5B|CBR1|ABCE1|PA2G4|THOP1|MCM7|PDE12|CCAR2|HNRNPD|PRMT5|PKM|HNRNPM|MDH2|EEF1G|SF3B1|UBA1|EEF1A1|HNRNPA1|SMARCA4|THRAP3|HNRNPA2B1|SPTBN1|ACSL3|PNP|MTOR|PSMB5|PARP1|ABCD3|PGM1|CDC5L|POLR3A|PGK1|SRPK1|HNRNPR|NCBP1|VARS1|EXOSC10|ESD|PCNA|DDX1|XRCC5|ASNS|CIAPIN1|YWHAZ|SMU1|GS…
8	GO Cellular Component	Intracellular organelle lumen	GO:0070013	5660	69	4.36e-11	1.7e-13	VCL|MCM5|SUPT16H|GSR|PRPF19|WDR77|UBA2|ACTN4|SMARCC1|MCM4|MCM6|NSUN2|PRPF6|SSRP1|RPS3|AKR1B1|ABCE1|PA2G4|THOP1|PCBP1|DDX19A|MCM7|PDE12|NUP93|CCAR2|HNRNPD|PRMT5|PKM|HNRNPM|MDH2|SF3B1|UBA1|EEF1A1|HNRNPA1|SMARCA4|THRAP3|HNRNPA2B1|SPTBN1|PNP|MTOR|PSMB5|PARP1|ABCD3|PGM1|CDC5L|POLR3A|SRPK1|HNRNPR|NCBP1|RCC2|EXOSC10|ESD|PCNA|DDX1|XRCC5|CIAPIN1|ACTN1|CCT4|YWHAZ|SMU1|GSTP1|ILF3|PRMT1|RECQL|RPS20|CFL1|SAFB…
8	GO Cellular Component	Extracellular space	GO:0005615	3247	51	6.15e-11	3.31e-13	VCL|SLC25A1|GSR|ACTN4|EIF2S3|CCT7|AARS1|ACTR3|NSUN2|RAB7A|PGD|RPS3|AKR1B1|CBR1|ANXA5|PA2G4|HSPA4|PCBP1|PKM|HNRNPM|MDH2|EEF1G|UBA1|EEF1A1|HNRNPA1|SMARCA4|ANXA6|THRAP3|HNRNPA2B1|SPTBN1|PNP|PSMB5|RAP1A|PGM1|PGK1|ESD|PCNA|DSP|FSCN1|DNM2|ACTN1|CCT4|YWHAZ|GSTP1|PAICS|SEPTIN7|RPS20|CFL1|ANKFY1|RUVBL2|PHGDH
8	GO Molecular Function	Carbohydrate derivative binding	GO:0097367	2278	43	6.41e-11	1.56e-13	MCM5|NEK9|UBA2|ACTN4|EIF2S3|CCT7|AARS1|MCM4|ACTR3|MCM6|RAB7A|EIF5B|ABCE1|HSPA4|DDX19A|MCM7|PKM|UBA1|EEF1A1|SMARCA4|ANXA6|THRAP3|ACSL3|PNP|MTOR|RAP1A|ABCD3|PGK1|SRPK1|VARS1|DDX1|DNM2|XRCC5|ASNS|CCT4|NSF|PAICS|SEPTIN9|SEPTIN7|RECQL|RUVBL2|HNRNPU|PFKM
8	GO Molecular Function	Anion binding	GO:0043168	2404	44	7.79e-11	2.05e-13	MCM5|GSR|NEK9|UBA2|EIF2S3|CCT7|AARS1|MCM4|ACTR3|MCM6|RAB7A|EIF5B|ABCE1|HSPA4|DDX19A|MCM7|PKM|UBA1|EEF1A1|SMARCA4|ANXA6|THRAP3|ACSL3|PNP|MTOR|RAP1A|ABCD3|PGK1|SRPK1|VARS1|DDX1|DNM2|XRCC5|ASNS|CCT4|NSF|GSTP1|PAICS|SEPTIN9|SEPTIN7|RECQL|RUVBL2|HNRNPU|PFKM
8	GO Biological Process	Cellular aromatic compound metabolic process	GO:0006725	2936	50	1.12e-10	2.87e-14	SLC25A1|MCM5|SUPT16H|PRPF19|WDR77|FAM98A|AARS1|MCM4|MCM6|NSUN2|PRPF6|SSRP1|RPS3|AKR1B1|PA2G4|MCM7|PDE12|CCAR2|HNRNPD|PRMT5|PKM|HNRNPM|SF3B1|HNRNPA1|SMARCA4|THRAP3|HNRNPA2B1|ACSL3|PNP|MTOR|PARP1|PGM1|CDC5L|POLR3A|PGK1|SRPK1|HNRNPR|NCBP1|VARS1|EXOSC10|PCNA|DDX1|XRCC5|SMU1|PAICS|PRMT1|RECQL|RUVBL2|HNRNPU|PFKM
8	GO Biological Process	Organic cyclic compound metabolic process	GO:1901360	3181	52	1.12e-10	3.22e-14	SLC25A1|MCM5|SUPT16H|PRPF19|WDR77|FAM98A|AARS1|MCM4|MCM6|NSUN2|PRPF6|SSRP1|RPS3|AKR1B1|CBR1|PA2G4|MCM7|PDE12|CCAR2|HNRNPD|PRMT5|PKM|HNRNPM|SF3B1|HNRNPA1|SMARCA4|THRAP3|HNRNPA2B1|ACSL3|PNP|MTOR|PARP1|ABCD3|PGM1|CDC5L|POLR3A|PGK1|SRPK1|HNRNPR|NCBP1|VARS1|EXOSC10|PCNA|DDX1|XRCC5|SMU1|PAICS|PRMT1|RECQL|RUVBL2|HNRNPU|PFKM
8	GO Biological Process	Gene expression	GO:0010467	2101	42	1.32e-10	5.04e-14	SUPT16H|AIMP2|PRPF19|WDR77|FAM98A|EIF2S3|EIF3G|AARS1|NSUN2|PRPF6|RPS3|EIF5B|ABCE1|PA2G4|DDX19A|PDE12|NUP93|CCAR2|HNRNPD|PRMT5|HNRNPM|EEF1G|SF3B1|EEF1A1|HNRNPA1|SMARCA4|THRAP3|HNRNPA2B1|PARP1|CDC5L|POLR3A|PGK1|SRPK1|HNRNPR|NCBP1|VARS1|EXOSC10|DDX1|SMU1|PRMT1|RPS20|HNRNPU
8	GO Cellular Component	Cytoplasm	GO:0005737	12056	100	3.89e-10	2.28e-12	VCL|SLC25A1|MCM5|GSR|AIMP2|PRPF19|WDR77|NEK9|FAM98A|ZC3HAV1|UBA2|ACTN4|EIF2S3|EIF3G|SMARCC1|CCT7|AARS1|ACTR3|NSUN2|RAB7A|ZFR|TNPO3|PGD|RPS3|AKR1B1|EIF5B|CBR1|ANXA5|ABCE1|PA2G4|HSPA4|THOP1|PCBP1|DDX19A|MCM7|PDE12|NUP93|CCAR2|HNRNPD|PRMT5|PKM|HNRNPM|MDH2|CLASP2|EEF1G|UBA1|EEF1A1|HNRNPA1|ANXA6|HNRNPA2B1|SPTBN1|ACSL3|AP2A1|PNP|MTOR|PSMB5|PARP1|RAP1A|ABCD3|PGM1|CDC5L|IRS4|POLR3A|PGK1|SRPK1|HNRNPR|NCBP…
8	GO Biological Process	Organic substance metabolic process	GO:0071704	7522	80	4.77e-10	2.43e-13	SLC25A1|MCM5|SUPT16H|GSR|AIMP2|PRPF19|WDR77|NEK9|FAM98A|UBA2|EIF2S3|EIF3G|AARS1|MCM4|MCM6|NSUN2|RAB7A|PRPF6|PGD|SSRP1|RPS3|AKR1B1|EIF5B|CBR1|ABCE1|PA2G4|THOP1|DDX19A|MCM7|PDE12|NUP93|CCAR2|HNRNPD|PRMT5|PKM|HNRNPM|MDH2|EEF1G|SF3B1|UBA1|EEF1A1|HNRNPA1|SMARCA4|THRAP3|HNRNPA2B1|SPTBN1|ACSL3|PNP|MTOR|PSMB5|PARP1|ABCD3|PGM1|CDC5L|POLR3A|PGK1|SRPK1|HNRNPR|NCBP1|VARS1|EXOSC10|ESD|PCNA|DSP|DDX1|XRCC5|ASNS…
8	GO Cellular Component	Vesicle	GO:0031982	3957	55	4.93e-10	3.13e-12	VCL|SLC25A1|GSR|ACTN4|EIF2S3|CCT7|AARS1|ACTR3|NSUN2|RAB7A|PGD|RPS3|AKR1B1|CBR1|ANXA5|PA2G4|HSPA4|PCBP1|PKM|HNRNPM|MDH2|EEF1G|UBA1|EEF1A1|HNRNPA1|ANXA6|THRAP3|HNRNPA2B1|SPTBN1|AP2A1|PNP|MTOR|PSMB5|RAP1A|PGM1|PGK1|RCC2|ESD|PCNA|DSP|FSCN1|DNM2|XRCC5|ACTN1|CCT4|YWHAZ|GSTP1|PAICS|SEPTIN7|RPS20|CFL1|ANKFY1|RUVBL2|PHGDH|AP3D1
8	GO Biological Process	RNA splicing	GO:0008380	370	19	7.87e-10	4.52e-13	PRPF19|WDR77|FAM98A|PRPF6|CCAR2|PRMT5|HNRNPM|SF3B1|HNRNPA1|THRAP3|HNRNPA2B1|CDC5L|SRPK1|HNRNPR|NCBP1|DDX1|SMU1|PRMT1|HNRNPU
8	GO Biological Process	Metabolic process	GO:0008152	7988	81	3.67e-09	2.34e-12	SLC25A1|MCM5|SUPT16H|GSR|AIMP2|PRPF19|WDR77|NEK9|FAM98A|UBA2|EIF2S3|EIF3G|AARS1|MCM4|MCM6|NSUN2|RAB7A|PRPF6|PGD|SSRP1|RPS3|AKR1B1|EIF5B|CBR1|ABCE1|PA2G4|THOP1|DDX19A|MCM7|PDE12|NUP93|CCAR2|HNRNPD|PRMT5|PKM|HNRNPM|MDH2|EEF1G|SF3B1|UBA1|EEF1A1|HNRNPA1|SMARCA4|THRAP3|HNRNPA2B1|SPTBN1|ACSL3|PNP|MTOR|PSMB5|PARP1|ABCD3|PGM1|CDC5L|POLR3A|PGK1|SRPK1|HNRNPR|NCBP1|VARS1|EXOSC10|ESD|PCNA|DSP|DDX1|XRCC5|ASNS…
8	GO Biological Process	Nitrogen compound metabolic process	GO:0006807	6643	73	4.84e-09	3.4e-12	SLC25A1|MCM5|SUPT16H|GSR|AIMP2|PRPF19|WDR77|NEK9|FAM98A|UBA2|EIF2S3|EIF3G|AARS1|MCM4|MCM6|NSUN2|RAB7A|PRPF6|SSRP1|RPS3|AKR1B1|EIF5B|ABCE1|PA2G4|THOP1|MCM7|PDE12|CCAR2|HNRNPD|PRMT5|PKM|HNRNPM|EEF1G|SF3B1|UBA1|EEF1A1|HNRNPA1|SMARCA4|THRAP3|HNRNPA2B1|SPTBN1|ACSL3|PNP|MTOR|PSMB5|PARP1|PGM1|CDC5L|POLR3A|PGK1|SRPK1|HNRNPR|NCBP1|VARS1|EXOSC10|PCNA|DSP|DDX1|XRCC5|ASNS|YWHAZ|SMU1|GSTP1|PAICS|ILF3|PRMT1|RE…
8	GO Biological Process	Primary metabolic process	GO:0044238	7156	76	4.84e-09	3.58e-12	SLC25A1|MCM5|SUPT16H|AIMP2|PRPF19|WDR77|NEK9|FAM98A|UBA2|EIF2S3|EIF3G|AARS1|MCM4|MCM6|NSUN2|RAB7A|PRPF6|PGD|SSRP1|RPS3|AKR1B1|EIF5B|CBR1|ABCE1|PA2G4|THOP1|MCM7|PDE12|CCAR2|HNRNPD|PRMT5|PKM|HNRNPM|MDH2|EEF1G|SF3B1|UBA1|EEF1A1|HNRNPA1|SMARCA4|THRAP3|HNRNPA2B1|SPTBN1|ACSL3|PNP|MTOR|PSMB5|PARP1|ABCD3|PGM1|CDC5L|POLR3A|PGK1|SRPK1|HNRNPR|NCBP1|VARS1|EXOSC10|PCNA|DSP|DDX1|XRCC5|ASNS|YWHAZ|SMU1|GSTP1|PAI…
8	GO Biological Process	Nucleic acid metabolic process	GO:0090304	2203	40	6.63e-09	5.5e-12	MCM5|SUPT16H|PRPF19|WDR77|FAM98A|AARS1|MCM4|MCM6|NSUN2|PRPF6|SSRP1|RPS3|PA2G4|MCM7|PDE12|CCAR2|HNRNPD|PRMT5|HNRNPM|SF3B1|HNRNPA1|SMARCA4|THRAP3|HNRNPA2B1|PARP1|CDC5L|POLR3A|SRPK1|HNRNPR|NCBP1|VARS1|EXOSC10|PCNA|DDX1|XRCC5|SMU1|PRMT1|RECQL|RUVBL2|HNRNPU
8	GO Molecular Function	ATP binding	GO:0005524	1491	32	8.33e-09	2.36e-11	MCM5|NEK9|UBA2|CCT7|AARS1|MCM4|ACTR3|MCM6|ABCE1|HSPA4|DDX19A|MCM7|PKM|UBA1|SMARCA4|THRAP3|ACSL3|MTOR|ABCD3|PGK1|SRPK1|VARS1|DDX1|XRCC5|ASNS|CCT4|NSF|PAICS|RECQL|RUVBL2|HNRNPU|PFKM
8	GO Biological Process	mRNA splicing, via spliceosome	GO:0000398	245	15	1.7e-08	1.53e-11	PRPF19|WDR77|PRPF6|PRMT5|HNRNPM|SF3B1|HNRNPA1|HNRNPA2B1|CDC5L|SRPK1|HNRNPR|NCBP1|DDX1|SMU1|HNRNPU
8	GO Biological Process	RNA processing	GO:0006396	868	25	1.7e-08	1.51e-11	PRPF19|WDR77|FAM98A|AARS1|NSUN2|PRPF6|PA2G4|PDE12|CCAR2|HNRNPD|PRMT5|HNRNPM|SF3B1|HNRNPA1|THRAP3|HNRNPA2B1|CDC5L|SRPK1|HNRNPR|NCBP1|EXOSC10|DDX1|SMU1|PRMT1|HNRNPU
8	GO Molecular Function	Binding	GO:0005488	12838	101	2.35e-08	7.63e-11	VCL|MCM5|SUPT16H|GSR|PRPF19|WDR77|NEK9|FAM98A|ZC3HAV1|UBA2|ACTN4|EIF2S3|EIF3G|SMARCC1|CCT7|AARS1|MCM4|ACTR3|MCM6|NSUN2|RAB7A|ZFR|TNPO3|PRPF6|PGD|SSRP1|RPS3|EIF5B|ANXA5|ABCE1|PA2G4|HSPA4|THOP1|PCBP1|DDX19A|MCM7|PDE12|CCAR2|HNRNPD|PRMT5|PKM|HNRNPM|MDH2|CLASP2|EEF1G|SF3B1|UBA1|EEF1A1|HNRNPA1|SMARCA4|ANXA6|THRAP3|HNRNPA2B1|SPTBN1|ACSL3|AP2A1|PNP|MTOR|PARP1|RAP1A|ABCD3|PGM1|CDC5L|IRS4|POLR3A|PGK1|SRPK…
8	GO Cellular Component	Nucleus	GO:0005634	7672	76	2.36e-08	1.73e-10	SLC25A1|MCM5|SUPT16H|AIMP2|PRPF19|WDR77|NEK9|FAM98A|ZC3HAV1|UBA2|ACTN4|SMARCC1|MCM4|ACTR3|MCM6|NSUN2|ZFR|TNPO3|PRPF6|PGD|SSRP1|RPS3|AKR1B1|PA2G4|HSPA4|PCBP1|DDX19A|MCM7|NUP93|CCAR2|HNRNPD|PRMT5|PKM|HNRNPM|MDH2|EEF1G|SF3B1|UBA1|EEF1A1|HNRNPA1|SMARCA4|THRAP3|HNRNPA2B1|SPTBN1|PNP|MTOR|PSMB5|PARP1|CDC5L|POLR3A|SRPK1|HNRNPR|NCBP1|RCC2|EXOSC10|PCNA|DSP|DDX1|DNM2|XRCC5|CIAPIN1|ACTN1|CCT4|YWHAZ|SMU1|GSTP…
8	GO Biological Process	Regulation of macromolecule metabolic process	GO:0060255	6249	69	2.4e-08	2.75e-11	MCM5|SUPT16H|AIMP2|PRPF19|WDR77|FAM98A|ZC3HAV1|UBA2|ACTN4|EIF2S3|EIF3G|SMARCC1|CCT7|AARS1|MCM4|ACTR3|MCM6|NSUN2|RAB7A|PRPF6|RPS3|EIF5B|ABCE1|PA2G4|PCBP1|MCM7|PDE12|CCAR2|HNRNPD|PRMT5|PKM|HNRNPM|EEF1G|SF3B1|EEF1A1|HNRNPA1|SMARCA4|THRAP3|HNRNPA2B1|SPTBN1|AP2A1|PNP|MTOR|PARP1|RAP1A|CDC5L|POLR3A|SRPK1|NCBP1|EXOSC10|PCNA|DDX1|DNM2|XRCC5|ACTN1|CCT4|YWHAZ|SMU1|NSF|GSTP1|ILF3|PRMT1|RPS20|SAFB|RUVBL2|HNRN…
8	GO Cellular Component	Nuclear lumen	GO:0031981	4526	56	2.54e-08	1.98e-10	MCM5|SUPT16H|PRPF19|WDR77|UBA2|ACTN4|SMARCC1|MCM4|MCM6|NSUN2|PRPF6|SSRP1|RPS3|AKR1B1|PA2G4|PCBP1|DDX19A|MCM7|NUP93|CCAR2|HNRNPD|PRMT5|HNRNPM|SF3B1|UBA1|EEF1A1|HNRNPA1|SMARCA4|THRAP3|HNRNPA2B1|SPTBN1|MTOR|PSMB5|PARP1|CDC5L|POLR3A|SRPK1|HNRNPR|NCBP1|RCC2|EXOSC10|PCNA|DDX1|XRCC5|CIAPIN1|CCT4|YWHAZ|SMU1|ILF3|PRMT1|RECQL|RPS20|CFL1|SAFB|RUVBL2|HNRNPU
8	GO Biological Process	Post-transcriptional regulation of gene expression	GO:0010608	546	20	2.99e-08	3.79e-11	EIF2S3|EIF3G|AARS1|NSUN2|RPS3|EIF5B|ABCE1|PA2G4|PDE12|HNRNPD|PKM|HNRNPM|EEF1G|EEF1A1|THRAP3|MTOR|NCBP1|DDX1|ILF3|HNRNPU
8	GO Biological Process	mRNA metabolic process	GO:0016071	611	21	2.99e-08	3.62e-11	PRPF19|WDR77|NSUN2|PRPF6|PDE12|CCAR2|HNRNPD|PRMT5|HNRNPM|SF3B1|HNRNPA1|THRAP3|HNRNPA2B1|CDC5L|SRPK1|HNRNPR|NCBP1|EXOSC10|DDX1|SMU1|HNRNPU
8	GO Molecular Function	Nucleoside-triphosphatase activity	GO:0017111	650	21	3e-08	1.09e-10	MCM5|EIF2S3|CCT7|MCM4|MCM6|RAB7A|EIF5B|DDX19A|MCM7|EEF1A1|SMARCA4|RAP1A|ABCD3|DDX1|DNM2|CCT4|NSF|SEPTIN9|SEPTIN7|RECQL|RUVBL2
8	GO Cellular Component	Extracellular region	GO:0005576	4175	53	4.35e-08	3.62e-10	VCL|SLC25A1|GSR|ACTN4|EIF2S3|CCT7|AARS1|ACTR3|NSUN2|RAB7A|PGD|RPS3|AKR1B1|CBR1|ANXA5|PA2G4|HSPA4|PCBP1|PKM|HNRNPM|MDH2|EEF1G|UBA1|EEF1A1|HNRNPA1|SMARCA4|ANXA6|THRAP3|HNRNPA2B1|SPTBN1|PNP|PSMB5|RAP1A|PGM1|PGK1|ESD|PCNA|DSP|FSCN1|DNM2|XRCC5|ACTN1|CCT4|YWHAZ|GSTP1|PAICS|ILF3|SEPTIN7|RPS20|CFL1|ANKFY1|RUVBL2|PHGDH
8	GO Cellular Component	Nuclear protein-containing complex	GO:0140513	1290	28	5.15e-08	4.53e-10	MCM5|SUPT16H|PRPF19|UBA2|SMARCC1|MCM4|MCM6|PRPF6|SSRP1|RPS3|MCM7|NUP93|PRMT5|HNRNPM|SF3B1|HNRNPA1|SMARCA4|THRAP3|HNRNPA2B1|CDC5L|POLR3A|HNRNPR|EXOSC10|PCNA|XRCC5|SMU1|RUVBL2|HNRNPU
8	GO Biological Process	Regulation of nitrogen compound metabolic process	GO:0051171	5734	65	5.22e-08	6.99e-11	MCM5|SUPT16H|AIMP2|PRPF19|WDR77|ZC3HAV1|UBA2|ACTN4|EIF2S3|EIF3G|SMARCC1|CCT7|AARS1|MCM4|ACTR3|MCM6|NSUN2|RAB7A|PRPF6|RPS3|EIF5B|ABCE1|PA2G4|PCBP1|MCM7|PDE12|CCAR2|HNRNPD|PRMT5|PKM|HNRNPM|EEF1G|SF3B1|EEF1A1|HNRNPA1|SMARCA4|THRAP3|HNRNPA2B1|ACSL3|AP2A1|MTOR|PARP1|RAP1A|CDC5L|SRPK1|NCBP1|EXOSC10|PCNA|DDX1|DNM2|XRCC5|ACTN1|CCT4|YWHAZ|SMU1|NSF|GSTP1|ILF3|PRMT1|RPS20|SAFB|RUVBL2|HNRNPU|AP3D1|PFKM
8	GO Cellular Component	Intracellular membrane-bounded organelle	GO:0043231	12149	97	6.65e-08	6.17e-10	VCL|SLC25A1|MCM5|SUPT16H|GSR|AIMP2|PRPF19|WDR77|NEK9|FAM98A|ZC3HAV1|UBA2|ACTN4|SMARCC1|AARS1|MCM4|ACTR3|MCM6|NSUN2|RAB7A|ZFR|TNPO3|PRPF6|PGD|SSRP1|RPS3|AKR1B1|EIF5B|ABCE1|PA2G4|HSPA4|THOP1|PCBP1|DDX19A|MCM7|PDE12|NUP93|CCAR2|HNRNPD|PRMT5|PKM|HNRNPM|MDH2|CLASP2|EEF1G|SF3B1|UBA1|EEF1A1|HNRNPA1|SMARCA4|ANXA6|THRAP3|HNRNPA2B1|SPTBN1|ACSL3|AP2A1|PNP|MTOR|PSMB5|PARP1|RAP1A|ABCD3|PGM1|CDC5L|POLR3A|SRPK1…
8	GO Biological Process	Macromolecule metabolic process	GO:0043170	5781	65	7.29e-08	1.02e-10	MCM5|SUPT16H|AIMP2|PRPF19|WDR77|NEK9|FAM98A|UBA2|EIF2S3|EIF3G|AARS1|MCM4|MCM6|NSUN2|RAB7A|PRPF6|SSRP1|RPS3|EIF5B|ABCE1|PA2G4|THOP1|DDX19A|MCM7|PDE12|NUP93|CCAR2|HNRNPD|PRMT5|PKM|HNRNPM|EEF1G|SF3B1|UBA1|EEF1A1|HNRNPA1|SMARCA4|THRAP3|HNRNPA2B1|SPTBN1|MTOR|PSMB5|PARP1|CDC5L|POLR3A|PGK1|SRPK1|HNRNPR|NCBP1|VARS1|EXOSC10|PCNA|DSP|DDX1|XRCC5|YWHAZ|SMU1|ILF3|PRMT1|RECQL|RPS20|NMT1|RUVBL2|HNRNPU|PFKM
8	GO Biological Process	mRNA processing	GO:0006397	455	18	8.31e-08	1.22e-10	PRPF19|WDR77|PRPF6|PDE12|CCAR2|PRMT5|HNRNPM|SF3B1|HNRNPA1|THRAP3|HNRNPA2B1|CDC5L|SRPK1|HNRNPR|NCBP1|DDX1|SMU1|HNRNPU
8	GO Biological Process	Regulation of metabolic process	GO:0019222	6784	71	8.99e-08	1.38e-10	MCM5|SUPT16H|AIMP2|PRPF19|WDR77|FAM98A|ZC3HAV1|UBA2|ACTN4|EIF2S3|EIF3G|SMARCC1|CCT7|AARS1|MCM4|ACTR3|MCM6|NSUN2|RAB7A|PRPF6|RPS3|EIF5B|CBR1|ABCE1|PA2G4|PCBP1|MCM7|PDE12|CCAR2|HNRNPD|PRMT5|PKM|HNRNPM|EEF1G|SF3B1|EEF1A1|HNRNPA1|SMARCA4|THRAP3|HNRNPA2B1|SPTBN1|ACSL3|AP2A1|PNP|MTOR|PARP1|RAP1A|CDC5L|POLR3A|SRPK1|NCBP1|EXOSC10|PCNA|DDX1|DNM2|XRCC5|ACTN1|CCT4|YWHAZ|SMU1|NSF|GSTP1|ILF3|PRMT1|RPS20|SAFB|…
8	GO Molecular Function	Catalytic activity	GO:0003824	5522	62	1.22e-07	5.14e-10	MCM5|GSR|PRPF19|NEK9|FAM98A|ZC3HAV1|UBA2|EIF2S3|CCT7|AARS1|MCM4|MCM6|NSUN2|RAB7A|PGD|RPS3|AKR1B1|EIF5B|CBR1|THOP1|DDX19A|MCM7|PDE12|PRMT5|PKM|MDH2|UBA1|EEF1A1|SMARCA4|ACSL3|PNP|MTOR|PSMB5|PARP1|RAP1A|ABCD3|PGM1|POLR3A|PGK1|SRPK1|VARS1|EXOSC10|ESD|PCNA|DDX1|DNM2|XRCC5|ASNS|CIAPIN1|CCT4|YWHAZ|NSF|GSTP1|PAICS|SEPTIN9|PRMT1|SEPTIN7|RECQL|NMT1|RUVBL2|PHGDH|PFKM
8	GO Biological Process	Regulation of DNA metabolic process	GO:0051052	541	19	1.54e-07	2.46e-10	MCM5|SMARCC1|CCT7|MCM4|MCM6|RPS3|MCM7|HNRNPD|PRMT5|HNRNPA1|SMARCA4|HNRNPA2B1|PARP1|EXOSC10|PCNA|XRCC5|CCT4|RUVBL2|HNRNPU
8	GO Biological Process	Regulation of primary metabolic process	GO:0080090	5899	65	1.54e-07	2.6e-10	MCM5|SUPT16H|AIMP2|PRPF19|WDR77|ZC3HAV1|UBA2|ACTN4|EIF2S3|EIF3G|SMARCC1|CCT7|AARS1|MCM4|ACTR3|MCM6|NSUN2|RAB7A|PRPF6|RPS3|EIF5B|ABCE1|PA2G4|PCBP1|MCM7|PDE12|CCAR2|HNRNPD|PRMT5|PKM|HNRNPM|EEF1G|SF3B1|EEF1A1|HNRNPA1|SMARCA4|THRAP3|HNRNPA2B1|ACSL3|AP2A1|MTOR|PARP1|RAP1A|CDC5L|SRPK1|NCBP1|EXOSC10|PCNA|DDX1|DNM2|XRCC5|ACTN1|CCT4|YWHAZ|SMU1|NSF|GSTP1|ILF3|PRMT1|RPS20|SAFB|RUVBL2|HNRNPU|AP3D1|PFKM
8	GO Biological Process	Regulation of mRNA metabolic process	GO:1903311	302	15	1.54e-07	2.49e-10	PRPF19|WDR77|ZC3HAV1|PDE12|HNRNPD|PRMT5|HNRNPM|HNRNPA1|THRAP3|HNRNPA2B1|SRPK1|NCBP1|SMU1|SAFB|HNRNPU
8	GO Cellular Component	Ribonucleoprotein complex	GO:1990904	687	20	1.9e-07	1.86e-09	PRPF19|ACTN4|EIF3G|PRPF6|RPS3|HNRNPD|HNRNPM|SF3B1|HNRNPA1|HNRNPA2B1|CDC5L|HNRNPR|NCBP1|DDX1|XRCC5|SMU1|ILF3|RPS20|RUVBL2|HNRNPU
8	GO Biological Process	Regulation of telomere maintenance	GO:0032204	103	10	3.97e-07	7.09e-10	CCT7|HNRNPD|HNRNPA1|HNRNPA2B1|PARP1|EXOSC10|XRCC5|CCT4|RUVBL2|HNRNPU
8	GO Cellular Component	Catalytic step 2 spliceosome	GO:0071013	90	9	4.01e-07	4.11e-09	PRPF19|PRPF6|HNRNPM|SF3B1|HNRNPA1|HNRNPA2B1|CDC5L|HNRNPR|HNRNPU
8	GO Biological Process	Positive regulation of metabolic process	GO:0009893	3847	50	4.03e-07	7.46e-10	SUPT16H|AIMP2|PRPF19|WDR77|FAM98A|ZC3HAV1|UBA2|ACTN4|EIF2S3|SMARCC1|CCT7|ACTR3|RAB7A|PRPF6|RPS3|CBR1|PCBP1|PDE12|CCAR2|HNRNPD|PRMT5|PKM|SF3B1|HNRNPA1|SMARCA4|THRAP3|HNRNPA2B1|SPTBN1|ACSL3|PNP|MTOR|PARP1|RAP1A|CDC5L|POLR3A|NCBP1|PCNA|DDX1|DNM2|XRCC5|ACTN1|CCT4|NSF|GSTP1|ILF3|PRMT1|RUVBL2|HNRNPU|AP3D1|PFKM
8	GO Biological Process	Regulation of mRNA processing	GO:0050684	140	11	4.08e-07	7.81e-10	PRPF19|WDR77|PRMT5|HNRNPA1|THRAP3|HNRNPA2B1|SRPK1|NCBP1|SMU1|SAFB|HNRNPU
8	GO Cellular Component	Intracellular organelle	GO:0043229	13231	100	4.45e-07	4.78e-09	VCL|SLC25A1|MCM5|SUPT16H|GSR|AIMP2|PRPF19|WDR77|NEK9|FAM98A|ZC3HAV1|UBA2|ACTN4|SMARCC1|CCT7|AARS1|MCM4|ACTR3|MCM6|NSUN2|RAB7A|ZFR|TNPO3|PRPF6|PGD|SSRP1|RPS3|AKR1B1|EIF5B|ABCE1|PA2G4|HSPA4|THOP1|PCBP1|DDX19A|MCM7|PDE12|NUP93|CCAR2|HNRNPD|PRMT5|PKM|HNRNPM|MDH2|CLASP2|EEF1G|SF3B1|UBA1|EEF1A1|HNRNPA1|SMARCA4|ANXA6|THRAP3|HNRNPA2B1|SPTBN1|ACSL3|AP2A1|PNP|MTOR|PSMB5|PARP1|RAP1A|ABCD3|PGM1|CDC5L|POLR3A|…
8	GO Biological Process	Regulation of translation	GO:0006417	456	17	5.08e-07	1e-09	EIF2S3|EIF3G|AARS1|RPS3|EIF5B|ABCE1|PA2G4|PDE12|HNRNPD|PKM|EEF1G|EEF1A1|MTOR|NCBP1|DDX1|ILF3|HNRNPU
8	GO Biological Process	Positive regulation of nucleobase-containing compound metabolic process	GO:0045935	2056	35	5.36e-07	1.09e-09	SUPT16H|PRPF19|WDR77|ZC3HAV1|ACTN4|SMARCC1|CCT7|ACTR3|PRPF6|RPS3|PCBP1|PDE12|CCAR2|HNRNPD|PRMT5|PKM|SF3B1|HNRNPA1|SMARCA4|THRAP3|HNRNPA2B1|MTOR|PARP1|CDC5L|NCBP1|PCNA|DNM2|XRCC5|ACTN1|CCT4|ILF3|RUVBL2|HNRNPU|AP3D1|PFKM
8	GO Biological Process	Cellular macromolecule metabolic process	GO:0044260	2512	39	5.53e-07	1.16e-09	MCM5|SUPT16H|AIMP2|PRPF19|WDR77|FAM98A|EIF2S3|EIF3G|AARS1|MCM4|MCM6|NSUN2|SSRP1|RPS3|EIF5B|ABCE1|MCM7|PDE12|HNRNPD|PRMT5|EEF1G|UBA1|EEF1A1|THRAP3|PSMB5|PARP1|CDC5L|NCBP1|VARS1|EXOSC10|PCNA|DDX1|XRCC5|PRMT1|RECQL|RPS20|NMT1|RUVBL2|PFKM
8	GO Biological Process	Regulation of mRNA splicing, via spliceosome	GO:0048024	110	10	5.92e-07	1.28e-09	PRPF19|WDR77|PRMT5|HNRNPA1|THRAP3|HNRNPA2B1|SRPK1|NCBP1|SMU1|HNRNPU
8	GO Biological Process	RNA metabolic process	GO:0016070	1550	30	6.06e-07	1.35e-09	SUPT16H|PRPF19|WDR77|FAM98A|AARS1|NSUN2|PRPF6|PA2G4|PDE12|CCAR2|HNRNPD|PRMT5|HNRNPM|SF3B1|HNRNPA1|SMARCA4|THRAP3|HNRNPA2B1|PARP1|CDC5L|POLR3A|SRPK1|HNRNPR|NCBP1|VARS1|EXOSC10|DDX1|SMU1|PRMT1|HNRNPU
8	GO Biological Process	Positive regulation of macromolecule metabolic process	GO:0010604	3533	47	7.05e-07	1.62e-09	SUPT16H|AIMP2|PRPF19|WDR77|FAM98A|ZC3HAV1|UBA2|ACTN4|EIF2S3|SMARCC1|CCT7|ACTR3|RAB7A|PRPF6|RPS3|PCBP1|PDE12|CCAR2|HNRNPD|PRMT5|PKM|SF3B1|HNRNPA1|SMARCA4|THRAP3|HNRNPA2B1|SPTBN1|PNP|MTOR|PARP1|RAP1A|CDC5L|POLR3A|NCBP1|PCNA|DDX1|DNM2|XRCC5|ACTN1|CCT4|NSF|ILF3|PRMT1|RUVBL2|HNRNPU|AP3D1|PFKM
8	GO Biological Process	Regulation of cellular macromolecule biosynthetic process	GO:2000112	539	18	7.06e-07	1.67e-09	EIF2S3|EIF3G|AARS1|RPS3|EIF5B|ABCE1|PA2G4|PDE12|HNRNPD|PKM|EEF1G|EEF1A1|MTOR|NCBP1|DDX1|ILF3|PRMT1|HNRNPU
8	GO Biological Process	Cellular process	GO:0009987	14826	106	8.93e-07	2.16e-09	VCL|SLC25A1|MCM5|SUPT16H|GSR|AIMP2|PRPF19|WDR77|NEK9|FAM98A|ACTN4|EIF2S3|EIF3G|SMARCC1|CCT7|AARS1|MCM4|ACTR3|MCM6|NSUN2|RAB7A|TNPO3|PRPF6|PGD|SSRP1|RPS3|AKR1B1|EIF5B|CBR1|ANXA5|ABCE1|PA2G4|HSPA4|THOP1|DDX19A|MCM7|PDE12|NUP93|CCAR2|HNRNPD|PRMT5|PKM|HNRNPM|MDH2|CLASP2|EEF1G|SF3B1|UBA1|EEF1A1|HNRNPA1|SMARCA4|ANXA6|THRAP3|HNRNPA2B1|SPTBN1|ACSL3|AP2A1|PNP|MTOR|PSMB5|PARP1|RAP1A|ABCD3|PGM1|CDC5L|IRS4|P…
8	GO Molecular Function	Catalytic activity, acting on a nucleic acid	GO:0140640	575	18	9.54e-07	4.45e-09	MCM5|AARS1|MCM4|MCM6|NSUN2|RPS3|DDX19A|MCM7|PDE12|SMARCA4|POLR3A|VARS1|EXOSC10|PCNA|DDX1|XRCC5|RECQL|RUVBL2
8	GO Biological Process	Ribonucleoprotein complex assembly	GO:0022618	203	12	1.09e-06	2.72e-09	PRPF19|WDR77|EIF2S3|EIF3G|PRPF6|PRMT5|SF3B1|SRPK1|NCBP1|DDX1|XRCC5|RUVBL2
8	GO Cellular Component	Nucleoplasm	GO:0005654	4169	50	1.1e-06	1.23e-08	MCM5|SUPT16H|PRPF19|WDR77|UBA2|ACTN4|SMARCC1|MCM4|MCM6|NSUN2|PRPF6|SSRP1|RPS3|AKR1B1|PCBP1|DDX19A|MCM7|CCAR2|HNRNPD|PRMT5|HNRNPM|SF3B1|UBA1|HNRNPA1|SMARCA4|THRAP3|HNRNPA2B1|MTOR|PSMB5|PARP1|CDC5L|POLR3A|SRPK1|HNRNPR|NCBP1|EXOSC10|PCNA|DDX1|XRCC5|CIAPIN1|CCT4|YWHAZ|SMU1|ILF3|PRMT1|RECQL|RPS20|SAFB|RUVBL2|HNRNPU
8	GO Cellular Component	Protein-containing complex	GO:0032991	5506	59	1.23e-06	1.45e-08	VCL|MCM5|SUPT16H|AIMP2|PRPF19|WDR77|FAM98A|UBA2|ACTN4|EIF2S3|EIF3G|SMARCC1|CCT7|MCM4|ACTR3|MCM6|PRPF6|SSRP1|RPS3|MCM7|NUP93|CCAR2|HNRNPD|PRMT5|HNRNPM|SF3B1|EEF1A1|HNRNPA1|SMARCA4|THRAP3|HNRNPA2B1|SPTBN1|AP2A1|MTOR|PSMB5|PARP1|RAP1A|CDC5L|POLR3A|HNRNPR|NCBP1|EXOSC10|PCNA|DDX1|DNM2|XRCC5|CCT4|SMU1|GSTP1|SEPTIN9|GDI1|ILF3|PRMT1|SEPTIN7|RPS20|RUVBL2|HNRNPU|AP3D1|PFKM
8	GO Cellular Component	Nuclear periphery	GO:0034399	150	10	1.71e-06	2.09e-08	SMARCC1|NUP93|HNRNPM|SMARCA4|HNRNPA2B1|SRPK1|PCNA|CFL1|RUVBL2|HNRNPU
8	GO Cellular Component	Chromosomal region	GO:0098687	365	14	1.9e-06	2.42e-08	MCM5|SMARCC1|MCM4|MCM6|MCM7|CLASP2|SMARCA4|HNRNPA2B1|PARP1|RCC2|PCNA|XRCC5|SEPTIN7|HNRNPU
8	GO Biological Process	Regulation of cellular metabolic process	GO:0031323	5681	61	2.11e-06	5.52e-09	MCM5|SUPT16H|PRPF19|WDR77|ZC3HAV1|ACTN4|EIF2S3|EIF3G|SMARCC1|CCT7|AARS1|MCM4|ACTR3|MCM6|NSUN2|PRPF6|RPS3|EIF5B|CBR1|ABCE1|PA2G4|PCBP1|MCM7|PDE12|CCAR2|HNRNPD|PRMT5|PKM|HNRNPM|EEF1G|SF3B1|EEF1A1|HNRNPA1|SMARCA4|THRAP3|HNRNPA2B1|ACSL3|MTOR|PARP1|RAP1A|CDC5L|SRPK1|NCBP1|EXOSC10|PCNA|DDX1|DNM2|XRCC5|ACTN1|CCT4|YWHAZ|SMU1|NSF|GSTP1|ILF3|PRMT1|SAFB|RUVBL2|HNRNPU|AP3D1|PFKM
8	GO Biological Process	DNA geometric change	GO:0032392	95	9	2.27e-06	6.38e-09	MCM5|MCM4|MCM6|MCM7|HNRNPA2B1|DDX1|XRCC5|RECQL|RUVBL2
8	GO Biological Process	Regulation of telomere maintenance via telomere lengthening	GO:1904356	64	8	2.27e-06	6.23e-09	CCT7|HNRNPA1|HNRNPA2B1|PARP1|EXOSC10|XRCC5|CCT4|HNRNPU
8	GO Biological Process	Positive regulation of nitrogen compound metabolic process	GO:0051173	3166	43	2.31e-06	6.64e-09	SUPT16H|AIMP2|PRPF19|WDR77|ZC3HAV1|UBA2|ACTN4|EIF2S3|SMARCC1|CCT7|ACTR3|RAB7A|PRPF6|RPS3|PCBP1|PDE12|CCAR2|HNRNPD|PRMT5|PKM|SF3B1|HNRNPA1|SMARCA4|THRAP3|HNRNPA2B1|ACSL3|MTOR|PARP1|RAP1A|CDC5L|NCBP1|PCNA|DNM2|XRCC5|ACTN1|CCT4|NSF|ILF3|PRMT1|RUVBL2|HNRNPU|AP3D1|PFKM
8	GO Biological Process	Positive regulation of biological process	GO:0048518	6207	64	2.76e-06	8.11e-09	SUPT16H|AIMP2|PRPF19|WDR77|FAM98A|ZC3HAV1|UBA2|ACTN4|EIF2S3|SMARCC1|CCT7|ACTR3|RAB7A|PRPF6|RPS3|CBR1|PA2G4|PCBP1|PDE12|NUP93|CCAR2|HNRNPD|PRMT5|PKM|CLASP2|SF3B1|HNRNPA1|SMARCA4|THRAP3|HNRNPA2B1|SPTBN1|ACSL3|PNP|MTOR|PARP1|RAP1A|CDC5L|POLR3A|SRPK1|NCBP1|RCC2|PCNA|DDX1|FSCN1|DNM2|XRCC5|ASNS|ACTN1|CCT4|NSF|GSTP1|SEPTIN9|GDI1|ILF3|PRMT1|SEPTIN7|RPS20|CFL1|ANKFY1|NMT1|RUVBL2|HNRNPU|AP3D1|PFKM
8	GO Biological Process	Positive regulation of cellular process	GO:0048522	5584	60	2.8e-06	8.38e-09	SUPT16H|AIMP2|PRPF19|WDR77|FAM98A|ZC3HAV1|ACTN4|EIF2S3|SMARCC1|CCT7|ACTR3|RAB7A|PRPF6|RPS3|CBR1|PA2G4|PCBP1|PDE12|NUP93|CCAR2|HNRNPD|PRMT5|PKM|CLASP2|SF3B1|HNRNPA1|SMARCA4|THRAP3|HNRNPA2B1|SPTBN1|ACSL3|PNP|MTOR|PARP1|RAP1A|CDC5L|NCBP1|RCC2|PCNA|DDX1|FSCN1|DNM2|XRCC5|ASNS|ACTN1|CCT4|NSF|GSTP1|SEPTIN9|GDI1|ILF3|PRMT1|SEPTIN7|RPS20|ANKFY1|NMT1|RUVBL2|HNRNPU|AP3D1|PFKM
8	GO Biological Process	Cellular component organization	GO:0016043	5436	59	2.84e-06	8.69e-09	VCL|MCM5|SUPT16H|AIMP2|PRPF19|WDR77|ACTN4|EIF2S3|EIF3G|SMARCC1|MCM4|ACTR3|MCM6|RAB7A|PRPF6|SSRP1|RPS3|ABCE1|HSPA4|MCM7|NUP93|CCAR2|PRMT5|CLASP2|SF3B1|SMARCA4|ANXA6|HNRNPA2B1|SPTBN1|ACSL3|MTOR|PARP1|ABCD3|SRPK1|NCBP1|RCC2|EXOSC10|PCNA|DSP|DDX1|FSCN1|DNM2|XRCC5|CIAPIN1|ACTN1|YWHAZ|NSF|GDI1|PRMT1|SEPTIN7|RECQL|CFL1|ANKFY1|SAFB|NMT1|RUVBL2|HNRNPU|PHGDH|AP3D1
8	GO Biological Process	Cellular component organization or biogenesis	GO:0071840	5639	60	3.99e-06	1.25e-08	VCL|MCM5|SUPT16H|AIMP2|PRPF19|WDR77|ACTN4|EIF2S3|EIF3G|SMARCC1|MCM4|ACTR3|MCM6|RAB7A|PRPF6|SSRP1|RPS3|ABCE1|PA2G4|HSPA4|MCM7|NUP93|CCAR2|PRMT5|CLASP2|SF3B1|SMARCA4|ANXA6|HNRNPA2B1|SPTBN1|ACSL3|MTOR|PARP1|ABCD3|SRPK1|NCBP1|RCC2|EXOSC10|PCNA|DSP|DDX1|FSCN1|DNM2|XRCC5|CIAPIN1|ACTN1|YWHAZ|NSF|GDI1|PRMT1|SEPTIN7|RECQL|CFL1|ANKFY1|SAFB|NMT1|RUVBL2|HNRNPU|PHGDH|AP3D1
8	GO Molecular Function	Helicase activity	GO:0004386	149	10	4.04e-06	1.97e-08	MCM5|MCM4|MCM6|DDX19A|MCM7|SMARCA4|DDX1|XRCC5|RECQL|RUVBL2
8	GO Molecular Function	ATP-dependent activity, acting on DNA	GO:0008094	110	9	4.13e-06	2.1e-08	MCM5|MCM4|MCM6|MCM7|SMARCA4|DDX1|XRCC5|RECQL|RUVBL2
8	GO Biological Process	Regulation of gene expression	GO:0010468	4899	55	4.17e-06	1.38e-08	SUPT16H|PRPF19|WDR77|FAM98A|ZC3HAV1|ACTN4|EIF2S3|EIF3G|SMARCC1|AARS1|ACTR3|NSUN2|PRPF6|RPS3|EIF5B|ABCE1|PA2G4|PCBP1|PDE12|CCAR2|HNRNPD|PRMT5|PKM|HNRNPM|EEF1G|SF3B1|EEF1A1|HNRNPA1|SMARCA4|THRAP3|HNRNPA2B1|SPTBN1|PNP|MTOR|PARP1|CDC5L|POLR3A|SRPK1|NCBP1|EXOSC10|PCNA|DDX1|DNM2|XRCC5|ACTN1|YWHAZ|SMU1|GSTP1|ILF3|SAFB|RUVBL2|HNRNPU|PHGDH|AP3D1|PFKM
8	GO Biological Process	Positive regulation of cellular metabolic process	GO:0031325	3114	42	4.17e-06	1.36e-08	SUPT16H|PRPF19|WDR77|ZC3HAV1|ACTN4|EIF2S3|SMARCC1|CCT7|ACTR3|PRPF6|RPS3|CBR1|PCBP1|PDE12|CCAR2|HNRNPD|PRMT5|PKM|SF3B1|HNRNPA1|SMARCA4|THRAP3|HNRNPA2B1|ACSL3|MTOR|PARP1|RAP1A|CDC5L|NCBP1|PCNA|DNM2|XRCC5|ACTN1|CCT4|NSF|GSTP1|ILF3|PRMT1|RUVBL2|HNRNPU|AP3D1|PFKM
8	GO Biological Process	Regulation of nucleobase-containing compound metabolic process	GO:0019219	4074	49	5.24e-06	1.77e-08	MCM5|SUPT16H|PRPF19|WDR77|ZC3HAV1|ACTN4|SMARCC1|CCT7|MCM4|ACTR3|MCM6|NSUN2|PRPF6|RPS3|ABCE1|PA2G4|PCBP1|MCM7|PDE12|CCAR2|HNRNPD|PRMT5|PKM|HNRNPM|SF3B1|HNRNPA1|SMARCA4|THRAP3|HNRNPA2B1|MTOR|PARP1|CDC5L|SRPK1|NCBP1|EXOSC10|PCNA|DDX1|DNM2|XRCC5|ACTN1|CCT4|YWHAZ|SMU1|ILF3|SAFB|RUVBL2|HNRNPU|AP3D1|PFKM
8	GO Molecular Function	Protein-containing complex binding	GO:0044877	1261	25	5.3e-06	2.79e-08	VCL|SUPT16H|ACTN4|RAB7A|PRPF6|SSRP1|RPS3|ABCE1|PRMT5|PKM|CLASP2|ANXA6|SPTBN1|MTOR|RAP1A|IRS4|PCNA|FSCN1|DNM2|XRCC5|ACTN1|NSF|CFL1|RUVBL2|HNRNPU
8	GO Biological Process	Organic substance biosynthetic process	GO:1901576	2438	36	7.18e-06	2.47e-08	SLC25A1|SUPT16H|AIMP2|PRPF19|EIF2S3|EIF3G|AARS1|PGD|RPS3|AKR1B1|EIF5B|CBR1|ABCE1|HNRNPD|PRMT5|MDH2|EEF1G|EEF1A1|SMARCA4|ACSL3|PNP|MTOR|PARP1|ABCD3|PGM1|POLR3A|PGK1|NCBP1|VARS1|PCNA|ASNS|GSTP1|PAICS|RPS20|NMT1|PHGDH
8	GO Biological Process	Regulation of macromolecule biosynthetic process	GO:0010556	3980	48	7.24e-06	2.54e-08	SUPT16H|WDR77|ACTN4|EIF2S3|EIF3G|SMARCC1|CCT7|AARS1|ACTR3|PRPF6|RPS3|EIF5B|ABCE1|PA2G4|PCBP1|PDE12|CCAR2|HNRNPD|PRMT5|PKM|EEF1G|SF3B1|EEF1A1|HNRNPA1|SMARCA4|THRAP3|HNRNPA2B1|AP2A1|MTOR|PARP1|CDC5L|NCBP1|EXOSC10|PCNA|DDX1|DNM2|XRCC5|ACTN1|CCT4|YWHAZ|GSTP1|ILF3|PRMT1|SAFB|RUVBL2|HNRNPU|AP3D1|PFKM
8	GO Molecular Function	Single-stranded DNA binding	GO:0003697	120	9	7.75e-06	4.24e-08	MCM5|MCM4|MCM6|PCBP1|MCM7|HNRNPA1|HNRNPA2B1|RECQL|HNRNPU
8	GO Biological Process	Regulation of chromosome organization	GO:0033044	253	12	7.9e-06	2.82e-08	SMARCC1|CCT7|HNRNPD|HNRNPA1|SMARCA4|HNRNPA2B1|PARP1|EXOSC10|XRCC5|CCT4|RUVBL2|HNRNPU
8	GO Biological Process	Regulation of biological process	GO:0050789	11655	92	8.73e-06	3.17e-08	VCL|MCM5|SUPT16H|GSR|AIMP2|PRPF19|WDR77|FAM98A|ZC3HAV1|UBA2|ACTN4|EIF2S3|EIF3G|SMARCC1|CCT7|AARS1|MCM4|ACTR3|MCM6|NSUN2|RAB7A|PRPF6|SSRP1|RPS3|AKR1B1|EIF5B|CBR1|ANXA5|ABCE1|PA2G4|PCBP1|MCM7|PDE12|NUP93|CCAR2|HNRNPD|PRMT5|PKM|HNRNPM|CLASP2|EEF1G|SF3B1|EEF1A1|HNRNPA1|SMARCA4|ANXA6|THRAP3|HNRNPA2B1|SPTBN1|ACSL3|AP2A1|PNP|MTOR|PARP1|RAP1A|CDC5L|IRS4|POLR3A|PGK1|SRPK1|NCBP1|RCC2|EXOSC10|PCNA|DSP|DDX1|…
8	GO Biological Process	Regulation of cellular component organization	GO:0051128	2365	35	1.08e-05	3.98e-08	VCL|FAM98A|SMARCC1|CCT7|ACTR3|RAB7A|SSRP1|RPS3|CCAR2|HNRNPD|PRMT5|CLASP2|HNRNPA1|SMARCA4|HNRNPA2B1|SPTBN1|MTOR|PARP1|RAP1A|NCBP1|RCC2|EXOSC10|FSCN1|DNM2|XRCC5|CCT4|YWHAZ|SEPTIN9|GDI1|SEPTIN7|CFL1|ANKFY1|NMT1|RUVBL2|HNRNPU
8	GO Biological Process	Ribonucleoprotein complex biogenesis	GO:0022613	449	15	1.14e-05	4.3e-08	PRPF19|WDR77|EIF2S3|EIF3G|PRPF6|ABCE1|PA2G4|PRMT5|SF3B1|SRPK1|NCBP1|EXOSC10|DDX1|XRCC5|RUVBL2
8	GO Molecular Function	ATP hydrolysis activity	GO:0016887	333	13	1.15e-05	6.5e-08	MCM5|CCT7|MCM4|MCM6|DDX19A|MCM7|SMARCA4|ABCD3|DDX1|CCT4|NSF|RECQL|RUVBL2
8	GO Molecular Function	Catalytic activity, acting on DNA	GO:0140097	221	11	1.18e-05	6.91e-08	MCM5|MCM4|MCM6|RPS3|MCM7|SMARCA4|PCNA|DDX1|XRCC5|RECQL|RUVBL2
8	GO Molecular Function	ATP-dependent activity	GO:0140657	543	16	1.29e-05	7.87e-08	MCM5|CCT7|MCM4|MCM6|HSPA4|DDX19A|MCM7|SMARCA4|ACSL3|ABCD3|DDX1|XRCC5|CCT4|NSF|RECQL|RUVBL2
8	GO Biological Process	Regulation of biosynthetic process	GO:0009889	4205	49	1.31e-05	5.04e-08	SUPT16H|WDR77|ACTN4|EIF2S3|EIF3G|SMARCC1|CCT7|AARS1|ACTR3|PRPF6|RPS3|EIF5B|ABCE1|PA2G4|PCBP1|PDE12|CCAR2|HNRNPD|PRMT5|PKM|EEF1G|SF3B1|EEF1A1|HNRNPA1|SMARCA4|THRAP3|HNRNPA2B1|ACSL3|AP2A1|MTOR|PARP1|CDC5L|NCBP1|EXOSC10|PCNA|DDX1|DNM2|XRCC5|ACTN1|CCT4|YWHAZ|GSTP1|ILF3|PRMT1|SAFB|RUVBL2|HNRNPU|AP3D1|PFKM
8	GO Biological Process	Positive regulation of cellular biosynthetic process	GO:0031328	2041	32	1.31e-05	5.05e-08	SUPT16H|WDR77|ACTN4|EIF2S3|SMARCC1|CCT7|ACTR3|PRPF6|PCBP1|CCAR2|HNRNPD|PKM|SF3B1|HNRNPA1|SMARCA4|THRAP3|ACSL3|MTOR|PARP1|CDC5L|NCBP1|PCNA|DNM2|XRCC5|ACTN1|CCT4|ILF3|PRMT1|RUVBL2|HNRNPU|AP3D1|PFKM
8	GO Biological Process	Positive regulation of macromolecule biosynthetic process	GO:0010557	1935	31	1.35e-05	5.41e-08	SUPT16H|WDR77|ACTN4|EIF2S3|SMARCC1|CCT7|ACTR3|PRPF6|PCBP1|CCAR2|HNRNPD|PKM|SF3B1|HNRNPA1|SMARCA4|THRAP3|MTOR|PARP1|CDC5L|NCBP1|PCNA|DNM2|XRCC5|ACTN1|CCT4|ILF3|PRMT1|RUVBL2|HNRNPU|AP3D1|PFKM
8	GO Biological Process	Regulation of DNA biosynthetic process	GO:2000278	124	9	1.35e-05	5.53e-08	CCT7|HNRNPD|HNRNPA1|HNRNPA2B1|EXOSC10|PCNA|XRCC5|CCT4|HNRNPU
8	GO Biological Process	DNA duplex unwinding	GO:0032508	89	8	1.62e-05	6.7e-08	MCM5|MCM4|MCM6|MCM7|DDX1|XRCC5|RECQL|RUVBL2
8	GO Cellular Component	Spliceosomal complex	GO:0005681	197	10	1.79e-05	2.36e-07	PRPF19|PRPF6|HNRNPM|SF3B1|HNRNPA1|HNRNPA2B1|CDC5L|HNRNPR|SMU1|HNRNPU
8	GO Molecular Function	DNA helicase activity	GO:0003678	63	7	1.92e-05	1.21e-07	MCM5|MCM4|MCM6|MCM7|XRCC5|RECQL|RUVBL2
8	GO Biological Process	Chromosome organization	GO:0051276	968	21	2.39e-05	1.02e-07	MCM5|SUPT16H|SMARCC1|MCM4|MCM6|SSRP1|MCM7|PRMT5|SF3B1|SMARCA4|HNRNPA2B1|PARP1|SRPK1|EXOSC10|PCNA|DDX1|XRCC5|RECQL|SAFB|RUVBL2|HNRNPU
8	KEGG Pathways	Spliceosome	hsa03040	132	9	3.08e-05	9.16e-08	PRPF19|PRPF6|PCBP1|HNRNPM|SF3B1|HNRNPA1|CDC5L|NCBP1|HNRNPU
8	GO Cellular Component	MCM complex	GO:0042555	8	4	3.15e-05	4.31e-07	MCM5|MCM4|MCM6|MCM7
8	GO Biological Process	Cellular amide metabolic process	GO:0043603	810	19	3.19e-05	1.41e-07	SLC25A1|GSR|AIMP2|EIF2S3|EIF3G|AARS1|RPS3|EIF5B|ABCE1|THOP1|EEF1G|EEF1A1|ACSL3|PNP|NCBP1|VARS1|ASNS|GSTP1|RPS20
8	GO Biological Process	DNA repair	GO:0006281	497	15	3.46e-05	1.54e-07	MCM5|SUPT16H|PRPF19|MCM4|MCM6|SSRP1|RPS3|MCM7|PARP1|CDC5L|PCNA|DDX1|XRCC5|RECQL|RUVBL2
8	GO Biological Process	Positive regulation of telomere maintenance	GO:0032206	67	7	3.88e-05	1.78e-07	CCT7|HNRNPD|HNRNPA1|HNRNPA2B1|XRCC5|CCT4|RUVBL2
8	GO Biological Process	Regulation of organelle organization	GO:0033043	1190	23	3.88e-05	1.76e-07	SMARCC1|CCT7|RAB7A|RPS3|HNRNPD|PRMT5|CLASP2|HNRNPA1|SMARCA4|HNRNPA2B1|SPTBN1|MTOR|PARP1|EXOSC10|FSCN1|DNM2|XRCC5|CCT4|SEPTIN9|SEPTIN7|NMT1|RUVBL2|HNRNPU
8	GO Biological Process	Positive regulation of DNA metabolic process	GO:0051054	304	12	4.13e-05	1.92e-07	SMARCC1|CCT7|RPS3|HNRNPD|HNRNPA1|SMARCA4|HNRNPA2B1|PARP1|PCNA|XRCC5|CCT4|RUVBL2
8	GO Biological Process	Cellular response to DNA damage stimulus	GO:0006974	744	18	4.25e-05	2.01e-07	MCM5|SUPT16H|PRPF19|MCM4|MCM6|SSRP1|RPS3|MCM7|CCAR2|UBA1|MTOR|PARP1|CDC5L|PCNA|DDX1|XRCC5|RECQL|RUVBL2
8	GO Molecular Function	Enzyme binding	GO:0019899	2084	31	4.34e-05	2.81e-07	VCL|NEK9|UBA2|RAB7A|TNPO3|RPS3|PA2G4|CCAR2|HNRNPD|CLASP2|EEF1A1|SMARCA4|SPTBN1|ACSL3|AP2A1|PARP1|RAP1A|RCC2|PCNA|DSP|DNM2|XRCC5|YWHAZ|NSF|GSTP1|GDI1|PRMT1|ANKFY1|RUVBL2|HNRNPU|PFKM
8	GO Biological Process	Regulation of cellular biosynthetic process	GO:0031326	4143	47	5.6e-05	2.68e-07	SUPT16H|WDR77|ACTN4|EIF2S3|EIF3G|SMARCC1|CCT7|AARS1|ACTR3|PRPF6|RPS3|EIF5B|ABCE1|PA2G4|PCBP1|PDE12|CCAR2|HNRNPD|PRMT5|PKM|EEF1G|SF3B1|EEF1A1|HNRNPA1|SMARCA4|THRAP3|HNRNPA2B1|ACSL3|MTOR|PARP1|CDC5L|NCBP1|EXOSC10|PCNA|DDX1|DNM2|XRCC5|ACTN1|CCT4|YWHAZ|ILF3|PRMT1|SAFB|RUVBL2|HNRNPU|AP3D1|PFKM
8	GO Molecular Function	mRNA binding	GO:0003729	326	12	5.9e-05	3.95e-07	RPS3|PCBP1|HNRNPD|PKM|HNRNPM|SF3B1|HNRNPA1|HNRNPA2B1|HNRNPR|NCBP1|ILF3|HNRNPU
8	GO Cellular Component	Nuclear matrix	GO:0016363	128	8	6.44e-05	9.13e-07	SMARCC1|HNRNPM|SMARCA4|HNRNPA2B1|SRPK1|CFL1|RUVBL2|HNRNPU
8	GO Biological Process	Cellular component biogenesis	GO:0044085	2702	36	6.77e-05	3.28e-07	VCL|SUPT16H|AIMP2|PRPF19|WDR77|EIF2S3|EIF3G|ACTR3|RAB7A|PRPF6|SSRP1|RPS3|ABCE1|PA2G4|HSPA4|NUP93|PRMT5|CLASP2|SF3B1|SMARCA4|SPTBN1|ACSL3|SRPK1|NCBP1|RCC2|EXOSC10|DDX1|FSCN1|XRCC5|CIAPIN1|ACTN1|YWHAZ|PRMT1|SEPTIN7|RUVBL2|AP3D1
8	GO Biological Process	DNA unwinding involved in DNA replication	GO:0006268	22	5	7.09e-05	3.53e-07	MCM5|MCM4|MCM6|MCM7|RECQL
8	GO Biological Process	Regulation of cellular process	GO:0050794	11025	87	7.09e-05	3.48e-07	VCL|MCM5|SUPT16H|GSR|AIMP2|PRPF19|WDR77|FAM98A|ZC3HAV1|ACTN4|EIF2S3|EIF3G|SMARCC1|CCT7|AARS1|MCM4|ACTR3|MCM6|NSUN2|RAB7A|PRPF6|SSRP1|RPS3|AKR1B1|EIF5B|CBR1|ANXA5|ABCE1|PA2G4|PCBP1|MCM7|PDE12|NUP93|CCAR2|HNRNPD|PRMT5|PKM|HNRNPM|CLASP2|EEF1G|SF3B1|EEF1A1|HNRNPA1|SMARCA4|ANXA6|THRAP3|HNRNPA2B1|SPTBN1|ACSL3|PNP|MTOR|PARP1|RAP1A|CDC5L|IRS4|SRPK1|NCBP1|RCC2|EXOSC10|PCNA|DSP|DDX1|FSCN1|DNM2|XRCC5|ASNS|C…
8	GO Molecular Function	Cadherin binding	GO:0045296	334	12	7.34e-05	5.06e-07	VCL|ZC3HAV1|EIF2S3|PCBP1|PKM|EEF1G|SPTBN1|FSCN1|YWHAZ|PAICS|SEPTIN9|SEPTIN7
8	GO Biological Process	Amide biosynthetic process	GO:0043604	536	15	7.83e-05	3.94e-07	SLC25A1|AIMP2|EIF2S3|EIF3G|AARS1|RPS3|EIF5B|ABCE1|EEF1G|EEF1A1|ACSL3|NCBP1|VARS1|ASNS|RPS20
8	GO Cellular Component	CMG complex	GO:0071162	11	4	8e-05	1.17e-06	MCM5|MCM4|MCM6|MCM7
8	GO Biological Process	Protein-containing complex organization	GO:0043933	1465	25	9.18e-05	4.68e-07	SUPT16H|AIMP2|PRPF19|WDR77|EIF2S3|EIF3G|SMARCC1|PRPF6|SSRP1|ABCE1|HSPA4|NUP93|PRMT5|CLASP2|SF3B1|SMARCA4|ACSL3|SRPK1|NCBP1|DDX1|XRCC5|NSF|PRMT1|CFL1|RUVBL2
8	GO Molecular Function	Protein binding	GO:0005515	7242	66	9.51e-05	6.85e-07	VCL|PRPF19|NEK9|ZC3HAV1|UBA2|ACTN4|EIF2S3|SMARCC1|CCT7|ACTR3|MCM6|RAB7A|TNPO3|PRPF6|SSRP1|RPS3|PA2G4|PCBP1|CCAR2|HNRNPD|PRMT5|PKM|HNRNPM|MDH2|CLASP2|EEF1G|SF3B1|EEF1A1|HNRNPA1|SMARCA4|ANXA6|THRAP3|HNRNPA2B1|SPTBN1|ACSL3|AP2A1|PNP|MTOR|PARP1|RAP1A|ABCD3|CDC5L|IRS4|RCC2|ESD|PCNA|DSP|FSCN1|DNM2|XRCC5|ACTN1|CCT4|YWHAZ|NSF|GSTP1|PAICS|SEPTIN9|GDI1|PRMT1|SEPTIN7|RPS20|CFL1|ANKFY1|RUVBL2|HNRNPU|PFKM
8	GO Molecular Function	Cell adhesion molecule binding	GO:0050839	560	15	9.51e-05	6.75e-07	VCL|ZC3HAV1|ACTN4|EIF2S3|PCBP1|PKM|EEF1G|SPTBN1|DSP|FSCN1|ACTN1|YWHAZ|PAICS|SEPTIN9|SEPTIN7
8	GO Biological Process	Peptide metabolic process	GO:0006518	547	15	9.8e-05	5.06e-07	GSR|AIMP2|EIF2S3|EIF3G|AARS1|RPS3|EIF5B|ABCE1|THOP1|EEF1G|EEF1A1|NCBP1|VARS1|GSTP1|RPS20
8	GO Biological Process	Biological regulation	GO:0065007	12385	93	9.8e-05	5.11e-07	VCL|MCM5|SUPT16H|GSR|AIMP2|PRPF19|WDR77|FAM98A|ZC3HAV1|UBA2|ACTN4|EIF2S3|EIF3G|SMARCC1|CCT7|AARS1|MCM4|ACTR3|MCM6|NSUN2|RAB7A|PRPF6|SSRP1|RPS3|AKR1B1|EIF5B|CBR1|ANXA5|ABCE1|PA2G4|PCBP1|MCM7|PDE12|NUP93|CCAR2|HNRNPD|PRMT5|PKM|HNRNPM|CLASP2|EEF1G|SF3B1|EEF1A1|HNRNPA1|SMARCA4|ANXA6|THRAP3|HNRNPA2B1|SPTBN1|ACSL3|AP2A1|PNP|MTOR|PARP1|RAP1A|CDC5L|IRS4|POLR3A|PGK1|SRPK1|NCBP1|RCC2|VARS1|EXOSC10|PCNA|DSP…
8	GO Cellular Component	Mitochondrion	GO:0005739	1681	26	0.00011	1.65e-06	SLC25A1|GSR|AARS1|NSUN2|RAB7A|RPS3|EIF5B|ABCE1|HSPA4|THOP1|PDE12|CCAR2|PKM|MDH2|UBA1|ANXA6|ACSL3|MTOR|PARP1|ABCD3|NCBP1|DDX1|CIAPIN1|GSTP1|ILF3|NMT1
8	GO Cellular Component	Chromosome, telomeric region	GO:0000781	143	8	0.00012	2.01e-06	MCM5|MCM4|MCM6|MCM7|HNRNPA2B1|PARP1|PCNA|XRCC5
8	GO Biological Process	Cellular nitrogen compound biosynthetic process	GO:0044271	1494	25	0.00013	6.7e-07	SLC25A1|SUPT16H|AIMP2|EIF2S3|EIF3G|AARS1|RPS3|EIF5B|ABCE1|HNRNPD|PRMT5|EEF1G|EEF1A1|SMARCA4|ACSL3|PNP|MTOR|PARP1|POLR3A|NCBP1|VARS1|PCNA|ASNS|PAICS|RPS20
8	GO Biological Process	Monosaccharide biosynthetic process	GO:0046364	51	6	0.00013	7.37e-07	SLC25A1|PGD|AKR1B1|MDH2|PGM1|PGK1
8	GO Biological Process	Positive regulation of mRNA splicing, via spliceosome	GO:0048026	26	5	0.00013	7.3e-07	PRPF19|WDR77|PRMT5|THRAP3|NCBP1
8	GO Biological Process	Positive regulation of mRNA metabolic process	GO:1903313	123	8	0.00013	6.87e-07	PRPF19|WDR77|ZC3HAV1|PDE12|HNRNPD|PRMT5|THRAP3|NCBP1
8	GO Cellular Component	Intracellular non-membrane-bounded organelle	GO:0043232	5191	52	0.00013	2.2e-06	VCL|MCM5|SUPT16H|PRPF19|ACTN4|SMARCC1|CCT7|MCM4|ACTR3|MCM6|NSUN2|RAB7A|ZFR|SSRP1|RPS3|PA2G4|PCBP1|DDX19A|MCM7|NUP93|CCAR2|PRMT5|HNRNPM|CLASP2|SF3B1|EEF1A1|SMARCA4|HNRNPA2B1|SPTBN1|ACSL3|PSMB5|PARP1|SRPK1|RCC2|EXOSC10|PCNA|DSP|DDX1|FSCN1|DNM2|XRCC5|CIAPIN1|ACTN1|CCT4|SEPTIN9|ILF3|SEPTIN7|RECQL|RPS20|CFL1|RUVBL2|HNRNPU
8	GO Biological Process	Organelle organization	GO:0006996	3470	41	0.00015	8.69e-07	MCM5|SUPT16H|ACTN4|SMARCC1|MCM4|ACTR3|MCM6|RAB7A|SSRP1|RPS3|HSPA4|MCM7|NUP93|CCAR2|PRMT5|CLASP2|SF3B1|SMARCA4|HNRNPA2B1|SPTBN1|MTOR|PARP1|ABCD3|SRPK1|EXOSC10|PCNA|DSP|DDX1|FSCN1|XRCC5|ACTN1|YWHAZ|SEPTIN7|RECQL|CFL1|ANKFY1|SAFB|NMT1|RUVBL2|HNRNPU|AP3D1
8	GO Biological Process	Positive regulation of RNA metabolic process	GO:0051254	1845	28	0.00015	8.54e-07	SUPT16H|PRPF19|WDR77|ZC3HAV1|ACTN4|SMARCC1|ACTR3|PRPF6|PCBP1|PDE12|CCAR2|HNRNPD|PRMT5|PKM|SF3B1|SMARCA4|THRAP3|MTOR|PARP1|CDC5L|NCBP1|DNM2|ACTN1|ILF3|RUVBL2|HNRNPU|AP3D1|PFKM
8	GO Biological Process	Cellular component assembly	GO:0022607	2467	33	0.0002	1.14e-06	VCL|SUPT16H|AIMP2|PRPF19|WDR77|EIF2S3|EIF3G|ACTR3|RAB7A|PRPF6|SSRP1|RPS3|HSPA4|NUP93|PRMT5|CLASP2|SF3B1|SMARCA4|SPTBN1|ACSL3|SRPK1|NCBP1|RCC2|DDX1|FSCN1|XRCC5|CIAPIN1|ACTN1|YWHAZ|PRMT1|SEPTIN7|RUVBL2|AP3D1
8	GO Biological Process	Regulation of telomere maintenance via telomerase	GO:0032210	55	6	0.0002	1.11e-06	CCT7|HNRNPA1|EXOSC10|XRCC5|CCT4|HNRNPU
8	GO Biological Process	Macromolecule localization	GO:0033036	2356	32	0.00022	1.27e-06	VCL|PRPF19|ACTN4|RAB7A|TNPO3|PRPF6|HSPA4|DDX19A|NUP93|CLASP2|HNRNPA1|HNRNPA2B1|SPTBN1|ACSL3|AP2A1|RAP1A|ABCD3|NCBP1|RCC2|DSP|DDX1|DNM2|XRCC5|CCT4|YWHAZ|NSF|SEPTIN9|GDI1|SEPTIN7|RUVBL2|HNRNPU|AP3D1
8	GO Molecular Function	Transcription coregulator activity	GO:0003712	522	14	0.00022	1.62e-06	WDR77|ACTN4|SMARCC1|PRPF6|PA2G4|CCAR2|PRMT5|PKM|SMARCA4|THRAP3|DDX1|ACTN1|RUVBL2|HNRNPU
8	GO Biological Process	Double-strand break repair via break-induced replication	GO:0000727	12	4	0.00027	1.56e-06	MCM5|MCM4|MCM6|MCM7
8	GO Biological Process	Positive regulation of cellular component organization	GO:0051130	1049	20	0.00027	1.57e-06	FAM98A|CCT7|ACTR3|RPS3|HNRNPD|CLASP2|HNRNPA1|HNRNPA2B1|MTOR|RAP1A|FSCN1|DNM2|XRCC5|CCT4|SEPTIN9|GDI1|SEPTIN7|ANKFY1|NMT1|RUVBL2
8	GO Biological Process	Translation	GO:0006412	389	12	0.0004	2.37e-06	AIMP2|EIF2S3|EIF3G|AARS1|RPS3|EIF5B|ABCE1|EEF1G|EEF1A1|NCBP1|VARS1|RPS20
8	GO Molecular Function	Ion binding	GO:0043167	6033	57	0.00041	3.16e-06	MCM5|GSR|NEK9|ZC3HAV1|UBA2|ACTN4|EIF2S3|CCT7|AARS1|MCM4|ACTR3|MCM6|RAB7A|ZFR|EIF5B|ANXA5|ABCE1|HSPA4|THOP1|DDX19A|MCM7|PDE12|PKM|UBA1|EEF1A1|SMARCA4|ANXA6|THRAP3|ACSL3|PNP|MTOR|PARP1|RAP1A|ABCD3|PGM1|POLR3A|PGK1|SRPK1|VARS1|DDX1|DNM2|XRCC5|ASNS|CIAPIN1|ACTN1|CCT4|NSF|GSTP1|PAICS|SEPTIN9|PRMT1|SEPTIN7|RECQL|ANKFY1|RUVBL2|HNRNPU|PFKM
8	GO Biological Process	Regulation of RNA metabolic process	GO:0051252	3759	42	0.00044	2.65e-06	SUPT16H|PRPF19|WDR77|ZC3HAV1|ACTN4|SMARCC1|ACTR3|NSUN2|PRPF6|RPS3|ABCE1|PA2G4|PCBP1|PDE12|CCAR2|HNRNPD|PRMT5|PKM|HNRNPM|SF3B1|HNRNPA1|SMARCA4|THRAP3|HNRNPA2B1|MTOR|PARP1|CDC5L|SRPK1|NCBP1|PCNA|DDX1|DNM2|XRCC5|ACTN1|YWHAZ|SMU1|ILF3|SAFB|RUVBL2|HNRNPU|AP3D1|PFKM
8	GO Molecular Function	Hydrolase activity	GO:0016787	2347	31	0.00045	3.53e-06	MCM5|EIF2S3|CCT7|AARS1|MCM4|MCM6|RAB7A|RPS3|EIF5B|THOP1|DDX19A|MCM7|PDE12|EEF1A1|SMARCA4|PSMB5|RAP1A|ABCD3|VARS1|EXOSC10|ESD|PCNA|DDX1|DNM2|XRCC5|CCT4|NSF|SEPTIN9|SEPTIN7|RECQL|RUVBL2
8	GO Biological Process	Response to stress	GO:0006950	3358	39	0.00046	2.88e-06	VCL|MCM5|SUPT16H|GSR|PRPF19|ZC3HAV1|ACTN4|MCM4|ACTR3|MCM6|SSRP1|RPS3|AKR1B1|ANXA5|HSPA4|MCM7|PDE12|CCAR2|HNRNPM|UBA1|HNRNPA1|ANXA6|MTOR|PSMB5|PARP1|CDC5L|POLR3A|PGK1|SRPK1|NCBP1|PCNA|DSP|DDX1|XRCC5|ASNS|GSTP1|ILF3|RECQL|RUVBL2
8	GO Biological Process	Double-strand break repair	GO:0006302	204	9	0.00047	2.95e-06	MCM5|PRPF19|MCM4|MCM6|MCM7|PARP1|DDX1|XRCC5|RECQL
8	GO Biological Process	Regulation of DNA-templated DNA replication initiation	GO:0030174	15	4	0.00052	3.27e-06	MCM5|MCM4|MCM6|MCM7
8	KEGG Pathways	Carbon metabolism	hsa01200	116	7	0.00052	5.62e-06	PGD|PKM|MDH2|PGK1|ESD|PHGDH|PFKM
8	KEGG Pathways	RNA transport	hsa03013	161	8	0.00052	4.65e-06	EIF2S3|EIF3G|EIF5B|DDX19A|NUP93|PRMT5|EEF1A1|NCBP1
8	KEGG Pathways	DNA replication	hsa03030	36	5	0.00052	3.08e-06	MCM5|MCM4|MCM6|MCM7|PCNA
8	GO Cellular Component	Chromosome	GO:0005694	1850	26	0.00053	9.27e-06	MCM5|SUPT16H|PRPF19|SMARCC1|MCM4|ACTR3|MCM6|ZFR|SSRP1|MCM7|CCAR2|PRMT5|CLASP2|SF3B1|SMARCA4|HNRNPA2B1|PARP1|SRPK1|RCC2|EXOSC10|PCNA|XRCC5|SEPTIN7|RECQL|RUVBL2|HNRNPU
8	GO Biological Process	Positive regulation of telomere maintenance via telomere lengthening	GO:1904358	37	5	0.00054	3.48e-06	CCT7|HNRNPA1|HNRNPA2B1|XRCC5|CCT4
8	GO Biological Process	Cellular biosynthetic process	GO:0044249	2362	31	0.00062	4.03e-06	SLC25A1|SUPT16H|AIMP2|EIF2S3|EIF3G|AARS1|RPS3|AKR1B1|EIF5B|CBR1|ABCE1|HNRNPD|PRMT5|EEF1G|EEF1A1|SMARCA4|ACSL3|PNP|MTOR|PARP1|ABCD3|POLR3A|NCBP1|VARS1|PCNA|ASNS|GSTP1|PAICS|RPS20|NMT1|PHGDH
8	GO Biological Process	Positive regulation of plasma membrane bounded cell projection assembly	GO:0120034	111	7	0.00065	4.27e-06	FAM98A|ACTR3|MTOR|FSCN1|DNM2|SEPTIN9|SEPTIN7
8	GO Biological Process	Cellular response to stress	GO:0033554	1572	24	0.00084	5.67e-06	MCM5|SUPT16H|GSR|PRPF19|MCM4|MCM6|SSRP1|RPS3|AKR1B1|MCM7|CCAR2|HNRNPM|UBA1|HNRNPA1|MTOR|PARP1|CDC5L|PGK1|PCNA|DDX1|XRCC5|ASNS|RECQL|RUVBL2
8	GO Biological Process	Translational initiation	GO:0006413	75	6	0.00087	5.91e-06	EIF2S3|EIF3G|RPS3|EIF5B|ABCE1|NCBP1
8	GO Biological Process	Regulation of telomerase RNA localization to Cajal body	GO:1904872	18	4	0.00089	6.1e-06	CCT7|EXOSC10|CCT4|RUVBL2
8	GO Biological Process	Spliceosomal complex assembly	GO:0000245	76	6	0.00091	6.35e-06	PRPF19|PRPF6|SF3B1|SRPK1|NCBP1|DDX1
8	GO Biological Process	Positive regulation of organelle organization	GO:0010638	508	13	0.00092	6.42e-06	CCT7|RPS3|HNRNPD|HNRNPA1|HNRNPA2B1|MTOR|FSCN1|XRCC5|CCT4|SEPTIN9|SEPTIN7|NMT1|RUVBL2
8	GO Biological Process	Cellular localization	GO:0051641	2677	33	0.00096	6.77e-06	VCL|PRPF19|ACTN4|RAB7A|TNPO3|ABCE1|HSPA4|DDX19A|NUP93|CLASP2|HNRNPA1|HNRNPA2B1|SPTBN1|AP2A1|RAP1A|ABCD3|NCBP1|RCC2|DSP|DDX1|DNM2|XRCC5|YWHAZ|NSF|SEPTIN9|GDI1|SEPTIN7|CFL1|ANKFY1|NMT1|RUVBL2|HNRNPU|AP3D1
8	GO Biological Process	Nucleosome disassembly	GO:0006337	19	4	0.001	7.35e-06	SUPT16H|SMARCC1|SSRP1|SMARCA4
8	GO Cellular Component	Nuclear body	GO:0016604	833	16	0.001	1.81e-05	PRPF19|ACTN4|PRPF6|PCBP1|HNRNPM|SF3B1|THRAP3|HNRNPA2B1|MTOR|PARP1|CDC5L|SRPK1|PCNA|DDX1|SMU1|HNRNPU
8	GO Molecular Function	Kinase binding	GO:0019900	785	16	0.0011	8.79e-06	NEK9|RPS3|CLASP2|EEF1A1|ACSL3|AP2A1|PARP1|RCC2|PCNA|DSP|DNM2|YWHAZ|NSF|GSTP1|PRMT1|PFKM
8	GO Molecular Function	Protein kinase binding	GO:0019901	702	15	0.0012	1e-05	NEK9|RPS3|CLASP2|EEF1A1|ACSL3|AP2A1|PARP1|RCC2|PCNA|DSP|DNM2|YWHAZ|NSF|GSTP1|PRMT1
8	GO Biological Process	Monosaccharide metabolic process	GO:0005996	179	8	0.0013	9.79e-06	SLC25A1|PGD|AKR1B1|PKM|MDH2|PGM1|PGK1|PFKM
8	GO Biological Process	Small molecule biosynthetic process	GO:0044283	446	12	0.0013	9.17e-06	SLC25A1|PGD|AKR1B1|CBR1|MDH2|PNP|ABCD3|PGM1|PGK1|ASNS|GSTP1|PHGDH
8	GO Biological Process	RNA localization	GO:0006403	180	8	0.0014	1.02e-05	PRPF6|DDX19A|NUP93|HNRNPA1|HNRNPA2B1|NCBP1|CCT4|HNRNPU
8	GO Biological Process	Hexose biosynthetic process	GO:0019319	47	5	0.0014	1.02e-05	SLC25A1|AKR1B1|MDH2|PGM1|PGK1
8	GO Biological Process	Protein-containing complex assembly	GO:0065003	1303	21	0.0015	1.1e-05	SUPT16H|AIMP2|PRPF19|WDR77|EIF2S3|EIF3G|PRPF6|SSRP1|HSPA4|NUP93|PRMT5|CLASP2|SF3B1|SMARCA4|ACSL3|SRPK1|NCBP1|DDX1|XRCC5|PRMT1|RUVBL2
8	GO Molecular Function	Single-stranded RNA binding	GO:0003727	86	6	0.0015	1.24e-05	ZFR|HNRNPA1|EXOSC10|DDX1|ILF3|HNRNPU
8	GO Cellular Component	Cortical cytoskeleton	GO:0030863	102	6	0.0017	3.09e-05	VCL|ACTN4|CLASP2|EEF1A1|SPTBN1|ACTN1
8	GO Biological Process	Histone H4-R3 methylation	GO:0043985	6	3	0.0018	1.37e-05	WDR77|PRMT5|PRMT1
8	GO Cellular Component	Fascia adherens	GO:0005916	9	3	0.0019	3.53e-05	VCL|DSP|ACTN1
8	GO Biological Process	Protein-containing complex disassembly	GO:0032984	137	7	0.0021	1.58e-05	SUPT16H|SMARCC1|SSRP1|ABCE1|SMARCA4|NSF|CFL1
8	GO Biological Process	Organonitrogen compound biosynthetic process	GO:1901566	1338	21	0.0021	1.63e-05	SLC25A1|AIMP2|EIF2S3|EIF3G|AARS1|RPS3|EIF5B|ABCE1|EEF1G|EEF1A1|ACSL3|PNP|MTOR|NCBP1|VARS1|ASNS|GSTP1|PAICS|RPS20|NMT1|PHGDH
8	GO Cellular Component	Catalytic complex	GO:1902494	1539	22	0.0021	4.07e-05	PRPF19|WDR77|UBA2|SMARCC1|PRPF6|PRMT5|HNRNPM|SF3B1|HNRNPA1|SMARCA4|HNRNPA2B1|PSMB5|CDC5L|POLR3A|HNRNPR|EXOSC10|PCNA|XRCC5|PRMT1|RUVBL2|HNRNPU|PFKM
8	GO Cellular Component	Stress fiber	GO:0001725	65	5	0.0022	4.38e-05	ACTN4|FSCN1|ACTN1|SEPTIN9|SEPTIN7
8	GO Cellular Component	protein-DNA complex	GO:0032993	226	8	0.0023	4.89e-05	MCM5|MCM4|MCM6|MCM7|PARP1|PCNA|XRCC5|RUVBL2
8	GO Biological Process	Cell cycle	GO:0007049	1246	20	0.0025	1.95e-05	MCM5|NEK9|MCM4|ACTR3|MCM6|NSUN2|RPS3|MCM7|CCAR2|CLASP2|SPTBN1|CDC5L|RCC2|PCNA|DNM2|SEPTIN9|SEPTIN7|CFL1|HNRNPU|PHGDH
8	GO Biological Process	Regulation of plasma membrane bounded cell projection assembly	GO:0120032	198	8	0.0025	1.97e-05	FAM98A|ACTR3|MTOR|RCC2|FSCN1|DNM2|SEPTIN9|SEPTIN7
8	GO Molecular Function	Nuclear receptor coactivator activity	GO:0030374	57	5	0.0028	2.42e-05	WDR77|ACTN4|CCAR2|THRAP3|ACTN1
8	GO Biological Process	Generation of precursor metabolites and energy	GO:0006091	411	11	0.0029	2.32e-05	GSR|PGD|AKR1B1|PKM|MDH2|MTOR|PGM1|PGK1|CIAPIN1|PHGDH|PFKM
8	GO Biological Process	DNA replication	GO:0006260	203	8	0.0029	2.35e-05	MCM5|SUPT16H|MCM4|MCM6|SSRP1|MCM7|PCNA|RECQL
8	GO Biological Process	Positive regulation of transcription, DNA-templated	GO:0045893	1710	24	0.0029	2.27e-05	SUPT16H|WDR77|ACTN4|SMARCC1|ACTR3|PRPF6|PCBP1|CCAR2|HNRNPD|PKM|SF3B1|SMARCA4|THRAP3|MTOR|PARP1|CDC5L|NCBP1|DNM2|ACTN1|ILF3|RUVBL2|HNRNPU|AP3D1|PFKM
8	GO Biological Process	Regulation of DNA-templated DNA replication	GO:0090329	57	5	0.0029	2.42e-05	MCM5|MCM4|MCM6|MCM7|PCNA
8	GO Cellular Component	Cell cortex	GO:0005938	304	9	0.0029	6.28e-05	VCL|ACTN4|CLASP2|EEF1A1|SPTBN1|FSCN1|ACTN1|SEPTIN9|SEPTIN7
8	GO Biological Process	post-Golgi vesicle-mediated transport	GO:0006892	99	6	0.0031	2.63e-05	SPTBN1|AP2A1|DNM2|NSF|ANKFY1|AP3D1
8	GO Biological Process	Negative regulation of biological process	GO:0048519	5313	50	0.0031	2.61e-05	VCL|AIMP2|PRPF19|WDR77|ZC3HAV1|ACTN4|SMARCC1|AARS1|NSUN2|RAB7A|RPS3|AKR1B1|ANXA5|ABCE1|PA2G4|PDE12|CCAR2|HNRNPD|PRMT5|CLASP2|HNRNPA1|SMARCA4|ANXA6|THRAP3|HNRNPA2B1|SPTBN1|AP2A1|MTOR|PARP1|RAP1A|CDC5L|PGK1|SRPK1|NCBP1|RCC2|EXOSC10|PCNA|DNM2|XRCC5|ASNS|CIAPIN1|YWHAZ|GSTP1|GDI1|ILF3|PRMT1|RPS20|CFL1|RUVBL2|HNRNPU
8	GO Cellular Component	Cortical actin cytoskeleton	GO:0030864	73	5	0.0032	7.37e-05	VCL|ACTN4|EEF1A1|SPTBN1|ACTN1
8	GO Cellular Component	Methylosome	GO:0034709	12	3	0.0032	7.22e-05	WDR77|PRMT5|PRMT1
8	GO Biological Process	Regulation of cytoplasmic translation	GO:2000765	28	4	0.0034	2.87e-05	HNRNPD|PKM|MTOR|HNRNPU
8	GO Cellular Component	Ruffle	GO:0001726	179	7	0.0034	8.1e-05	RPS3|CLASP2|EEF1A1|FSCN1|DNM2|ACTN1|CFL1
8	GO Biological Process	Organic acid metabolic process	GO:0006082	868	16	0.0035	2.95e-05	AARS1|PGD|AKR1B1|CBR1|PKM|MDH2|ACSL3|PNP|ABCD3|PGM1|PGK1|VARS1|ASNS|GSTP1|PHGDH|PFKM
8	GO Biological Process	Regulation of cellular component biogenesis	GO:0044087	971	17	0.0036	3.08e-05	VCL|FAM98A|ACTR3|RAB7A|RPS3|CLASP2|SPTBN1|MTOR|PARP1|RAP1A|RCC2|FSCN1|DNM2|XRCC5|SEPTIN9|SEPTIN7|HNRNPU
8	GO Cellular Component	ficolin-1-rich granule lumen	GO:1904813	124	6	0.0036	8.72e-05	VCL|PKM|EEF1A1|PNP|PGM1|GSTP1
8	GO Molecular Function	Actin filament binding	GO:0051015	213	8	0.0037	3.26e-05	VCL|ACTN4|CLASP2|ANXA6|SPTBN1|FSCN1|ACTN1|CFL1
8	GO Biological Process	DNA replication initiation	GO:0006270	29	4	0.0038	3.25e-05	MCM5|MCM4|MCM6|MCM7
8	GO Biological Process	Positive regulation of lamellipodium assembly	GO:0010592	29	4	0.0038	3.25e-05	ACTR3|MTOR|FSCN1|DNM2
8	GO Cellular Component	Secretory granule lumen	GO:0034774	321	9	0.0038	9.41e-05	VCL|ACTN4|PA2G4|PKM|EEF1A1|PNP|XRCC5|ACTN1|GSTP1
8	GO Cellular Component	ficolin-1-rich granule	GO:0101002	185	7	0.0039	9.88e-05	VCL|PKM|EEF1A1|PNP|PGM1|DSP|GSTP1
8	GO Biological Process	Negative regulation of telomere maintenance via telomere lengthening	GO:1904357	30	4	0.0041	3.67e-05	HNRNPA1|PARP1|EXOSC10|HNRNPU
8	GO Biological Process	Hexose metabolic process	GO:0019318	159	7	0.0044	3.94e-05	SLC25A1|AKR1B1|PKM|MDH2|PGM1|PGK1|PFKM
8	GO Cellular Component	Focal adhesion	GO:0005925	416	10	0.0049	0.00013	VCL|ACTN4|ACTR3|RPS3|ANXA5|ANXA6|DNM2|ACTN1|YWHAZ|CFL1
8	KEGG Pathways	Biosynthesis of amino acids	hsa01230	73	5	0.0049	7.37e-05	PKM|PGK1|ASNS|PHGDH|PFKM
8	KEGG Pathways	Cell cycle	hsa04110	120	6	0.0049	7.33e-05	MCM5|MCM4|MCM6|MCM7|PCNA|YWHAZ
8	GO Biological Process	Cell division	GO:0051301	527	12	0.0051	4.55e-05	MCM5|NEK9|ACTR3|NSUN2|RPS3|CLASP2|SPTBN1|RCC2|SEPTIN9|SEPTIN7|CFL1|HNRNPU
8	GO Molecular Function	Transcription coactivator activity	GO:0003713	293	9	0.0052	4.77e-05	WDR77|ACTN4|SMARCC1|PRPF6|CCAR2|PKM|SMARCA4|THRAP3|ACTN1
8	GO Molecular Function	Ligase activity	GO:0016874	168	7	0.0059	5.52e-05	UBA2|AARS1|UBA1|ACSL3|VARS1|ASNS|PAICS
8	GO Biological Process	Positive regulation of response to DNA damage stimulus	GO:2001022	168	7	0.0061	5.52e-05	SMARCC1|RPS3|CCAR2|SMARCA4|PARP1|PCNA|RUVBL2
8	GO Biological Process	NADH metabolic process	GO:0006734	34	4	0.0063	5.74e-05	PKM|MDH2|PGK1|PFKM
8	GO Biological Process	Carboxylic acid metabolic process	GO:0019752	819	15	0.0063	5.76e-05	AARS1|PGD|AKR1B1|CBR1|PKM|MDH2|ACSL3|ABCD3|PGM1|PGK1|VARS1|ASNS|GSTP1|PHGDH|PFKM
8	GO Biological Process	Positive regulation of telomere maintenance via telomerase	GO:0032212	34	4	0.0063	5.74e-05	CCT7|HNRNPA1|XRCC5|CCT4
8	GO Cellular Component	FACT complex	GO:0035101	2	2	0.0065	0.00018	SUPT16H|SSRP1
8	GO Biological Process	Glucose metabolic process	GO:0006006	116	6	0.0066	6.13e-05	SLC25A1|PKM|MDH2|PGM1|PGK1|PFKM
8	GO Biological Process	Recombinational repair	GO:0000725	118	6	0.0072	6.71e-05	MCM5|MCM4|MCM6|MCM7|XRCC5|RECQL
8	GO Cellular Component	Supramolecular complex	GO:0099080	1366	19	0.0074	0.00021	VCL|ACTN4|SMARCC1|CCT7|NSUN2|PCBP1|DDX19A|CLASP2|SMARCA4|SPTBN1|RCC2|DSP|DDX1|DNM2|ACTN1|CCT4|SEPTIN9|SEPTIN7|HNRNPU
8	GO Cellular Component	U2-type spliceosomal complex	GO:0005684	93	5	0.0075	0.00022	PRPF19|PRPF6|SF3B1|CDC5L|SMU1
8	GO Biological Process	Regulation of non-motile cilium assembly	GO:1902855	12	3	0.0077	7.22e-05	DNM2|SEPTIN9|SEPTIN7
8	GO Biological Process	Positive regulation of DNA biosynthetic process	GO:2000573	73	5	0.0078	7.37e-05	CCT7|HNRNPA1|PCNA|XRCC5|CCT4
8	GO Cellular Component	Ruffle membrane	GO:0032587	94	5	0.0078	0.00023	RPS3|CLASP2|EEF1A1|DNM2|CFL1
8	GO Biological Process	Response to stimulus	GO:0050896	7835	64	0.008	7.66e-05	VCL|MCM5|SUPT16H|GSR|PRPF19|ZC3HAV1|ACTN4|SMARCC1|MCM4|ACTR3|MCM6|NSUN2|RAB7A|SSRP1|RPS3|AKR1B1|CBR1|ANXA5|HSPA4|MCM7|PDE12|NUP93|CCAR2|HNRNPD|PKM|HNRNPM|CLASP2|EEF1G|UBA1|EEF1A1|HNRNPA1|ANXA6|SPTBN1|PNP|MTOR|PSMB5|PARP1|RAP1A|ABCD3|CDC5L|IRS4|POLR3A|PGK1|SRPK1|NCBP1|RCC2|ESD|PCNA|DSP|DDX1|DNM2|XRCC5|ASNS|YWHAZ|GSTP1|GDI1|ILF3|PRMT1|RECQL|CFL1|SAFB|RUVBL2|HNRNPU|AP3D1
8	GO Molecular Function	Telomeric DNA binding	GO:0042162	37	4	0.0082	7.78e-05	HNRNPD|HNRNPA1|HNRNPA2B1|XRCC5
8	GO Biological Process	Regulation of protein metabolic process	GO:0051246	2622	30	0.0086	8.36e-05	AIMP2|UBA2|EIF2S3|EIF3G|SMARCC1|AARS1|RAB7A|RPS3|EIF5B|ABCE1|PA2G4|PDE12|CCAR2|HNRNPD|PKM|EEF1G|SF3B1|EEF1A1|MTOR|RAP1A|NCBP1|DDX1|XRCC5|NSF|GSTP1|ILF3|PRMT1|RPS20|RUVBL2|HNRNPU
8	GO Molecular Function	DNA binding	GO:0003677	2498	29	0.0091	8.83e-05	MCM5|WDR77|ACTN4|MCM4|MCM6|ZFR|SSRP1|RPS3|PCBP1|MCM7|HNRNPD|PRMT5|HNRNPA1|SMARCA4|THRAP3|HNRNPA2B1|MTOR|PARP1|CDC5L|POLR3A|PCNA|DDX1|XRCC5|ILF3|PRMT1|RECQL|SAFB|RUVBL2|HNRNPU
8	GO Molecular Function	Double-stranded RNA binding	GO:0003725	76	5	0.0091	8.83e-05	ZFR|DDX1|ACTN1|ILF3|HNRNPU
8	GO Biological Process	Macromolecule biosynthetic process	GO:0009059	1394	20	0.0093	9.22e-05	SUPT16H|AIMP2|EIF2S3|EIF3G|AARS1|RPS3|EIF5B|ABCE1|HNRNPD|PRMT5|EEF1G|EEF1A1|SMARCA4|PARP1|POLR3A|NCBP1|VARS1|PCNA|RPS20|NMT1
8	GO Biological Process	Spliceosomal snRNP assembly	GO:0000387	39	4	0.0094	9.4e-05	PRPF19|WDR77|PRPF6|PRMT5
8	GO Molecular Function	Sequence-specific single stranded DNA binding	GO:0098847	14	3	0.0106	0.00011	PCBP1|HNRNPA1|HNRNPA2B1
8	GO Biological Process	Small molecule metabolic process	GO:0044281	1645	22	0.0107	0.00011	SLC25A1|AARS1|PGD|AKR1B1|CBR1|PKM|MDH2|ACSL3|PNP|MTOR|PARP1|ABCD3|PGM1|PGK1|VARS1|ESD|ASNS|GSTP1|PAICS|NMT1|PHGDH|PFKM
8	GO Biological Process	Positive regulation of DNA repair	GO:0045739	129	6	0.0107	0.00011	SMARCC1|RPS3|SMARCA4|PARP1|PCNA|RUVBL2
8	GO Biological Process	Localization	GO:0051179	4512	43	0.0107	0.00011	VCL|SLC25A1|PRPF19|FAM98A|ACTN4|CCT7|ACTR3|RAB7A|TNPO3|PRPF6|ABCE1|HSPA4|DDX19A|NUP93|CLASP2|HNRNPA1|ANXA6|HNRNPA2B1|SPTBN1|ACSL3|AP2A1|MTOR|RAP1A|ABCD3|NCBP1|RCC2|DSP|DDX1|DNM2|XRCC5|CCT4|YWHAZ|NSF|GSTP1|SEPTIN9|GDI1|SEPTIN7|CFL1|ANKFY1|NMT1|RUVBL2|HNRNPU|AP3D1
8	GO Biological Process	Positive regulation of cell differentiation	GO:0045597	876	15	0.0117	0.00012	PRPF19|SMARCC1|PA2G4|PRMT5|SMARCA4|PNP|MTOR|PARP1|RAP1A|DNM2|XRCC5|GDI1|PRMT1|HNRNPU|AP3D1
8	GO Biological Process	Nuclear export	GO:0051168	132	6	0.0117	0.00012	ABCE1|DDX19A|NUP93|HNRNPA1|HNRNPA2B1|NCBP1
8	GO Biological Process	DNA strand elongation involved in DNA replication	GO:0006271	15	3	0.0122	0.00013	MCM4|MCM7|PCNA
8	GO Biological Process	RNA export from nucleus	GO:0006405	83	5	0.0122	0.00013	DDX19A|NUP93|HNRNPA1|HNRNPA2B1|NCBP1
8	GO Biological Process	Positive regulation of telomerase RNA localization to Cajal body	GO:1904874	15	3	0.0122	0.00013	CCT7|CCT4|RUVBL2
8	GO Biological Process	Positive regulation of cytoplasmic translation	GO:2000767	15	3	0.0122	0.00013	HNRNPD|PKM|HNRNPU
8	GO Biological Process	Monocarboxylic acid metabolic process	GO:0032787	502	11	0.0124	0.00013	PGD|AKR1B1|CBR1|PKM|ACSL3|ABCD3|PGM1|PGK1|GSTP1|PHGDH|PFKM
8	GO Biological Process	Regulation of DNA replication	GO:0006275	136	6	0.0131	0.00014	MCM5|MCM4|MCM6|MCM7|PCNA|RUVBL2
8	GO Biological Process	Gluconeogenesis	GO:0006094	44	4	0.0133	0.00015	SLC25A1|MDH2|PGM1|PGK1
8	GO Biological Process	DNA-templated DNA replication	GO:0006261	137	6	0.0134	0.00015	MCM5|MCM4|MCM6|MCM7|PCNA|RECQL
8	GO Biological Process	Canonical glycolysis	GO:0061621	16	3	0.0137	0.00015	PKM|PGK1|PFKM
8	GO Cellular Component	Actin cytoskeleton	GO:0015629	482	10	0.0137	0.00042	VCL|ACTN4|ACTR3|EEF1A1|SPTBN1|FSCN1|ACTN1|SEPTIN9|SEPTIN7|CFL1
8	GO Biological Process	Negative regulation of cellular process	GO:0048523	4736	44	0.0142	0.00016	VCL|AIMP2|PRPF19|WDR77|ACTN4|SMARCC1|AARS1|NSUN2|RAB7A|RPS3|AKR1B1|ANXA5|ABCE1|PA2G4|PDE12|CCAR2|HNRNPD|PRMT5|CLASP2|HNRNPA1|SMARCA4|ANXA6|THRAP3|HNRNPA2B1|SPTBN1|MTOR|PARP1|RAP1A|CDC5L|RCC2|EXOSC10|PCNA|DNM2|XRCC5|ASNS|CIAPIN1|YWHAZ|GSTP1|GDI1|ILF3|PRMT1|CFL1|RUVBL2|HNRNPU
8	KEGG Pathways	Tight junction	hsa04530	157	6	0.0144	0.0003	ACTN4|ACTR3|HSPA4|RAP1A|PCNA|ACTN1
8	GO Biological Process	Organelle localization	GO:0051640	514	11	0.0145	0.00016	FAM98A|ACTN4|ACTR3|RAB7A|ABCE1|CLASP2|MTOR|DNM2|YWHAZ|CFL1|AP3D1
8	GO Biological Process	Protein localization	GO:0008104	1943	24	0.0147	0.00017	VCL|PRPF19|ACTN4|RAB7A|TNPO3|HSPA4|NUP93|CLASP2|SPTBN1|AP2A1|RAP1A|RCC2|DSP|DDX1|DNM2|XRCC5|YWHAZ|NSF|SEPTIN9|GDI1|SEPTIN7|RUVBL2|HNRNPU|AP3D1
8	GO Biological Process	Positive regulation of cell projection organization	GO:0031346	347	9	0.0147	0.00017	FAM98A|ACTR3|MTOR|RAP1A|FSCN1|DNM2|SEPTIN9|GDI1|SEPTIN7
8	GO Biological Process	Glycolytic process	GO:0006096	46	4	0.0148	0.00017	PKM|PGM1|PGK1|PFKM
8	GO Cellular Component	Nucleolus	GO:0005730	996	15	0.0152	0.00047	NSUN2|SSRP1|RPS3|PA2G4|HNRNPM|SF3B1|EEF1A1|SMARCA4|SPTBN1|PARP1|RCC2|EXOSC10|XRCC5|CIAPIN1|ILF3
8	GO Biological Process	Cellular hyperosmotic salinity response	GO:0071475	2	2	0.0157	0.00018	AKR1B1|XRCC5
8	GO Biological Process	Positive regulation of telomerase RNA reverse transcriptase activity	GO:1905663	2	2	0.0157	0.00018	HNRNPD|HNRNPA2B1
8	GO Cellular Component	Leading edge membrane	GO:0031256	173	6	0.0158	0.00049	RPS3|CLASP2|EEF1A1|SPTBN1|DNM2|CFL1
8	GO Cellular Component	Nuclear chromosome	GO:0000228	244	7	0.016	0.00051	MCM5|MCM4|MCM6|MCM7|PCNA|RUVBL2|HNRNPU
8	GO Molecular Function	Nuclear receptor binding	GO:0016922	141	6	0.0166	0.00017	ACTN4|PRPF6|SMARCA4|THRAP3|PARP1|PCNA
8	GO Biological Process	Positive regulation of gene expression	GO:0010628	1146	17	0.0188	0.00023	PRPF19|WDR77|FAM98A|ZC3HAV1|EIF2S3|RPS3|HNRNPD|PRMT5|PKM|THRAP3|SPTBN1|PNP|MTOR|POLR3A|NCBP1|DDX1|HNRNPU
8	GO Biological Process	Negative regulation of DNA metabolic process	GO:0051053	149	6	0.0189	0.00023	RPS3|HNRNPA1|PARP1|EXOSC10|XRCC5|HNRNPU
8	GO Cellular Component	Nuclear speck	GO:0016607	420	9	0.0202	0.00065	PRPF19|PRPF6|PCBP1|SF3B1|THRAP3|CDC5L|SRPK1|SMU1|HNRNPU
8	GO Biological Process	Regulation of telomerase activity	GO:0051972	51	4	0.0204	0.00025	HNRNPD|HNRNPA2B1|XRCC5|CCT4
8	GO Cellular Component	Cell leading edge	GO:0031252	422	9	0.0205	0.00067	ACTR3|RPS3|CLASP2|EEF1A1|SPTBN1|FSCN1|DNM2|ACTN1|CFL1
8	GO Biological Process	Establishment of localization in cell	GO:0051649	1756	22	0.0223	0.00027	ACTN4|RAB7A|TNPO3|ABCE1|HSPA4|DDX19A|NUP93|CLASP2|HNRNPA1|HNRNPA2B1|AP2A1|RAP1A|ABCD3|NCBP1|DNM2|YWHAZ|NSF|CFL1|ANKFY1|NMT1|HNRNPU|AP3D1
8	GO Molecular Function	Actin binding	GO:0003779	448	10	0.0224	0.00024	VCL|ACTN4|ACTR3|CLASP2|ANXA6|SPTBN1|FSCN1|ACTN1|CFL1|HNRNPU
8	GO Molecular Function	Translation regulator activity	GO:0045182	152	6	0.0236	0.00025	EIF2S3|EIF3G|AARS1|EIF5B|EEF1G|EEF1A1
8	GO Molecular Function	Translation factor activity, RNA binding	GO:0008135	98	5	0.025	0.00027	EIF2S3|EIF3G|EIF5B|EEF1G|EEF1A1
8	GO Molecular Function	Identical protein binding	GO:0042802	2144	25	0.0259	0.00029	PRPF19|ACTN4|MCM6|TNPO3|PRPF6|PRMT5|PKM|HNRNPA1|ANXA6|HNRNPA2B1|PNP|MTOR|PARP1|ABCD3|CDC5L|ESD|PCNA|ACTN1|YWHAZ|PAICS|PRMT1|SEPTIN7|RUVBL2|HNRNPU|PFKM
8	GO Molecular Function	L-malate dehydrogenase activity	GO:0030060	3	2	0.0266	0.0003	MDH2|PHGDH
8	GO Biological Process	Negative regulation of telomere maintenance via telomerase	GO:0032211	22	3	0.028	0.00035	HNRNPA1|EXOSC10|HNRNPU
8	GO Molecular Function	mRNA 3-UTR binding	GO:0003730	102	5	0.0283	0.00033	HNRNPD|HNRNPA1|HNRNPA2B1|ILF3|HNRNPU
8	GO Molecular Function	GTP binding	GO:0005525	381	9	0.0283	0.00033	EIF2S3|RAB7A|EIF5B|EEF1A1|ANXA6|RAP1A|DNM2|SEPTIN9|SEPTIN7
8	GO Biological Process	Purine ribonucleotide metabolic process	GO:0009150	390	9	0.0306	0.00039	SLC25A1|PKM|ACSL3|PNP|PARP1|PGM1|PGK1|PAICS|PFKM
8	GO Biological Process	Regulation of nuclease activity	GO:0032069	23	3	0.0311	0.00039	RPS3|ABCE1|PCNA
8	GO Cellular Component	Midbody	GO:0030496	201	6	0.0317	0.0011	RCC2|DNM2|GDI1|SEPTIN7|SAFB|HNRNPU
8	GO Biological Process	DNA recombination	GO:0006310	235	7	0.032	0.00041	MCM5|MCM4|MCM6|MCM7|XRCC5|RECQL|RUVBL2
8	GO Biological Process	Regulation of translational fidelity	GO:0006450	24	3	0.0345	0.00044	EIF2S3|AARS1|VARS1
8	GO Biological Process	Nuclear DNA replication	GO:0033260	24	3	0.0345	0.00044	MCM4|MCM6|PCNA
8	GO Biological Process	Cellular macromolecule biosynthetic process	GO:0034645	778	13	0.0345	0.00044	AIMP2|EIF2S3|EIF3G|AARS1|RPS3|EIF5B|ABCE1|EEF1G|EEF1A1|NCBP1|VARS1|RPS20|NMT1
8	GO Biological Process	Positive regulation of developmental process	GO:0051094	1332	18	0.0345	0.00044	PRPF19|SMARCC1|PA2G4|PRMT5|PKM|CLASP2|SMARCA4|PNP|MTOR|PARP1|RAP1A|DNM2|XRCC5|GDI1|PRMT1|CFL1|HNRNPU|AP3D1
8	GO Biological Process	Regulation of alternative mRNA splicing, via spliceosome	GO:0000381	61	4	0.0359	0.00047	HNRNPA1|THRAP3|SMU1|HNRNPU
8	GO Biological Process	Regulation of cell differentiation	GO:0045595	1582	20	0.0367	0.00048	VCL|PRPF19|ACTN4|SMARCC1|NSUN2|PA2G4|PRMT5|CLASP2|SMARCA4|PNP|MTOR|PARP1|RAP1A|RCC2|DNM2|XRCC5|GDI1|PRMT1|HNRNPU|AP3D1
8	GO Cellular Component	Cytoskeleton	GO:0005856	2369	25	0.037	0.0012	VCL|PRPF19|ACTN4|CCT7|ACTR3|NSUN2|RPS3|NUP93|CCAR2|CLASP2|EEF1A1|SPTBN1|PSMB5|RCC2|PCNA|DSP|FSCN1|DNM2|ACTN1|CCT4|SEPTIN9|SEPTIN7|CFL1|RUVBL2|HNRNPU
8	GO Cellular Component	Secretory granule	GO:0030141	873	13	0.037	0.0013	VCL|ACTN4|RAB7A|PA2G4|PKM|EEF1A1|PNP|RAP1A|PGM1|DSP|XRCC5|ACTN1|GSTP1
8	GO Biological Process	Negative regulation of cellular catabolic process	GO:0031330	243	7	0.0372	0.00049	SMARCC1|NSUN2|CCAR2|HNRNPD|THRAP3|MTOR|HNRNPU
8	GO Biological Process	Cytoskeleton-dependent cytokinesis	GO:0061640	112	5	0.0372	0.00049	ACTR3|SPTBN1|SEPTIN9|SEPTIN7|CFL1
8	GO Biological Process	Regulation of developmental process	GO:0050793	2492	27	0.0373	0.0005	VCL|PRPF19|WDR77|ACTN4|SMARCC1|NSUN2|PA2G4|PRMT5|PKM|CLASP2|SMARCA4|PNP|MTOR|PARP1|RAP1A|PGK1|RCC2|DNM2|XRCC5|YWHAZ|GDI1|PRMT1|SEPTIN7|CFL1|RUVBL2|HNRNPU|AP3D1
8	GO Biological Process	Carbohydrate catabolic process	GO:0016052	113	5	0.0377	0.00051	PGD|PKM|PGM1|PGK1|PFKM
8	GO Molecular Function	Histone methyltransferase activity (H4-R3 specific)	GO:0044020	4	2	0.0378	0.00045	PRMT5|PRMT1
8	GO Biological Process	Organonitrogen compound metabolic process	GO:1901564	4981	44	0.0379	0.00052	SLC25A1|GSR|AIMP2|PRPF19|WDR77|NEK9|FAM98A|UBA2|EIF2S3|EIF3G|AARS1|RAB7A|RPS3|EIF5B|ABCE1|THOP1|PRMT5|PKM|EEF1G|UBA1|EEF1A1|SPTBN1|ACSL3|PNP|MTOR|PSMB5|PARP1|PGM1|PGK1|SRPK1|NCBP1|VARS1|DSP|ASNS|YWHAZ|GSTP1|PAICS|ILF3|PRMT1|RPS20|NMT1|RUVBL2|PHGDH|PFKM
8	GO Molecular Function	GTPase activity	GO:0003924	317	8	0.0381	0.00046	EIF2S3|RAB7A|EIF5B|EEF1A1|RAP1A|DNM2|SEPTIN9|SEPTIN7
8	GO Molecular Function	Chromatin binding	GO:0003682	584	11	0.0384	0.00047	SUPT16H|ACTN4|SMARCC1|SSRP1|HNRNPD|POLR3A|PCNA|DDX1|SAFB|RUVBL2|HNRNPU
8	GO Cellular Component	tRNA-splicing ligase complex	GO:0072669	8	2	0.0385	0.0013	FAM98A|DDX1
8	GO Biological Process	Double-strand break repair via homologous recombination	GO:0000724	114	5	0.0387	0.00053	MCM5|MCM4|MCM6|MCM7|RECQL
8	GO Biological Process	Regulation of RNA stability	GO:0043487	176	6	0.0387	0.00054	NSUN2|PDE12|HNRNPD|HNRNPM|THRAP3|HNRNPU
8	GO Molecular Function	Transcription factor binding	GO:0008134	587	11	0.0387	0.0005	ACTN4|PRPF6|RPS3|SMARCA4|THRAP3|MTOR|PARP1|PCNA|YWHAZ|RUVBL2|HNRNPU
8	GO Molecular Function	methyl-CpG binding	GO:0008327	25	3	0.0387	0.00049	WDR77|PRMT5|PRMT1
8	GO Biological Process	Positive regulation of cellular component biogenesis	GO:0044089	500	10	0.0394	0.00055	FAM98A|ACTR3|RAB7A|RPS3|CLASP2|MTOR|FSCN1|DNM2|SEPTIN9|SEPTIN7
8	GO Biological Process	Nucleocytoplasmic transport	GO:0006913	248	7	0.0395	0.00056	TNPO3|ABCE1|DDX19A|NUP93|HNRNPA1|HNRNPA2B1|NCBP1
8	GO Biological Process	mRNA export from nucleus	GO:0006406	65	4	0.0415	0.00059	DDX19A|NUP93|HNRNPA2B1|NCBP1
8	GO Biological Process	RNA stabilization	GO:0043489	65	4	0.0415	0.00059	NSUN2|HNRNPD|THRAP3|HNRNPU
8	GO Biological Process	Intracellular transport	GO:0046907	1365	18	0.0415	0.00059	ACTN4|RAB7A|TNPO3|ABCE1|HSPA4|DDX19A|NUP93|HNRNPA1|HNRNPA2B1|AP2A1|ABCD3|NCBP1|YWHAZ|NSF|ANKFY1|NMT1|HNRNPU|AP3D1
8	GO Biological Process	Positive regulation of transcription by RNA polymerase II	GO:0045944	1250	17	0.0418	0.00061	SUPT16H|SMARCC1|ACTR3|PRPF6|PCBP1|HNRNPD|PKM|SF3B1|SMARCA4|THRAP3|PARP1|CDC5L|NCBP1|RUVBL2|HNRNPU|AP3D1|PFKM
8	GO Biological Process	Positive regulation of deoxyribonuclease activity	GO:0032077	5	2	0.0432	0.00063	RPS3|PCNA
8	GO Biological Process	Regulation of mRNA catabolic process	GO:0061013	182	6	0.0435	0.00064	ZC3HAV1|PDE12|HNRNPD|HNRNPM|THRAP3|HNRNPU
8	GO Biological Process	Chromatin organization	GO:0006325	612	11	0.0468	0.00069	SUPT16H|SMARCC1|SSRP1|PRMT5|SF3B1|SMARCA4|SRPK1|EXOSC10|SAFB|RUVBL2|HNRNPU
8	GO Biological Process	Cytoplasmic translation	GO:0002181	123	5	0.0493	0.00074	EIF2S3|EIF3G|RPS3|NCBP1|RPS20
9	GO Cellular Component	Mitochondrial matrix	GO:0005759	494	24	2.79e-16	1.36e-19	ACO2|GOT2|PMPCB|LRPPRC|IDH3A|ECI1|PDHB|TUFM|IDH2|SHMT2|CS|IARS2|OAT|ACADM|SLC25A5|PDHA1|HADHA|PITRM1|OGDH|NDUFS1|DHX30|MRPS27|ETFA|MTHFD1L
9	GO Molecular Function	RNA binding	GO:0003723	1672	36	1.05e-14	2.13e-18	EIF3E|GOT2|CANX|NOL11|LRPPRC|PSMC1|ARCN1|RPN1|PABPC1|TUFM|SMC1A|SHMT2|HSP90AA1|GANAB|CS|FDPS|G3BP2|ETF1|IARS2|SEC63|SLC25A5|PABPC4|EIF3I|RBBP7|TFRC|HNRNPA3|DHX30|MRPS27|EIF4G2|TBL3|UPF1|NAP1L1|AKAP1|DDX3X|EIF3L|PDIA4
9	KEGG Pathways	Carbon metabolism	hsa01200	116	13	1.08e-12	3.21e-15	ACO2|GOT2|SDHA|HK2|IDH3A|PDHB|IDH2|SHMT2|CS|HADHA|G6PD|OGDH|HK1
9	GO Molecular Function	Heterocyclic compound binding	GO:1901363	5977	58	4.34e-12	1.76e-15	CYP51A1|PSMC4|EIF3E|GOT2|CANX|NOL11|LRPPRC|PSMC1|ARCN1|SDHA|PRKAR2A|HK2|RPN1|IDH3A|KIF5B|PSMC5|PABPC1|TUFM|SMC1A|IDH2|SHMT2|HSP90AA1|GANAB|CS|FDPS|G3BP2|ETF1|IARS2|OAT|SEC63|ACADM|SLC25A5|PABPC4|EIF3I|RAB14|RBBP7|HADHA|TFRC|HNRNPA3|G6PD|OGDH|PSMC2|DHX30|MRPS27|EIF3F|EIF4G2|ETFA|TBL3|UPF1|NAP1L1|AKAP1|MTHFD1L|PSMC6|MYH14|DDX3X|HK1|EIF3L|PDIA4
9	GO Molecular Function	Organic cyclic compound binding	GO:0097159	6050	58	5.26e-12	3.2e-15	CYP51A1|PSMC4|EIF3E|GOT2|CANX|NOL11|LRPPRC|PSMC1|ARCN1|SDHA|PRKAR2A|HK2|RPN1|IDH3A|KIF5B|PSMC5|PABPC1|TUFM|SMC1A|IDH2|SHMT2|HSP90AA1|GANAB|CS|FDPS|G3BP2|ETF1|IARS2|OAT|SEC63|ACADM|SLC25A5|PABPC4|EIF3I|RAB14|RBBP7|HADHA|TFRC|HNRNPA3|G6PD|OGDH|PSMC2|DHX30|MRPS27|EIF3F|EIF4G2|ETFA|TBL3|UPF1|NAP1L1|AKAP1|MTHFD1L|PSMC6|MYH14|DDX3X|HK1|EIF3L|PDIA4
9	GO Cellular Component	Mitochondrion	GO:0005739	1681	32	9.14e-12	1.15e-14	ACO2|GOT2|PMPCB|LRPPRC|SDHA|HK2|IDH3A|ECI1|UQCRFS1|PDHB|SFXN1|TUFM|IDH2|SHMT2|HSP90AA1|CS|IARS2|OAT|ACADM|SLC25A5|PDHA1|HADHA|PITRM1|TFRC|OGDH|NDUFS1|DHX30|MRPS27|ETFA|AKAP1|MTHFD1L|HK1
9	GO Cellular Component	Protein-containing complex	GO:0032991	5506	55	9.14e-12	8.93e-15	PSMC4|PSMD7|EIF3E|CANX|PMPCB|NOL11|LRPPRC|PSMC1|PSMD11|ARCN1|SDHA|PRKAR2A|RPN1|IDH3A|UQCRFS1|SEC23A|KIF5B|PDHB|PSMC5|PABPC1|SMC1A|COPG1|PPP2R2A|SHMT2|HSP90AA1|GANAB|NUP214|G3BP2|ETF1|SEC63|SLC25A5|PABPC4|EIF3I|SUGT1|PDHA1|RBBP7|HADHA|TFRC|HNRNPA3|SEC31A|OGDH|PSMC2|NDUFS1|IK|PSMD13|MRPS27|EIF3F|EIF4G2|ETFA|TBL3|UPF1|PSMC6|MYH14|DDX3X|EIF3L
9	GO Cellular Component	Proteasome regulatory particle	GO:0005838	20	8	6.04e-11	1.18e-13	PSMC4|PSMD7|PSMC1|PSMD11|PSMC5|PSMC2|PSMD13|PSMC6
9	GO Biological Process	Metabolic process	GO:0008152	7988	65	1.72e-10	1.1e-14	CYP51A1|PSMC4|ACO2|PSMD7|EIF3E|UMPS|GOT2|CANX|PMPCB|NOL11|LRPPRC|PSMC1|PSMD11|SDHA|PRKAR2A|HK2|RPN1|IDH3A|ECI1|UQCRFS1|PDHB|PSMC5|PABPC1|SFXN1|TUFM|SMC1A|PPP2R2A|IDH2|SHMT2|HSP90AA1|GANAB|CS|FDPS|NUP214|ETF1|IARS2|OAT|SEC63|ACADM|SLC25A5|PABPC4|EIF3I|PDHA1|RBBP7|HADHA|PITRM1|HNRNPA3|G6PD|OGDH|PSMC2|NDUFS1|IK|PSMD13|MRPS27|EIF3F|EIF4G2|ETFA|TBL3|UPF1|NAP1L1|MTHFD1L|PSMC6|DDX3X|HK1|EIF3L
9	GO Cellular Component	Cytoplasm	GO:0005737	12056	75	1.78e-10	5.21e-13	CYP51A1|PSMC4|ACO2|PSMD7|EIF3E|UMPS|GOT2|CANX|PMPCB|LRPPRC|PSMC1|PSMD11|ARCN1|SDHA|PRKAR2A|HK2|RPN1|IDH3A|ECI1|UQCRFS1|SEC23A|KIF5B|PDHB|PSMC5|PABPC1|SFXN1|TUFM|SMC1A|COPG1|PPP2R2A|IDH2|SHMT2|HSP90AA1|GANAB|CS|FDPS|NUP214|G3BP2|ETF1|IARS2|OAT|SEC63|ACADM|SLC25A5|PABPC4|EIF3I|RAB14|SUGT1|PDHA1|RBBP7|HADHA|PITRM1|TFRC|G6PD|SEC31A|OGDH|PSMC2|NDUFS1|IK|PSMD13|DHX30|MRPS27|EIF3F|EIF4G2|ETFA|UPF1|NAP1L…
9	GO Biological Process	Cellular metabolic process	GO:0044237	6568	59	2.29e-10	2.92e-14	PSMC4|ACO2|PSMD7|EIF3E|UMPS|GOT2|CANX|NOL11|LRPPRC|PSMC1|PSMD11|SDHA|PRKAR2A|HK2|RPN1|IDH3A|ECI1|UQCRFS1|PDHB|PSMC5|PABPC1|SFXN1|TUFM|SMC1A|PPP2R2A|IDH2|SHMT2|HSP90AA1|GANAB|CS|FDPS|ETF1|IARS2|OAT|ACADM|PABPC4|EIF3I|PDHA1|RBBP7|HADHA|HNRNPA3|G6PD|OGDH|PSMC2|NDUFS1|IK|PSMD13|MRPS27|EIF3F|EIF4G2|ETFA|TBL3|UPF1|NAP1L1|MTHFD1L|PSMC6|DDX3X|HK1|EIF3L
9	GO Biological Process	Tricarboxylic acid cycle	GO:0006099	30	8	9.41e-09	1.8e-12	ACO2|SDHA|IDH3A|PDHB|IDH2|CS|PDHA1|OGDH
9	KEGG Pathways	Citrate cycle (TCA cycle)	hsa00020	28	7	1.17e-08	6.94e-11	ACO2|SDHA|IDH3A|PDHB|IDH2|CS|OGDH
9	GO Biological Process	Organic substance metabolic process	GO:0071704	7522	60	1.6e-08	4.08e-12	CYP51A1|PSMC4|ACO2|PSMD7|EIF3E|UMPS|GOT2|CANX|PMPCB|NOL11|LRPPRC|PSMC1|PSMD11|SDHA|HK2|RPN1|IDH3A|ECI1|PDHB|PSMC5|PABPC1|TUFM|SMC1A|PPP2R2A|IDH2|SHMT2|HSP90AA1|GANAB|CS|FDPS|NUP214|ETF1|IARS2|OAT|ACADM|PABPC4|EIF3I|PDHA1|RBBP7|HADHA|PITRM1|HNRNPA3|G6PD|OGDH|PSMC2|NDUFS1|IK|PSMD13|MRPS27|EIF3F|EIF4G2|ETFA|TBL3|UPF1|NAP1L1|MTHFD1L|PSMC6|DDX3X|HK1|EIF3L
9	KEGG Pathways	Parkinson disease	hsa05012	236	12	2.71e-08	2.42e-10	PSMC4|PSMD7|PSMC1|PSMD11|SDHA|UQCRFS1|KIF5B|PSMC5|SLC25A5|PSMC2|NDUFS1|PSMC6
9	GO Biological Process	Primary metabolic process	GO:0044238	7156	58	3.16e-08	1.01e-11	CYP51A1|PSMC4|ACO2|PSMD7|EIF3E|UMPS|GOT2|CANX|PMPCB|NOL11|LRPPRC|PSMC1|PSMD11|SDHA|HK2|RPN1|IDH3A|ECI1|PDHB|PSMC5|PABPC1|TUFM|SMC1A|PPP2R2A|IDH2|SHMT2|HSP90AA1|GANAB|CS|FDPS|ETF1|IARS2|OAT|ACADM|PABPC4|EIF3I|PDHA1|RBBP7|HADHA|PITRM1|HNRNPA3|G6PD|OGDH|PSMC2|NDUFS1|IK|PSMD13|MRPS27|EIF3F|EIF4G2|ETFA|TBL3|UPF1|NAP1L1|PSMC6|DDX3X|HK1|EIF3L
9	GO Cellular Component	Intracellular organelle lumen	GO:0070013	5660	50	3.17e-08	1.09e-10	PSMC4|ACO2|PSMD7|EIF3E|GOT2|CANX|PMPCB|NOL11|LRPPRC|PSMC1|PSMD11|SDHA|IDH3A|ECI1|PDHB|PSMC5|TUFM|SMC1A|PPP2R2A|IDH2|SHMT2|HSP90AA1|GANAB|CS|FDPS|NUP214|IARS2|OAT|ACADM|SLC25A5|PDHA1|RBBP7|HADHA|PITRM1|HNRNPA3|OGDH|PSMC2|NDUFS1|IK|PSMD13|DHX30|MRPS27|ETFA|TBL3|UPF1|MTHFD1L|PSMC6|DDX3X|EIF3L|PDIA4
9	GO Cellular Component	Intracellular anatomical structure	GO:0005622	14891	78	6.5e-08	3.49e-10	CYP51A1|PSMC4|ACO2|PSMD7|EIF3E|UMPS|GOT2|CANX|PMPCB|NOL11|LRPPRC|PSMC1|PSMD11|ARCN1|SDHA|PRKAR2A|HK2|RPN1|IDH3A|ECI1|UQCRFS1|SEC23A|KIF5B|PDHB|PSMC5|PABPC1|SFXN1|TUFM|SMC1A|COPG1|PPP2R2A|IDH2|SHMT2|HSP90AA1|GANAB|CS|FDPS|NUP214|G3BP2|ETF1|IARS2|OAT|SEC63|ACADM|SLC25A5|PABPC4|EIF3I|RAB14|SUGT1|PDHA1|RBBP7|HADHA|PITRM1|TFRC|HNRNPA3|G6PD|SEC31A|OGDH|PSMC2|NDUFS1|IK|PSMD13|DHX30|MRPS27|EIF3F|EIF4G2|E…
9	KEGG Pathways	Proteasome	hsa03050	43	7	6.64e-08	9.83e-10	PSMC4|PSMD7|PSMC1|PSMD11|PSMC5|PSMC2|PSMC6
9	KEGG Pathways	Prion disease	hsa05020	263	12	6.64e-08	7.9e-10	PSMC4|PSMD7|PSMC1|PSMD11|SDHA|UQCRFS1|KIF5B|PSMC5|SLC25A5|PSMC2|NDUFS1|PSMC6
9	KEGG Pathways	Amyotrophic lateral sclerosis	hsa05014	350	13	9.12e-08	1.63e-09	PSMC4|PSMD7|PSMC1|PSMD11|SDHA|UQCRFS1|KIF5B|PSMC5|NUP214|HNRNPA3|PSMC2|NDUFS1|PSMC6
9	KEGG Pathways	Huntington disease	hsa05016	295	12	1.32e-07	2.75e-09	PSMC4|PSMD7|PSMC1|PSMD11|SDHA|UQCRFS1|KIF5B|PSMC5|SLC25A5|PSMC2|NDUFS1|PSMC6
9	GO Biological Process	Generation of precursor metabolites and energy	GO:0006091	411	15	2.58e-07	9.88e-11	ACO2|SDHA|HK2|IDH3A|UQCRFS1|PDHB|IDH2|CS|ACADM|PDHA1|G6PD|OGDH|NDUFS1|ETFA|HK1
9	GO Cellular Component	Proteasome regulatory particle, base subcomplex	GO:0008540	9	5	2.78e-07	1.63e-09	PSMC4|PSMC1|PSMC5|PSMC2|PSMC6
9	GO Cellular Component	Membrane-bounded organelle	GO:0043227	13188	74	4.02e-07	2.56e-09	CYP51A1|PSMC4|ACO2|PSMD7|EIF3E|UMPS|GOT2|CANX|PMPCB|NOL11|LRPPRC|PSMC1|PSMD11|ARCN1|SDHA|PRKAR2A|HK2|RPN1|IDH3A|ECI1|UQCRFS1|SEC23A|KIF5B|PDHB|PSMC5|PABPC1|SFXN1|TUFM|SMC1A|COPG1|PPP2R2A|IDH2|SHMT2|HSP90AA1|GANAB|CS|FDPS|NUP214|IARS2|OAT|SEC63|ACADM|SLC25A5|PABPC4|EIF3I|RAB14|SUGT1|PDHA1|RBBP7|HADHA|PITRM1|TFRC|HNRNPA3|G6PD|SEC31A|OGDH|PSMC2|NDUFS1|IK|PSMD13|DHX30|MRPS27|ETFA|TBL3|UPF1|NAP1L1|AKA…
9	GO Cellular Component	Intracellular organelle	GO:0043229	13231	74	4.63e-07	3.17e-09	CYP51A1|PSMC4|ACO2|PSMD7|EIF3E|UMPS|GOT2|CANX|PMPCB|NOL11|LRPPRC|PSMC1|PSMD11|ARCN1|SDHA|PRKAR2A|HK2|RPN1|IDH3A|ECI1|UQCRFS1|SEC23A|KIF5B|PDHB|PSMC5|PABPC1|SFXN1|TUFM|SMC1A|COPG1|PPP2R2A|IDH2|SHMT2|HSP90AA1|GANAB|CS|FDPS|NUP214|G3BP2|IARS2|OAT|SEC63|ACADM|SLC25A5|PABPC4|RAB14|SUGT1|PDHA1|RBBP7|HADHA|PITRM1|TFRC|HNRNPA3|G6PD|SEC31A|OGDH|PSMC2|NDUFS1|IK|PSMD13|DHX30|MRPS27|ETFA|TBL3|UPF1|NAP1L1|AKA…
9	GO Molecular Function	Proteasome-activating activity	GO:0036402	6	5	4.68e-07	3.8e-10	PSMC4|PSMC1|PSMC5|PSMC2|PSMC6
9	GO Cellular Component	Intracellular membrane-bounded organelle	GO:0043231	12149	71	6.84e-07	5.01e-09	CYP51A1|PSMC4|ACO2|PSMD7|EIF3E|UMPS|GOT2|CANX|PMPCB|NOL11|LRPPRC|PSMC1|PSMD11|ARCN1|SDHA|HK2|RPN1|IDH3A|ECI1|UQCRFS1|SEC23A|KIF5B|PDHB|PSMC5|PABPC1|SFXN1|TUFM|SMC1A|COPG1|PPP2R2A|IDH2|SHMT2|HSP90AA1|GANAB|CS|FDPS|NUP214|IARS2|OAT|SEC63|ACADM|SLC25A5|PABPC4|RAB14|SUGT1|PDHA1|RBBP7|HADHA|PITRM1|TFRC|HNRNPA3|G6PD|SEC31A|OGDH|PSMC2|NDUFS1|IK|PSMD13|DHX30|MRPS27|ETFA|TBL3|UPF1|NAP1L1|AKAP1|MTHFD1L|PSM…
9	KEGG Pathways	Alzheimer disease	hsa05010	354	12	8.21e-07	1.95e-08	PSMC4|PSMD7|PSMC1|PSMD11|SDHA|UQCRFS1|KIF5B|PSMC5|SLC25A5|PSMC2|NDUFS1|PSMC6
9	GO Biological Process	Carboxylic acid metabolic process	GO:0019752	819	19	9.52e-07	4.25e-10	ACO2|GOT2|SDHA|HK2|IDH3A|ECI1|PDHB|IDH2|SHMT2|CS|IARS2|OAT|ACADM|PDHA1|HADHA|OGDH|ETFA|MTHFD1L|HK1
9	GO Biological Process	Cellular respiration	GO:0045333	192	11	9.52e-07	4.33e-10	ACO2|SDHA|IDH3A|UQCRFS1|PDHB|IDH2|CS|PDHA1|OGDH|NDUFS1|ETFA
9	KEGG Pathways	Metabolic pathways	hsa01100	1435	22	9.86e-07	2.64e-08	CYP51A1|ACO2|UMPS|GOT2|SDHA|HK2|RPN1|IDH3A|UQCRFS1|PDHB|IDH2|SHMT2|GANAB|CS|FDPS|OAT|HADHA|G6PD|OGDH|NDUFS1|MTHFD1L|HK1
9	KEGG Pathways	2-Oxocarboxylic acid metabolism	hsa01210	18	5	9.86e-07	2.67e-08	ACO2|GOT2|IDH3A|IDH2|CS
9	GO Biological Process	Energy derivation by oxidation of organic compounds	GO:0015980	262	12	1.26e-06	7.58e-10	ACO2|SDHA|IDH3A|UQCRFS1|PDHB|IDH2|CS|ACADM|PDHA1|OGDH|NDUFS1|ETFA
9	GO Biological Process	Organic substance catabolic process	GO:1901575	1686	26	1.26e-06	8.02e-10	PSMC4|PSMD7|EIF3E|GOT2|CANX|LRPPRC|PSMC1|PSMD11|HK2|ECI1|PSMC5|PABPC1|SHMT2|HSP90AA1|ETF1|OAT|ACADM|PABPC4|HADHA|OGDH|PSMC2|PSMD13|ETFA|UPF1|PSMC6|HK1
9	GO Biological Process	Aerobic respiration	GO:0009060	161	10	1.64e-06	1.36e-09	ACO2|SDHA|IDH3A|UQCRFS1|PDHB|IDH2|CS|PDHA1|OGDH|NDUFS1
9	GO Cellular Component	Organelle	GO:0043226	14017	75	2.1e-06	1.74e-08	CYP51A1|PSMC4|ACO2|PSMD7|EIF3E|UMPS|GOT2|CANX|PMPCB|NOL11|LRPPRC|PSMC1|PSMD11|ARCN1|SDHA|PRKAR2A|HK2|RPN1|IDH3A|ECI1|UQCRFS1|SEC23A|KIF5B|PDHB|PSMC5|PABPC1|SFXN1|TUFM|SMC1A|COPG1|PPP2R2A|IDH2|SHMT2|HSP90AA1|GANAB|CS|FDPS|NUP214|G3BP2|IARS2|OAT|SEC63|ACADM|SLC25A5|PABPC4|EIF3I|RAB14|SUGT1|PDHA1|RBBP7|HADHA|PITRM1|TFRC|HNRNPA3|G6PD|SEC31A|OGDH|PSMC2|NDUFS1|IK|PSMD13|DHX30|MRPS27|ETFA|TBL3|UPF1|NAP1…
9	GO Cellular Component	Catalytic complex	GO:1902494	1539	23	2.11e-06	1.85e-08	PSMC4|PSMD7|PSMC1|PSMD11|SDHA|PRKAR2A|RPN1|IDH3A|UQCRFS1|PDHB|PSMC5|PABPC1|PPP2R2A|SUGT1|PDHA1|RBBP7|HNRNPA3|OGDH|PSMC2|NDUFS1|PSMD13|ETFA|PSMC6
9	GO Molecular Function	Translation regulator activity, nucleic acid binding	GO:0090079	121	9	2.13e-06	2.15e-09	EIF3E|PABPC1|TUFM|SHMT2|ETF1|EIF3I|EIF3F|EIF4G2|EIF3L
9	GO Cellular Component	Cytosol	GO:0005829	5438	45	2.83e-06	2.63e-08	PSMC4|ACO2|PSMD7|EIF3E|UMPS|PSMC1|PSMD11|ARCN1|PRKAR2A|HK2|RPN1|SEC23A|KIF5B|PSMC5|PABPC1|SMC1A|COPG1|PPP2R2A|IDH2|SHMT2|HSP90AA1|FDPS|NUP214|G3BP2|ETF1|PABPC4|EIF3I|RAB14|SUGT1|RBBP7|G6PD|SEC31A|PSMC2|PSMD13|DHX30|EIF3F|EIF4G2|UPF1|AKAP1|MTHFD1L|PSMC6|MYH14|DDX3X|HK1|EIF3L
9	GO Biological Process	Small molecule metabolic process	GO:0044281	1645	25	2.87e-06	2.56e-09	CYP51A1|ACO2|UMPS|GOT2|SDHA|HK2|IDH3A|ECI1|PDHB|SFXN1|IDH2|SHMT2|CS|FDPS|IARS2|OAT|ACADM|PDHA1|HADHA|G6PD|OGDH|NDUFS1|ETFA|MTHFD1L|HK1
9	KEGG Pathways	Spinocerebellar ataxia	hsa05017	135	8	2.87e-06	9.39e-08	PSMC4|PSMD7|PSMC1|PSMD11|PSMC5|SLC25A5|PSMC2|PSMC6
9	GO Biological Process	Nitrogen compound metabolic process	GO:0006807	6643	52	3.34e-06	3.2e-09	PSMC4|PSMD7|EIF3E|UMPS|GOT2|CANX|PMPCB|NOL11|LRPPRC|PSMC1|PSMD11|SDHA|HK2|RPN1|PDHB|PSMC5|PABPC1|TUFM|SMC1A|PPP2R2A|SHMT2|HSP90AA1|GANAB|ETF1|IARS2|OAT|SEC63|ACADM|PABPC4|EIF3I|PDHA1|RBBP7|PITRM1|HNRNPA3|G6PD|OGDH|PSMC2|NDUFS1|IK|PSMD13|MRPS27|EIF3F|EIF4G2|ETFA|TBL3|UPF1|NAP1L1|MTHFD1L|PSMC6|DDX3X|HK1|EIF3L
9	GO Cellular Component	Oxidoreductase complex	GO:1990204	124	8	5.16e-06	5.04e-08	SDHA|IDH3A|UQCRFS1|PDHB|PDHA1|OGDH|NDUFS1|ETFA
9	GO Cellular Component	Mitochondrial nucleoid	GO:0042645	46	6	5.32e-06	5.45e-08	LRPPRC|TUFM|SHMT2|SLC25A5|HADHA|DHX30
9	GO Biological Process	Cellular process	GO:0009987	14826	77	6.46e-06	6.59e-09	PSMC4|ACO2|PSMD7|EIF3E|UMPS|GOT2|CANX|PMPCB|NOL11|LRPPRC|PSMC1|PSMD11|ARCN1|SDHA|PRKAR2A|HK2|RPN1|IDH3A|ECI1|UQCRFS1|SEC23A|KIF5B|PDHB|PSMC5|PABPC1|SFXN1|TUFM|SMC1A|COPG1|PPP2R2A|IDH2|SHMT2|HSP90AA1|GANAB|CS|FDPS|NUP214|G3BP2|ETF1|IARS2|OAT|SEC63|ACADM|SLC25A5|PABPC4|EIF3I|RAB14|SUGT1|PDHA1|RBBP7|HADHA|PITRM1|TFRC|HNRNPA3|G6PD|SEC31A|OGDH|PSMC2|NDUFS1|IK|PSMD13|DHX30|MRPS27|EIF3F|EIF4G2|ETFA|TBL3…
9	GO Biological Process	Organonitrogen compound biosynthetic process	GO:1901566	1338	22	7e-06	7.59e-09	EIF3E|UMPS|GOT2|SDHA|RPN1|PDHB|TUFM|SHMT2|ETF1|IARS2|OAT|ACADM|PABPC4|EIF3I|PDHA1|NDUFS1|MRPS27|EIF3F|EIF4G2|MTHFD1L|DDX3X|EIF3L
9	GO Molecular Function	Small molecule binding	GO:0036094	2507	30	8.06e-06	9.81e-09	PSMC4|GOT2|PSMC1|SDHA|PRKAR2A|HK2|IDH3A|KIF5B|PSMC5|TUFM|SMC1A|IDH2|SHMT2|HSP90AA1|IARS2|OAT|ACADM|RAB14|HADHA|G6PD|OGDH|PSMC2|DHX30|ETFA|UPF1|MTHFD1L|PSMC6|MYH14|DDX3X|HK1
9	GO Molecular Function	Catalytic activity	GO:0003824	5522	46	8.43e-06	1.2e-08	CYP51A1|PSMC4|ACO2|PSMD7|UMPS|GOT2|PMPCB|PSMC1|SDHA|PRKAR2A|HK2|RPN1|IDH3A|ECI1|UQCRFS1|KIF5B|PDHB|PSMC5|TUFM|SMC1A|IDH2|SHMT2|HSP90AA1|GANAB|CS|FDPS|IARS2|OAT|ACADM|RAB14|PDHA1|HADHA|PITRM1|G6PD|OGDH|PSMC2|NDUFS1|DHX30|EIF3F|ETFA|UPF1|MTHFD1L|PSMC6|DDX3X|HK1|PDIA4
9	GO Biological Process	Cellular macromolecule metabolic process	GO:0044260	2512	30	8.95e-06	1.03e-08	PSMC4|PSMD7|EIF3E|CANX|LRPPRC|PSMC1|PSMD11|RPN1|PSMC5|PABPC1|TUFM|SMC1A|HSP90AA1|GANAB|ETF1|IARS2|ACADM|PABPC4|EIF3I|RBBP7|PSMC2|PSMD13|MRPS27|EIF3F|EIF4G2|UPF1|NAP1L1|PSMC6|DDX3X|EIF3L
9	KEGG Pathways	RNA transport	hsa03013	161	8	9.51e-06	3.4e-07	EIF3E|PABPC1|NUP214|PABPC4|EIF3I|EIF3F|EIF4G2|UPF1
9	KEGG Pathways	Protein processing in endoplasmic reticulum	hsa04141	163	8	9.6e-06	3.72e-07	CANX|RPN1|SEC23A|HSP90AA1|GANAB|SEC63|SEC31A|PDIA4
9	KEGG Pathways	Biosynthesis of amino acids	hsa01230	73	6	1.64e-05	6.84e-07	ACO2|GOT2|IDH3A|IDH2|SHMT2|CS
9	GO Biological Process	Regulation of translation	GO:0006417	456	13	2.7e-05	3.45e-08	EIF3E|LRPPRC|PABPC1|TUFM|SHMT2|ETF1|EIF3I|MRPS27|EIF3F|EIF4G2|UPF1|DDX3X|EIF3L
9	GO Biological Process	Post-transcriptional regulation of gene expression	GO:0010608	546	14	2.7e-05	3.51e-08	EIF3E|LRPPRC|PABPC1|TUFM|SHMT2|ETF1|PABPC4|EIF3I|MRPS27|EIF3F|EIF4G2|UPF1|DDX3X|EIF3L
9	GO Cellular Component	Mitochondrial protein-containing complex	GO:0098798	296	10	2.88e-05	3.37e-07	PMPCB|SDHA|IDH3A|UQCRFS1|PDHB|SLC25A5|PDHA1|HADHA|NDUFS1|MRPS27
9	GO Cellular Component	Melanosome	GO:0042470	109	7	3.05e-05	3.73e-07	CANX|RPN1|HSP90AA1|GANAB|TFRC|NAP1L1|PDIA4
9	GO Biological Process	Cellular catabolic process	GO:0044248	1620	23	3.38e-05	4.74e-08	PSMC4|PSMD7|EIF3E|GOT2|CANX|LRPPRC|PSMC1|PSMD11|ECI1|PSMC5|PABPC1|SHMT2|HSP90AA1|ETF1|OAT|ACADM|PABPC4|HADHA|PSMC2|PSMD13|ETFA|UPF1|PSMC6
9	GO Molecular Function	Nucleic acid binding	GO:0003676	4003	37	4.44e-05	8.1e-08	EIF3E|GOT2|CANX|NOL11|LRPPRC|PSMC1|ARCN1|RPN1|PABPC1|TUFM|SMC1A|SHMT2|HSP90AA1|GANAB|CS|FDPS|G3BP2|ETF1|IARS2|SEC63|SLC25A5|PABPC4|EIF3I|RBBP7|TFRC|HNRNPA3|DHX30|MRPS27|EIF3F|EIF4G2|TBL3|UPF1|NAP1L1|AKAP1|DDX3X|EIF3L|PDIA4
9	GO Biological Process	Organonitrogen compound metabolic process	GO:1901564	4981	42	5.06e-05	7.43e-08	PSMC4|PSMD7|EIF3E|UMPS|GOT2|CANX|PMPCB|PSMC1|PSMD11|SDHA|HK2|RPN1|PDHB|PSMC5|TUFM|PPP2R2A|SHMT2|HSP90AA1|GANAB|ETF1|IARS2|OAT|ACADM|PABPC4|EIF3I|PDHA1|RBBP7|PITRM1|G6PD|OGDH|PSMC2|NDUFS1|PSMD13|MRPS27|EIF3F|EIF4G2|ETFA|MTHFD1L|PSMC6|DDX3X|HK1|EIF3L
9	GO Molecular Function	ATP hydrolysis activity	GO:0016887	333	11	5.1e-05	1.03e-07	PSMC4|PSMC1|KIF5B|PSMC5|SMC1A|HSP90AA1|PSMC2|DHX30|UPF1|PSMC6|DDX3X
9	GO Biological Process	Cellular nitrogen compound metabolic process	GO:0034641	3463	34	5.97e-05	9.14e-08	EIF3E|UMPS|NOL11|LRPPRC|SDHA|HK2|PDHB|PABPC1|TUFM|SMC1A|SHMT2|HSP90AA1|ETF1|IARS2|ACADM|PABPC4|EIF3I|PDHA1|RBBP7|HNRNPA3|G6PD|OGDH|NDUFS1|IK|MRPS27|EIF3F|EIF4G2|TBL3|UPF1|NAP1L1|MTHFD1L|DDX3X|HK1|EIF3L
9	GO Molecular Function	Nucleotide binding	GO:0000166	2168	26	6.23e-05	1.39e-07	PSMC4|PSMC1|SDHA|PRKAR2A|HK2|IDH3A|KIF5B|PSMC5|TUFM|SMC1A|IDH2|HSP90AA1|IARS2|ACADM|RAB14|HADHA|G6PD|PSMC2|DHX30|ETFA|UPF1|MTHFD1L|PSMC6|MYH14|DDX3X|HK1
9	GO Cellular Component	Eukaryotic translation initiation factor 3 complex	GO:0005852	15	4	6.29e-05	8.29e-07	EIF3E|EIF3I|EIF3F|EIF3L
9	GO Cellular Component	Eukaryotic 48S preinitiation complex	GO:0033290	15	4	6.29e-05	8.29e-07	EIF3E|EIF3I|EIF3F|EIF3L
9	GO Molecular Function	Translation factor activity, RNA binding	GO:0008135	98	7	7.02e-05	1.88e-07	EIF3E|TUFM|ETF1|EIF3I|EIF3F|EIF4G2|EIF3L
9	GO Molecular Function	Oxidoreductase activity	GO:0016491	731	15	7.02e-05	1.85e-07	CYP51A1|SDHA|IDH3A|UQCRFS1|PDHB|IDH2|ACADM|PDHA1|HADHA|G6PD|OGDH|NDUFS1|ETFA|MTHFD1L|PDIA4
9	GO Biological Process	Cellular amide metabolic process	GO:0043603	810	16	7.07e-05	1.13e-07	EIF3E|PDHB|TUFM|SHMT2|ETF1|IARS2|PABPC4|EIF3I|PDHA1|G6PD|OGDH|MRPS27|EIF3F|EIF4G2|DDX3X|EIF3L
9	GO Biological Process	Dicarboxylic acid metabolic process	GO:0043648	91	7	7.07e-05	1.17e-07	GOT2|SDHA|IDH2|SHMT2|OAT|OGDH|MTHFD1L
9	GO Cellular Component	Eukaryotic 43S preinitiation complex	GO:0016282	17	4	8.99e-05	1.27e-06	EIF3E|EIF3I|EIF3F|EIF3L
9	GO Molecular Function	Anion binding	GO:0043168	2404	27	8.99e-05	2.73e-07	PSMC4|GOT2|PSMC1|SDHA|PRKAR2A|HK2|KIF5B|PSMC5|TUFM|SMC1A|SHMT2|HSP90AA1|IARS2|OAT|ACADM|RAB14|HADHA|OGDH|PSMC2|DHX30|ETFA|UPF1|MTHFD1L|PSMC6|MYH14|DDX3X|HK1
9	GO Cellular Component	Mitochondrial membrane	GO:0031966	752	14	0.00011	1.56e-06	PMPCB|SDHA|HK2|UQCRFS1|SFXN1|SHMT2|ACADM|SLC25A5|HADHA|OGDH|NDUFS1|MRPS27|AKAP1|HK1
9	GO Biological Process	Amide biosynthetic process	GO:0043604	536	13	0.00012	2.14e-07	EIF3E|PDHB|TUFM|ETF1|IARS2|PABPC4|EIF3I|PDHA1|MRPS27|EIF3F|EIF4G2|DDX3X|EIF3L
9	GO Molecular Function	Binding	GO:0005488	12838	70	0.0002	6.41e-07	CYP51A1|PSMC4|ACO2|PSMD7|EIF3E|UMPS|GOT2|CANX|PMPCB|NOL11|LRPPRC|PSMC1|ARCN1|SDHA|PRKAR2A|HK2|RPN1|IDH3A|UQCRFS1|SEC23A|KIF5B|PSMC5|PABPC1|TUFM|SMC1A|IDH2|SHMT2|HSP90AA1|GANAB|CS|FDPS|NUP214|G3BP2|ETF1|IARS2|OAT|SEC63|ACADM|SLC25A5|PABPC4|EIF3I|RAB14|SUGT1|RBBP7|HADHA|PITRM1|TFRC|HNRNPA3|G6PD|SEC31A|OGDH|PSMC2|NDUFS1|IK|DHX30|MRPS27|EIF3F|EIF4G2|ETFA|TBL3|UPF1|NAP1L1|AKAP1|MTHFD1L|PSMC6|MYH14|DDX…
9	GO Cellular Component	Cytosolic proteasome complex	GO:0031597	5	3	0.00021	3.26e-06	PSMC4|PSMC5|PSMC6
9	GO Cellular Component	Ribonucleoprotein complex	GO:1990904	687	13	0.00021	3.24e-06	EIF3E|LRPPRC|PABPC1|G3BP2|PABPC4|EIF3I|HNRNPA3|IK|MRPS27|EIF3F|TBL3|UPF1|EIF3L
9	GO Molecular Function	mRNA binding	GO:0003729	326	10	0.00023	7.93e-07	LRPPRC|PABPC1|SHMT2|HSP90AA1|G3BP2|ETF1|PABPC4|HNRNPA3|EIF4G2|DDX3X
9	KEGG Pathways	Central carbon metabolism in cancer	hsa05230	68	5	0.00023	1.02e-05	HK2|PDHB|IDH2|G6PD|HK1
9	GO Biological Process	Translation	GO:0006412	389	11	0.00024	4.66e-07	EIF3E|TUFM|ETF1|IARS2|PABPC4|EIF3I|MRPS27|EIF3F|EIF4G2|DDX3X|EIF3L
9	GO Biological Process	Cellular macromolecule catabolic process	GO:0044265	786	15	0.00024	4.59e-07	PSMC4|PSMD7|EIF3E|CANX|LRPPRC|PSMC1|PSMD11|PSMC5|PABPC1|ETF1|PABPC4|PSMC2|PSMD13|UPF1|PSMC6
9	GO Biological Process	Organic cyclic compound metabolic process	GO:1901360	3181	31	0.00028	5.67e-07	CYP51A1|EIF3E|UMPS|GOT2|NOL11|LRPPRC|SDHA|HK2|PDHB|PABPC1|SMC1A|SHMT2|HSP90AA1|FDPS|ETF1|IARS2|OAT|PABPC4|PDHA1|RBBP7|HNRNPA3|G6PD|OGDH|NDUFS1|IK|TBL3|UPF1|NAP1L1|MTHFD1L|DDX3X|HK1
9	KEGG Pathways	Epstein-Barr virus infection	hsa05169	192	7	0.00029	1.36e-05	PSMC4|PSMD7|PSMC1|PSMD11|PSMC5|PSMC2|PSMC6
9	GO Biological Process	Tricarboxylic acid metabolic process	GO:0072350	14	4	0.00031	6.57e-07	ACO2|IDH3A|IDH2|CS
9	GO Biological Process	Translational initiation	GO:0006413	75	6	0.00037	7.94e-07	EIF3E|EIF3I|EIF3F|EIF4G2|DDX3X|EIF3L
9	GO Biological Process	Formation of cytoplasmic translation initiation complex	GO:0001732	16	4	0.00045	1.03e-06	EIF3E|EIF3I|EIF3F|EIF3L
9	GO Molecular Function	Nucleoside-triphosphatase activity	GO:0017111	650	13	0.00047	1.78e-06	PSMC4|PSMC1|KIF5B|PSMC5|TUFM|SMC1A|HSP90AA1|RAB14|PSMC2|DHX30|UPF1|PSMC6|DDX3X
9	GO Molecular Function	ATP-dependent activity	GO:0140657	543	12	0.00047	1.7e-06	PSMC4|PSMC1|KIF5B|PSMC5|SMC1A|HSP90AA1|PSMC2|DHX30|UPF1|PSMC6|MYH14|DDX3X
9	GO Biological Process	Cellular nitrogen compound biosynthetic process	GO:0044271	1494	20	0.00048	1.13e-06	EIF3E|UMPS|SDHA|PDHB|TUFM|SHMT2|HSP90AA1|ETF1|IARS2|ACADM|PABPC4|EIF3I|PDHA1|NDUFS1|MRPS27|EIF3F|EIF4G2|MTHFD1L|DDX3X|EIF3L
9	GO Biological Process	Organic substance biosynthetic process	GO:1901576	2438	26	0.00056	1.35e-06	CYP51A1|EIF3E|UMPS|GOT2|SDHA|RPN1|PDHB|TUFM|SHMT2|HSP90AA1|FDPS|ETF1|IARS2|OAT|ACADM|PABPC4|EIF3I|PDHA1|G6PD|NDUFS1|MRPS27|EIF3F|EIF4G2|MTHFD1L|DDX3X|EIF3L
9	GO Biological Process	Macromolecule catabolic process	GO:0009057	989	16	0.00062	1.54e-06	PSMC4|PSMD7|EIF3E|CANX|LRPPRC|PSMC1|PSMD11|PSMC5|PABPC1|HSP90AA1|ETF1|PABPC4|PSMC2|PSMD13|UPF1|PSMC6
9	GO Biological Process	Peptide metabolic process	GO:0006518	547	12	0.00072	1.84e-06	EIF3E|TUFM|ETF1|IARS2|PABPC4|EIF3I|G6PD|MRPS27|EIF3F|EIF4G2|DDX3X|EIF3L
9	GO Cellular Component	ficolin-1-rich granule lumen	GO:1904813	124	6	0.00073	1.25e-05	PSMD7|PSMD11|HSP90AA1|PSMC2|PSMD13|DDX3X
9	KEGG Pathways	mRNA surveillance pathway	hsa03015	93	5	0.00084	4.27e-05	PABPC1|PPP2R2A|ETF1|PABPC4|UPF1
9	GO Biological Process	Carbohydrate metabolic process	GO:0005975	470	11	0.0011	2.81e-06	HK2|IDH3A|PDHB|IDH2|GANAB|CS|ACADM|PDHA1|G6PD|OGDH|HK1
9	GO Molecular Function	Translation initiation factor activity	GO:0003743	57	5	0.0011	4.55e-06	EIF3E|EIF3I|EIF3F|EIF4G2|EIF3L
9	GO Biological Process	Isocitrate metabolic process	GO:0006102	6	3	0.0018	4.87e-06	ACO2|IDH3A|IDH2
9	GO Cellular Component	Organelle envelope	GO:0031967	1262	16	0.0018	3.2e-05	PMPCB|LRPPRC|SDHA|HK2|UQCRFS1|SFXN1|SHMT2|NUP214|ACADM|SLC25A5|HADHA|OGDH|NDUFS1|MRPS27|AKAP1|HK1
9	GO Biological Process	Monocarboxylic acid metabolic process	GO:0032787	502	11	0.0019	5.2e-06	HK2|ECI1|PDHB|IDH2|ACADM|PDHA1|HADHA|OGDH|ETFA|MTHFD1L|HK1
9	GO Molecular Function	Oxidoreductase activity, acting on the aldehyde or oxo group of donors, disulfide as acceptor	GO:0016624	9	3	0.0026	1.27e-05	PDHB|PDHA1|OGDH
9	GO Cellular Component	Vesicle	GO:0031982	3957	31	0.003	5.63e-05	PSMD7|EIF3E|GOT2|CANX|PSMD11|ARCN1|PRKAR2A|RPN1|SEC23A|KIF5B|PSMC5|PABPC1|TUFM|COPG1|IDH2|SHMT2|HSP90AA1|GANAB|CS|EIF3I|RAB14|TFRC|G6PD|SEC31A|PSMC2|PSMD13|NAP1L1|PSMC6|MYH14|DDX3X|PDIA4
9	GO Biological Process	Pyruvate metabolic process	GO:0006090	66	5	0.0031	8.9e-06	HK2|PDHB|PDHA1|OGDH|HK1
9	GO Biological Process	Cellular biosynthetic process	GO:0044249	2362	24	0.0032	9.26e-06	EIF3E|UMPS|GOT2|SDHA|RPN1|PDHB|TUFM|SHMT2|HSP90AA1|FDPS|ETF1|IARS2|OAT|ACADM|PABPC4|EIF3I|PDHA1|NDUFS1|MRPS27|EIF3F|EIF4G2|MTHFD1L|DDX3X|EIF3L
9	GO Biological Process	Heterocycle metabolic process	GO:0046483	2891	27	0.0033	9.8e-06	EIF3E|UMPS|NOL11|LRPPRC|SDHA|HK2|PDHB|PABPC1|SMC1A|SHMT2|HSP90AA1|ETF1|IARS2|OAT|PABPC4|PDHA1|RBBP7|HNRNPA3|OGDH|NDUFS1|IK|TBL3|UPF1|NAP1L1|MTHFD1L|DDX3X|HK1
9	GO Biological Process	Nitrogen compound transport	GO:0071705	1580	19	0.0034	1.04e-05	CANX|PMPCB|LRPPRC|ARCN1|SEC23A|KIF5B|SFXN1|COPG1|HSP90AA1|NUP214|G3BP2|SEC63|SLC25A5|RAB14|PITRM1|TFRC|SEC31A|UPF1|PDIA4
9	GO Biological Process	Proteasome-mediated ubiquitin-dependent protein catabolic process	GO:0043161	347	9	0.0035	1.1e-05	PSMC4|PSMD7|CANX|PSMC1|PSMD11|PSMC5|PSMC2|PSMD13|PSMC6
9	GO Biological Process	Cellular macromolecule biosynthetic process	GO:0034645	778	13	0.0038	1.21e-05	EIF3E|RPN1|TUFM|ETF1|IARS2|ACADM|PABPC4|EIF3I|MRPS27|EIF3F|EIF4G2|DDX3X|EIF3L
9	GO Biological Process	Cellular aromatic compound metabolic process	GO:0006725	2936	27	0.004	1.3e-05	EIF3E|UMPS|GOT2|NOL11|LRPPRC|SDHA|HK2|PDHB|PABPC1|SMC1A|SHMT2|HSP90AA1|ETF1|IARS2|PABPC4|PDHA1|RBBP7|HNRNPA3|OGDH|NDUFS1|IK|TBL3|UPF1|NAP1L1|MTHFD1L|DDX3X|HK1
9	GO Cellular Component	Organelle inner membrane	GO:0019866	566	10	0.0045	8.62e-05	PMPCB|LRPPRC|SDHA|UQCRFS1|SFXN1|SHMT2|SLC25A5|HADHA|NDUFS1|MRPS27
9	GO Biological Process	Secondary alcohol metabolic process	GO:1902652	129	6	0.0046	1.55e-05	CYP51A1|ACO2|IDH3A|IDH2|FDPS|G6PD
9	KEGG Pathways	Glyoxylate and dicarboxylate metabolism	hsa00630	28	3	0.0046	0.00024	ACO2|SHMT2|CS
9	GO Cellular Component	Vesicle coat	GO:0030120	57	4	0.005	9.85e-05	ARCN1|SEC23A|COPG1|SEC31A
9	GO Biological Process	Small molecule catabolic process	GO:0044282	369	9	0.0051	1.76e-05	GOT2|HK2|ECI1|SHMT2|OAT|ACADM|HADHA|ETFA|HK1
9	GO Biological Process	Establishment of protein localization to mitochondrion	GO:0072655	77	5	0.0051	1.8e-05	PMPCB|HK2|HSP90AA1|PITRM1|HK1
9	GO Cellular Component	Ribonucleoprotein granule	GO:0035770	266	7	0.0051	0.0001	PABPC1|G3BP2|PABPC4|PSMC2|DHX30|UPF1|DDX3X
9	GO Molecular Function	Glucose binding	GO:0005536	12	3	0.0051	2.6e-05	HK2|G6PD|HK1
9	KEGG Pathways	Neomycin, kanamycin and gentamicin biosynthesis	hsa00524	5	2	0.0056	0.00032	HK2|HK1
9	GO Biological Process	Nuclear-transcribed mRNA catabolic process, nonsense-mediated decay	GO:0000184	37	4	0.0057	2.03e-05	EIF3E|PABPC1|ETF1|UPF1
9	GO Molecular Function	Adenyl ribonucleotide binding	GO:0032559	1554	18	0.0059	3.08e-05	PSMC4|PSMC1|PRKAR2A|HK2|KIF5B|PSMC5|SMC1A|HSP90AA1|IARS2|HADHA|PSMC2|DHX30|UPF1|MTHFD1L|PSMC6|MYH14|DDX3X|HK1
9	GO Biological Process	Ribonucleoprotein complex subunit organization	GO:0071826	211	7	0.0066	2.44e-05	EIF3E|KIF5B|HSP90AA1|EIF3I|DHX30|EIF3F|EIF3L
9	GO Molecular Function	Purine ribonucleotide binding	GO:0032555	1903	20	0.0071	4.04e-05	PSMC4|PSMC1|PRKAR2A|HK2|KIF5B|PSMC5|TUFM|SMC1A|HSP90AA1|IARS2|RAB14|HADHA|PSMC2|DHX30|UPF1|MTHFD1L|PSMC6|MYH14|DDX3X|HK1
9	GO Cellular Component	Extracellular exosome	GO:0070062	2096	20	0.0073	0.00015	PSMD7|EIF3E|GOT2|CANX|PRKAR2A|PSMC5|PABPC1|TUFM|IDH2|SHMT2|HSP90AA1|GANAB|CS|EIF3I|RAB14|TFRC|G6PD|PSMC6|MYH14|DDX3X
9	GO Cellular Component	Mitochondrial inner membrane	GO:0005743	502	9	0.0083	0.00018	PMPCB|SDHA|UQCRFS1|SFXN1|SHMT2|SLC25A5|HADHA|NDUFS1|MRPS27
9	GO Biological Process	Nucleobase-containing compound metabolic process	GO:0006139	2722	25	0.0084	3.22e-05	EIF3E|UMPS|NOL11|LRPPRC|SDHA|HK2|PDHB|PABPC1|SMC1A|SHMT2|HSP90AA1|ETF1|IARS2|PABPC4|PDHA1|RBBP7|HNRNPA3|OGDH|NDUFS1|IK|TBL3|UPF1|NAP1L1|DDX3X|HK1
9	GO Biological Process	Establishment of protein localization	GO:0045184	1272	16	0.009	3.52e-05	CANX|PMPCB|ARCN1|HK2|SEC23A|KIF5B|COPG1|HSP90AA1|NUP214|SEC63|RAB14|PITRM1|TFRC|SEC31A|HK1|PDIA4
9	GO Biological Process	Carboxylic acid catabolic process	GO:0046395	225	7	0.0092	3.64e-05	GOT2|ECI1|SHMT2|OAT|ACADM|HADHA|ETFA
9	GO Biological Process	Macromolecule metabolic process	GO:0043170	5781	40	0.0101	4.11e-05	PSMC4|PSMD7|EIF3E|CANX|PMPCB|NOL11|LRPPRC|PSMC1|PSMD11|RPN1|PSMC5|PABPC1|TUFM|SMC1A|PPP2R2A|SHMT2|HSP90AA1|GANAB|NUP214|ETF1|IARS2|ACADM|PABPC4|EIF3I|RBBP7|PITRM1|HNRNPA3|OGDH|PSMC2|IK|PSMD13|MRPS27|EIF3F|EIF4G2|TBL3|UPF1|NAP1L1|PSMC6|DDX3X|EIF3L
9	GO Biological Process	Ribose phosphate metabolic process	GO:0019693	419	9	0.0112	4.66e-05	UMPS|SDHA|HK2|PDHB|PDHA1|G6PD|OGDH|NDUFS1|HK1
9	GO Cellular Component	Intracellular protein-containing complex	GO:0140535	784	11	0.0117	0.00028	PSMC4|PSMD7|PSMC1|PSMD11|PRKAR2A|PSMC5|PPP2R2A|SUGT1|PSMC2|PSMD13|PSMC6
9	GO Biological Process	RNA catabolic process	GO:0006401	164	6	0.0135	5.69e-05	EIF3E|LRPPRC|PABPC1|ETF1|PABPC4|UPF1
9	KEGG Pathways	HIF-1 signaling pathway	hsa04066	102	4	0.0138	0.00082	HK2|PDHB|TFRC|HK1
9	GO Biological Process	Organic substance transport	GO:0071702	1957	20	0.014	5.99e-05	GOT2|CANX|PMPCB|LRPPRC|ARCN1|SEC23A|KIF5B|SFXN1|COPG1|HSP90AA1|NUP214|G3BP2|SEC63|SLC25A5|RAB14|PITRM1|TFRC|SEC31A|UPF1|PDIA4
9	GO Biological Process	2-oxoglutarate metabolic process	GO:0006103	17	3	0.0148	6.41e-05	GOT2|IDH2|OGDH
9	GO Cellular Component	Rough endoplasmic reticulum	GO:0005791	81	4	0.0149	0.00036	CANX|RPN1|SEC63|RAB14
9	GO Cellular Component	Cytoplasmic stress granule	GO:0010494	84	4	0.0166	0.00041	PABPC1|G3BP2|PABPC4|DDX3X
9	GO Biological Process	Ribonucleoprotein complex biogenesis	GO:0022613	449	9	0.0178	7.85e-05	EIF3E|NOL11|HSP90AA1|EIF3I|DHX30|EIF3F|TBL3|DDX3X|EIF3L
9	GO Biological Process	Intracellular protein transport	GO:0006886	683	11	0.0188	8.41e-05	PMPCB|ARCN1|SEC23A|KIF5B|COPG1|HSP90AA1|NUP214|SEC63|RAB14|PITRM1|SEC31A
9	GO Biological Process	Macromolecule localization	GO:0033036	2356	22	0.0197	8.93e-05	GOT2|CANX|PMPCB|LRPPRC|ARCN1|HK2|SEC23A|KIF5B|COPG1|HSP90AA1|NUP214|G3BP2|SEC63|RAB14|PITRM1|TFRC|SEC31A|IK|UPF1|DDX3X|HK1|PDIA4
9	GO Cellular Component	Cytoplasmic ribonucleoprotein granule	GO:0036464	249	6	0.0206	0.00051	PABPC1|G3BP2|PABPC4|PSMC2|UPF1|DDX3X
9	GO Cellular Component	Mitochondrial pyruvate dehydrogenase complex	GO:0005967	7	2	0.0214	0.00054	PDHB|PDHA1
9	GO Cellular Component	Eukaryotic translation initiation factor 3 complex, eIF3m	GO:0071541	7	2	0.0214	0.00054	EIF3I|EIF3F
9	GO Molecular Function	Pyruvate dehydrogenase (acetyl-transferring) activity	GO:0004739	3	2	0.0242	0.00015	PDHB|PDHA1
9	GO Molecular Function	poly(A) binding	GO:0008143	24	3	0.0242	0.00016	PABPC1|PABPC4|DDX3X
9	GO Cellular Component	Proteasome regulatory particle, lid subcomplex	GO:0008541	8	2	0.0243	0.00068	PSMD11|PSMD13
9	GO Biological Process	Glucose metabolic process	GO:0006006	116	5	0.0254	0.00012	HK2|PDHB|PDHA1|G6PD|HK1
9	GO Biological Process	Fatty acid beta-oxidation	GO:0006635	60	4	0.0254	0.00012	ECI1|ACADM|HADHA|ETFA
9	GO Biological Process	Organonitrogen compound catabolic process	GO:1901565	1113	14	0.0254	0.00012	PSMC4|PSMD7|GOT2|CANX|PSMC1|PSMD11|PSMC5|SHMT2|HSP90AA1|OAT|PSMC2|PSMD13|ETFA|PSMC6
9	GO Biological Process	Glucose 6-phosphate metabolic process	GO:0051156	22	3	0.0267	0.00013	HK2|G6PD|HK1
9	GO Biological Process	Regulation of catabolic process	GO:0009894	988	13	0.028	0.00014	CYP51A1|PSMC4|LRPPRC|PSMC1|PSMC5|PABPC1|HSP90AA1|SLC25A5|PABPC4|PSMC2|EIF4G2|UPF1|PSMC6
9	GO Biological Process	Cytoplasmic translation	GO:0002181	123	5	0.0305	0.00015	EIF3E|ETF1|EIF3I|EIF3F|EIF3L
9	GO Biological Process	Regulation of protein metabolic process	GO:0051246	2622	23	0.0305	0.00015	CYP51A1|PSMC4|EIF3E|LRPPRC|PSMC1|PRKAR2A|PSMC5|PABPC1|TUFM|SHMT2|HSP90AA1|ETF1|EIF3I|TFRC|G6PD|PSMC2|MRPS27|EIF3F|EIF4G2|UPF1|PSMC6|DDX3X|EIF3L
9	GO Biological Process	Gene expression	GO:0010467	2101	20	0.0311	0.00016	EIF3E|PMPCB|NOL11|PABPC1|TUFM|NUP214|ETF1|IARS2|PABPC4|EIF3I|PITRM1|HNRNPA3|IK|MRPS27|EIF3F|EIF4G2|TBL3|UPF1|DDX3X|EIF3L
9	GO Molecular Function	ATP binding	GO:0005524	1491	16	0.0323	0.00022	PSMC4|PSMC1|HK2|KIF5B|PSMC5|SMC1A|HSP90AA1|IARS2|PSMC2|DHX30|UPF1|MTHFD1L|PSMC6|MYH14|DDX3X|HK1
9	GO Biological Process	Protein localization	GO:0008104	1943	19	0.0332	0.00017	CANX|PMPCB|ARCN1|HK2|SEC23A|KIF5B|COPG1|HSP90AA1|NUP214|G3BP2|SEC63|RAB14|PITRM1|TFRC|SEC31A|IK|DDX3X|HK1|PDIA4
9	GO Biological Process	Ribonucleoprotein complex assembly	GO:0022618	203	6	0.0338	0.00018	EIF3E|HSP90AA1|EIF3I|DHX30|EIF3F|EIF3L
9	GO Molecular Function	Purine ribonucleoside triphosphate binding	GO:0035639	1834	18	0.0357	0.00025	PSMC4|PSMC1|HK2|KIF5B|PSMC5|TUFM|SMC1A|HSP90AA1|IARS2|RAB14|PSMC2|DHX30|UPF1|MTHFD1L|PSMC6|MYH14|DDX3X|HK1
9	KEGG Pathways	Glycolysis / Gluconeogenesis	hsa00010	64	3	0.0377	0.0024	HK2|PDHB|HK1
9	GO Biological Process	Positive regulation of catabolic process	GO:0009896	513	9	0.0392	0.00021	PSMC4|PSMC1|PSMC5|PABPC1|HSP90AA1|SLC25A5|PSMC2|UPF1|PSMC6
9	GO Cellular Component	Coated vesicle membrane	GO:0030662	193	5	0.0394	0.0011	ARCN1|SEC23A|COPG1|TFRC|SEC31A
9	GO Biological Process	Protein transport	GO:0015031	1180	14	0.0395	0.00021	CANX|PMPCB|ARCN1|SEC23A|KIF5B|COPG1|HSP90AA1|NUP214|SEC63|RAB14|PITRM1|TFRC|SEC31A|PDIA4
9	GO Biological Process	Regulation of mitochondrial translation	GO:0070129	27	3	0.0405	0.00022	LRPPRC|SHMT2|MRPS27
9	GO Biological Process	Positive regulation of protein catabolic process	GO:0045732	214	6	0.0421	0.00023	PSMC4|PSMC1|PSMC5|HSP90AA1|PSMC2|PSMC6
9	GO Molecular Function	Glucokinase activity	GO:0004340	5	2	0.0424	0.00032	HK2|HK1
9	GO Molecular Function	Isocitrate dehydrogenase [NAD(P)+] activity	GO:0004448	5	2	0.0424	0.00032	IDH3A|IDH2
9	GO Molecular Function	Fructokinase activity	GO:0008865	5	2	0.0424	0.00032	HK2|HK1
9	GO Biological Process	Ribonucleotide metabolic process	GO:0009259	410	8	0.0427	0.00024	UMPS|SDHA|HK2|PDHB|PDHA1|OGDH|NDUFS1|HK1
9	GO Biological Process	Ribose phosphate biosynthetic process	GO:0046390	218	6	0.0449	0.00026	UMPS|SDHA|PDHB|PDHA1|G6PD|NDUFS1
9	GO Biological Process	Intracellular transport	GO:0046907	1365	15	0.0485	0.00028	PMPCB|LRPPRC|ARCN1|HK2|SEC23A|KIF5B|COPG1|HSP90AA1|NUP214|SEC63|SLC25A5|RAB14|PITRM1|SEC31A|UPF1
10	GO Cellular Component	Mitochondrion	GO:0005739	1681	42	2.77e-32	1.35e-35	AARS2|TRAP1|ATP5F1B|NNT|GRPEL1|DLAT|ACAA2|AIFM1|CLPB|HSPA9|PRDX3|LETM1|GPD2|TSFM|GLS|ME2|HADHB|HDHD5|HSPD1|ETFB|ATP5F1C|LONP1|NDUFS2|ATP5PB|ALDH18A1|PMPCA|NDUFA8|ALDH1B1|ATAD3A|NLN|ATP5F1A|HSDL2|IMMT|SLC25A13|PGAM5|PHB2|DNM1L|COX4I1|SUCLA2|AGK|CPOX|LARS2
10	GO Cellular Component	Mitochondrial envelope	GO:0005740	802	28	3.08e-22	3.01e-25	TRAP1|ATP5F1B|NNT|GRPEL1|AIFM1|CLPB|HSPA9|LETM1|GPD2|HADHB|HSPD1|ATP5F1C|NDUFS2|ATP5PB|ALDH18A1|PMPCA|NDUFA8|ATAD3A|NLN|ATP5F1A|IMMT|SLC25A13|PGAM5|PHB2|DNM1L|COX4I1|AGK|CPOX
10	GO Cellular Component	Mitochondrial inner membrane	GO:0005743	502	24	1.4e-21	2.06e-24	TRAP1|ATP5F1B|NNT|GRPEL1|AIFM1|HSPA9|LETM1|GPD2|HADHB|HSPD1|ATP5F1C|NDUFS2|ATP5PB|ALDH18A1|PMPCA|NDUFA8|ATAD3A|ATP5F1A|IMMT|SLC25A13|PHB2|COX4I1|AGK|CPOX
10	GO Cellular Component	Mitochondrial matrix	GO:0005759	494	23	1.61e-20	4.4e-23	TRAP1|ATP5F1B|GRPEL1|DLAT|ACAA2|HSPA9|PRDX3|TSFM|GLS|ME2|HADHB|HSPD1|ETFB|ATP5F1C|LONP1|NDUFS2|ATP5PB|PMPCA|ALDH1B1|ATAD3A|ATP5F1A|SUCLA2|LARS2
10	GO Cellular Component	Mitochondrial membrane	GO:0031966	752	26	1.61e-20	3.78e-23	TRAP1|ATP5F1B|NNT|GRPEL1|AIFM1|HSPA9|LETM1|GPD2|HADHB|HSPD1|ATP5F1C|NDUFS2|ATP5PB|ALDH18A1|PMPCA|NDUFA8|ATAD3A|ATP5F1A|IMMT|SLC25A13|PGAM5|PHB2|DNM1L|COX4I1|AGK|CPOX
10	GO Cellular Component	Mitochondrial protein-containing complex	GO:0098798	296	15	3.91e-13	1.72e-15	ATP5F1B|GRPEL1|DLAT|HSPA9|HADHB|ATP5F1C|NDUFS2|ATP5PB|PMPCA|NDUFA8|ATP5F1A|IMMT|PHB2|COX4I1|AGK
10	GO Cellular Component	Inner mitochondrial membrane protein complex	GO:0098800	158	12	3.5e-12	1.71e-14	ATP5F1B|GRPEL1|HSPA9|ATP5F1C|NDUFS2|ATP5PB|NDUFA8|ATP5F1A|IMMT|PHB2|COX4I1|AGK
10	GO Biological Process	Cellular respiration	GO:0045333	192	13	7.72e-11	4.92e-15	ATP5F1B|NNT|DLAT|GPD2|ETFB|ATP5F1C|NDUFS2|ATP5PB|NDUFA8|ATP5F1A|SLC25A13|COX4I1|SUCLA2
10	GO Biological Process	Mitochondrion organization	GO:0007005	445	16	2.25e-10	2.87e-14	GRPEL1|ACAA2|AIFM1|HSPA9|PRDX3|LETM1|HSPD1|LONP1|NDUFS2|PMPCA|NDUFA8|ATAD3A|IMMT|PHB2|DNM1L|AGK
10	GO Cellular Component	Cytoplasm	GO:0005737	12056	52	1.59e-09	8.52e-12	EIF5|AARS2|TRAP1|FAF2|ATP5F1B|ACIN1|DARS1|NNT|GRPEL1|DLAT|ACAA2|AIFM1|CLPB|HSPA9|PRDX3|HSP90B1|LETM1|GPD2|TSFM|GLS|ME2|HADHB|HDHD5|HSPD1|ETFB|ALDH9A1|ATP5F1C|LONP1|NDUFS2|ATP5PB|ALDH18A1|PMPCA|NDUFA8|ALDH1B1|ATAD3A|PRDX4|NLN|G3BP1|KTN1|ATP5F1A|HSDL2|IMMT|SLC25A13|SERPINH1|PGAM5|PHB2|DNM1L|COX4I1|SUCLA2|AGK|CPOX|LARS2
10	GO Molecular Function	Catalytic activity	GO:0003824	5522	40	1.94e-09	3.93e-13	AARS2|TRAP1|ATP5F1B|ACIN1|DARS1|NNT|DLAT|ACAA2|AIFM1|CLPB|HSPA9|PRDX3|HSP90B1|GPD2|GLS|ME2|HADHB|HSPD1|ETFB|ALDH9A1|ATP5F1C|LONP1|NDUFS2|ALDH18A1|PMPCA|NDUFA8|ALDH1B1|ATAD3A|PRDX4|NLN|G3BP1|ATP5F1A|HSDL2|PGAM5|DNM1L|COX4I1|SUCLA2|AGK|CPOX|LARS2
10	GO Cellular Component	Intracellular organelle lumen	GO:0070013	5660	38	8.6e-09	5.04e-11	TRAP1|FAF2|ATP5F1B|ACIN1|GRPEL1|DLAT|ACAA2|AIFM1|CLPB|HSPA9|PRDX3|HSP90B1|TSFM|GLS|ME2|HADHB|HSPD1|ETFB|ATP5F1C|LONP1|NDUFS2|ATP5PB|PMPCA|NDUFA8|ALDH1B1|ATAD3A|PRDX4|NLN|KTN1|ATP5F1A|IMMT|SERPINH1|PHB2|COX4I1|SUCLA2|AGK|CPOX|LARS2
10	GO Biological Process	Generation of precursor metabolites and energy	GO:0006091	411	14	1.22e-08	3.1e-12	ATP5F1B|NNT|DLAT|GPD2|ME2|ETFB|ATP5F1C|NDUFS2|ATP5PB|NDUFA8|ATP5F1A|SLC25A13|COX4I1|SUCLA2
10	GO Cellular Component	Mitochondrial intermembrane space	GO:0005758	86	8	1.68e-08	1.23e-10	TRAP1|AIFM1|CLPB|NDUFA8|NLN|IMMT|AGK|CPOX
10	GO Biological Process	Aerobic respiration	GO:0009060	161	10	6.59e-08	2.1e-11	ATP5F1B|NNT|DLAT|ATP5F1C|NDUFS2|ATP5PB|NDUFA8|ATP5F1A|COX4I1|SUCLA2
10	GO Molecular Function	Oxidoreductase activity	GO:0016491	731	16	1.07e-07	4.34e-11	NNT|AIFM1|PRDX3|GPD2|ME2|HADHB|ETFB|ALDH9A1|NDUFS2|ALDH18A1|NDUFA8|ALDH1B1|PRDX4|HSDL2|COX4I1|CPOX
10	GO Cellular Component	Organelle membrane	GO:0031090	3673	29	3.35e-07	2.78e-09	TRAP1|FAF2|ATP5F1B|NNT|GRPEL1|AIFM1|HSPA9|HSP90B1|LETM1|GPD2|HADHB|HSPD1|ATP5F1C|NDUFS2|ATP5PB|ALDH18A1|PMPCA|NDUFA8|ATAD3A|KTN1|ATP5F1A|IMMT|SLC25A13|PGAM5|PHB2|DNM1L|COX4I1|AGK|CPOX
10	GO Molecular Function	Nucleotide binding	GO:0000166	2168	24	3.39e-07	2.06e-10	EIF5|AARS2|TRAP1|ATP5F1B|DARS1|NNT|GRPEL1|AIFM1|CLPB|HSPA9|HSP90B1|ME2|HSPD1|LONP1|NDUFS2|ALDH18A1|ALDH1B1|ATAD3A|G3BP1|ATP5F1A|DNM1L|SUCLA2|AGK|LARS2
10	GO Biological Process	Organonitrogen compound biosynthetic process	GO:1901566	1338	19	1.58e-06	6.06e-10	EIF5|AARS2|ATP5F1B|DARS1|DLAT|TSFM|GLS|ALDH9A1|ATP5F1C|NDUFS2|ATP5PB|ALDH18A1|NDUFA8|ATP5F1A|SLC25A13|SUCLA2|AGK|CPOX|LARS2
10	GO Molecular Function	Proton transmembrane transporter activity	GO:0015078	126	8	2.1e-06	2.13e-09	ATP5F1B|NNT|LETM1|ATP5F1C|ATP5PB|ATP5F1A|SLC25A13|COX4I1
10	GO Biological Process	Cellular metabolic process	GO:0044237	6568	39	2.29e-06	1.02e-09	EIF5|AARS2|FAF2|ATP5F1B|ACIN1|DARS1|NNT|DLAT|ACAA2|HSPA9|PRDX3|HSP90B1|GPD2|TSFM|GLS|ME2|HADHB|HDHD5|HSPD1|ETFB|ALDH9A1|ATP5F1C|LONP1|NDUFS2|ATP5PB|ALDH18A1|NDUFA8|PRDX4|NLN|G3BP1|ATP5F1A|SLC25A13|PGAM5|PHB2|COX4I1|SUCLA2|AGK|CPOX|LARS2
10	GO Cellular Component	Membrane-bounded organelle	GO:0043227	13188	51	2.71e-06	2.39e-08	AARS2|TRAP1|FAF2|ATP5F1B|ACIN1|DARS1|NNT|GRPEL1|DLAT|ACAA2|AIFM1|CLPB|HSPA9|PRDX3|HSP90B1|LETM1|GPD2|TSFM|GLS|ME2|HADHB|HDHD5|HSPD1|ETFB|ALDH9A1|ATP5F1C|LONP1|NDUFS2|ATP5PB|ALDH18A1|PMPCA|NDUFA8|ALDH1B1|ATAD3A|PRDX4|NLN|G3BP1|KTN1|ATP5F1A|HSDL2|IMMT|SLC25A13|SERPINH1|PGAM5|PHB2|DNM1L|COX4I1|SUCLA2|AGK|CPOX|LARS2
10	KEGG Pathways	Metabolic pathways	hsa01100	1435	18	4.6e-06	1.37e-08	ATP5F1B|NNT|DLAT|ACAA2|GLS|HADHB|ALDH9A1|ATP5F1C|NDUFS2|ATP5PB|ALDH18A1|NDUFA8|ALDH1B1|ATP5F1A|COX4I1|SUCLA2|AGK|CPOX
10	GO Biological Process	Small molecule metabolic process	GO:0044281	1645	20	5.21e-06	2.66e-09	AARS2|ATP5F1B|DARS1|DLAT|ACAA2|GPD2|GLS|ME2|HADHB|ETFB|ATP5F1C|NDUFS2|ATP5PB|ALDH18A1|NDUFA8|ALDH1B1|ATP5F1A|SLC25A13|SUCLA2|LARS2
10	GO Biological Process	Metabolic process	GO:0008152	7988	42	6.48e-06	3.72e-09	EIF5|AARS2|FAF2|ATP5F1B|ACIN1|DARS1|NNT|DLAT|ACAA2|HSPA9|PRDX3|HSP90B1|GPD2|TSFM|GLS|ME2|HADHB|HDHD5|HSPD1|ETFB|ALDH9A1|ATP5F1C|LONP1|NDUFS2|ATP5PB|ALDH18A1|PMPCA|NDUFA8|ALDH1B1|PRDX4|NLN|G3BP1|ATP5F1A|SLC25A13|SERPINH1|PGAM5|PHB2|COX4I1|SUCLA2|AGK|CPOX|LARS2
10	GO Biological Process	ATP biosynthetic process	GO:0006754	87	7	7.77e-06	4.95e-09	ATP5F1B|ATP5F1C|NDUFS2|ATP5PB|NDUFA8|ATP5F1A|SLC25A13
10	GO Cellular Component	Intracellular membrane-bounded organelle	GO:0043231	12149	49	7.91e-06	7.34e-08	AARS2|TRAP1|FAF2|ATP5F1B|ACIN1|NNT|GRPEL1|DLAT|ACAA2|AIFM1|CLPB|HSPA9|PRDX3|HSP90B1|LETM1|GPD2|TSFM|GLS|ME2|HADHB|HDHD5|HSPD1|ETFB|ATP5F1C|LONP1|NDUFS2|ATP5PB|ALDH18A1|PMPCA|NDUFA8|ALDH1B1|ATAD3A|PRDX4|NLN|G3BP1|KTN1|ATP5F1A|HSDL2|IMMT|SLC25A13|SERPINH1|PGAM5|PHB2|DNM1L|COX4I1|SUCLA2|AGK|CPOX|LARS2
10	KEGG Pathways	Oxidative phosphorylation	hsa00190	128	7	1.04e-05	6.17e-08	ATP5F1B|ATP5F1C|NDUFS2|ATP5PB|NDUFA8|ATP5F1A|COX4I1
10	GO Molecular Function	ATP hydrolysis activity	GO:0016887	333	10	1.28e-05	1.81e-08	TRAP1|ACIN1|CLPB|HSPA9|HSP90B1|HSPD1|LONP1|ATAD3A|G3BP1|ATP5F1A
10	GO Molecular Function	RNA binding	GO:0003723	1672	19	1.42e-05	2.3e-08	EIF5|AARS2|TRAP1|ACIN1|DARS1|ACAA2|HSPA9|HSP90B1|TSFM|HADHB|HSPD1|ATP5F1C|LONP1|ALDH18A1|G3BP1|KTN1|ATP5F1A|IMMT|SERPINH1
10	GO Cellular Component	Mitochondrial nucleoid	GO:0042645	46	5	2.28e-05	2.23e-07	ATP5F1B|HSPA9|HADHB|LONP1|ATAD3A
10	KEGG Pathways	Parkinson disease	hsa05012	236	8	2.55e-05	2.28e-07	TRAP1|ATP5F1B|ATP5F1C|NDUFS2|ATP5PB|NDUFA8|ATP5F1A|COX4I1
10	GO Biological Process	Proton motive force-driven mitochondrial ATP synthesis	GO:0042776	64	6	2.98e-05	2.85e-08	ATP5F1B|ATP5F1C|NDUFS2|ATP5PB|NDUFA8|ATP5F1A
10	GO Biological Process	Oxidative phosphorylation	GO:0006119	122	7	4.16e-05	4.51e-08	ATP5F1B|ATP5F1C|NDUFS2|ATP5PB|NDUFA8|ATP5F1A|COX4I1
10	GO Biological Process	Purine ribonucleotide biosynthetic process	GO:0009152	197	8	5.21e-05	5.98e-08	ATP5F1B|DLAT|ATP5F1C|NDUFS2|ATP5PB|NDUFA8|ATP5F1A|SLC25A13
10	GO Cellular Component	Mitochondrial proton-transporting ATP synthase complex	GO:0005753	22	4	5.22e-05	6.12e-07	ATP5F1B|ATP5F1C|ATP5PB|ATP5F1A
10	GO Cellular Component	Mitochondrial proton-transporting ATP synthase complex, catalytic sector F(1)	GO:0000275	5	3	7.52e-05	9.55e-07	ATP5F1B|ATP5F1C|ATP5F1A
10	GO Biological Process	Biosynthetic process	GO:0009058	2506	22	8.15e-05	1.19e-07	EIF5|AARS2|ATP5F1B|DARS1|DLAT|ACAA2|TSFM|GLS|HDHD5|ALDH9A1|ATP5F1C|NDUFS2|ATP5PB|ALDH18A1|NDUFA8|ATP5F1A|SLC25A13|SERPINH1|SUCLA2|AGK|CPOX|LARS2
10	GO Biological Process	Protein localization to mitochondrion	GO:0070585	85	6	8.72e-05	1.39e-07	GRPEL1|AIFM1|HSPD1|PMPCA|DNM1L|AGK
10	GO Molecular Function	ATP-dependent activity	GO:0140657	543	11	8.94e-05	1.63e-07	TRAP1|ATP5F1B|ACIN1|CLPB|HSPA9|HSP90B1|HSPD1|LONP1|ATAD3A|G3BP1|ATP5F1A
10	GO Biological Process	Cellular nitrogen compound biosynthetic process	GO:0044271	1494	17	9.65e-05	1.6e-07	EIF5|AARS2|ATP5F1B|DARS1|DLAT|TSFM|ALDH9A1|ATP5F1C|NDUFS2|ATP5PB|NDUFA8|ATP5F1A|SLC25A13|SUCLA2|AGK|CPOX|LARS2
10	GO Molecular Function	Purine nucleotide binding	GO:0017076	1917	19	9.86e-05	2e-07	EIF5|AARS2|TRAP1|ATP5F1B|DARS1|GRPEL1|CLPB|HSPA9|HSP90B1|HSPD1|LONP1|ALDH18A1|ATAD3A|G3BP1|ATP5F1A|DNM1L|SUCLA2|AGK|LARS2
10	GO Biological Process	Mitochondrial transport	GO:0006839	153	7	0.00011	1.98e-07	GRPEL1|ACAA2|AIFM1|HSPD1|PMPCA|SLC25A13|AGK
10	GO Cellular Component	Mitochondrial outer membrane	GO:0005741	209	7	0.00011	1.5e-06	HSPA9|HADHB|IMMT|PGAM5|PHB2|DNM1L|AGK
10	GO Molecular Function	Adenyl nucleotide binding	GO:0030554	1566	17	0.00014	3.12e-07	AARS2|TRAP1|ATP5F1B|DARS1|GRPEL1|CLPB|HSPA9|HSP90B1|HSPD1|LONP1|ALDH18A1|ATAD3A|G3BP1|ATP5F1A|SUCLA2|AGK|LARS2
10	GO Molecular Function	Ligase activity	GO:0016874	168	7	0.00015	3.63e-07	AARS2|ATP5F1B|DARS1|ATP5F1C|ATP5F1A|SUCLA2|LARS2
10	GO Cellular Component	Membrane protein complex	GO:0098796	1218	14	0.00017	2.36e-06	FAF2|ATP5F1B|GRPEL1|HSPA9|HSPD1|ATP5F1C|NDUFS2|ATP5PB|NDUFA8|ATP5F1A|IMMT|PHB2|COX4I1|AGK
10	GO Biological Process	Organic substance metabolic process	GO:0071704	7522	38	0.00019	3.6e-07	EIF5|AARS2|FAF2|ATP5F1B|ACIN1|DARS1|DLAT|ACAA2|PRDX3|HSP90B1|GPD2|TSFM|GLS|ME2|HADHB|HDHD5|HSPD1|ETFB|ALDH9A1|ATP5F1C|LONP1|NDUFS2|ATP5PB|ALDH18A1|PMPCA|NDUFA8|ALDH1B1|PRDX4|NLN|G3BP1|ATP5F1A|SLC25A13|SERPINH1|PGAM5|SUCLA2|AGK|CPOX|LARS2
10	GO Biological Process	Organic substance biosynthetic process	GO:1901576	2438	21	0.00019	3.69e-07	EIF5|AARS2|ATP5F1B|DARS1|DLAT|ACAA2|TSFM|GLS|HDHD5|ALDH9A1|ATP5F1C|NDUFS2|ATP5PB|ALDH18A1|NDUFA8|ATP5F1A|SLC25A13|SUCLA2|AGK|CPOX|LARS2
10	GO Biological Process	Electron transport chain	GO:0022900	170	7	0.0002	3.93e-07	GPD2|ME2|ETFB|NDUFS2|NDUFA8|SLC25A13|COX4I1
10	GO Molecular Function	Purine ribonucleoside triphosphate binding	GO:0035639	1834	18	0.00021	5.49e-07	EIF5|AARS2|TRAP1|ATP5F1B|DARS1|CLPB|HSPA9|HSP90B1|HSPD1|LONP1|ALDH18A1|ATAD3A|G3BP1|ATP5F1A|DNM1L|SUCLA2|AGK|LARS2
10	KEGG Pathways	Thermogenesis	hsa04714	226	7	0.00021	2.47e-06	ATP5F1B|ATP5F1C|NDUFS2|ATP5PB|NDUFA8|ATP5F1A|COX4I1
10	KEGG Pathways	Pyruvate metabolism	hsa00620	36	4	0.00024	3.64e-06	DLAT|ME2|ALDH9A1|ALDH1B1
10	GO Molecular Function	Unfolded protein binding	GO:0051082	115	6	0.00027	7.55e-07	TRAP1|GRPEL1|HSPA9|HSP90B1|HSPD1|SERPINH1
10	GO Molecular Function	ATP binding	GO:0005524	1491	16	0.0003	9.03e-07	AARS2|TRAP1|ATP5F1B|DARS1|CLPB|HSPA9|HSP90B1|HSPD1|LONP1|ALDH18A1|ATAD3A|G3BP1|ATP5F1A|SUCLA2|AGK|LARS2
10	GO Molecular Function	Nucleoside-triphosphatase activity	GO:0017111	650	11	0.0003	9.4e-07	TRAP1|ACIN1|CLPB|HSPA9|HSP90B1|HSPD1|LONP1|ATAD3A|G3BP1|ATP5F1A|DNM1L
10	GO Molecular Function	Purine ribonucleotide binding	GO:0032555	1903	18	0.0003	9.41e-07	EIF5|AARS2|TRAP1|ATP5F1B|DARS1|CLPB|HSPA9|HSP90B1|HSPD1|LONP1|ALDH18A1|ATAD3A|G3BP1|ATP5F1A|DNM1L|SUCLA2|AGK|LARS2
10	GO Biological Process	Protein targeting to mitochondrion	GO:0006626	60	5	0.00035	7.61e-07	GRPEL1|AIFM1|HSPD1|PMPCA|AGK
10	GO Biological Process	Respiratory electron transport chain	GO:0022904	114	6	0.00035	7.19e-07	GPD2|ETFB|NDUFS2|NDUFA8|SLC25A13|COX4I1
10	GO Biological Process	Organonitrogen compound metabolic process	GO:1901564	4981	30	0.00035	7.36e-07	EIF5|AARS2|FAF2|ATP5F1B|DARS1|DLAT|PRDX3|HSP90B1|TSFM|GLS|HSPD1|ETFB|ALDH9A1|ATP5F1C|LONP1|NDUFS2|ATP5PB|ALDH18A1|PMPCA|NDUFA8|PRDX4|NLN|ATP5F1A|SLC25A13|SERPINH1|PGAM5|SUCLA2|AGK|CPOX|LARS2
10	GO Biological Process	Purine ribonucleotide metabolic process	GO:0009150	390	9	0.00036	8.74e-07	ATP5F1B|DLAT|ATP5F1C|NDUFS2|ATP5PB|NDUFA8|ATP5F1A|SLC25A13|SUCLA2
10	KEGG Pathways	Fatty acid degradation	hsa00071	42	4	0.00036	6.42e-06	ACAA2|HADHB|ALDH9A1|ALDH1B1
10	KEGG Pathways	Prion disease	hsa05020	263	7	0.00036	6.53e-06	ATP5F1B|ATP5F1C|NDUFS2|ATP5PB|NDUFA8|ATP5F1A|COX4I1
10	KEGG Pathways	Valine, leucine and isoleucine degradation	hsa00280	46	4	0.00038	8.99e-06	ACAA2|HADHB|ALDH9A1|ALDH1B1
10	GO Biological Process	Cellular biosynthetic process	GO:0044249	2362	20	0.0004	1.05e-06	EIF5|AARS2|ATP5F1B|DARS1|DLAT|TSFM|GLS|HDHD5|ALDH9A1|ATP5F1C|NDUFS2|ATP5PB|ALDH18A1|NDUFA8|ATP5F1A|SLC25A13|SUCLA2|AGK|CPOX|LARS2
10	GO Biological Process	Carboxylic acid metabolic process	GO:0019752	819	12	0.00045	1.24e-06	AARS2|DARS1|DLAT|ACAA2|GLS|ME2|HADHB|ETFB|ALDH18A1|SLC25A13|SUCLA2|LARS2
10	KEGG Pathways	Huntington disease	hsa05016	295	7	0.0005	1.35e-05	ATP5F1B|ATP5F1C|NDUFS2|ATP5PB|NDUFA8|ATP5F1A|COX4I1
10	GO Biological Process	Primary metabolic process	GO:0044238	7156	36	0.00053	1.52e-06	EIF5|AARS2|FAF2|ATP5F1B|ACIN1|DARS1|NNT|DLAT|ACAA2|PRDX3|HSP90B1|GPD2|TSFM|GLS|HADHB|HDHD5|HSPD1|ETFB|ATP5F1C|LONP1|NDUFS2|ATP5PB|ALDH18A1|PMPCA|NDUFA8|ALDH1B1|PRDX4|NLN|G3BP1|ATP5F1A|SLC25A13|SERPINH1|PGAM5|SUCLA2|AGK|LARS2
10	GO Molecular Function	Heterocyclic compound binding	GO:1901363	5977	32	0.00072	3.38e-06	EIF5|AARS2|TRAP1|ATP5F1B|ACIN1|DARS1|NNT|GRPEL1|ACAA2|AIFM1|CLPB|HSPA9|HSP90B1|TSFM|ME2|HADHB|HSPD1|ATP5F1C|LONP1|NDUFS2|ALDH18A1|ALDH1B1|ATAD3A|G3BP1|KTN1|ATP5F1A|IMMT|SERPINH1|DNM1L|SUCLA2|AGK|LARS2
10	GO Molecular Function	Proton-transporting ATP synthase activity, rotational mechanism	GO:0046933	9	3	0.00077	3.72e-06	ATP5F1B|ATP5F1C|ATP5F1A
10	GO Molecular Function	Hydrolase activity	GO:0016787	2347	19	0.00085	4.32e-06	AARS2|TRAP1|ACIN1|DARS1|ACAA2|CLPB|HSPA9|HSP90B1|GLS|HSPD1|LONP1|PMPCA|ATAD3A|NLN|G3BP1|ATP5F1A|PGAM5|DNM1L|LARS2
10	GO Molecular Function	Organic cyclic compound binding	GO:0097159	6050	32	0.00085	4.5e-06	EIF5|AARS2|TRAP1|ATP5F1B|ACIN1|DARS1|NNT|GRPEL1|ACAA2|AIFM1|CLPB|HSPA9|HSP90B1|TSFM|ME2|HADHB|HSPD1|ATP5F1C|LONP1|NDUFS2|ALDH18A1|ALDH1B1|ATAD3A|G3BP1|KTN1|ATP5F1A|IMMT|SERPINH1|DNM1L|SUCLA2|AGK|LARS2
10	GO Molecular Function	Anion binding	GO:0043168	2404	19	0.0011	6.16e-06	EIF5|AARS2|TRAP1|ATP5F1B|DARS1|AIFM1|CLPB|HSPA9|HSP90B1|HSPD1|LONP1|ALDH18A1|ATAD3A|G3BP1|ATP5F1A|DNM1L|SUCLA2|AGK|LARS2
10	GO Biological Process	Inner mitochondrial membrane organization	GO:0007007	37	4	0.0012	4.02e-06	HSPA9|LETM1|IMMT|AGK
10	GO Cellular Component	Oxidoreductase complex	GO:1990204	124	5	0.0013	2.23e-05	DLAT|GPD2|ETFB|NDUFS2|NDUFA8
10	KEGG Pathways	Alzheimer disease	hsa05010	354	7	0.0013	4.24e-05	ATP5F1B|ATP5F1C|NDUFS2|ATP5PB|NDUFA8|ATP5F1A|COX4I1
10	KEGG Pathways	Amyotrophic lateral sclerosis	hsa05014	350	7	0.0013	3.95e-05	ATP5F1B|ATP5F1C|NDUFS2|ATP5PB|NDUFA8|ATP5F1A|COX4I1
10	GO Biological Process	Mitochondrial transmembrane transport	GO:1990542	90	5	0.0015	5.03e-06	GRPEL1|AIFM1|LETM1|HSPD1|SLC25A13
10	GO Cellular Component	Mitochondrial proton-transporting ATP synthase, catalytic core	GO:0005754	2	2	0.0023	4.07e-05	ATP5F1B|ATP5F1A
10	GO Molecular Function	NAD binding	GO:0051287	56	4	0.0031	1.87e-05	NNT|ME2|NDUFS2|ALDH1B1
10	GO Molecular Function	Electron transfer activity	GO:0009055	121	5	0.0032	1.99e-05	ME2|ETFB|NDUFS2|NDUFA8|COX4I1
10	GO Biological Process	Cellular amino acid metabolic process	GO:0006520	290	7	0.0034	1.21e-05	AARS2|DARS1|GLS|ETFB|ALDH18A1|SLC25A13|LARS2
10	GO Biological Process	Organophosphate biosynthetic process	GO:0090407	551	9	0.0038	1.38e-05	ATP5F1B|DLAT|HDHD5|ATP5F1C|NDUFS2|ATP5PB|NDUFA8|ATP5F1A|SLC25A13
10	GO Biological Process	Mitochondrial membrane organization	GO:0007006	120	5	0.0051	1.92e-05	ACAA2|HSPA9|LETM1|IMMT|AGK
10	GO Biological Process	Organophosphate metabolic process	GO:0019637	914	11	0.0061	2.32e-05	ATP5F1B|DLAT|GPD2|HDHD5|ATP5F1C|NDUFS2|ATP5PB|NDUFA8|ATP5F1A|SLC25A13|SUCLA2
10	GO Biological Process	Protein folding	GO:0006457	215	6	0.0062	2.43e-05	TRAP1|GRPEL1|HSPA9|HSP90B1|HSPD1|PRDX4
10	GO Biological Process	Transmembrane transport	GO:0055085	1294	13	0.0062	2.46e-05	ATP5F1B|NNT|GRPEL1|AIFM1|LETM1|HSPD1|ATP5F1C|NDUFS2|ATP5PB|NDUFA8|ATP5F1A|SLC25A13|COX4I1
10	GO Cellular Component	Mitochondrial respirasome	GO:0005746	94	4	0.0069	0.00013	NNT|NDUFS2|NDUFA8|COX4I1
10	GO Biological Process	Cellular nitrogen compound metabolic process	GO:0034641	3463	22	0.0071	2.85e-05	EIF5|AARS2|ATP5F1B|ACIN1|DARS1|DLAT|TSFM|HSPD1|ALDH9A1|ATP5F1C|LONP1|NDUFS2|ATP5PB|NDUFA8|NLN|G3BP1|ATP5F1A|SLC25A13|SUCLA2|AGK|CPOX|LARS2
10	GO Biological Process	Organic cyclic compound biosynthetic process	GO:1901362	1121	12	0.0071	2.92e-05	ATP5F1B|DLAT|ACAA2|ATP5F1C|NDUFS2|ATP5PB|ALDH18A1|NDUFA8|ATP5F1A|SLC25A13|SUCLA2|CPOX
10	KEGG Pathways	Aminoacyl-tRNA biosynthesis	hsa00970	44	3	0.0072	0.00026	AARS2|DARS1|LARS2
10	KEGG Pathways	Arginine and proline metabolism	hsa00330	47	3	0.008	0.00031	ALDH9A1|ALDH18A1|ALDH1B1
10	GO Biological Process	Nitrogen compound metabolic process	GO:0006807	6643	32	0.0092	3.86e-05	EIF5|AARS2|FAF2|ATP5F1B|ACIN1|DARS1|DLAT|PRDX3|HSP90B1|TSFM|GLS|HSPD1|ETFB|ALDH9A1|ATP5F1C|LONP1|NDUFS2|ATP5PB|ALDH18A1|PMPCA|NDUFA8|PRDX4|NLN|G3BP1|ATP5F1A|SLC25A13|SERPINH1|PGAM5|SUCLA2|AGK|CPOX|LARS2
10	GO Biological Process	Antiviral innate immune response	GO:0140374	22	3	0.0092	3.8e-05	CLPB|ATAD3A|PHB2
10	GO Biological Process	Heterocycle biosynthetic process	GO:0018130	985	11	0.0107	4.56e-05	ATP5F1B|DLAT|ATP5F1C|NDUFS2|ATP5PB|ALDH18A1|NDUFA8|ATP5F1A|SLC25A13|SUCLA2|CPOX
10	GO Cellular Component	Protein-containing complex	GO:0032991	5506	27	0.0117	0.00023	FAF2|ATP5F1B|ACIN1|DARS1|GRPEL1|DLAT|HSPA9|PRDX3|HSP90B1|GPD2|HADHB|HSPD1|ETFB|ATP5F1C|NDUFS2|ATP5PB|PMPCA|NDUFA8|G3BP1|ATP5F1A|IMMT|SERPINH1|PHB2|DNM1L|COX4I1|SUCLA2|AGK
10	KEGG Pathways	Glycerolipid metabolism	hsa00561	59	3	0.014	0.00058	ALDH9A1|ALDH1B1|AGK
10	GO Biological Process	Cellular process	GO:0009987	14826	50	0.0145	6.27e-05	EIF5|AARS2|TRAP1|FAF2|ATP5F1B|ACIN1|DARS1|NNT|GRPEL1|DLAT|ACAA2|AIFM1|CLPB|HSPA9|PRDX3|HSP90B1|LETM1|GPD2|TSFM|GLS|ME2|HADHB|HDHD5|HSPD1|ETFB|ALDH9A1|ATP5F1C|LONP1|NDUFS2|ATP5PB|ALDH18A1|PMPCA|NDUFA8|ATAD3A|PRDX4|NLN|G3BP1|KTN1|ATP5F1A|IMMT|SLC25A13|SERPINH1|PGAM5|PHB2|DNM1L|COX4I1|SUCLA2|AGK|CPOX|LARS2
10	GO Biological Process	Protein import into mitochondrial intermembrane space	GO:0045041	3	2	0.0154	6.76e-05	AIFM1|HSPD1
10	GO Molecular Function	Angiostatin binding	GO:0043532	4	2	0.0156	0.0001	ATP5F1B|ATP5F1A
10	GO Biological Process	Phosphate-containing compound metabolic process	GO:0006796	1877	15	0.0161	7.24e-05	ATP5F1B|DLAT|GPD2|HDHD5|ATP5F1C|NDUFS2|ATP5PB|ALDH18A1|NDUFA8|PRDX4|ATP5F1A|SLC25A13|PGAM5|SUCLA2|AGK
10	GO Biological Process	Intracellular protein transport	GO:0006886	683	9	0.0161	7.2e-05	FAF2|GRPEL1|AIFM1|HSPA9|HSP90B1|HSPD1|PMPCA|PHB2|AGK
10	GO Molecular Function	Oxidoreductase activity, acting on NAD(P)H	GO:0016651	90	4	0.0163	0.00011	NNT|AIFM1|NDUFS2|NDUFA8
10	KEGG Pathways	Glycolysis / Gluconeogenesis	hsa00010	64	3	0.0164	0.00073	DLAT|ALDH9A1|ALDH1B1
10	GO Biological Process	Tricarboxylic acid cycle	GO:0006099	30	3	0.0191	8.88e-05	NNT|DLAT|SUCLA2
10	GO Biological Process	Transport	GO:0006810	3785	22	0.0241	0.00011	FAF2|ATP5F1B|NNT|GRPEL1|ACAA2|AIFM1|HSPA9|HSP90B1|LETM1|HSPD1|ATP5F1C|NDUFS2|ATP5PB|PMPCA|NDUFA8|KTN1|ATP5F1A|SLC25A13|PHB2|DNM1L|COX4I1|AGK
10	GO Biological Process	Dicarboxylic acid metabolic process	GO:0043648	91	4	0.0241	0.00011	GLS|ME2|ALDH18A1|SUCLA2
10	GO Molecular Function	acetyl-CoA C-acetyltransferase activity	GO:0003985	6	2	0.0259	0.00019	ACAA2|HADHB
10	GO Molecular Function	Oxidoreductase activity, acting on the aldehyde or oxo group of donors, NAD or NADP as acceptor	GO:0016620	39	3	0.0259	0.00018	ALDH9A1|ALDH18A1|ALDH1B1
10	GO Cellular Component	Integral component of mitochondrial inner membrane	GO:0031305	57	3	0.0265	0.00053	HSPA9|IMMT|AGK
10	GO Biological Process	Protein transmembrane import into intracellular organelle	GO:0044743	36	3	0.0304	0.00015	GRPEL1|AIFM1|HSPD1
10	GO Molecular Function	NADH dehydrogenase activity	GO:0003954	44	3	0.0322	0.00026	AIFM1|NDUFS2|NDUFA8
10	GO Molecular Function	aminoacyl-tRNA ligase activity	GO:0004812	43	3	0.0322	0.00024	AARS2|DARS1|LARS2
10	GO Molecular Function	Thioredoxin peroxidase activity	GO:0008379	7	2	0.0322	0.00024	PRDX3|PRDX4
10	GO Molecular Function	glyceraldehyde-3-phosphate dehydrogenase (NAD+) (non-phosphorylating) activity	GO:0043878	7	2	0.0322	0.00024	ALDH9A1|ALDH1B1
10	GO Cellular Component	SAM complex	GO:0001401	13	2	0.0332	0.0007	HSPA9|IMMT
10	GO Cellular Component	MIB complex	GO:0140275	13	2	0.0332	0.0007	HSPA9|IMMT
10	KEGG Pathways	Histidine metabolism	hsa00340	21	2	0.0349	0.0017	ALDH9A1|ALDH1B1
10	GO Biological Process	Response to oxygen levels	GO:0070482	318	6	0.0404	0.0002	ACAA2|AIFM1|HSP90B1|LONP1|NDUFS2|PHB2
10	KEGG Pathways	Fatty acid elongation	hsa00062	25	2	0.0452	0.0023	ACAA2|HADHB
10	KEGG Pathways	Ascorbate and aldarate metabolism	hsa00053	26	2	0.0459	0.0025	ALDH9A1|ALDH1B1
10	GO Cellular Component	TIM23 mitochondrial import inner membrane translocase complex	GO:0005744	16	2	0.0461	0.001	GRPEL1|HSPA9
10	GO Biological Process	tRNA aminoacylation for protein translation	GO:0006418	43	3	0.0473	0.00024	AARS2|DARS1|LARS2
10	GO Biological Process	Aromatic compound biosynthetic process	GO:0019438	992	10	0.0473	0.00024	ATP5F1B|DLAT|ATP5F1C|NDUFS2|ATP5PB|NDUFA8|ATP5F1A|SLC25A13|SUCLA2|CPOX
10	GO Biological Process	RIG-I signaling pathway	GO:0039529	7	2	0.0473	0.00024	CLPB|PHB2
10	GO Biological Process	Cellular amide metabolic process	GO:0043603	810	9	0.0484	0.00026	EIF5|AARS2|DARS1|DLAT|TSFM|NLN|SUCLA2|AGK|LARS2
10	GO Biological Process	Carbohydrate derivative metabolic process	GO:1901135	998	10	0.0484	0.00026	ATP5F1B|DLAT|GPD2|ATP5F1C|NDUFS2|ATP5PB|NDUFA8|ATP5F1A|SLC25A13|SUCLA2
10	GO Biological Process	Establishment of protein localization to organelle	GO:0072594	335	6	0.0488	0.00026	GRPEL1|AIFM1|HSPD1|PMPCA|PHB2|AGK
10	KEGG Pathways	Citrate cycle (TCA cycle)	hsa00020	28	2	0.0499	0.0028	DLAT|SUCLA2
11	GO Cellular Component	Ribonucleoprotein complex	GO:1990904	687	19	1.87e-14	9.13e-18	UTP18|RPL19|UTP20|NOP9|RPL13|RPL15|USP39|RRP1B|RPS2|PES1|RPL39|RPL5|GAPDH|EBNA1BP2|RPL32|BOP1|RPS19|RPL9|RPL35A
11	GO Molecular Function	RNA binding	GO:0003723	1672	25	4.4e-14	8.92e-18	UTP18|RPL19|UTP20|DDX18|NOP9|H1-4|RPL13|RPL15|DDX54|RRP1B|RPS2|PES1|DNMT1|RPL39|RPL5|NKAP|DDX31|EBNA1BP2|RPL32|SRSF5|BOP1|RPS19|RPL9|ENO1|RPL35A
11	GO Cellular Component	Cytosolic ribosome	GO:0022626	101	10	1.19e-11	1.16e-14	RPL19|RPL13|RPL15|RPS2|RPL39|RPL5|RPL32|RPS19|RPL9|RPL35A
11	KEGG Pathways	Ribosome	hsa03010	131	10	4.48e-11	1.33e-13	RPL19|RPL13|RPL15|RPS2|RPL39|RPL5|RPL32|RPS19|RPL9|RPL35A
11	GO Biological Process	Ribonucleoprotein complex biogenesis	GO:0022613	449	15	6.95e-11	4.43e-15	UTP18|UTP20|DDX18|NOP9|USP39|DDX54|RRP1B|PES1|RPL5|DDX31|EBNA1BP2|SRSF5|BOP1|RPS19|RPL35A
11	GO Biological Process	rRNA processing	GO:0006364	220	12	1.21e-10	1.55e-14	UTP18|UTP20|DDX18|NOP9|DDX54|RRP1B|PES1|RPL5|EBNA1BP2|BOP1|RPS19|RPL35A
11	GO Biological Process	Ribosome biogenesis	GO:0042254	299	13	1.21e-10	1.68e-14	UTP18|UTP20|DDX18|NOP9|DDX54|RRP1B|PES1|RPL5|DDX31|EBNA1BP2|BOP1|RPS19|RPL35A
11	GO Biological Process	Cytoplasmic translation	GO:0002181	123	10	2.59e-10	7.37e-14	RPL19|RPL13|RPL15|RPS2|RPL39|RPL5|RPL32|RPS19|RPL9|RPL35A
11	GO Cellular Component	Cytosolic large ribosomal subunit	GO:0022625	56	8	3.01e-10	4.41e-13	RPL19|RPL13|RPL15|RPL39|RPL5|RPL32|RPL9|RPL35A
11	GO Biological Process	Gene expression	GO:0010467	2101	23	8.56e-10	3.27e-13	UTP18|RPL19|UTP20|DDX18|NOP9|CCNL1|RPL13|RPL15|USP39|DDX54|RRP1B|RPS2|PES1|DNMT1|RPL39|RPL5|EBNA1BP2|RPL32|SRSF5|BOP1|RPS19|RPL9|RPL35A
11	GO Cellular Component	Ribosomal subunit	GO:0044391	187	10	1.97e-09	3.86e-12	RPL19|RPL13|RPL15|RPS2|RPL39|RPL5|RPL32|RPS19|RPL9|RPL35A
11	GO Molecular Function	Structural constituent of ribosome	GO:0003735	169	10	3.65e-09	1.48e-12	RPL19|RPL13|RPL15|RPS2|RPL39|RPL5|RPL32|RPS19|RPL9|RPL35A
11	GO Biological Process	Cellular nitrogen compound metabolic process	GO:0034641	3463	27	4.2e-09	1.88e-12	UTP18|RPL19|UTP20|DDX18|NOP9|HSD17B12|CCNL1|RPL13|RPL15|USP39|DDX54|RRP1B|RPS2|PES1|DNMT1|TRRAP|RPL39|RPL5|GAPDH|EBNA1BP2|RPL32|SRSF5|BOP1|RPS19|RPL9|ENO1|RPL35A
11	GO Cellular Component	Protein-containing complex	GO:0032991	5506	31	1.22e-08	3.59e-11	TOMM22|UTP18|RPL19|SLC7A5|UTP20|NOP9|HSD17B12|OXA1L|ACTC1|CCNL1|BPTF|H1-4|RPL13|RPL15|HCFC1|USP39|RRP1B|NDUFA4|RPS2|PES1|TRRAP|RPL39|RPL5|GAPDH|EBNA1BP2|RPL32|BOP1|RPS19|RPL9|ENO1|RPL35A
11	GO Cellular Component	Preribosome	GO:0030684	76	7	6.34e-08	2.48e-10	UTP18|UTP20|NOP9|RRP1B|PES1|EBNA1BP2|BOP1
11	GO Cellular Component	Nucleolus	GO:0005730	996	15	7.1e-08	3.12e-10	UTP18|RPL19|UTP20|DDX18|NOP9|RPL13|DDX54|RRP1B|PES1|RPL5|DDX31|EBNA1BP2|SRSF5|BOP1|RPS19
11	GO Biological Process	RNA processing	GO:0006396	868	15	8.19e-08	4.7e-11	UTP18|UTP20|DDX18|NOP9|CCNL1|USP39|DDX54|RRP1B|PES1|RPL5|EBNA1BP2|SRSF5|BOP1|RPS19|RPL35A
11	GO Molecular Function	Nucleic acid binding	GO:0003676	4003	26	8.49e-07	5.16e-10	UTP18|RPL19|UTP20|DDX18|NOP9|BPTF|H1-4|RPL13|RPL15|DDX54|RRP1B|RPS2|PES1|DNMT1|RPL39|RPL5|NKAP|DDX31|EBNA1BP2|RPL32|SRSF5|BOP1|RPS19|RPL9|ENO1|RPL35A
11	GO Cellular Component	Intracellular non-membrane-bounded organelle	GO:0043232	5191	28	8.66e-07	4.23e-09	UTP18|RPL19|UTP20|DDX18|NOP9|ACTC1|BPTF|H1-4|RPL13|RPL15|DDX54|RRP1B|RPS2|PES1|DNMT1|TRRAP|RPL39|RPL5|DDX31|GAPDH|EBNA1BP2|RPL32|SRSF5|BOP1|RPS19|RPL9|ENO1|RPL35A
11	GO Cellular Component	90S preribosome	GO:0030686	28	5	8.97e-07	5.26e-09	UTP18|UTP20|NOP9|PES1|BOP1
11	GO Biological Process	Cellular metabolic process	GO:0044237	6568	31	6.06e-06	4.63e-09	UTP18|RPL19|UTP20|DDX18|NOP9|HSD17B12|OXA1L|CCNL1|H1-4|RPL13|RPL15|HCFC1|USP39|DDX54|RRP1B|NDUFA4|RPS2|PES1|DNMT1|TRRAP|RPL39|RPL5|GAPDH|EBNA1BP2|RPL32|SRSF5|BOP1|RPS19|RPL9|ENO1|RPL35A
11	GO Biological Process	Amide biosynthetic process	GO:0043604	536	11	6.71e-06	5.56e-09	RPL19|HSD17B12|RPL13|RPL15|RPS2|RPL39|RPL5|RPL32|RPS19|RPL9|RPL35A
11	GO Biological Process	Ribosomal large subunit biogenesis	GO:0042273	74	6	1.12e-05	1.07e-08	DDX18|PES1|RPL5|EBNA1BP2|BOP1|RPL35A
11	GO Biological Process	RNA metabolic process	GO:0016070	1550	16	1.46e-05	1.49e-08	UTP18|UTP20|DDX18|NOP9|CCNL1|USP39|DDX54|RRP1B|PES1|DNMT1|RPL5|EBNA1BP2|SRSF5|BOP1|RPS19|RPL35A
11	GO Molecular Function	Heterocyclic compound binding	GO:1901363	5977	29	2.43e-05	1.97e-08	UTP18|RPL19|UTP20|DDX18|NOP9|ACTC1|BPTF|H1-4|RPL13|RPL15|DDX54|RRP1B|RPS2|PES1|DHCR7|DNMT1|RPL39|RPL5|NKAP|DDX31|GAPDH|EBNA1BP2|RPL32|SRSF5|BOP1|RPS19|RPL9|ENO1|RPL35A
11	GO Cellular Component	Preribosome, large subunit precursor	GO:0030687	21	4	2.52e-05	1.6e-07	RRP1B|PES1|EBNA1BP2|BOP1
11	GO Molecular Function	Organic cyclic compound binding	GO:0097159	6050	29	2.63e-05	2.66e-08	UTP18|RPL19|UTP20|DDX18|NOP9|ACTC1|BPTF|H1-4|RPL13|RPL15|DDX54|RRP1B|RPS2|PES1|DHCR7|DNMT1|RPL39|RPL5|NKAP|DDX31|GAPDH|EBNA1BP2|RPL32|SRSF5|BOP1|RPS19|RPL9|ENO1|RPL35A
11	GO Biological Process	Nucleobase-containing compound metabolic process	GO:0006139	2722	20	2.97e-05	3.22e-08	UTP18|UTP20|DDX18|NOP9|HSD17B12|CCNL1|USP39|DDX54|RRP1B|PES1|DNMT1|TRRAP|RPL5|GAPDH|EBNA1BP2|SRSF5|BOP1|RPS19|ENO1|RPL35A
11	GO Biological Process	Organic cyclic compound metabolic process	GO:1901360	3181	21	6.62e-05	7.59e-08	UTP18|UTP20|DDX18|NOP9|HSD17B12|CCNL1|USP39|DDX54|RRP1B|PES1|DHCR7|DNMT1|TRRAP|RPL5|GAPDH|EBNA1BP2|SRSF5|BOP1|RPS19|ENO1|RPL35A
11	GO Biological Process	Metabolic process	GO:0008152	7988	32	9.85e-05	1.38e-07	UTP18|RPL19|UTP20|DDX18|NOP9|HSD17B12|OXA1L|CCNL1|H1-4|RPL13|RPL15|HCFC1|USP39|DDX54|RRP1B|NDUFA4|RPS2|PES1|DHCR7|DNMT1|TRRAP|RPL39|RPL5|GAPDH|EBNA1BP2|RPL32|SRSF5|BOP1|RPS19|RPL9|ENO1|RPL35A
11	GO Biological Process	Cellular component biogenesis	GO:0044085	2702	19	0.00012	1.81e-07	UTP18|UTP20|DDX18|NOP9|OXA1L|ACTC1|H1-4|USP39|DDX54|RRP1B|PES1|DNMT1|RPL5|DDX31|EBNA1BP2|SRSF5|BOP1|RPS19|RPL35A
11	GO Biological Process	Nitrogen compound metabolic process	GO:0006807	6643	29	0.00017	2.62e-07	UTP18|RPL19|UTP20|DDX18|NOP9|HSD17B12|CCNL1|H1-4|RPL13|RPL15|HCFC1|USP39|DDX54|RRP1B|RPS2|PES1|DNMT1|TRRAP|RPL39|RPL5|GAPDH|EBNA1BP2|RPL32|SRSF5|BOP1|RPS19|RPL9|ENO1|RPL35A
11	GO Biological Process	Maturation of 5.8S rRNA from tricistronic rRNA transcript (SSU-rRNA, 5.8S rRNA, LSU-rRNA)	GO:0000466	25	4	0.00018	2.98e-07	UTP20|NOP9|PES1|BOP1
11	GO Biological Process	Macromolecule metabolic process	GO:0043170	5781	27	0.00018	3.18e-07	UTP18|RPL19|UTP20|DDX18|NOP9|CCNL1|H1-4|RPL13|RPL15|HCFC1|USP39|DDX54|RRP1B|RPS2|PES1|DNMT1|TRRAP|RPL39|RPL5|GAPDH|EBNA1BP2|RPL32|SRSF5|BOP1|RPS19|RPL9|RPL35A
11	GO Biological Process	Primary metabolic process	GO:0044238	7156	30	0.00018	2.87e-07	UTP18|RPL19|UTP20|DDX18|NOP9|HSD17B12|CCNL1|H1-4|RPL13|RPL15|HCFC1|USP39|DDX54|RRP1B|RPS2|PES1|DHCR7|DNMT1|TRRAP|RPL39|RPL5|GAPDH|EBNA1BP2|RPL32|SRSF5|BOP1|RPS19|RPL9|ENO1|RPL35A
11	GO Biological Process	Nucleic acid metabolic process	GO:0090304	2203	17	0.00018	3.1e-07	UTP18|UTP20|DDX18|NOP9|CCNL1|USP39|DDX54|RRP1B|PES1|DNMT1|TRRAP|RPL5|EBNA1BP2|SRSF5|BOP1|RPS19|RPL35A
11	GO Molecular Function	Structural molecule activity	GO:0005198	776	11	0.00019	2.28e-07	RPL19|H1-4|RPL13|RPL15|RPS2|RPL39|RPL5|RPL32|RPS19|RPL9|RPL35A
11	GO Cellular Component	Nuclear lumen	GO:0031981	4526	23	0.00022	1.51e-06	UTP18|RPL19|UTP20|DDX18|NOP9|CCNL1|BPTF|RPL13|HCFC1|USP39|DDX54|RRP1B|RPS2|PES1|DNMT1|TRRAP|RPL5|NKAP|DDX31|EBNA1BP2|SRSF5|BOP1|RPS19
11	GO Cellular Component	Intracellular organelle	GO:0043229	13231	38	0.00051	3.7e-06	TOMM22|UTP18|RPL19|SLC7A5|UTP20|DDX18|NOP9|HSD17B12|OXA1L|ACTC1|CCNL1|BPTF|H1-4|RPL13|RPL15|HCFC1|USP39|DDX54|RRP1B|NDUFA4|RPS2|PES1|DHCR7|DNMT1|TRRAP|RPL39|RPL5|NKAP|DDX31|GAPDH|EBNA1BP2|RPL32|SRSF5|BOP1|RPS19|RPL9|ENO1|RPL35A
11	GO Biological Process	Organic substance metabolic process	GO:0071704	7522	30	0.00052	9.93e-07	UTP18|RPL19|UTP20|DDX18|NOP9|HSD17B12|CCNL1|H1-4|RPL13|RPL15|HCFC1|USP39|DDX54|RRP1B|RPS2|PES1|DHCR7|DNMT1|TRRAP|RPL39|RPL5|GAPDH|EBNA1BP2|RPL32|SRSF5|BOP1|RPS19|RPL9|ENO1|RPL35A
11	GO Cellular Component	Preribosome, small subunit precursor	GO:0030688	15	3	0.00073	5.7e-06	UTP20|NOP9|RRP1B
11	GO Cellular Component	Nucleus	GO:0005634	7672	29	0.00094	7.82e-06	UTP18|RPL19|UTP20|DDX18|NOP9|CCNL1|BPTF|H1-4|RPL13|RPL15|HCFC1|USP39|DDX54|RRP1B|RPS2|PES1|DHCR7|DNMT1|TRRAP|RPL5|NKAP|DDX31|GAPDH|EBNA1BP2|SRSF5|BOP1|RPS19|RPL9|ENO1
11	GO Biological Process	Cellular component organization or biogenesis	GO:0071840	5639	25	0.0022	4.58e-06	TOMM22|UTP18|UTP20|DDX18|NOP9|HSD17B12|OXA1L|ACTC1|BPTF|H1-4|HCFC1|USP39|DDX54|RRP1B|PES1|DNMT1|TRRAP|RPL5|DDX31|GAPDH|EBNA1BP2|SRSF5|BOP1|RPS19|RPL35A
11	GO Cellular Component	Intracellular organelle lumen	GO:0070013	5660	24	0.0024	2.09e-05	UTP18|RPL19|UTP20|DDX18|NOP9|OXA1L|CCNL1|BPTF|RPL13|HCFC1|USP39|DDX54|RRP1B|RPS2|PES1|DNMT1|TRRAP|RPL5|NKAP|DDX31|EBNA1BP2|SRSF5|BOP1|RPS19
11	GO Biological Process	Maturation of LSU-rRNA from tricistronic rRNA transcript (SSU-rRNA, 5.8S rRNA, LSU-rRNA)	GO:0000463	15	3	0.0026	5.7e-06	DDX18|PES1|BOP1
11	GO Biological Process	Endonucleolytic cleavage of tricistronic rRNA transcript (SSU-rRNA, 5.8S rRNA, LSU-rRNA)	GO:0000479	16	3	0.003	6.76e-06	UTP20|NOP9|BOP1
11	GO Cellular Component	PeBoW complex	GO:0070545	3	2	0.0035	3.79e-05	PES1|BOP1
11	GO Cellular Component	Polysomal ribosome	GO:0042788	31	3	0.0036	4.09e-05	RPL19|RPL39|RPL32
11	GO Biological Process	Cellular nitrogen compound biosynthetic process	GO:0044271	1494	12	0.0089	2.09e-05	RPL19|HSD17B12|RPL13|RPL15|RPS2|DNMT1|RPL39|RPL5|RPL32|RPS19|RPL9|RPL35A
11	GO Cellular Component	Focal adhesion	GO:0005925	416	6	0.0141	0.00017	RPL19|ACTC1|RPS2|RPL5|RPS19|RPL9
11	GO Biological Process	Negative regulation of vascular associated smooth muscle cell apoptotic process	GO:1905460	3	2	0.0149	3.79e-05	SLC7A5|DNMT1
11	GO Biological Process	Organonitrogen compound biosynthetic process	GO:1901566	1338	11	0.0157	4.11e-05	RPL19|HSD17B12|RPL13|RPL15|RPS2|RPL39|RPL5|RPL32|RPS19|RPL9|RPL35A
11	GO Cellular Component	Membrane-bounded organelle	GO:0043227	13188	36	0.0166	0.00021	TOMM22|UTP18|RPL19|SLC7A5|UTP20|DDX18|NOP9|HSD17B12|OXA1L|ACTC1|CCNL1|BPTF|H1-4|RPL13|RPL15|HCFC1|USP39|DDX54|RRP1B|NDUFA4|RPS2|PES1|DHCR7|DNMT1|TRRAP|RPL5|NKAP|DDX31|GAPDH|EBNA1BP2|SRSF5|BOP1|RPS19|RPL9|ENO1|RPL35A
11	GO Biological Process	Ribonucleoprotein complex assembly	GO:0022618	203	5	0.0199	5.33e-05	USP39|RPL5|SRSF5|BOP1|RPS19
11	GO Biological Process	Macromolecule biosynthetic process	GO:0009059	1394	11	0.0218	5.97e-05	RPL19|RPL13|RPL15|RPS2|DNMT1|RPL39|RPL5|RPL32|RPS19|RPL9|RPL35A
11	GO Biological Process	Maturation of SSU-rRNA from tricistronic rRNA transcript (SSU-rRNA, 5.8S rRNA, LSU-rRNA)	GO:0000462	39	3	0.0271	7.76e-05	UTP20|NOP9|RPS19
11	GO Biological Process	Endonucleolytic cleavage to generate mature 5-end of SSU-rRNA from (SSU-rRNA, 5.8S rRNA, LSU-rRNA)	GO:0000472	5	2	0.0271	7.94e-05	UTP20|NOP9
11	GO Cellular Component	Intracellular membrane-bounded organelle	GO:0043231	12149	34	0.0317	0.00045	TOMM22|UTP18|RPL19|SLC7A5|UTP20|DDX18|NOP9|HSD17B12|OXA1L|CCNL1|BPTF|H1-4|RPL13|RPL15|HCFC1|USP39|DDX54|RRP1B|NDUFA4|RPS2|PES1|DHCR7|DNMT1|TRRAP|RPL5|NKAP|DDX31|GAPDH|EBNA1BP2|SRSF5|BOP1|RPS19|RPL9|ENO1
11	GO Cellular Component	Heterochromatin	GO:0000792	77	3	0.036	0.00053	H1-4|RRP1B|DNMT1
12	GO Molecular Function	RNA binding	GO:0003723	1672	78	6.6e-54	1.34e-57	PNN|FBL|RPL18A|SF3B6|CEBPZ|SRSF6|H4C6|RBM39|RPL35|PPIG|RPL8|NOP58|RPS11|RPL29|RPS23|SNRPD1|SRRM2|RPL4|SRSF7|SRRM1|H1-10|PRPF4B|MTDH|BRIX1|H1-2|RPL7|MRPL20|RPL3|RPL27A|RPL21|DDX21|LUC7L2|RPS26|SCAF1|DKC1|PRPF38B|NOC3L|RPL7A|SRSF3|BMS1|RPS6|NOP56|NOP2|RPS9|RPL13A|SRSF2|LUC7L3|RPL24|RPL34|RPL14|RPS8|PRPF40A|RPL31|RPL23A|GPATCH4|FTSJ3|RPL6|NOP14|RPL10|RPS24|TRA2B|U2SURP|SRSF10|RPL30|FAU|RPL18|RPL28|R…
12	GO Cellular Component	Ribonucleoprotein complex	GO:1990904	687	57	1.02e-48	4.98e-52	PNN|FBL|RPL18A|SF3B6|RPL35|RPL8|NOP58|RPS11|RPL29|RPS23|SNRPD1|SRRM2|RPL4|SRRM1|PRPF4B|RPL7|MRPL20|RPL3|RPL27A|RPL21|LUC7L2|RPS26|DKC1|PRPF38B|RPL7A|BMS1|RPS6|NOP56|RPS9|RPL13A|LUC7L3|RPL24|RPL34|RPL14|RPS8|PRPF40A|RPL31|RPL23A|FTSJ3|RPL6|NOP14|RPL10|RPS24|TRA2B|RPL30|FAU|RPL18|RPL28|RSL1D1|RPL26|RPL17|RPL36|RPL27|RPS5|SNRNP70|NSA2|RPS17
12	GO Cellular Component	Cytosolic ribosome	GO:0022626	101	35	4.88e-47	4.77e-50	RPL18A|RPL35|RPL8|RPS11|RPL29|RPS23|RPL4|RPL7|RPL3|RPL27A|RPL21|RPS26|RPL7A|RPS6|RPS9|RPL13A|RPL24|RPL34|RPL14|RPS8|RPL31|RPL23A|RPL6|RPL10|RPS24|RPL30|FAU|RPL18|RPL28|RPL26|RPL17|RPL36|RPL27|RPS5|RPS17
12	GO Biological Process	Cytoplasmic translation	GO:0002181	123	35	2.71e-43	1.73e-47	RPL18A|RPL35|RPL8|RPS11|RPL29|RPS23|RPL4|RPL7|RPL3|RPL27A|RPL21|RPS26|RPL7A|RPS6|RPS9|RPL13A|RPL24|RPL34|RPL14|RPS8|RPL31|RPL23A|RPL6|RPL10|RPS24|RPL30|FAU|RPL18|RPL28|RPL26|RPL17|RPL36|RPL27|RPS5|RPS17
12	GO Molecular Function	Structural constituent of ribosome	GO:0003735	169	36	1.57e-41	6.38e-45	RPL18A|RPL35|RPL8|RPS11|RPL29|RPS23|RPL4|RPL7|MRPL20|RPL3|RPL27A|RPL21|RPS26|RPL7A|RPS6|RPS9|RPL13A|RPL24|RPL34|RPL14|RPS8|RPL31|RPL23A|RPL6|RPL10|RPS24|RPL30|FAU|RPL18|RPL28|RPL26|RPL17|RPL36|RPL27|RPS5|RPS17
12	GO Cellular Component	Ribosomal subunit	GO:0044391	187	36	1.12e-40	1.64e-43	RPL18A|RPL35|RPL8|RPS11|RPL29|RPS23|RPL4|RPL7|MRPL20|RPL3|RPL27A|RPL21|RPS26|RPL7A|RPS6|RPS9|RPL13A|RPL24|RPL34|RPL14|RPS8|RPL31|RPL23A|RPL6|RPL10|RPS24|RPL30|FAU|RPL18|RPL28|RPL26|RPL17|RPL36|RPL27|RPS5|RPS17
12	GO Biological Process	Gene expression	GO:0010467	2101	72	6.03e-39	7.69e-43	PNN|FBL|RPL18A|SPCS1|SF3B6|SRSF6|H4C6|RBM39|RPL35|PPIG|RPL8|NOP58|RPS11|RPL29|RPS23|SNRPD1|SRRM2|RPL4|SRSF7|SRRM1|PRPF4B|BRIX1|RPL7|MRPL20|RPL3|RPL27A|RPL21|DDX21|LUC7L2|RPS26|SCAF1|DKC1|PRPF38B|RPL7A|SRSF3|BMS1|RPS6|NOP56|NOP2|RPS9|RPL13A|SRSF2|LUC7L3|RPL24|RPL34|RPL14|RPS8|PRPF40A|RPL31|RPL23A|FTSJ3|RPL6|NOP14|RPL10|RPS24|TRA2B|U2SURP|SRSF10|RPL30|FAU|RPL18|RPL28|RNPS1|RSL1D1|RPL26|RPL17|RPL36|…
12	GO Molecular Function	Nucleic acid binding	GO:0003676	4003	86	1.26e-35	7.68e-39	PNN|FBL|RPL18A|SF3B6|CEBPZ|SRSF6|H4C6|RBM39|RPL35|PPIG|RPL8|NOP58|RPS11|RPL29|RPS23|SNRPD1|SRRM2|H2AZ2|RPL4|SRSF7|SRRM1|H1-10|PRPF4B|MTDH|BRIX1|H1-2|RPL7|MRPL20|RPL3|RPL27A|RPL21|DDX21|LUC7L2|RPS26|SCAF1|H2AC18|DKC1|PRPF38B|NOC3L|RPL7A|MACROH2A2|SRSF3|BMS1|RPS6|NOP56|NOP2|RPS9|RPL13A|SRSF2|LUC7L3|RPL24|RPL34|RPL14|RPS8|PRPF40A|RPL31|RPL23A|GPATCH4|FTSJ3|HMGA1|HP1BP3|RPL6|NOP14|RPL10|RPS24|TRA2B|U…
12	GO Molecular Function	Structural molecule activity	GO:0005198	776	49	1.9e-35	1.54e-38	PNN|RPL18A|H4C6|RPL35|RPL8|RPS11|RPL29|RPS23|H2AZ2|RPL4|H1-10|H1-2|RPL7|MRPL20|RPL3|RPL27A|RPL21|RPS26|H2AC18|RPL7A|MACROH2A2|RPS6|RPS9|RPL13A|JUP|RPL24|RPL34|RPL14|RPS8|RPL31|RPL23A|HMGA1|HP1BP3|RPL6|RPL10|RPS24|MACROH2A1|RPL30|FAU|RPL18|RPL28|RPL26|RPL17|RPL36|RPL27|RPS5|H2BC3|RPS17|H3-2
12	GO Cellular Component	Cytosolic large ribosomal subunit	GO:0022625	56	25	2.87e-35	7.01e-38	RPL18A|RPL35|RPL8|RPL29|RPL4|RPL7|RPL3|RPL27A|RPL21|RPL7A|RPL13A|RPL24|RPL34|RPL14|RPL31|RPL23A|RPL6|RPL10|RPL30|RPL18|RPL28|RPL26|RPL17|RPL36|RPL27
12	GO Biological Process	Cellular nitrogen compound metabolic process	GO:0034641	3463	79	4.46e-32	8.53e-36	PNN|FBL|RPL18A|SPCS1|SF3B6|SRSF6|H4C6|RBM39|NDUFB5|RPL35|PPIG|RPL8|NOP58|MCCC1|RPS11|MPC2|RPL29|RPS23|SNRPD1|SRRM2|RPL4|SRSF7|SRRM1|PRPF4B|BRIX1|RPL7|ACACB|MRPL20|RPL3|RPL27A|RPL21|DDX21|LUC7L2|RPS26|SCAF1|DKC1|PRPF38B|NOC3L|RPL7A|SRSF3|BMS1|MDC1|RPS6|NOP56|NOP2|RPS9|RPL13A|SRSF2|LUC7L3|RPL24|RPL34|RPL14|RPS8|PRPF40A|RPL31|RPL23A|FTSJ3|HMGA1|RPL6|NOP14|RPL10|RPS24|TRA2B|U2SURP|SRSF10|RPL30|FAU|RP…
12	GO Cellular Component	Large ribosomal subunit	GO:0015934	113	26	1.64e-30	4.81e-33	RPL18A|RPL35|RPL8|RPL29|RPL4|RPL7|MRPL20|RPL3|RPL27A|RPL21|RPL7A|RPL13A|RPL24|RPL34|RPL14|RPL31|RPL23A|RPL6|RPL10|RPL30|RPL18|RPL28|RPL26|RPL17|RPL36|RPL27
12	GO Biological Process	Translation	GO:0006412	389	36	1.61e-29	4.09e-33	RPL18A|RPL35|RPL8|RPS11|RPL29|RPS23|RPL4|RPL7|MRPL20|RPL3|RPL27A|RPL21|RPS26|RPL7A|RPS6|RPS9|RPL13A|RPL24|RPL34|RPL14|RPS8|RPL31|RPL23A|RPL6|RPL10|RPS24|RPL30|FAU|RPL18|RPL28|RPL26|RPL17|RPL36|RPL27|RPS5|RPS17
12	GO Molecular Function	Heterocyclic compound binding	GO:1901363	5977	92	2.53e-28	2.57e-31	PNN|FBL|RPL18A|MYH1|SF3B6|CEBPZ|SRSF6|H4C6|RBM39|RPL35|PPIG|RPL8|NOP58|MCCC1|RPS11|RPL29|RPS23|SNRPD1|SRRM2|H2AZ2|RPL4|SRSF7|SRRM1|H1-10|PRPF4B|MTDH|BRIX1|H1-2|RPL7|ACACB|MRPL20|BAZ1B|RPL3|RPL27A|RPL21|DDX21|LUC7L2|RPS26|SCAF1|H2AC18|DKC1|PRPF38B|NOC3L|RPL7A|MACROH2A2|SRSF3|BMS1|PCCA|RPS6|NOP56|NOP2|RPS9|RPL13A|SRSF2|LUC7L3|RPL24|RPL34|RPL14|RPS8|PRPF40A|RPL31|RPL23A|GPATCH4|FTSJ3|HMGA1|HP1BP3|RP…
12	GO Molecular Function	Organic cyclic compound binding	GO:0097159	6050	92	5.85e-28	7.12e-31	PNN|FBL|RPL18A|MYH1|SF3B6|CEBPZ|SRSF6|H4C6|RBM39|RPL35|PPIG|RPL8|NOP58|MCCC1|RPS11|RPL29|RPS23|SNRPD1|SRRM2|H2AZ2|RPL4|SRSF7|SRRM1|H1-10|PRPF4B|MTDH|BRIX1|H1-2|RPL7|ACACB|MRPL20|BAZ1B|RPL3|RPL27A|RPL21|DDX21|LUC7L2|RPS26|SCAF1|H2AC18|DKC1|PRPF38B|NOC3L|RPL7A|MACROH2A2|SRSF3|BMS1|PCCA|RPS6|NOP56|NOP2|RPS9|RPL13A|SRSF2|LUC7L3|RPL24|RPL34|RPL14|RPS8|PRPF40A|RPL31|RPL23A|GPATCH4|FTSJ3|HMGA1|HP1BP3|RP…
12	GO Biological Process	Amide biosynthetic process	GO:0043604	536	38	1.36e-27	5.19e-31	RPL18A|RPL35|RPL8|RPS11|MPC2|RPL29|RPS23|RPL4|RPL7|ACACB|MRPL20|RPL3|RPL27A|RPL21|RPS26|RPL7A|RPS6|RPS9|RPL13A|RPL24|RPL34|RPL14|RPS8|RPL31|RPL23A|RPL6|RPL10|RPS24|RPL30|FAU|RPL18|RPL28|RPL26|RPL17|RPL36|RPL27|RPS5|RPS17
12	GO Biological Process	RNA processing	GO:0006396	868	44	4.68e-27	2.09e-30	PNN|FBL|SF3B6|SRSF6|RBM39|RPL35|PPIG|NOP58|SNRPD1|SRRM2|SRSF7|SRRM1|PRPF4B|BRIX1|RPL7|DDX21|LUC7L2|SCAF1|DKC1|PRPF38B|RPL7A|SRSF3|BMS1|RPS6|NOP56|NOP2|SRSF2|LUC7L3|RPL14|RPS8|PRPF40A|FTSJ3|NOP14|RPS24|TRA2B|U2SURP|SRSF10|RNPS1|RSL1D1|RPL26|RPL27|SNRNP70|NSA2|RPS17
12	GO Biological Process	Ribonucleoprotein complex biogenesis	GO:0022613	449	35	1.76e-26	8.99e-30	FBL|SF3B6|SRSF6|RPL35|NOP58|SNRPD1|BRIX1|RPL7|MRPL20|DDX21|LUC7L2|DKC1|RPL7A|BMS1|RPS6|NOP56|NOP2|LUC7L3|RPL24|RPL14|RPS8|RPL23A|FTSJ3|RPL6|NOP14|RPL10|RPS24|SRSF10|FAU|RSL1D1|RPL26|RPL27|RPS5|NSA2|RPS17
12	GO Biological Process	Peptide metabolic process	GO:0006518	547	37	3.18e-26	1.83e-29	RPL18A|SPCS1|RPL35|RPL8|RPS11|RPL29|RPS23|RPL4|RPL7|MRPL20|RPL3|RPL27A|RPL21|RPS26|RPL7A|RPS6|RPS9|RPL13A|RPL24|RPL34|RPL14|RPS8|RPL31|RPL23A|RPL6|RPL10|RPS24|RPL30|FAU|RPL18|RPL28|RPL26|RPL17|RPL36|RPL27|RPS5|RPS17
12	GO Biological Process	Ribosome biogenesis	GO:0042254	299	29	7.06e-24	4.5e-27	FBL|RPL35|NOP58|BRIX1|RPL7|MRPL20|DDX21|DKC1|RPL7A|BMS1|RPS6|NOP56|NOP2|RPL24|RPL14|RPS8|RPL23A|FTSJ3|RPL6|NOP14|RPL10|RPS24|FAU|RSL1D1|RPL26|RPL27|RPS5|NSA2|RPS17
12	GO Biological Process	Cellular amide metabolic process	GO:0043603	810	40	7.25e-24	5.09e-27	RPL18A|SPCS1|RPL35|RPL8|MCCC1|RPS11|MPC2|RPL29|RPS23|RPL4|RPL7|ACACB|MRPL20|RPL3|RPL27A|RPL21|RPS26|RPL7A|RPS6|RPS9|RPL13A|RPL24|RPL34|RPL14|RPS8|RPL31|RPL23A|RPL6|RPL10|RPS24|RPL30|FAU|RPL18|RPL28|RPL26|RPL17|RPL36|RPL27|RPS5|RPS17
12	GO Cellular Component	Protein-containing complex	GO:0032991	5506	82	7.53e-22	2.57e-24	PNN|FBL|RPL18A|MYH1|SPCS1|SF3B6|CEBPZ|H4C6|RBM39|NDUFB5|RPL35|RPL8|NOP58|MCCC1|EMC4|RPS11|MPC2|RPL29|RPS23|SNRPD1|SRRM2|H2AZ2|RPL4|SRRM1|H1-10|PRPF4B|H1-2|RPL7|MRPL20|BAZ1B|RPL3|RPL27A|RPL21|DDX21|LUC7L2|RPS26|H2AC18|DKC1|PRPF38B|RPL7A|MACROH2A2|BMS1|PCCA|UQCRQ|RPS6|NOP56|RPS9|RPL13A|LUC7L3|JUP|RPL24|RPL34|RPL14|RPS8|PRPF40A|RPL31|RPL23A|FTSJ3|HMGA1|HP1BP3|RPL6|NOP14|RPL10|RPS24|TRA2B|MACROH2A1|R…
12	GO Biological Process	Cellular macromolecule biosynthetic process	GO:0034645	778	37	3.25e-21	2.48e-24	RPL18A|RPL35|RPL8|RPS11|RPL29|RFT1|RPS23|RPL4|RPL7|MRPL20|RPL3|RPL27A|RPL21|RPS26|RPL7A|RPS6|RPS9|RPL13A|RPL24|RPL34|RPL14|RPS8|RPL31|RPL23A|RPL6|RPL10|RPS24|RPL30|FAU|RPL18|RPL28|RPL26|RPL17|RPL36|RPL27|RPS5|RPS17
12	GO Biological Process	Cellular metabolic process	GO:0044237	6568	86	3.58e-19	2.97e-22	PNN|FBL|RPL18A|SPCS1|SF3B6|SRSF6|H4C6|RBM39|NDUFB5|RPL35|PPIG|RPL8|NOP58|MCCC1|RPS11|MPC2|RPL29|RFT1|RPS23|SNRPD1|SRRM2|RPL4|SRSF7|SRRM1|PRPF4B|BRIX1|H1-2|RPL7|ACACB|MRPL20|BAZ1B|RPL3|RPL27A|RPL21|DDX21|LUC7L2|RPS26|SCAF1|DKC1|PRPF38B|NOC3L|RPL7A|SRSF3|BMS1|PCCA|MDC1|UQCRQ|RPS6|NOP56|NOP2|RPS9|RPL13A|SRSF2|LUC7L3|RPL24|RPL34|RPL14|RPS8|PRPF40A|RPL31|RPL23A|HERC1|FTSJ3|HMGA1|RPL6|NOP14|RPL10|RPS24…
12	GO Biological Process	RNA metabolic process	GO:0016070	1550	45	2.11e-18	1.88e-21	PNN|FBL|SF3B6|SRSF6|H4C6|RBM39|RPL35|PPIG|NOP58|SNRPD1|SRRM2|SRSF7|SRRM1|PRPF4B|BRIX1|RPL7|DDX21|LUC7L2|SCAF1|DKC1|PRPF38B|RPL7A|SRSF3|BMS1|RPS6|NOP56|NOP2|SRSF2|LUC7L3|RPL14|RPS8|PRPF40A|FTSJ3|NOP14|RPS24|TRA2B|U2SURP|SRSF10|RNPS1|RSL1D1|RPL26|RPL27|SNRNP70|NSA2|RPS17
12	GO Biological Process	Cellular nitrogen compound biosynthetic process	GO:0044271	1494	44	3.85e-18	3.69e-21	RPL18A|H4C6|NDUFB5|RPL35|RPL8|RPS11|MPC2|RPL29|RPS23|RPL4|RPL7|ACACB|MRPL20|RPL3|RPL27A|RPL21|DDX21|RPS26|SCAF1|DKC1|RPL7A|RPS6|RPS9|RPL13A|RPL24|RPL34|RPL14|RPS8|RPL31|RPL23A|RPL6|RPL10|RPS24|RPL30|FAU|RPL18|RPL28|RNPS1|RPL26|RPL17|RPL36|RPL27|RPS5|RPS17
12	GO Biological Process	rRNA processing	GO:0006364	220	22	7.29e-18	7.44e-21	FBL|RPL35|NOP58|BRIX1|RPL7|DDX21|DKC1|RPL7A|BMS1|RPS6|NOP56|NOP2|RPL14|RPS8|FTSJ3|NOP14|RPS24|RSL1D1|RPL26|RPL27|NSA2|RPS17
12	GO Biological Process	Macromolecule biosynthetic process	GO:0009059	1394	42	1.69e-17	1.83e-20	RPL18A|H4C6|RPL35|RPL8|RPS11|RPL29|RFT1|RPS23|RPL4|RPL7|MRPL20|RPL3|RPL27A|RPL21|DDX21|RPS26|SCAF1|DKC1|RPL7A|RPS6|RPS9|RPL13A|RPL24|RPL34|RPL14|RPS8|RPL31|RPL23A|RPL6|RPL10|RPS24|RPL30|FAU|RPL18|RPL28|RNPS1|RPL26|RPL17|RPL36|RPL27|RPS5|RPS17
12	GO Biological Process	Macromolecule metabolic process	GO:0043170	5781	79	2.12e-17	2.44e-20	PNN|FBL|RPL18A|SPCS1|SF3B6|SRSF6|H4C6|RBM39|RPL35|PPIG|RPL8|NOP58|RPS11|RPL29|RFT1|RPS23|SNRPD1|SRRM2|RPL4|SRSF7|SRRM1|PRPF4B|BRIX1|H1-2|RPL7|MRPL20|BAZ1B|RPL3|RPL27A|RPL21|DDX21|LUC7L2|RPS26|SCAF1|DKC1|PRPF38B|NOC3L|RPL7A|SRSF3|BMS1|MDC1|RPS6|NOP56|NOP2|RPS9|RPL13A|SRSF2|LUC7L3|RPL24|RPL34|RPL14|RPS8|PRPF40A|RPL31|RPL23A|HERC1|FTSJ3|HMGA1|RPL6|NOP14|RPL10|RPS24|TRA2B|U2SURP|SRSF10|RPL30|FAU|RPL1…
12	GO Biological Process	Nitrogen compound metabolic process	GO:0006807	6643	84	2.66e-17	3.23e-20	PNN|FBL|RPL18A|SPCS1|SF3B6|SRSF6|H4C6|RBM39|NDUFB5|RPL35|PPIG|RPL8|NOP58|MCCC1|RPS11|MPC2|RPL29|RFT1|RPS23|SNRPD1|SRRM2|RPL4|SRSF7|SRRM1|PRPF4B|BRIX1|H1-2|RPL7|ACACB|MRPL20|BAZ1B|RPL3|RPL27A|RPL21|DDX21|LUC7L2|RPS26|SCAF1|DKC1|PRPF38B|NOC3L|RPL7A|SRSF3|BMS1|PCCA|MDC1|RPS6|NOP56|NOP2|RPS9|RPL13A|SRSF2|LUC7L3|RPL24|RPL34|RPL14|RPS8|PRPF40A|RPL31|RPL23A|HERC1|FTSJ3|HMGA1|RPL6|NOP14|RPL10|RPS24|TRA2B…
12	GO Biological Process	Primary metabolic process	GO:0044238	7156	86	1.2e-16	1.61e-19	PNN|FBL|RPL18A|SPCS1|SF3B6|SRSF6|H4C6|RBM39|NDUFB5|RPL35|PPIG|RPL8|NOP58|MCCC1|RPS11|MPC2|RPL29|RFT1|RPS23|SNRPD1|SRRM2|RPL4|SRSF7|SRRM1|PRPF4B|BRIX1|H1-2|RPL7|ACACB|MRPL20|BAZ1B|RPL3|RPL27A|RPL21|DDX21|LUC7L2|RPS26|SCAF1|DKC1|PRPF38B|NOC3L|RPL7A|SRSF3|BMS1|PCCA|MDC1|RPS6|NOP56|NOP2|RPS9|RPL13A|SRSF2|LUC7L3|RPL24|RPL34|RPL14|RPS8|PRPF40A|RPL31|RPL23A|HERC1|FTSJ3|HMGA1|RPL6|NOP14|RPL10|RPS24|TRA2B…
12	GO Biological Process	Organonitrogen compound biosynthetic process	GO:1901566	1338	40	1.93e-16	2.71e-19	RPL18A|NDUFB5|RPL35|RPL8|RPS11|MPC2|RPL29|RFT1|RPS23|RPL4|RPL7|ACACB|MRPL20|RPL3|RPL27A|RPL21|RPS26|RPL7A|RPS6|RPS9|RPL13A|RPL24|RPL34|RPL14|RPS8|RPL31|RPL23A|RPL6|RPL10|RPS24|RPL30|FAU|RPL18|RPL28|RPL26|RPL17|RPL36|RPL27|RPS5|RPS17
12	GO Cellular Component	Nuclear lumen	GO:0031981	4526	68	5.85e-16	2.29e-18	PNN|FBL|SF3B6|SRSF6|H4C6|RBM39|NDUFB5|RPL35|PPIG|BRD4|NOP58|RPS11|RPS23|SNRPD1|SRRM2|RPL4|SRSF7|SRRM1|H1-10|PRPF4B|MTDH|BRIX1|RPL7|BAZ1B|RPL3|DDX21|LUC7L2|RPS26|DKC1|NOC3L|RPL7A|MACROH2A2|SRSF3|BMS1|MAGED2|MDC1|RPS6|NOP56|NOP2|RPS9|RPL13A|SRSF2|LUC7L3|RPS8|PRPF40A|RPL23A|GPATCH4|FTSJ3|HMGA1|HP1BP3|NOP14|RPS24|TRA2B|U2SURP|SRSF10|MACROH2A1|FAU|RPL18|RNPS1|RSL1D1|RPL26|RPL36|RPL27|RPS5|SNRNP70|H2BC…
12	GO Biological Process	Ribosomal large subunit biogenesis	GO:0042273	74	15	8.8e-16	1.29e-18	RPL35|BRIX1|RPL7|MRPL20|RPL7A|NOP2|RPL24|RPL14|RPL23A|FTSJ3|RPL6|RPL10|RSL1D1|RPL26|NSA2
12	GO Biological Process	Organic substance metabolic process	GO:0071704	7522	86	3.83e-15	5.89e-18	PNN|FBL|RPL18A|SPCS1|SF3B6|SRSF6|H4C6|RBM39|NDUFB5|RPL35|PPIG|RPL8|NOP58|MCCC1|RPS11|MPC2|RPL29|RFT1|RPS23|SNRPD1|SRRM2|RPL4|SRSF7|SRRM1|PRPF4B|BRIX1|H1-2|RPL7|ACACB|MRPL20|BAZ1B|RPL3|RPL27A|RPL21|DDX21|LUC7L2|RPS26|SCAF1|DKC1|PRPF38B|NOC3L|RPL7A|SRSF3|BMS1|PCCA|MDC1|RPS6|NOP56|NOP2|RPS9|RPL13A|SRSF2|LUC7L3|RPL24|RPL34|RPL14|RPS8|PRPF40A|RPL31|RPL23A|HERC1|FTSJ3|HMGA1|RPL6|NOP14|RPL10|RPS24|TRA2B…
12	GO Biological Process	Nucleic acid metabolic process	GO:0090304	2203	48	3.83e-15	5.87e-18	PNN|FBL|SF3B6|SRSF6|H4C6|RBM39|RPL35|PPIG|NOP58|SNRPD1|SRRM2|SRSF7|SRRM1|PRPF4B|BRIX1|RPL7|DDX21|LUC7L2|SCAF1|DKC1|PRPF38B|NOC3L|RPL7A|SRSF3|BMS1|MDC1|RPS6|NOP56|NOP2|SRSF2|LUC7L3|RPL14|RPS8|PRPF40A|FTSJ3|HMGA1|NOP14|RPS24|TRA2B|U2SURP|SRSF10|RNPS1|RSL1D1|RPL26|RPL27|SNRNP70|NSA2|RPS17
12	GO Cellular Component	Intracellular non-membrane-bounded organelle	GO:0043232	5191	71	7.78e-15	3.42e-17	PNN|FBL|RPL18A|MYH1|H4C6|RBM39|RPL35|RPL8|BRD4|NOP58|RPS11|RPL29|RPS23|H2AZ2|RPL4|H1-10|PRPF4B|MTDH|BRIX1|H1-2|RPL7|MRPL20|BAZ1B|RPL3|RPL27A|RPL21|DDX21|RPS26|H2AC18|DKC1|NOC3L|RPL7A|MACROH2A2|BMS1|MAGED2|MDC1|RPS6|NOP56|NOP2|RPS9|RPL13A|JUP|RPL24|RPL34|RPL14|RPS8|RPL31|RPL23A|GPATCH4|FTSJ3|HMGA1|HP1BP3|RPL6|NOP14|RPL10|RPS24|MACROH2A1|RPL30|FAU|RPL18|RPL28|RSL1D1|RPL26|RPL17|RPL36|RPL27|RPS5|H2B…
12	GO Cellular Component	Nucleolus	GO:0005730	996	33	9.14e-15	4.91e-17	FBL|RPL35|NOP58|RPS11|RPL4|H1-10|MTDH|BRIX1|RPL7|BAZ1B|RPL3|DDX21|DKC1|NOC3L|RPL7A|BMS1|MAGED2|RPS6|NOP56|NOP2|RPS9|RPL13A|RPL23A|GPATCH4|FTSJ3|NOP14|MACROH2A1|RPL18|RSL1D1|RPL26|RPL36|RPL27|NSA2
12	GO Cellular Component	Intracellular organelle	GO:0043229	13231	107	3.35e-14	2.41e-16	PNN|FBL|RPL18A|MYH1|SPCS1|SF3B6|CEBPZ|SRSF6|H4C6|RBM39|DSG1|NDUFB5|RPL35|PPIG|RPL8|BRD4|NOP58|MCCC1|MTFP1|EMC4|RPS11|MPC2|RPL29|RFT1|RPS23|SNRPD1|SRRM2|H2AZ2|RPL4|SRSF7|SRRM1|H1-10|PRPF4B|MTDH|BRIX1|H1-2|RPL7|ACACB|MRPL20|BAZ1B|RPL3|RPL27A|RPL21|DDX21|LUC7L2|RPS26|SCAF1|H2AC18|DKC1|PRPF38B|NOC3L|RPL7A|MACROH2A2|MTCH1|SRSF3|BMS1|MAGED2|PCCA|MDC1|UQCRQ|RPS6|NOP56|NOP2|RPS9|RPL13A|SRSF2|LUC7L3|JUP|R…
12	GO Cellular Component	Intracellular organelle lumen	GO:0070013	5660	73	3.35e-14	1.96e-16	PNN|FBL|SF3B6|SRSF6|H4C6|RBM39|NDUFB5|RPL35|PPIG|BRD4|NOP58|MCCC1|RPS11|RPS23|SNRPD1|SRRM2|RPL4|SRSF7|SRRM1|H1-10|PRPF4B|MTDH|BRIX1|RPL7|MRPL20|BAZ1B|RPL3|DDX21|LUC7L2|RPS26|DKC1|NOC3L|RPL7A|MACROH2A2|SRSF3|BMS1|MAGED2|PCCA|MDC1|RPS6|NOP56|NOP2|RPS9|RPL13A|SRSF2|LUC7L3|JUP|RPS8|PRPF40A|RPL23A|GPATCH4|FTSJ3|HMGA1|HP1BP3|NOP14|RPS24|TRA2B|U2SURP|SRSF10|MACROH2A1|FAU|RPL18|RNPS1|RSL1D1|RPL26|RPL36|R…
12	GO Cellular Component	Polysomal ribosome	GO:0042788	31	11	3.97e-14	3.1e-16	RPL18A|RPL8|RPS23|RPS26|RPL7A|RPL24|RPL31|RPL6|RPL30|RPL18|RPL36
12	GO Biological Process	Metabolic process	GO:0008152	7988	87	4.54e-14	7.53e-17	PNN|FBL|RPL18A|SPCS1|SF3B6|SRSF6|H4C6|RBM39|NDUFB5|RPL35|PPIG|RPL8|NOP58|MCCC1|RPS11|MPC2|RPL29|RFT1|RPS23|SNRPD1|SRRM2|RPL4|SRSF7|SRRM1|PRPF4B|BRIX1|H1-2|RPL7|ACACB|MRPL20|BAZ1B|RPL3|RPL27A|RPL21|DDX21|LUC7L2|RPS26|SCAF1|DKC1|PRPF38B|NOC3L|RPL7A|SRSF3|BMS1|PCCA|MDC1|UQCRQ|RPS6|NOP56|NOP2|RPS9|RPL13A|SRSF2|LUC7L3|RPL24|RPL34|RPL14|RPS8|PRPF40A|RPL31|RPL23A|HERC1|FTSJ3|HMGA1|RPL6|NOP14|RPL10|RPS24…
12	GO Biological Process	ncRNA processing	GO:0034470	409	23	8.21e-14	1.41e-16	FBL|RPL35|NOP58|BRIX1|RPL7|DDX21|DKC1|RPL7A|SRSF3|BMS1|RPS6|NOP56|NOP2|RPL14|RPS8|FTSJ3|NOP14|RPS24|RSL1D1|RPL26|RPL27|NSA2|RPS17
12	GO Cellular Component	Nucleus	GO:0005634	7672	84	8.73e-14	7.25e-16	PNN|FBL|SF3B6|CEBPZ|SRSF6|H4C6|RBM39|NDUFB5|RPL35|PPIG|BRD4|NOP58|RPS11|MPC2|RPS23|SNRPD1|SRRM2|H2AZ2|RPL4|SRSF7|SRRM1|H1-10|PRPF4B|MTDH|BRIX1|H1-2|RPL7|ACACB|BAZ1B|RPL3|DDX21|LUC7L2|RPS26|SCAF1|H2AC18|DKC1|PRPF38B|NOC3L|RPL7A|MACROH2A2|SRSF3|BMS1|MAGED2|MDC1|RPS6|NOP56|NOP2|RPS9|RPL13A|SRSF2|LUC7L3|JUP|RPS8|PRPF40A|RPL23A|GPATCH4|FTSJ3|HMGA1|HP1BP3|RPL6|NOP14|RPL10|RPS24|TRA2B|EBP|U2SURP|SRSF10|…
12	GO Biological Process	Nucleobase-containing compound metabolic process	GO:0006139	2722	51	9.33e-14	1.66e-16	PNN|FBL|SF3B6|SRSF6|H4C6|RBM39|NDUFB5|RPL35|PPIG|NOP58|MPC2|SNRPD1|SRRM2|SRSF7|SRRM1|PRPF4B|BRIX1|RPL7|ACACB|DDX21|LUC7L2|SCAF1|DKC1|PRPF38B|NOC3L|RPL7A|SRSF3|BMS1|MDC1|RPS6|NOP56|NOP2|SRSF2|LUC7L3|RPL14|RPS8|PRPF40A|FTSJ3|HMGA1|NOP14|RPS24|TRA2B|U2SURP|SRSF10|RNPS1|RSL1D1|RPL26|RPL27|SNRNP70|NSA2|RPS17
12	GO Biological Process	Heterocycle metabolic process	GO:0046483	2891	52	2.08e-13	3.84e-16	PNN|FBL|SF3B6|SRSF6|H4C6|RBM39|NDUFB5|RPL35|PPIG|NOP58|MCCC1|MPC2|SNRPD1|SRRM2|SRSF7|SRRM1|PRPF4B|BRIX1|RPL7|ACACB|DDX21|LUC7L2|SCAF1|DKC1|PRPF38B|NOC3L|RPL7A|SRSF3|BMS1|MDC1|RPS6|NOP56|NOP2|SRSF2|LUC7L3|RPL14|RPS8|PRPF40A|FTSJ3|HMGA1|NOP14|RPS24|TRA2B|U2SURP|SRSF10|RNPS1|RSL1D1|RPL26|RPL27|SNRNP70|NSA2|RPS17
12	GO Biological Process	Cellular macromolecule metabolic process	GO:0044260	2512	48	5.45e-13	1.04e-15	FBL|RPL18A|RPL35|RPL8|RPS11|RPL29|RFT1|RPS23|SNRPD1|RPL4|H1-2|RPL7|MRPL20|RPL3|RPL27A|RPL21|DDX21|RPS26|DKC1|NOC3L|RPL7A|MDC1|RPS6|NOP2|RPS9|RPL13A|RPL24|RPL34|RPL14|RPS8|RPL31|RPL23A|FTSJ3|HMGA1|RPL6|RPL10|RPS24|RPL30|FAU|RPL18|RPL28|RNPS1|RPL26|RPL17|RPL36|RPL27|RPS5|RPS17
12	GO Biological Process	Organic substance biosynthetic process	GO:1901576	2438	47	8.93e-13	1.76e-15	RPL18A|H4C6|NDUFB5|RPL35|RPL8|RPS11|MPC2|RPL29|RFT1|RPS23|RPL4|RPL7|ACACB|MRPL20|RPL3|RPL27A|RPL21|DDX21|RPS26|SCAF1|DKC1|RPL7A|RPS6|RPS9|RPL13A|RPL24|RPL34|RPL14|RPS8|RPL31|RPL23A|RPL6|RPL10|RPS24|EBP|RPL30|FAU|RPL18|RPL28|RNPS1|RPL26|RPL17|RPL36|RPL27|RPS5|RPS17|PC
12	GO Cellular Component	Polysome	GO:0005844	65	12	1.28e-12	1.13e-14	RPL18A|RPL8|RPS23|RPS26|RPL7A|RPS6|RPL24|RPL31|RPL6|RPL30|RPL18|RPL36
12	GO Biological Process	RNA splicing	GO:0008380	370	21	1.42e-12	2.91e-15	PNN|SF3B6|SRSF6|RBM39|PPIG|SNRPD1|SRRM2|SRSF7|SRRM1|PRPF4B|LUC7L2|SCAF1|PRPF38B|SRSF3|SRSF2|LUC7L3|PRPF40A|TRA2B|SRSF10|RNPS1|SNRNP70
12	GO Biological Process	Organic cyclic compound metabolic process	GO:1901360	3181	53	1.94e-12	4.21e-15	PNN|FBL|SF3B6|SRSF6|H4C6|RBM39|NDUFB5|RPL35|PPIG|NOP58|MCCC1|MPC2|SNRPD1|SRRM2|SRSF7|SRRM1|PRPF4B|BRIX1|RPL7|ACACB|DDX21|LUC7L2|SCAF1|DKC1|PRPF38B|NOC3L|RPL7A|SRSF3|BMS1|MDC1|RPS6|NOP56|NOP2|SRSF2|LUC7L3|RPL14|RPS8|PRPF40A|FTSJ3|HMGA1|NOP14|RPS24|TRA2B|EBP|U2SURP|SRSF10|RNPS1|RSL1D1|RPL26|RPL27|SNRNP70|NSA2|RPS17
12	GO Biological Process	mRNA splicing, via spliceosome	GO:0000398	245	18	2.27e-12	5.21e-15	PNN|SF3B6|SRSF6|SNRPD1|SRRM2|SRSF7|SRRM1|PRPF4B|LUC7L2|PRPF38B|SRSF3|SRSF2|LUC7L3|PRPF40A|TRA2B|SRSF10|RNPS1|SNRNP70
12	GO Biological Process	Cellular biosynthetic process	GO:0044249	2362	45	6.02e-12	1.5e-14	RPL18A|H4C6|NDUFB5|RPL35|RPL8|RPS11|MPC2|RPL29|RFT1|RPS23|RPL4|RPL7|ACACB|MRPL20|RPL3|RPL27A|RPL21|DDX21|RPS26|SCAF1|DKC1|RPL7A|RPS6|RPS9|RPL13A|RPL24|RPL34|RPL14|RPS8|RPL31|RPL23A|RPL6|RPL10|RPS24|RPL30|FAU|RPL18|RPL28|RNPS1|RPL26|RPL17|RPL36|RPL27|RPS5|RPS17
12	GO Biological Process	Cellular component biogenesis	GO:0044085	2702	47	3.21e-11	8.39e-14	FBL|SF3B6|SRSF6|H4C6|DSG1|NDUFB5|RPL35|NOP58|RPS23|SNRPD1|H1-10|BRIX1|H1-2|RPL7|ACACB|MRPL20|DDX21|LUC7L2|DKC1|RPL7A|MACROH2A2|BMS1|RPS6|NOP56|NOP2|LUC7L3|JUP|RPL24|RPL14|RPS8|RPL23A|FTSJ3|HP1BP3|RPL6|NOP14|RPL10|RPS24|SRSF10|MACROH2A1|FAU|RSL1D1|RPL26|RPL27|RPS5|H2BC3|NSA2|RPS17
12	GO Cellular Component	Cytosolic small ribosomal subunit	GO:0022627	44	10	3.34e-11	3.27e-13	RPS11|RPS23|RPS26|RPS6|RPS9|RPS8|RPS24|FAU|RPS5|RPS17
12	GO Cellular Component	Intracellular membrane-bounded organelle	GO:0043231	12149	100	9.92e-11	1.02e-12	PNN|FBL|SPCS1|SF3B6|CEBPZ|SRSF6|H4C6|RBM39|DSG1|NDUFB5|RPL35|PPIG|BRD4|NOP58|MCCC1|MTFP1|EMC4|RPS11|MPC2|RFT1|RPS23|SNRPD1|SRRM2|H2AZ2|RPL4|SRSF7|SRRM1|H1-10|PRPF4B|MTDH|BRIX1|H1-2|RPL7|ACACB|MRPL20|BAZ1B|RPL3|RPL27A|RPL21|DDX21|LUC7L2|RPS26|SCAF1|H2AC18|DKC1|PRPF38B|NOC3L|RPL7A|MACROH2A2|MTCH1|SRSF3|BMS1|MAGED2|PCCA|MDC1|UQCRQ|RPS6|NOP56|NOP2|RPS9|RPL13A|SRSF2|LUC7L3|JUP|RPL24|RPL34|RPS8|PRPF40A…
12	GO Cellular Component	Intracellular anatomical structure	GO:0005622	14891	108	2.09e-10	2.25e-12	PNN|FBL|RPL18A|MYH1|SPCS1|SF3B6|CEBPZ|SRSF6|H4C6|RBM39|DSG1|NDUFB5|RPL35|PPIG|RPL8|BRD4|NOP58|MCCC1|MTFP1|EMC4|RPS11|MPC2|RPL29|RFT1|RPS23|SNRPD1|SRRM2|H2AZ2|RPL4|SRSF7|SRRM1|H1-10|PRPF4B|MTDH|BRIX1|H1-2|RPL7|ACACB|MRPL20|BAZ1B|RPL3|RPL27A|RPL21|DDX21|LUC7L2|RPS26|SCAF1|H2AC18|DKC1|PRPF38B|NOC3L|RPL7A|MACROH2A2|MTCH1|SRSF3|BMS1|MAGED2|PCCA|MDC1|UQCRQ|RPS6|NOP56|NOP2|RPS9|RPL13A|SRSF2|LUC7L3|JUP|R…
12	GO Cellular Component	Focal adhesion	GO:0005925	416	19	2.43e-10	2.73e-12	RPL8|RPS11|RPL4|RPL7|RPL3|RPL7A|MDC1|RPS9|RPL13A|JUP|RPS8|RPL31|HMGA1|RPL6|RPL30|RPL18|RPL27|RPS5|RPS17
12	GO Cellular Component	Membrane-bounded organelle	GO:0043227	13188	103	3.17e-10	3.72e-12	PNN|FBL|SPCS1|SF3B6|CEBPZ|SRSF6|H4C6|RBM39|DSG1|NDUFB5|RPL35|PPIG|BRD4|NOP58|MCCC1|MTFP1|EMC4|RPS11|MPC2|RFT1|RPS23|SNRPD1|SRRM2|H2AZ2|RPL4|SRSF7|SRRM1|H1-10|PRPF4B|MTDH|BRIX1|H1-2|RPL7|ACACB|MRPL20|BAZ1B|RPL3|RPL27A|RPL21|DDX21|LUC7L2|RPS26|SCAF1|H2AC18|DKC1|PRPF38B|NOC3L|RPL7A|MACROH2A2|MTCH1|SRSF3|BMS1|MAGED2|PCCA|MDC1|UQCRQ|RPS6|NOP56|NOP2|RPS9|RPL13A|SRSF2|LUC7L3|JUP|RPL24|RPL34|RPL14|RPS8|P…
12	GO Biological Process	Ribonucleoprotein complex assembly	GO:0022618	203	15	3.95e-10	1.06e-12	SF3B6|SRSF6|SNRPD1|BRIX1|MRPL20|LUC7L2|NOP2|LUC7L3|RPL24|RPL23A|RPL6|RPL10|SRSF10|FAU|RPS5
12	GO Biological Process	mRNA processing	GO:0006397	455	20	4.87e-10	1.33e-12	PNN|SF3B6|SRSF6|RBM39|SNRPD1|SRRM2|SRSF7|SRRM1|PRPF4B|LUC7L2|SCAF1|PRPF38B|SRSF3|SRSF2|LUC7L3|PRPF40A|TRA2B|SRSF10|RNPS1|SNRNP70
12	GO Cellular Component	Nucleoplasm	GO:0005654	4169	55	1.31e-09	1.66e-11	PNN|FBL|SF3B6|SRSF6|H4C6|RBM39|NDUFB5|PPIG|BRD4|NOP58|RPS11|RPS23|SNRPD1|SRRM2|SRSF7|SRRM1|H1-10|PRPF4B|MTDH|BAZ1B|DDX21|LUC7L2|RPS26|DKC1|NOC3L|MACROH2A2|SRSF3|BMS1|MAGED2|MDC1|RPS6|NOP56|NOP2|RPS9|SRSF2|LUC7L3|RPS8|PRPF40A|FTSJ3|HMGA1|HP1BP3|NOP14|RPS24|TRA2B|U2SURP|SRSF10|MACROH2A1|FAU|RNPS1|RPL26|RPL27|RPS5|SNRNP70|H2BC3|RPS17
12	GO Cellular Component	Nuclear speck	GO:0016607	420	18	2.25e-09	2.97e-11	PNN|SRSF6|RBM39|PPIG|SRRM2|SRSF7|SRRM1|PRPF4B|LUC7L2|NOC3L|SRSF3|SRSF2|LUC7L3|PRPF40A|HP1BP3|SRSF10|RNPS1|SNRNP70
12	GO Biological Process	mRNA metabolic process	GO:0016071	611	21	1.05e-08	3.02e-11	PNN|SF3B6|SRSF6|RBM39|SNRPD1|SRRM2|SRSF7|SRRM1|PRPF4B|LUC7L2|SCAF1|DKC1|PRPF38B|SRSF3|SRSF2|LUC7L3|PRPF40A|TRA2B|SRSF10|RNPS1|SNRNP70
12	GO Cellular Component	Nuclear body	GO:0016604	833	23	1.48e-08	2.1e-10	PNN|FBL|SRSF6|RBM39|PPIG|NOP58|SRRM2|SRSF7|SRRM1|PRPF4B|MTDH|LUC7L2|DKC1|NOC3L|SRSF3|MDC1|SRSF2|LUC7L3|PRPF40A|HP1BP3|SRSF10|RNPS1|SNRNP70
12	GO Molecular Function	Structural constituent of chromatin	GO:0030527	101	11	1.95e-08	2.76e-11	H4C6|H2AZ2|H1-10|H1-2|H2AC18|MACROH2A2|HMGA1|HP1BP3|MACROH2A1|H2BC3|H3-2
12	GO Molecular Function	mRNA binding	GO:0003729	326	16	3.78e-08	6.13e-11	SF3B6|SRSF6|RPL35|SRRM2|RPL7|LUC7L2|RPS26|RPL13A|LUC7L3|RPL24|TRA2B|RNPS1|RSL1D1|RPL26|RPS5|SNRNP70
12	GO Biological Process	Ribosome assembly	GO:0042255	60	9	4.85e-08	1.42e-10	BRIX1|MRPL20|NOP2|RPL24|RPL23A|RPL6|RPL10|FAU|RPS5
12	GO Cellular Component	Spliceosomal complex	GO:0005681	197	12	1.21e-07	1.77e-09	PNN|SF3B6|SNRPD1|SRRM2|SRRM1|PRPF4B|LUC7L2|PRPF38B|LUC7L3|PRPF40A|TRA2B|SNRNP70
12	GO Biological Process	Ribosomal large subunit assembly	GO:0000027	25	7	1.26e-07	3.78e-10	BRIX1|MRPL20|NOP2|RPL24|RPL23A|RPL6|RPL10
12	GO Molecular Function	rRNA binding	GO:0019843	67	9	1.9e-07	3.47e-10	RPL8|RPS11|BRIX1|MRPL20|RPL3|DDX21|RPS9|RPL23A|RPS5
12	GO Biological Process	Maturation of LSU-rRNA	GO:0000470	28	7	2.43e-07	7.45e-10	RPL35|RPL7|RPL7A|NOP2|FTSJ3|RSL1D1|NSA2
12	GO Biological Process	Regulation of mRNA splicing, via spliceosome	GO:0048024	110	10	3.75e-07	1.17e-09	SRSF6|RBM39|SRSF7|SRRM1|SRSF3|SRSF2|TRA2B|SRSF10|RNPS1|SNRNP70
12	GO Cellular Component	Nucleosome	GO:0000786	133	10	4.29e-07	6.5e-09	H4C6|H2AZ2|H1-10|H1-2|H2AC18|MACROH2A2|HP1BP3|MACROH2A1|H2BC3|H3-2
12	GO Cellular Component	Preribosome	GO:0030684	76	8	1.28e-06	2e-08	FBL|NOP58|BMS1|NOP56|FTSJ3|NOP14|RSL1D1|NSA2
12	GO Molecular Function	Binding	GO:0005488	12838	98	1.41e-06	2.86e-09	PNN|FBL|RPL18A|MYH1|SF3B6|CEBPZ|SRSF6|H4C6|RBM39|DSG1|RPL35|PPIG|RPL8|BRD4|NOP58|MCCC1|RPS11|MPC2|RPL29|RPS23|SNRPD1|SRRM2|H2AZ2|RPL4|SRSF7|SRRM1|H1-10|PRPF4B|MTDH|BRIX1|H1-2|RPL7|ACACB|MRPL20|BAZ1B|RPL3|RPL27A|RPL21|DDX21|LUC7L2|RPS26|SCAF1|H2AC18|DKC1|PRPF38B|NOC3L|RPL7A|MACROH2A2|SRSF3|BMS1|PCCA|MDC1|RPS6|NOP56|NOP2|RPS9|RPL13A|SRSF2|LUC7L3|JUP|RPL24|RPL34|RPL14|RPS8|PRPF40A|RPL31|RPL23A|GPATC…
12	GO Biological Process	Regulation of RNA splicing	GO:0043484	183	11	3.13e-06	9.96e-09	SRSF6|RBM39|SRSF7|SRRM1|RPS26|SRSF3|SRSF2|TRA2B|SRSF10|RNPS1|SNRNP70
12	GO Cellular Component	protein-DNA complex	GO:0032993	226	11	4.85e-06	7.81e-08	H4C6|H2AZ2|H1-10|H1-2|H2AC18|MACROH2A2|JUP|HP1BP3|MACROH2A1|H2BC3|H3-2
12	GO Biological Process	Ribosomal small subunit biogenesis	GO:0042274	78	8	7.27e-06	2.41e-08	BMS1|RPS6|RPS8|NOP14|RPS24|FAU|RPS5|RPS17
12	GO Cellular Component	U1 snRNP	GO:0005685	19	5	1.08e-05	1.8e-07	SNRPD1|LUC7L2|LUC7L3|PRPF40A|SNRNP70
12	Monarch Phenotype	Normochromic anemia	HP:0001895	32	7	2.04e-05	1.67e-09	RPL35|RPS26|SRSF2|RPS24|RPL18|RPL26|RPS17
12	GO Molecular Function	snoRNA binding	GO:0030515	31	6	2.19e-05	4.89e-08	NOP58|DDX21|DKC1|BMS1|NOP56|NOP14
12	Monarch Phenotype	Acute myeloid leukemia	HP:0004808	60	8	2.22e-05	3.64e-09	RPL35|RPS26|DKC1|SRSF2|RPS24|RPL18|RPL26|RPS17
12	Monarch Phenotype	Macrocytic dyserythropoietic anemia	HP:0005532	21	6	2.22e-05	6.51e-09	RPL35|RPS26|RPS24|RPL18|RPL26|RPS17
12	Monarch Phenotype	Malignant genitourinary tract tumor	HP:0006758	24	6	2.22e-05	1.29e-08	RPL35|RPS26|RPS24|RPL18|RPL26|RPS17
12	Monarch Phenotype	Persistence of hemoglobin F	HP:0011904	25	6	2.22e-05	1.59e-08	RPL35|RPS26|RPS24|RPL18|RPL26|RPS17
12	Monarch Phenotype	Erythroid hypoplasia	HP:0012133	23	6	2.22e-05	1.04e-08	RPL35|RPS26|RPS24|RPL18|RPL26|RPS17
12	Monarch Phenotype	Pure red cell aplasia	HP:0012410	22	6	2.22e-05	8.25e-09	RPL35|RPS26|RPS24|RPL18|RPL26|RPS17
12	Monarch Phenotype	Radial artery aplasia	HP:0020118	20	6	2.22e-05	5.09e-09	RPL35|RPS26|RPS24|RPL18|RPL26|RPS17
12	Monarch Phenotype	Elevated red cell adenosine deaminase level	HP:0030270	20	6	2.22e-05	5.09e-09	RPL35|RPS26|RPS24|RPL18|RPL26|RPS17
12	Monarch Phenotype	Abnormality of the thenar eminence	HP:0001227	28	6	3.18e-05	2.87e-08	RPL35|RPS26|RPS24|RPL18|RPL26|RPS17
12	Monarch Phenotype	Reticulocytopenia	HP:0001896	30	6	3.86e-05	4.12e-08	RPL35|RPS26|RPS24|RPL18|RPL26|RPS17
12	Monarch Phenotype	Osteosarcoma	HP:0002669	30	6	3.86e-05	4.12e-08	RPL35|RPS26|RPS24|RPL18|RPL26|RPS17
12	Monarch Phenotype	Adenocarcinoma of the colon	HP:0040276	30	6	3.86e-05	4.12e-08	RPL35|RPS26|RPS24|RPL18|RPL26|RPS17
12	GO Molecular Function	Biotin binding	GO:0009374	5	4	4.4e-05	1.07e-07	MCCC1|ACACB|PCCA|PC
12	GO Biological Process	Protein-containing complex assembly	GO:0065003	1303	24	5.31e-05	1.79e-07	SF3B6|SRSF6|H4C6|NDUFB5|SNRPD1|H1-10|BRIX1|H1-2|ACACB|MRPL20|LUC7L2|MACROH2A2|NOP2|LUC7L3|RPL24|RPL23A|HP1BP3|RPL6|RPL10|SRSF10|MACROH2A1|FAU|RPS5|H2BC3
12	GO Cellular Component	Anchoring junction	GO:0070161	1325	23	5.36e-05	9.43e-07	PNN|MYH1|DSG1|RPL8|RPS11|RPL4|MTDH|RPL7|RPL3|RPL7A|MDC1|RPS9|RPL13A|JUP|RPS8|RPL31|HMGA1|RPL6|RPL30|RPL18|RPL27|RPS5|RPS17
12	GO Cellular Component	Cytosol	GO:0005829	5438	54	5.88e-05	1.06e-06	RPL18A|DSG1|RPL35|PPIG|RPL8|NOP58|MCCC1|RPS11|RPL29|RPS23|SNRPD1|RPL4|SRRM1|RPL7|ACACB|RPL3|RPL27A|RPL21|DDX21|RPS26|RPL7A|MAGED2|PCCA|RPS6|RPS9|RPL13A|SRSF2|JUP|RPL24|RPL34|RPL14|RPS8|TBC1D10B|RPL31|RPL23A|HERC1|HMGA1|RPL6|RPL10|RPS24|SRSF10|RPL30|FAU|RPL18|RPL28|RNPS1|RPL26|RPL17|RPL36|RPL27|RPS5|H2BC3|RPS17|PC
12	Monarch Phenotype	Increased mean corpuscular volume	HP:0005518	35	6	6.3e-05	9.29e-08	RPL35|RPS26|RPS24|RPL18|RPL26|RPS17
12	Monarch Phenotype	Partial duplication of thumb phalanx	HP:0009944	35	6	6.3e-05	9.29e-08	RPL35|RPS26|RPS24|RPL18|RPL26|RPS17
12	GO Cellular Component	U2-type spliceosomal complex	GO:0005684	93	7	7.12e-05	1.32e-06	SF3B6|SNRPD1|SRRM2|LUC7L2|LUC7L3|PRPF40A|SNRNP70
12	Monarch Phenotype	Myelodysplasia	HP:0002863	98	8	7.25e-05	1.25e-07	RPL35|RPS26|DKC1|SRSF2|RPS24|RPL18|RPL26|RPS17
12	Monarch Phenotype	Partial duplication of the phalanx of hand	HP:0009999	37	6	7.25e-05	1.25e-07	RPL35|RPS26|RPS24|RPL18|RPL26|RPS17
12	GO Biological Process	Protein-containing complex organization	GO:0043933	1465	25	0.00011	3.9e-07	SF3B6|SRSF6|H4C6|NDUFB5|SNRPD1|H1-10|BRIX1|H1-2|ACACB|MRPL20|LUC7L2|MACROH2A2|NOP2|LUC7L3|RPL24|RPL23A|HMGA1|HP1BP3|RPL6|RPL10|SRSF10|MACROH2A1|FAU|RPS5|H2BC3
12	GO Molecular Function	Ligase activity, forming carbon-carbon bonds	GO:0016885	7	4	0.00011	2.78e-07	MCCC1|ACACB|PCCA|PC
12	GO Cellular Component	Spliceosomal snRNP complex	GO:0097525	65	6	0.00014	2.59e-06	SF3B6|SNRPD1|LUC7L2|LUC7L3|PRPF40A|SNRNP70
12	GO Biological Process	Cellular component organization or biogenesis	GO:0071840	5639	56	0.00015	5.31e-07	FBL|SF3B6|SRSF6|H4C6|DSG1|NDUFB5|RPL35|BRD4|NOP58|MTFP1|EMC4|RFT1|RPS23|SNRPD1|H1-10|BRIX1|H1-2|RPL7|ACACB|MRPL20|BAZ1B|DDX21|LUC7L2|DKC1|RPL7A|MACROH2A2|MTCH1|BMS1|RPS6|NOP56|NOP2|LUC7L3|JUP|RPL24|RPL14|RPS8|PRPF40A|RPL23A|HERC1|FTSJ3|HMGA1|HP1BP3|RPL6|NOP14|RPL10|RPS24|SRSF10|MACROH2A1|FAU|RSL1D1|RPL26|RPL27|RPS5|H2BC3|NSA2|RPS17
12	GO Molecular Function	Cadherin binding	GO:0045296	334	12	0.00016	4.58e-07	RPL29|H1-10|RPS26|RPL7A|NOP56|JUP|RPL24|RPL34|RPL14|RPL23A|RPL6|RSL1D1
12	Monarch Phenotype	Absent thumb	HP:0009777	44	6	0.00016	3.15e-07	RPL35|RPS26|RPS24|RPL18|RPL26|RPS17
12	Monarch Phenotype	Nonimmune hydrops fetalis	HP:0001790	45	6	0.00017	3.56e-07	RPL35|RPS26|RPS24|RPL18|RPL26|RPS17
12	GO Cellular Component	U2-type prespliceosome	GO:0071004	16	4	0.0002	3.93e-06	LUC7L2|LUC7L3|PRPF40A|SNRNP70
12	GO Biological Process	Protein metabolic process	GO:0019538	3910	44	0.00022	7.89e-07	FBL|RPL18A|SPCS1|RPL35|PPIG|RPL8|RPS11|RPL29|RFT1|RPS23|RPL4|PRPF4B|H1-2|RPL7|MRPL20|BAZ1B|RPL3|RPL27A|RPL21|RPS26|RPL7A|RPS6|RPS9|RPL13A|RPL24|RPL34|RPL14|RPS8|RPL31|RPL23A|HERC1|RPL6|RPL10|RPS24|RPL30|FAU|RPL18|RPL28|RPL26|RPL17|RPL36|RPL27|RPS5|RPS17
12	Monarch Phenotype	Sprengel anomaly	HP:0000912	49	6	0.00025	5.63e-07	RPL35|RPS26|RPS24|RPL18|RPL26|RPS17
12	Monarch Phenotype	Duplication of thumb phalanx	HP:0009942	50	6	0.00027	6.27e-07	RPL35|RPS26|RPS24|RPL18|RPL26|RPS17
12	GO Biological Process	Negative regulation of RNA splicing	GO:0033119	29	5	0.00031	1.13e-06	SRSF6|SRSF7|RPS26|SRSF10|RNPS1
12	GO Biological Process	Chromatin remodeling	GO:0006338	303	11	0.00035	1.29e-06	H4C6|BRD4|H1-10|H1-2|BAZ1B|DDX21|MACROH2A2|HMGA1|HP1BP3|MACROH2A1|H2BC3
12	Monarch Phenotype	Horseshoe kidney	HP:0000085	87	7	0.00035	8.69e-07	RPL35|RPS26|DKC1|RPS24|RPL18|RPL26|RPS17
12	GO Cellular Component	Rough endoplasmic reticulum	GO:0005791	81	6	0.0004	8.5e-06	RPS23|RPL4|RPS26|RPL6|RPL18|RPL27
12	Monarch Phenotype	Leukopenia	HP:0001882	90	7	0.00042	1.08e-06	RPL35|RPS26|DKC1|RPS24|RPL18|RPL26|RPS17
12	Monarch Phenotype	Developmental glaucoma	HP:0001087	56	6	0.00044	1.16e-06	RPL35|RPS26|RPS24|RPL18|RPL26|RPS17
12	Monarch Phenotype	Short thumb	HP:0009778	91	7	0.00044	1.15e-06	RPL35|BRD4|RPS26|RPS24|RPL18|RPL26|RPS17
12	GO Cellular Component	Cell junction	GO:0030054	2115	28	0.00045	9.71e-06	PNN|MYH1|DSG1|RPL8|RPS11|RPS23|RPL4|MTDH|RPL7|RPL3|RPL7A|MDC1|RPS9|RPL13A|JUP|RPL24|RPL14|RPS8|RPL31|HMGA1|RPL6|RPL10|SRSF10|RPL30|RPL18|RPL27|RPS5|RPS17
12	Monarch Phenotype	Abnormality of the scalp hair	HP:0100037	302	11	0.00045	1.25e-06	RPL35|BRD4|RPL21|RPS26|DKC1|JUP|RPS24|EBP|RPL18|RPL26|RPS17
12	Monarch Phenotype	Thrombocytosis	HP:0001894	58	6	0.00049	1.4e-06	RPL35|RPS26|RPS24|RPL18|RPL26|RPS17
12	Monarch Phenotype	Macrocytic anemia	HP:0001972	59	6	0.00049	1.53e-06	RPL35|RPS26|RPS24|RPL18|RPL26|RPS17
12	GO Cellular Component	Catalytic step 2 spliceosome	GO:0071013	90	6	0.00067	1.5e-05	PNN|SF3B6|SNRPD1|SRRM2|SRRM1|PRPF4B
12	GO Cellular Component	sno(s)RNA-containing ribonucleoprotein complex	GO:0005732	24	4	0.0007	1.6e-05	FBL|NOP58|DKC1|NOP56
12	Monarch Phenotype	Triphalangeal thumb	HP:0001199	64	6	0.00071	2.38e-06	RPL35|RPS26|RPS24|RPL18|RPL26|RPS17
12	GO Cellular Component	Box C/D RNP complex	GO:0031428	7	3	0.00081	1.89e-05	FBL|NOP58|NOP56
12	Monarch Phenotype	Neutropenia	HP:0001875	156	8	0.00096	3.48e-06	RPL35|RPS26|PCCA|SRSF2|RPS24|RPL18|RPL26|RPS17
12	Monarch Phenotype	Low anterior hairline	HP:0000294	112	7	0.0011	4.25e-06	RPL35|BRD4|RPS26|RPS24|RPL18|RPL26|RPS17
12	GO Biological Process	Nucleosome organization	GO:0034728	162	8	0.0012	4.54e-06	H4C6|H1-10|H1-2|MACROH2A2|HMGA1|HP1BP3|MACROH2A1|H2BC3
12	GO Biological Process	Spliceosomal complex assembly	GO:0000245	76	6	0.0016	6.03e-06	SF3B6|SRSF6|SNRPD1|LUC7L2|LUC7L3|SRSF10
12	GO Biological Process	Organonitrogen compound metabolic process	GO:1901564	4981	49	0.0018	7.05e-06	FBL|RPL18A|SPCS1|NDUFB5|RPL35|PPIG|RPL8|MCCC1|RPS11|MPC2|RPL29|RFT1|RPS23|RPL4|PRPF4B|H1-2|RPL7|ACACB|MRPL20|BAZ1B|RPL3|RPL27A|RPL21|RPS26|RPL7A|PCCA|RPS6|RPS9|RPL13A|RPL24|RPL34|RPL14|RPS8|RPL31|RPL23A|HERC1|RPL6|RPL10|RPS24|RPL30|FAU|RPL18|RPL28|RPL26|RPL17|RPL36|RPL27|RPS5|RPS17
12	GO Biological Process	Nucleosome assembly	GO:0006334	124	7	0.002	8.02e-06	H4C6|H1-10|H1-2|MACROH2A2|HP1BP3|MACROH2A1|H2BC3
12	Monarch Phenotype	Abnormality of neutrophils	HP:0001874	241	9	0.0024	1e-05	RPL35|RPS26|DKC1|PCCA|SRSF2|RPS24|RPL18|RPL26|RPS17
12	GO Biological Process	Non-membrane-bounded organelle assembly	GO:0140694	314	10	0.003	1.22e-05	RPS23|BRIX1|MRPL20|NOP2|RPL24|RPL23A|RPL6|RPL10|FAU|RPS5
12	Monarch Phenotype	Pallor	HP:0000980	135	7	0.0033	1.36e-05	RPL35|RPS26|SRSF2|RPS24|RPL18|RPL26|RPS17
12	GO Cellular Component	Small-subunit processome	GO:0032040	39	4	0.0037	9.08e-05	FBL|NOP58|NOP56|NOP14
12	GO Cellular Component	Nuclear protein-containing complex	GO:0140513	1290	19	0.0037	8.91e-05	PNN|SF3B6|CEBPZ|SNRPD1|SRRM2|SRRM1|PRPF4B|BAZ1B|DDX21|LUC7L2|DKC1|PRPF38B|LUC7L3|JUP|PRPF40A|HMGA1|NOP14|TRA2B|SNRNP70
12	GO Biological Process	Negative regulation of mRNA splicing, via spliceosome	GO:0048025	24	4	0.0039	1.6e-05	SRSF6|SRSF7|SRSF10|RNPS1
12	Monarch Phenotype	Webbed neck	HP:0000465	94	6	0.0043	1.89e-05	RPL35|RPS26|RPS24|RPL18|RPL26|RPS17
12	Monarch Phenotype	Lethargy	HP:0001254	199	8	0.0043	1.91e-05	RPL35|MCCC1|RPS26|PCCA|RPS24|RPL18|RPL26|RPS17
12	GO Molecular Function	CoA carboxylase activity	GO:0016421	6	3	0.0044	1.33e-05	MCCC1|ACACB|PCCA
12	Monarch Phenotype	Abnormal localization of kidney	HP:0100542	144	7	0.0044	2.02e-05	RPL35|RPS26|DKC1|RPS24|RPL18|RPL26|RPS17
12	Monarch Phenotype	Abnormal fetal morphology	HP:0034058	202	8	0.0045	2.12e-05	RPL35|BRD4|RPS26|RPS24|EBP|RPL18|RPL26|RPS17
12	Monarch Phenotype	Abnormality of the frontal hairline	HP:0000599	150	7	0.0055	2.6e-05	RPL35|BRD4|RPS26|RPS24|RPL18|RPL26|RPS17
12	Monarch Phenotype	Coarctation of aorta	HP:0001680	105	6	0.007	3.43e-05	RPL35|RPS26|RPS24|RPL18|RPL26|RPS17
12	GO Biological Process	Cellular process	GO:0009987	14826	99	0.0076	3.25e-05	PNN|FBL|RPL18A|SPCS1|SF3B6|SRSF6|H4C6|RBM39|DSG1|NDUFB5|RPL35|PPIG|RPL8|BRD4|NOP58|MCCC1|MTFP1|EMC4|RPS11|MPC2|RPL29|RFT1|RPS23|SNRPD1|SRRM2|RPL4|SRSF7|SRRM1|H1-10|PRPF4B|MTDH|BRIX1|H1-2|RPL7|ACACB|MRPL20|BAZ1B|RPL3|RPL27A|RPL21|DDX21|LUC7L2|RPS26|SCAF1|DKC1|PRPF38B|NOC3L|RPL7A|MACROH2A2|MTCH1|SRSF3|BMS1|PCCA|MDC1|UQCRQ|RPS6|NOP56|NOP2|RPS9|RPL13A|SRSF2|LUC7L3|JUP|RPL24|RPL34|RPL14|RPS8|PRPF40A|T…
12	Monarch Phenotype	Hypospadias	HP:0000047	290	9	0.0081	4.11e-05	RPL35|BRD4|RPS26|DKC1|RPL10|RPS24|RPL18|RPL26|RPS17
12	Monarch Phenotype	Cleft soft palate	HP:0000185	163	7	0.0084	4.33e-05	RPL35|RPS23|RPS26|RPS24|RPL18|RPL26|RPS17
12	Monarch Phenotype	Microtia	HP:0008551	113	6	0.0097	5.07e-05	RPL35|RPS26|RPS24|RPL18|RPL26|RPS17
12	GO Cellular Component	Precatalytic spliceosome	GO:0071011	52	4	0.0103	0.00026	SF3B6|SNRPD1|SRRM2|PRPF38B
12	Monarch Phenotype	Thrombocytopenia	HP:0001873	305	9	0.0108	6e-05	RPL35|RPS26|DKC1|PCCA|SRSF2|RPS24|RPL18|RPL26|RPS17
12	GO Cellular Component	Cellular anatomical entity	GO:0110165	18293	109	0.0126	0.00032	PNN|FBL|RPL18A|MYH1|SPCS1|SF3B6|CEBPZ|SRSF6|H4C6|RBM39|DSG1|NDUFB5|RPL35|PPIG|RPL8|BRD4|NOP58|MCCC1|MTFP1|EMC4|RPS11|MPC2|RPL29|RFT1|RPS23|SNRPD1|SRRM2|H2AZ2|RPL4|SRSF7|SRRM1|H1-10|PRPF4B|MTDH|BRIX1|H1-2|RPL7|ACACB|MRPL20|BAZ1B|RPL3|RPL27A|RPL21|DDX21|LUC7L2|RPS26|SCAF1|H2AC18|DKC1|PRPF38B|NOC3L|RPL7A|MACROH2A2|MTCH1|SRSF3|BMS1|MAGED2|PCCA|MDC1|UQCRQ|RPS6|NOP56|NOP2|RPS9|RPL13A|SRSF2|LUC7L3|JUP|R…
12	GO Biological Process	mRNA splice site selection	GO:0006376	34	4	0.0128	5.54e-05	SRSF6|LUC7L2|LUC7L3|SRSF10
12	Monarch Phenotype	Developmental cataract	HP:0000519	122	6	0.0131	7.61e-05	RPL35|RPS26|RPS24|RPL18|RPL26|RPS17
12	Monarch Phenotype	Abnormal neck morphology	HP:0025668	481	11	0.0144	8.52e-05	RPL35|BRD4|RFT1|RPS26|HERC1|RPL10|RPS24|EBP|RPL18|RPL26|RPS17
12	Monarch Phenotype	Cleft lip	HP:0410030	183	7	0.0146	8.74e-05	RPL35|RPS26|JUP|RPS24|RPL18|RPL26|RPS17
12	Monarch Phenotype	Abnormal platelet count	HP:0011873	323	9	0.0151	9.19e-05	RPL35|RPS26|DKC1|PCCA|SRSF2|RPS24|RPL18|RPL26|RPS17
12	GO Biological Process	rRNA modification	GO:0000154	36	4	0.0155	6.81e-05	FBL|DKC1|NOP2|FTSJ3
12	Monarch Phenotype	Short neck	HP:0000470	325	9	0.0156	9.61e-05	RPL35|BRD4|RFT1|RPS26|RPS24|EBP|RPL18|RPL26|RPS17
12	Monarch Phenotype	Reduced consciousness/confusion	HP:0004372	327	9	0.0162	0.0001	RPL35|MCCC1|RPS26|PCCA|RPS24|RPL18|RPL26|RPS17|PC
12	Monarch Phenotype	Abnormality of thumb phalanx	HP:0009602	188	7	0.0163	0.0001	RPL35|BRD4|RPS26|RPS24|RPL18|RPL26|RPS17
12	GO Cellular Component	Cajal body	GO:0015030	60	4	0.0165	0.00043	FBL|NOP58|SRRM2|DKC1
12	GO Cellular Component	Extracellular exosome	GO:0070062	2096	24	0.0168	0.00044	FBL|H4C6|RPS11|H2AZ2|RPL4|SRSF7|RPL3|RPS26|H2AC18|MACROH2A2|RPS9|JUP|RPL24|RPL34|RPL14|RPS8|RPL31|RPL23A|MACROH2A1|RPL30|RPL28|RPL26|RPL27|RPS5
12	GO Cellular Component	Desmosome	GO:0030057	25	3	0.0179	0.00048	PNN|DSG1|JUP
12	Monarch Phenotype	Duplication of phalanx of hand	HP:0009997	199	7	0.021	0.00014	RPL35|RPS26|RPS24|EBP|RPL18|RPL26|RPS17
12	GO Cellular Component	Cytoplasmic side of rough endoplasmic reticulum membrane	GO:0098556	5	2	0.0215	0.00062	RPS26|RPL27
12	GO Cellular Component	90S preribosome	GO:0030686	28	3	0.0222	0.00065	BMS1|NOP14|RSL1D1
12	Monarch Phenotype	Short finger	HP:0009381	281	8	0.0263	0.0002	RPL35|BRD4|RPS26|RPL10|RPS24|RPL18|RPL26|RPS17
12	GO Biological Process	Maturation of LSU-rRNA from tricistronic rRNA transcript (SSU-rRNA, 5.8S rRNA, LSU-rRNA)	GO:0000463	15	3	0.0275	0.00012	RPL35|RPL7|FTSJ3
12	GO Cellular Component	Barr body	GO:0001740	6	2	0.0276	0.00082	MACROH2A2|MACROH2A1
12	GO Biological Process	Regulation of transcription by RNA polymerase I	GO:0006356	43	4	0.0281	0.00013	BAZ1B|DDX21|MACROH2A2|MACROH2A1
12	Monarch Phenotype	Abnormal leukocyte count	HP:0011893	367	9	0.0303	0.00023	RPL35|RPS26|DKC1|PCCA|SRSF2|RPS24|RPL18|RPL26|RPS17
12	GO Cellular Component	pre-snoRNP complex	GO:0070761	7	2	0.0348	0.0011	NOP58|NOP56
12	Monarch Phenotype	Ventricular septal defect	HP:0001629	378	9	0.0367	0.00029	DSG1|RPL35|BRD4|RPS26|RPL10|RPS24|RPL18|RPL26|RPS17
12	GO Cellular Component	Chromosome	GO:0005694	1850	21	0.0391	0.0012	FBL|H4C6|BRD4|H2AZ2|H1-10|PRPF4B|BRIX1|H1-2|BAZ1B|DDX21|H2AC18|MACROH2A2|BMS1|MDC1|FTSJ3|HMGA1|HP1BP3|MACROH2A1|RSL1D1|H2BC3|H3-2
12	Monarch Phenotype	Glaucoma	HP:0000501	303	8	0.0409	0.00032	RPL35|BRD4|RPS26|RPS24|EBP|RPL18|RPL26|RPS17
12	GO Cellular Component	B-WICH complex	GO:0110016	8	2	0.042	0.0013	BAZ1B|DDX21
12	GO Cellular Component	Fibrillar center	GO:0001650	145	5	0.0456	0.0014	FBL|NOP58|MTDH|DKC1|NOP56
12	GO Molecular Function	Nucleosome binding	GO:0031491	46	4	0.0477	0.00016	H1-10|H1-2|HP1BP3|MACROH2A1
12	Monarch Phenotype	Renal agenesis	HP:0000104	167	6	0.0483	0.00039	RPL35|RPS26|RPS24|RPL18|RPL26|RPS17
13	GO Molecular Function	RNA binding	GO:0003723	1672	42	6.08e-19	1.23e-22	THOC2|TRIM28|NAT10|CISD2|SCAF4|U2AF1|TSR1|PELP1|PRKDC|ABCF1|NCL|RPS15A|LYAR|SON|GTPBP4|TOP1|RPL12|MKI67|PDCD11|SRSF11|XRN2|NOL9|RPS16|MYBBP1A|URB1|FAM98B|RPS14|RPS18|GNL3|RPF2|PPIA|RPL23|API5|RPS25|RPS13|CHERP|RRP12|RPS10|SRP72|RPS7|ALDOA|RPS27
13	GO Biological Process	Cellular nitrogen compound metabolic process	GO:0034641	3463	53	1.16e-15	7.37e-20	MRPS34|TECR|PGRMC1|RIF1|THOC2|TRIM28|NAT10|NDUFA9|MTA2|SMARCA5|SCAF4|U2AF1|RAD21|TSR1|PELP1|PDS5A|FEN1|FANCI|PRKDC|PFAS|ABCF1|PDS5B|RPS15A|LYAR|RPL36AL|GTF3C1|SON|GTPBP4|TOP1|RPL12|PDCD11|SRSF11|PRPS1|XRN2|NOL9|RPS16|ITPA|URB1|TRIP12|NME2|FAM98B|RPS14|RPS18|RPF2|RPL23|RPS25|RPS13|CHERP|RRP12|RPS10|RPS7|ALDOA|RPS27
13	GO Cellular Component	Nuclear lumen	GO:0031981	4526	58	2.53e-15	1.23e-18	RIF1|THOC2|UBE2M|TRIM28|NAT10|LMNB1|MTA2|SMARCA5|SCAF4|U2AF1|RAD21|TSR1|PELP1|PDS5A|FEN1|FANCI|PRKDC|ABCF1|PDS5B|NCL|RPS15A|ZMYM3|LYAR|HTT|GTF3C1|SON|GTPBP4|TOP1|RPL12|MKI67|PDCD11|SRSF11|XRN2|NOL9|RPS16|ITPA|MYBBP1A|URB1|TRIP12|NUMA1|FAM98B|RPS14|TKT|RPS18|GNL3|RPF2|RPL23|API5|RPS25|RPS13|CHERP|CHD4|MYCBP2|RRP12|RPS10|RPS7|RCC1|RPS27
13	GO Cellular Component	Nucleoplasm	GO:0005654	4169	55	7.92e-15	7.77e-18	RIF1|THOC2|UBE2M|TRIM28|NAT10|LMNB1|MTA2|SMARCA5|SCAF4|U2AF1|RAD21|TSR1|PELP1|PDS5A|FEN1|FANCI|PRKDC|ABCF1|PDS5B|NCL|RPS15A|ZMYM3|LYAR|HTT|GTF3C1|SON|GTPBP4|TOP1|MKI67|PDCD11|SRSF11|XRN2|NOL9|RPS16|ITPA|MYBBP1A|TRIP12|NUMA1|FAM98B|RPS14|TKT|RPS18|GNL3|RPF2|RPL23|API5|RPS25|RPS13|CHERP|CHD4|MYCBP2|RPS10|RPS7|RCC1|RPS27
13	GO Cellular Component	Intracellular organelle lumen	GO:0070013	5660	63	7.92e-15	7.74e-18	MRPS34|RIF1|THOC2|UBE2M|TRIM28|NAT10|LMNB1|NDUFA9|MTA2|SMARCA5|SCAF4|U2AF1|RAD21|TSR1|PELP1|PDS5A|FEN1|FANCI|PRKDC|ABCF1|PDS5B|NCL|RPS15A|ZMYM3|LYAR|HTT|GTF3C1|SON|GTPBP4|TOP1|RPL12|MKI67|PDCD11|SRSF11|XRN2|NOL9|RPS16|ITPA|MYBBP1A|URB1|TRIP12|NME2|NUMA1|FAM98B|RPS14|TKT|RPS18|GNL3|RPF2|PPIA|RPL23|API5|RPS25|RPS13|CHERP|CHD4|MYCBP2|RRP12|RPS10|RPS7|ALDOA|RCC1|RPS27
13	GO Molecular Function	Nucleic acid binding	GO:0003676	4003	54	1.97e-14	7.99e-18	THOC2|TRIM28|NAT10|LMNB1|CISD2|MTA2|SMARCA5|SCAF4|U2AF1|RAD21|TSR1|PELP1|FEN1|FANCI|PRKDC|ABCF1|PDS5B|NCL|RPS15A|ZMYM3|LYAR|GTF3C1|SON|GTPBP4|TOP1|RPL12|MKI67|PDCD11|SRSF11|XRN2|NOL9|RPS16|MYBBP1A|URB1|NME2|FAM98B|RPS14|RPS18|GNL3|RPF2|PPIA|RPL23|API5|RPS25|RPS13|CHERP|CHD4|RRP12|RPS10|SRP72|RPS7|ALDOA|RCC1|RPS27
13	GO Molecular Function	Organic cyclic compound binding	GO:0097159	6050	64	6.88e-14	4.19e-17	PGRMC1|THOC2|UBE2M|TRIM28|NAT10|LMNB1|CISD2|MTA2|SMARCA5|SCAF4|U2AF1|RAD21|CKB|TSR1|PELP1|FEN1|FANCI|PRKDC|PFAS|ABCF1|PDS5B|NCL|RPS15A|RHOT2|ZMYM3|LYAR|GTF3C1|SON|GTPBP4|TOP1|RPL12|MKI67|PDCD11|SRSF11|PRPS1|XRN2|NOL9|RPS16|ITPA|MYBBP1A|URB1|NME2|FAM98B|RPS14|TKT|RPS18|GNL3|RPF2|PPIA|RPL23|API5|RPS25|RPS13|CHERP|CHD4|SLC16A1|ATP1A1|RRP12|RPS10|SRP72|RPS7|ALDOA|RCC1|RPS27
13	GO Molecular Function	Heterocyclic compound binding	GO:1901363	5977	63	1.78e-13	1.44e-16	PGRMC1|THOC2|UBE2M|TRIM28|NAT10|LMNB1|CISD2|MTA2|SMARCA5|SCAF4|U2AF1|RAD21|CKB|TSR1|PELP1|FEN1|FANCI|PRKDC|PFAS|ABCF1|PDS5B|NCL|RPS15A|RHOT2|ZMYM3|LYAR|GTF3C1|SON|GTPBP4|TOP1|RPL12|MKI67|PDCD11|SRSF11|PRPS1|XRN2|NOL9|RPS16|ITPA|MYBBP1A|URB1|NME2|FAM98B|RPS14|TKT|RPS18|GNL3|RPF2|PPIA|RPL23|API5|RPS25|RPS13|CHERP|CHD4|ATP1A1|RRP12|RPS10|SRP72|RPS7|ALDOA|RCC1|RPS27
13	GO Biological Process	rRNA metabolic process	GO:0016072	250	18	5.59e-13	7.13e-17	NAT10|TSR1|PELP1|PRKDC|LYAR|GTF3C1|GTPBP4|PDCD11|XRN2|NOL9|RPS16|URB1|RPS14|RPF2|RPS25|RRP12|RPS7|RPS27
13	GO Cellular Component	Nucleus	GO:0005634	7672	69	7.42e-13	2.18e-15	TECR|USP5|RIF1|THOC2|UBE2M|TRIM28|NAT10|LMNB1|NDUFA9|MTA2|SMARCA5|SCAF4|U2AF1|NCKIPSD|RAD21|CKB|TSR1|PELP1|PDS5A|FEN1|FANCI|PRKDC|ABCF1|PDS5B|NCL|RPS15A|ZMYM3|LYAR|RPL36AL|HTT|GTF3C1|SON|GTPBP4|TOP1|RPL12|MGST3|MKI67|PDCD11|SRSF11|XRN2|NOL9|RPS16|ITPA|MYBBP1A|URB1|TRIP12|NME2|NUMA1|FAM98B|RPS14|TKT|RPS18|GNL3|RPF2|PPIA|RPL23|TMEM33|API5|RPS25|RPS13|CHERP|CHD4|MYCBP2|RRP12|RPS10|RPS7|ALDOA|RCC1|RP…
13	GO Biological Process	rRNA processing	GO:0006364	220	17	9.81e-13	1.88e-16	NAT10|TSR1|PELP1|PRKDC|LYAR|GTPBP4|PDCD11|XRN2|NOL9|RPS16|URB1|RPS14|RPF2|RPS25|RRP12|RPS7|RPS27
13	GO Cellular Component	Nucleolus	GO:0005730	996	27	2.38e-12	8.14e-15	NAT10|SMARCA5|TSR1|PELP1|FEN1|PRKDC|NCL|LYAR|GTF3C1|GTPBP4|TOP1|RPL12|MKI67|PDCD11|XRN2|NOL9|MYBBP1A|URB1|RPS14|GNL3|RPF2|RPL23|RPS25|RPS13|RRP12|RPS10|RPS7
13	GO Biological Process	Nucleobase-containing compound metabolic process	GO:0006139	2722	43	4.03e-12	1.03e-15	TECR|RIF1|THOC2|TRIM28|NAT10|NDUFA9|MTA2|SMARCA5|SCAF4|U2AF1|RAD21|TSR1|PELP1|PDS5A|FEN1|FANCI|PRKDC|PFAS|PDS5B|LYAR|GTF3C1|SON|GTPBP4|TOP1|PDCD11|SRSF11|PRPS1|XRN2|NOL9|RPS16|ITPA|URB1|TRIP12|NME2|FAM98B|RPS14|RPF2|RPS25|CHERP|RRP12|RPS7|ALDOA|RPS27
13	GO Biological Process	Ribosome biogenesis	GO:0042254	299	18	4.3e-12	1.37e-15	NAT10|TSR1|PELP1|PRKDC|LYAR|GTPBP4|PDCD11|XRN2|NOL9|RPS16|MYBBP1A|URB1|RPS14|RPF2|RPS25|RRP12|RPS7|RPS27
13	GO Biological Process	Heterocycle metabolic process	GO:0046483	2891	44	4.3e-12	1.47e-15	TECR|PGRMC1|RIF1|THOC2|TRIM28|NAT10|NDUFA9|MTA2|SMARCA5|SCAF4|U2AF1|RAD21|TSR1|PELP1|PDS5A|FEN1|FANCI|PRKDC|PFAS|PDS5B|LYAR|GTF3C1|SON|GTPBP4|TOP1|PDCD11|SRSF11|PRPS1|XRN2|NOL9|RPS16|ITPA|URB1|TRIP12|NME2|FAM98B|RPS14|RPF2|RPS25|CHERP|RRP12|RPS7|ALDOA|RPS27
13	GO Cellular Component	Ribonucleoprotein complex	GO:1990904	687	23	4.45e-12	1.74e-14	MRPS34|NAT10|U2AF1|TSR1|PRKDC|ABCF1|NCL|RPS15A|RPL36AL|GTF3C1|RPL12|PDCD11|RPS16|RPS14|RPS18|RPL23|API5|RPS25|RPS13|RPS10|SRP72|RPS7|RPS27
13	GO Biological Process	Cellular aromatic compound metabolic process	GO:0006725	2936	44	5.83e-12	2.6e-15	TECR|PGRMC1|RIF1|THOC2|TRIM28|NAT10|NDUFA9|MTA2|SMARCA5|SCAF4|U2AF1|RAD21|TSR1|PELP1|PDS5A|FEN1|FANCI|PRKDC|PFAS|PDS5B|LYAR|GTF3C1|SON|GTPBP4|TOP1|PDCD11|SRSF11|PRPS1|XRN2|NOL9|RPS16|ITPA|URB1|TRIP12|NME2|FAM98B|RPS14|RPF2|RPS25|CHERP|RRP12|RPS7|ALDOA|RPS27
13	GO Cellular Component	Intracellular membrane-bounded organelle	GO:0043231	12149	82	9.05e-12	3.98e-14	MRPS34|TECR|PGRMC1|HSDL1|USP5|RIF1|THOC2|UBE2M|TRIM28|NAT10|LMNB1|NDUFA9|CISD2|MTA2|SMARCA5|ATP1B3|SCAF4|U2AF1|NCKIPSD|RAD21|CKB|TSR1|PELP1|PDS5A|FEN1|FANCI|PRKDC|ABCF1|PDS5B|SSR4|NCL|RPS15A|RHOT2|ZMYM3|UQCR10|LYAR|RPL36AL|HTT|GTF3C1|SON|GTPBP4|TOP1|RPL12|MGST3|MKI67|PDCD11|SRSF11|XRN2|NOL9|RPS16|ITPA|MYBBP1A|URB1|TRIP12|NME2|NUMA1|FAM98B|RPS14|TKT|BCAP31|RPS18|GNL3|RPF2|PPIA|RPL23|TMEM33|API5|RP…
13	GO Cellular Component	Cytosolic ribosome	GO:0022626	101	12	1.26e-11	6.15e-14	RPS15A|RPL36AL|RPL12|RPS16|RPS14|RPS18|RPL23|RPS25|RPS13|RPS10|RPS7|RPS27
13	GO Biological Process	Organic cyclic compound metabolic process	GO:1901360	3181	44	9.42e-11	4.8e-14	TECR|PGRMC1|RIF1|THOC2|TRIM28|NAT10|NDUFA9|MTA2|SMARCA5|SCAF4|U2AF1|RAD21|TSR1|PELP1|PDS5A|FEN1|FANCI|PRKDC|PFAS|PDS5B|LYAR|GTF3C1|SON|GTPBP4|TOP1|PDCD11|SRSF11|PRPS1|XRN2|NOL9|RPS16|ITPA|URB1|TRIP12|NME2|FAM98B|RPS14|RPF2|RPS25|CHERP|RRP12|RPS7|ALDOA|RPS27
13	GO Cellular Component	Cytosolic small ribosomal subunit	GO:0022627	44	9	2.28e-10	1.23e-12	RPS15A|RPS16|RPS14|RPS18|RPS25|RPS13|RPS10|RPS7|RPS27
13	GO Cellular Component	Membrane-bounded organelle	GO:0043227	13188	83	2.6e-10	1.52e-12	MRPS34|TECR|PGRMC1|HSDL1|USP5|RIF1|THOC2|UBE2M|TRIM28|NAT10|LMNB1|NDUFA9|CISD2|MTA2|SMARCA5|ATP1B3|SCAF4|U2AF1|NCKIPSD|RAD21|CKB|TSR1|PELP1|PDS5A|FEN1|FANCI|PRKDC|PFAS|ABCF1|PDS5B|SSR4|NCL|RPS15A|RHOT2|ZMYM3|UQCR10|LYAR|RPL36AL|HTT|GTF3C1|SON|GTPBP4|TOP1|RPL12|MGST3|MKI67|PDCD11|SRSF11|XRN2|NOL9|RPS16|ITPA|MYBBP1A|URB1|TRIP12|NME2|NUMA1|FAM98B|RPS14|TKT|BCAP31|RPS18|GNL3|RPF2|PPIA|RPL23|TMEM33|AP…
13	GO Cellular Component	Ribosome	GO:0005840	228	14	3.19e-10	2.03e-12	MRPS34|ABCF1|RPS15A|RPL36AL|RPL12|RPS16|RPS14|RPS18|RPL23|RPS25|RPS13|RPS10|RPS7|RPS27
13	GO Biological Process	RNA processing	GO:0006396	868	24	4.04e-10	2.39e-13	THOC2|NAT10|SCAF4|U2AF1|TSR1|PELP1|PRKDC|LYAR|SON|GTPBP4|PDCD11|SRSF11|XRN2|NOL9|RPS16|URB1|FAM98B|RPS14|RPF2|RPS25|CHERP|RRP12|RPS7|RPS27
13	GO Biological Process	ncRNA processing	GO:0034470	409	18	4.04e-10	2.32e-13	NAT10|TSR1|PELP1|PRKDC|LYAR|GTPBP4|PDCD11|XRN2|NOL9|RPS16|URB1|FAM98B|RPS14|RPF2|RPS25|RRP12|RPS7|RPS27
13	GO Biological Process	Nucleic acid metabolic process	GO:0090304	2203	36	4.29e-10	3.01e-13	RIF1|THOC2|TRIM28|NAT10|MTA2|SMARCA5|SCAF4|U2AF1|RAD21|TSR1|PELP1|PDS5A|FEN1|FANCI|PRKDC|PDS5B|LYAR|GTF3C1|SON|GTPBP4|TOP1|PDCD11|SRSF11|XRN2|NOL9|RPS16|URB1|TRIP12|FAM98B|RPS14|RPF2|RPS25|CHERP|RRP12|RPS7|RPS27
13	GO Cellular Component	Ribosomal subunit	GO:0044391	187	13	4.44e-10	3.04e-12	MRPS34|RPS15A|RPL36AL|RPL12|RPS16|RPS14|RPS18|RPL23|RPS25|RPS13|RPS10|RPS7|RPS27
13	GO Cellular Component	Small ribosomal subunit	GO:0015935	77	10	5.18e-10	3.8e-12	MRPS34|RPS15A|RPS16|RPS14|RPS18|RPS25|RPS13|RPS10|RPS7|RPS27
13	GO Biological Process	Gene expression	GO:0010467	2101	35	5.72e-10	4.38e-13	MRPS34|THOC2|NAT10|SMARCA5|SCAF4|U2AF1|TSR1|PELP1|PRKDC|ABCF1|RPS15A|LYAR|RPL36AL|GTF3C1|SON|GTPBP4|RPL12|PDCD11|SRSF11|XRN2|NOL9|RPS16|URB1|FAM98B|RPS14|RPS18|RPF2|RPL23|RPS25|RPS13|CHERP|RRP12|RPS10|RPS7|RPS27
13	GO Molecular Function	Structural constituent of ribosome	GO:0003735	169	13	8.98e-10	9.11e-13	MRPS34|RPS15A|RPL36AL|RPL12|RPS16|RPS14|RPS18|RPL23|RPS25|RPS13|RPS10|RPS7|RPS27
13	GO Biological Process	ncRNA metabolic process	GO:0034660	535	19	1.98e-09	1.77e-12	NAT10|TSR1|PELP1|PRKDC|LYAR|GTF3C1|GTPBP4|PDCD11|XRN2|NOL9|RPS16|URB1|FAM98B|RPS14|RPF2|RPS25|RRP12|RPS7|RPS27
13	GO Cellular Component	Intracellular non-membrane-bounded organelle	GO:0043232	5191	52	2.34e-09	1.83e-11	MRPS34|HSDL1|RIF1|TRIM28|NAT10|LMNB1|MTA2|SMARCA5|NCKIPSD|RAD21|TSR1|PELP1|PDS5A|FEN1|FANCI|PRKDC|ABCF1|PDS5B|NCL|RPS15A|LYAR|RPL36AL|HTT|GTF3C1|GTPBP4|TOP1|RPL12|MKI67|PDCD11|XRN2|NOL9|RPS16|MYBBP1A|URB1|NUMA1|RPS14|BCAP31|RPS18|GNL3|RPF2|RPL23|RPS25|RPS13|CHD4|SLC16A1|MYCBP2|RRP12|RPS10|RPS7|ALDOA|RCC1|RPS27
13	GO Biological Process	Cellular metabolic process	GO:0044237	6568	60	3.04e-09	2.91e-12	MRPS34|TECR|PGRMC1|USP5|RIF1|THOC2|TRIM28|NAT10|NDUFA9|CISD2|MTA2|SMARCA5|SCAF4|U2AF1|RAD21|CKB|TSR1|PELP1|PDS5A|FEN1|FANCI|PRKDC|PFAS|ABCF1|PDS5B|RPS15A|UQCR10|LYAR|RPL36AL|GTF3C1|SON|GTPBP4|TOP1|RPL12|MGST3|PDCD11|SRSF11|PRPS1|XRN2|NOL9|RPS16|ITPA|MYBBP1A|URB1|TRIP12|NME2|FAM98B|RPS14|TKT|RPS18|RPF2|RPL23|RPS25|RPS13|CHERP|RRP12|RPS10|RPS7|ALDOA|RPS27
13	KEGG Pathways	Ribosome	hsa03010	131	11	8.02e-09	2.39e-11	RPS15A|RPL36AL|RPL12|RPS14|RPS18|RPL23|RPS25|RPS13|RPS10|RPS7|RPS27
13	GO Biological Process	Cytoplasmic translation	GO:0002181	123	11	1.24e-08	1.26e-11	RPS15A|RPL12|RPS16|RPS14|RPS18|RPL23|RPS25|RPS13|RPS10|RPS7|RPS27
13	GO Biological Process	Metabolic process	GO:0008152	7988	65	1.81e-08	1.96e-11	MRPS34|TECR|PGRMC1|USP5|RIF1|THOC2|UBE2M|TRIM28|NAT10|NDUFA9|CISD2|MTA2|SMARCA5|SCAF4|U2AF1|RAD21|CKB|TSR1|PELP1|PDS5A|FEN1|FANCI|PRKDC|PFAS|ABCF1|PDS5B|RPS15A|UQCR10|LYAR|RPL36AL|GTF3C1|SON|GTPBP4|TOP1|RPL12|MGST3|PDCD11|SRSF11|PRPS1|XRN2|NOL9|RPS16|ITPA|MYBBP1A|URB1|TRIP12|NME2|FAM98B|RPS14|TKT|RPS18|RPF2|PPIA|RPL23|RPS25|RPS13|CHERP|CHD4|SLC16A1|MYCBP2|RRP12|RPS10|RPS7|ALDOA|RPS27
13	GO Biological Process	Nitrogen compound metabolic process	GO:0006807	6643	59	1.99e-08	2.28e-11	MRPS34|TECR|PGRMC1|USP5|RIF1|THOC2|UBE2M|TRIM28|NAT10|NDUFA9|MTA2|SMARCA5|SCAF4|U2AF1|RAD21|CKB|TSR1|PELP1|PDS5A|FEN1|FANCI|PRKDC|PFAS|ABCF1|PDS5B|RPS15A|LYAR|RPL36AL|GTF3C1|SON|GTPBP4|TOP1|RPL12|PDCD11|SRSF11|PRPS1|XRN2|NOL9|RPS16|ITPA|URB1|TRIP12|NME2|FAM98B|RPS14|RPS18|RPF2|PPIA|RPL23|RPS25|RPS13|CHERP|CHD4|MYCBP2|RRP12|RPS10|RPS7|ALDOA|RPS27
13	GO Biological Process	Organic substance metabolic process	GO:0071704	7522	62	7.57e-08	9.17e-11	MRPS34|TECR|PGRMC1|USP5|RIF1|THOC2|UBE2M|TRIM28|NAT10|NDUFA9|MTA2|SMARCA5|SCAF4|U2AF1|RAD21|CKB|TSR1|PELP1|PDS5A|FEN1|FANCI|PRKDC|PFAS|ABCF1|PDS5B|RPS15A|LYAR|RPL36AL|GTF3C1|SON|GTPBP4|TOP1|RPL12|MGST3|PDCD11|SRSF11|PRPS1|XRN2|NOL9|RPS16|ITPA|URB1|TRIP12|NME2|FAM98B|RPS14|TKT|RPS18|RPF2|PPIA|RPL23|RPS25|RPS13|CHERP|CHD4|SLC16A1|MYCBP2|RRP12|RPS10|RPS7|ALDOA|RPS27
13	GO Cellular Component	Intracellular anatomical structure	GO:0005622	14891	84	1.44e-07	1.41e-09	MRPS34|TECR|PGRMC1|HSDL1|USP5|RIF1|THOC2|UBE2M|TRIM28|NAT10|LMNB1|NDUFA9|CISD2|MTA2|SMARCA5|ATP1B3|SCAF4|U2AF1|NCKIPSD|RAD21|CKB|TSR1|PELP1|PDS5A|FEN1|FANCI|PRKDC|PFAS|ABCF1|PDS5B|SSR4|NCL|RPS15A|RHOT2|ZMYM3|UQCR10|LYAR|RPL36AL|HTT|GTF3C1|SON|GTPBP4|TOP1|RPL12|MGST3|MKI67|PDCD11|SRSF11|PRPS1|XRN2|NOL9|RPS16|ITPA|MYBBP1A|URB1|TRIP12|NME2|NUMA1|FAM98B|RPS14|TKT|BCAP31|RPS18|GNL3|RPF2|PPIA|RPL23|TME…
13	GO Biological Process	RNA metabolic process	GO:0016070	1550	27	1.62e-07	2.07e-10	THOC2|NAT10|SMARCA5|SCAF4|U2AF1|TSR1|PELP1|FEN1|PRKDC|LYAR|GTF3C1|SON|GTPBP4|PDCD11|SRSF11|XRN2|NOL9|RPS16|URB1|FAM98B|RPS14|RPF2|RPS25|CHERP|RRP12|RPS7|RPS27
13	GO Biological Process	Primary metabolic process	GO:0044238	7156	59	4.91e-07	6.58e-10	MRPS34|TECR|USP5|RIF1|THOC2|UBE2M|TRIM28|NAT10|NDUFA9|MTA2|SMARCA5|SCAF4|U2AF1|RAD21|TSR1|PELP1|PDS5A|FEN1|FANCI|PRKDC|PFAS|ABCF1|PDS5B|RPS15A|LYAR|RPL36AL|GTF3C1|SON|GTPBP4|TOP1|RPL12|MGST3|PDCD11|SRSF11|PRPS1|XRN2|NOL9|RPS16|ITPA|URB1|TRIP12|NME2|FAM98B|RPS14|RPS18|RPF2|PPIA|RPL23|RPS25|RPS13|CHERP|CHD4|SLC16A1|MYCBP2|RRP12|RPS10|RPS7|ALDOA|RPS27
13	GO Biological Process	Translation	GO:0006412	389	14	1.23e-06	1.73e-09	MRPS34|ABCF1|RPS15A|RPL36AL|RPL12|RPS16|RPS14|RPS18|RPL23|RPS25|RPS13|RPS10|RPS7|RPS27
13	GO Biological Process	Ribosomal small subunit biogenesis	GO:0042274	78	8	2.29e-06	3.35e-09	NAT10|TSR1|PRKDC|RPS16|RPS14|RPS25|RPS7|RPS27
13	GO Biological Process	Macromolecule metabolic process	GO:0043170	5781	51	2.98e-06	4.76e-09	MRPS34|USP5|RIF1|THOC2|UBE2M|TRIM28|NAT10|MTA2|SMARCA5|SCAF4|U2AF1|RAD21|TSR1|PELP1|PDS5A|FEN1|FANCI|PRKDC|ABCF1|PDS5B|RPS15A|LYAR|RPL36AL|GTF3C1|SON|GTPBP4|TOP1|RPL12|PDCD11|SRSF11|XRN2|NOL9|RPS16|URB1|TRIP12|NME2|FAM98B|RPS14|RPS18|RPF2|PPIA|RPL23|RPS25|RPS13|CHERP|CHD4|MYCBP2|RRP12|RPS10|RPS7|RPS27
13	GO Biological Process	Amide biosynthetic process	GO:0043604	536	15	7.01e-06	1.16e-08	MRPS34|TECR|ABCF1|RPS15A|RPL36AL|RPL12|RPS16|RPS14|RPS18|RPL23|RPS25|RPS13|RPS10|RPS7|RPS27
13	GO Biological Process	Cellular nitrogen compound biosynthetic process	GO:0044271	1494	24	7.78e-06	1.34e-08	MRPS34|TECR|PGRMC1|NDUFA9|SMARCA5|PFAS|ABCF1|RPS15A|RPL36AL|GTF3C1|RPL12|PRPS1|XRN2|RPS16|NME2|RPS14|RPS18|RPL23|RPS25|RPS13|RPS10|RPS7|ALDOA|RPS27
13	GO Cellular Component	Protein-containing complex	GO:0032991	5506	47	1.16e-05	1.19e-07	MRPS34|THOC2|TRIM28|NAT10|NDUFA9|CISD2|MTA2|SMARCA5|ATP1B3|U2AF1|RAD21|TSR1|PELP1|FEN1|FANCI|PRKDC|ABCF1|SSR4|NCL|RPS15A|UQCR10|RPL36AL|HTT|GTF3C1|TOP1|RPL12|PDCD11|PRPS1|RPS16|MYBBP1A|NUMA1|FAM98B|RPS14|RPS18|PPIA|RPL23|API5|RPS25|RPS13|CHD4|ATP1A1|SEC22B|RPS10|SRP72|RPS7|RCC1|RPS27
13	GO Biological Process	Organonitrogen compound biosynthetic process	GO:1901566	1338	22	2.37e-05	4.22e-08	MRPS34|TECR|PGRMC1|NDUFA9|CKB|PFAS|ABCF1|RPS15A|RPL36AL|RPL12|PRPS1|RPS16|NME2|RPS14|RPS18|RPL23|RPS25|RPS13|RPS10|RPS7|ALDOA|RPS27
13	GO Biological Process	Cellular component organization or biogenesis	GO:0071840	5639	47	0.00013	2.58e-07	RIF1|TRIM28|NAT10|LMNB1|NDUFA9|CISD2|MTA2|SMARCA5|NCKIPSD|RAD21|TSR1|PELP1|PDS5A|FEN1|PRKDC|PDS5B|RHOT2|ZMYM3|LYAR|HTT|SON|GTPBP4|TOP1|PDCD11|XRN2|NOL9|RPS16|ITPA|MYBBP1A|URB1|NUMA1|RPS14|BCAP31|RPF2|PPIA|RPL23|TMEM33|RPS25|CHD4|SLC16A1|MYCBP2|RRP12|SEC22B|RPS7|ALDOA|RCC1|RPS27
13	GO Molecular Function	mRNA 5-UTR binding	GO:0048027	26	5	0.00017	2.02e-07	NCL|RPS14|GNL3|RPS13|RPS7
13	GO Biological Process	Cellular macromolecule metabolic process	GO:0044260	2512	29	0.00019	3.68e-07	MRPS34|USP5|RIF1|TRIM28|MTA2|SMARCA5|RAD21|PDS5A|FEN1|FANCI|PRKDC|ABCF1|PDS5B|RPS15A|RPL36AL|TOP1|RPL12|XRN2|RPS16|TRIP12|FAM98B|RPS14|RPS18|RPL23|RPS25|RPS13|RPS10|RPS7|RPS27
13	GO Cellular Component	Chromosomal region	GO:0098687	365	10	0.00044	4.7e-06	RIF1|NAT10|MTA2|SMARCA5|RAD21|PDS5A|FEN1|PRKDC|PDS5B|CHD4
13	GO Biological Process	Cellular process	GO:0009987	14826	81	0.00045	9.27e-07	MRPS34|TECR|PGRMC1|USP5|RIF1|THOC2|TRIM28|NAT10|LMNB1|NDUFA9|CISD2|MTA2|SMARCA5|ATP1B3|SCAF4|U2AF1|NCKIPSD|RAD21|CKB|TSR1|PELP1|PDS5A|FEN1|FANCI|PRKDC|PFAS|ABCF1|PDS5B|NCL|RPS15A|RHOT2|ZMYM3|UQCR10|LYAR|RPL36AL|HTT|GTF3C1|SON|GTPBP4|TOP1|RPL12|MGST3|MKI67|PDCD11|SRSF11|PRPS1|XRN2|NOL9|RPS16|ITPA|MYBBP1A|URB1|TRIP12|NME2|NUMA1|FAM98B|RPS14|TKT|BCAP31|RPS18|GNL3|RPF2|PPIA|RPL23|TMEM33|API5|RPS25|RP…
13	GO Molecular Function	rRNA binding	GO:0019843	67	6	0.0005	7.11e-07	RPL12|RPS14|RPS18|RPF2|RPL23|RPS13
13	GO Biological Process	Maturation of LSU-rRNA from tricistronic rRNA transcript (SSU-rRNA, 5.8S rRNA, LSU-rRNA)	GO:0000463	15	4	0.00056	1.17e-06	GTPBP4|NOL9|URB1|RPF2
13	GO Molecular Function	Structural molecule activity	GO:0005198	776	15	0.00076	1.24e-06	MRPS34|LMNB1|RPS15A|RPL36AL|RPL12|RPS16|NUMA1|RPS14|RPS18|RPL23|RPS25|RPS13|RPS10|RPS7|RPS27
13	GO Biological Process	Organic substance biosynthetic process	GO:1901576	2438	27	0.0011	2.45e-06	MRPS34|TECR|PGRMC1|NDUFA9|SMARCA5|CKB|PFAS|ABCF1|RPS15A|RPL36AL|GTF3C1|RPL12|MGST3|PRPS1|XRN2|RPS16|NME2|RPS14|TKT|RPS18|RPL23|RPS25|RPS13|RPS10|RPS7|ALDOA|RPS27
13	GO Biological Process	Cellular biosynthetic process	GO:0044249	2362	26	0.0019	4.54e-06	MRPS34|TECR|PGRMC1|NDUFA9|SMARCA5|PFAS|ABCF1|RPS15A|RPL36AL|GTF3C1|RPL12|MGST3|PRPS1|XRN2|RPS16|NME2|RPS14|TKT|RPS18|RPL23|RPS25|RPS13|RPS10|RPS7|ALDOA|RPS27
13	GO Molecular Function	Binding	GO:0005488	12838	74	0.0026	4.8e-06	PGRMC1|USP5|THOC2|UBE2M|TRIM28|NAT10|LMNB1|NDUFA9|CISD2|MTA2|SMARCA5|ATP1B3|SCAF4|U2AF1|NCKIPSD|RAD21|CKB|TSR1|PELP1|FEN1|FANCI|PRKDC|PFAS|ABCF1|PDS5B|NCL|RPS15A|RHOT2|ZMYM3|LYAR|HTT|GTF3C1|SON|GTPBP4|TOP1|RPL12|MGST3|MKI67|PDCD11|SRSF11|PRPS1|XRN2|NOL9|RPS16|ITPA|MYBBP1A|URB1|TRIP12|NME2|NUMA1|FAM98B|RPS14|TKT|BCAP31|RPS18|GNL3|RPF2|PPIA|RPL23|API5|RPS25|RPS13|CHERP|CHD4|SLC16A1|MYCBP2|ATP1A1|RR…
13	GO Cellular Component	Chromosome	GO:0005694	1850	21	0.0028	3.16e-05	RIF1|TRIM28|NAT10|MTA2|SMARCA5|RAD21|PELP1|PDS5A|FEN1|FANCI|PRKDC|PDS5B|NCL|TOP1|MKI67|MYBBP1A|NUMA1|GNL3|RPF2|CHD4|RCC1
13	GO Cellular Component	Chromosome, telomeric region	GO:0000781	143	6	0.0038	4.42e-05	RIF1|NAT10|MTA2|FEN1|PRKDC|CHD4
13	GO Biological Process	Organelle organization	GO:0006996	3470	32	0.0041	1.02e-05	RIF1|TRIM28|LMNB1|NDUFA9|CISD2|MTA2|SMARCA5|NCKIPSD|RAD21|PDS5A|FEN1|PRKDC|PDS5B|RHOT2|ZMYM3|HTT|SON|TOP1|ITPA|MYBBP1A|NUMA1|RPS14|BCAP31|RPF2|PPIA|TMEM33|CHD4|SLC16A1|SEC22B|ALDOA|RCC1|RPS27
13	GO Biological Process	Regulation of protein modification by small protein conjugation or removal	GO:1903320	254	8	0.0065	1.7e-05	FANCI|GTPBP4|TRIP12|GNL3|PPIA|RPL23|MYCBP2|RPS7
13	GO Biological Process	Positive regulation of transcription by RNA polymerase I	GO:0045943	33	4	0.007	1.88e-05	SMARCA5|NCL|LYAR|MYBBP1A
13	GO Cellular Component	Focal adhesion	GO:0005925	416	9	0.0071	8.71e-05	RPL12|RPS16|RPS14|RPS18|PPIA|RPL23|RPS13|RPS10|RPS7
13	GO Biological Process	DNA metabolic process	GO:0006259	785	13	0.0125	3.42e-05	RIF1|TRIM28|MTA2|SMARCA5|RAD21|PDS5A|FEN1|FANCI|PRKDC|PDS5B|TOP1|XRN2|TRIP12
13	GO Biological Process	Negative regulation of protein ubiquitination	GO:0031397	84	5	0.0145	4.06e-05	GTPBP4|TRIP12|PPIA|RPL23|RPS7
13	GO Biological Process	Regulation of protein ubiquitination	GO:0031396	212	7	0.0153	4.39e-05	FANCI|GTPBP4|TRIP12|PPIA|RPL23|MYCBP2|RPS7
13	GO Biological Process	Ribose phosphate biosynthetic process	GO:0046390	218	7	0.0174	5.21e-05	TECR|NDUFA9|PFAS|PRPS1|NME2|TKT|ALDOA
13	GO Biological Process	Negative regulation of DNA metabolic process	GO:0051053	149	6	0.018	5.51e-05	RIF1|TRIM28|NAT10|PDS5A|GTPBP4|TRIP12
13	GO Cellular Component	Cytosol	GO:0005829	5438	39	0.019	0.00025	USP5|UBE2M|NCKIPSD|RAD21|CKB|TSR1|PDS5A|FANCI|PRKDC|PFAS|ABCF1|PDS5B|RPS15A|RPL36AL|HTT|GTPBP4|RPL12|PDCD11|PRPS1|RPS16|ITPA|TRIP12|NME2|NUMA1|RPS14|TKT|BCAP31|RPS18|PPIA|RPL23|RPS25|RPS13|MYCBP2|RRP12|RPS10|SRP72|RPS7|ALDOA|RPS27
13	GO Biological Process	DNA repair	GO:0006281	497	10	0.02	6.26e-05	RIF1|TRIM28|SMARCA5|RAD21|PDS5A|FEN1|FANCI|PRKDC|PDS5B|TRIP12
13	GO Biological Process	Chromosome organization	GO:0051276	968	14	0.0222	7.08e-05	RIF1|TRIM28|LMNB1|MTA2|SMARCA5|RAD21|PDS5A|FEN1|PRKDC|PDS5B|TOP1|ITPA|MYBBP1A|CHD4
13	GO Biological Process	Macromolecule biosynthetic process	GO:0009059	1394	17	0.0268	8.9e-05	MRPS34|SMARCA5|ABCF1|RPS15A|RPL36AL|GTF3C1|RPL12|XRN2|RPS16|RPS14|RPS18|RPL23|RPS25|RPS13|RPS10|RPS7|RPS27
13	GO Cellular Component	Preribosome	GO:0030684	76	4	0.0286	0.00039	TSR1|PRKDC|PDCD11|RPS7
13	GO Biological Process	Ribosomal small subunit assembly	GO:0000028	19	3	0.0329	0.00011	PRKDC|RPS14|RPS27
13	GO Biological Process	Maturation of SSU-rRNA	GO:0030490	55	4	0.035	0.00012	NAT10|TSR1|RPS16|RPS14
13	GO Biological Process	Positive regulation of chromosome organization	GO:2001252	107	5	0.035	0.00012	TRIM28|RAD21|FEN1|NUMA1|GNL3
13	GO Biological Process	Regulation of chromosome organization	GO:0033044	253	7	0.0361	0.00013	TRIM28|NAT10|SMARCA5|RAD21|FEN1|NUMA1|GNL3
13	GO Cellular Component	Extracellular exosome	GO:0070062	2096	20	0.0369	0.00052	ATP1B3|CKB|PFAS|SSR4|NCL|RPS15A|RPL12|RPS16|NME2|NUMA1|RPS14|TKT|RPS18|PPIA|RPL23|RPS25|RPS13|SLC16A1|ATP1A1|ALDOA
13	GO Biological Process	Cellular component biogenesis	GO:0044085	2702	25	0.0376	0.00014	RIF1|NAT10|LMNB1|NDUFA9|SMARCA5|TSR1|PELP1|PRKDC|LYAR|GTPBP4|PDCD11|XRN2|NOL9|RPS16|MYBBP1A|URB1|NUMA1|RPS14|RPF2|RPS25|RRP12|RPS7|ALDOA|RCC1|RPS27
13	GO Cellular Component	Postsynaptic density	GO:0014069	324	7	0.038	0.00056	RPL12|RPS14|RPS18|RPS25|RPS13|ATP1A1|RPS27
13	GO Biological Process	Ribosome assembly	GO:0042255	60	4	0.0448	0.00017	PRKDC|RPS14|RPF2|RPS27
13	GO Cellular Component	Small-subunit processome	GO:0032040	39	3	0.0455	0.00078	PRKDC|PDCD11|RPS7
13	GO Cellular Component	SWI/SNF superfamily-type complex	GO:0070603	92	4	0.0455	0.00078	MTA2|SMARCA5|MYBBP1A|CHD4
13	GO Cellular Component	B-WICH complex	GO:0110016	8	2	0.0455	0.0008	SMARCA5|MYBBP1A
